# Supplementary material for: Synaptic connectome of the Drosophila circadian clock
Source: Nat Commun. 2024 Dec 5;15:10392. doi: 10.1038/s41467-024-54694-0 (PMC11621569; doi:10.1038/s41467-024-54694-0)
Supplement: Supplementary file 12 — Source data [file 41467_2024_54694_MOESM12_ESM.zip]

Archive with 28 entries (27 files):
- Source Data for Reinhard et al 2024/
- __MACOSX/._Source Data for Reinhard et al 2024
- Source Data for Reinhard et al 2024/Figure_02D.csv
- __MACOSX/Source Data for Reinhard et al 2024/._Figure_02D.csv
- Source Data for Reinhard et al 2024/Figure_03.xlsx
- __MACOSX/Source Data for Reinhard et al 2024/._Figure_03.xlsx
- Source Data for Reinhard et al 2024/Supplementary_Figure_14.csv
- __MACOSX/Source Data for Reinhard et al 2024/._Supplementary_Figure_14.csv
- Source Data for Reinhard et al 2024/Supplementary_Figure_02A.csv
- __MACOSX/Source Data for Reinhard et al 2024/._Supplementary_Figure_02A.csv
- Source Data for Reinhard et al 2024/Figure_01_and_Supplementary_Figure_03.xlsx
- __MACOSX/Source Data for Reinhard et al 2024/._Figure_01_and_Supplementary_Figure_03.xlsx
- Source Data for Reinhard et al 2024/Figure_05.xlsx
- __MACOSX/Source Data for Reinhard et al 2024/._Figure_05.xlsx
- Source Data for Reinhard et al 2024/Figure_04.xlsx
- __MACOSX/Source Data for Reinhard et al 2024/._Figure_04.xlsx
- Source Data for Reinhard et al 2024/Supplementary_Figure_13.csv
- __MACOSX/Source Data for Reinhard et al 2024/._Supplementary_Figure_13.csv
- Source Data for Reinhard et al 2024/Figure_07.xlsx
- __MACOSX/Source Data for Reinhard et al 2024/._Figure_07.xlsx
- Source Data for Reinhard et al 2024/Supplementary_Figure_16.xlsx
- __MACOSX/Source Data for Reinhard et al 2024/._Supplementary_Figure_16.xlsx
- Source Data for Reinhard et al 2024/Supplementary_Figure_01.xlsx
- __MACOSX/Source Data for Reinhard et al 2024/._Supplementary_Figure_01.xlsx
- Source Data for Reinhard et al 2024/Figure_06.xlsx
- __MACOSX/Source Data for Reinhard et al 2024/._Figure_06.xlsx
- Source Data for Reinhard et al 2024/Supplementary_Figure_06.xlsx
- __MACOSX/Source Data for Reinhard et al 2024/._Supplementary_Figure_06.xlsx
