# Supplementary material for: Synaptic connectome of the Drosophila circadian clock
Source: Nat Commun. 2024 Dec 5;15:10392. doi: 10.1038/s41467-024-54694-0 (PMC11621569; doi:10.1038/s41467-024-54694-0)
Supplement: Supplementary file 12 — Source data [file 41467_2024_54694_MOESM12_ESM.zip › Source Data for Reinhard et al 2024/Figure_02D.csv]

sex	n	group
female	85	total DN3
female	83	total DN3
female	78	total DN3
female	76	total DN3
female	83	total DN3
female	93	total DN3
female	81	total DN3
female	90	total DN3
female	82	total DN3
female	80	total DN3
female	6	VRI+
female	1	VRI+
female	1	VRI+
female	4	VRI+
female	2	VRI+
female	2	VRI+
female	0	VRI+
female	4	VRI+
female	0	VRI+
female	3	VRI+
female	13	VRI+ & PER+
female	18	VRI+ & PER+
female	15	VRI+ & PER+
female	14	VRI+ & PER+
female	16	VRI+ & PER+
female	20	VRI+ & PER+
female	14	VRI+ & PER+
female	14	VRI+ & PER+
female	9	VRI+ & PER+
female	12	VRI+ & PER+
female	66	PER+
female	64	PER+
female	62	PER+
female	58	PER+
female	65	PER+
female	71	PER+
female	67	PER+
female	72	PER+
female	73	PER+
female	65	PER+
male	83	total DN3
male	79	total DN3
male	61	total DN3
male	78	total DN3
male	71	total DN3
male	73	total DN3
male	75	total DN3
male	77	total DN3
male	81	total DN3
male	80	total DN3
male	2	VRI+
male	4	VRI+
male	2	VRI+
male	0	VRI+
male	0	VRI+
male	1	VRI+
male	2	VRI+
male	1	VRI+
male	0	VRI+
male	2	VRI+
male	14	VRI+ & PER+
male	9	VRI+ & PER+
male	16	VRI+ & PER+
male	20	VRI+ & PER+
male	14	VRI+ & PER+
male	18	VRI+ & PER+
male	19	VRI+ & PER+
male	16	VRI+ & PER+
male	12	VRI+ & PER+
male	13	VRI+ & PER+
male	67	PER+
male	66	PER+
male	43	PER+
male	58	PER+
male	57	PER+
male	54	PER+
male	54	PER+
male	60	PER+
male	69	PER+
male	65	PER+
