# Supplementary material for: Synaptic connectome of the Drosophila circadian clock
Source: Nat Commun. 2024 Dec 5;15:10392. doi: 10.1038/s41467-024-54694-0 (PMC11621569; doi:10.1038/s41467-024-54694-0)
Supplement: Supplementary file 12 — Source data [file 41467_2024_54694_MOESM12_ESM.zip › Source Data for Reinhard et al 2024/Figure_03.xlsx]

## Sheet: Figure_03B
name_post	group	perc_of_input_syn
DN1a	central_no_clock	0.89085
DN1a	others_clock	0.0124183
DN1a	visual_projection_no_clock	0.096732
DN1pA	central_no_clock	0.917772
DN1pA	descending_no_clock	0.0477454
DN1pA	others_clock	0.0132626
DN1pA	others_no_clock	0.0212202
DN1pB	central_no_clock	0.94413
DN1pB	others_clock	0.0120226
DN1pB	others_no_clock	0.0438472
DN1pC	central_clock	0.321486
DN1pC	central_no_clock	0.563099
DN1pC	others_no_clock	0.00678914
DN1pC	sensory_no_clock	0.0503195
DN1pC	undefined_no_clock	0.00239617
DN1pC	visual_projection_no_clock	0.0559105
DN1pD	central_clock	0.406177
DN1pD	central_no_clock	0.573347
DN1pD	others_no_clock	0.0187983
DN1pD	undefined_no_clock	0.00167842
DN1pE	central_clock	0.209271
DN1pE	central_no_clock	0.770961
DN1pE	others_no_clock	0.0197682
DN2	central_clock	0.593123
DN2	central_no_clock	0.39255
DN2	others_no_clock	0.0143266
s-CPDN3E	central_clock	0.217421
s-CPDN3E	central_no_clock	0.619176
s-CPDN3E	others_no_clock	0.00675219
s-CPDN3E	visual_projection_clock	0.0904794
s-CPDN3E	visual_projection_no_clock	0.0661715
s-CPDN3D	central_clock	0.362817
s-CPDN3D	central_no_clock	0.526618
s-CPDN3D	others_no_clock	0.00614251
s-CPDN3D	visual_projection_clock	0.031941
s-CPDN3D	visual_projection_no_clock	0.0724816
s-CPDN3C	central_clock	0.248883
s-CPDN3C	central_no_clock	0.741734
s-CPDN3C	others_clock	0.00223414
s-CPDN3C	others_no_clock	0.00714924
s-CPDN3B	central_clock	0.218487
s-CPDN3B	central_no_clock	0.760971
s-CPDN3B	others_clock	0.00653595
s-CPDN3B	others_no_clock	0.0140056
s-CPDN3A	central_clock	0.148013
s-CPDN3A	central_no_clock	0.412657
s-CPDN3A	descending_no_clock	0.0392259
s-CPDN3A	others_no_clock	0.00679916
s-CPDN3A	undefined_no_clock	0.00261506
s-CPDN3A	visual_projection_no_clock	0.39069
APDN3	central_no_clock	0.296193
APDN3	descending_no_clock	0.0287024
APDN3	optic_no_clock	0.0404624
APDN3	others_clock	0.0139526
APDN3	others_no_clock	0.0113614
APDN3	undefined_no_clock	0.0131553
APDN3	visual_projection_no_clock	0.596173
l-CPDN3	central_clock	0.0367188
l-CPDN3	central_no_clock	0.225781
l-CPDN3	others_no_clock	0.009375
l-CPDN3	undefined_no_clock	0.0046875
l-CPDN3	visual_centrifugal_no_clock	0.145313
l-CPDN3	visual_projection_no_clock	0.578125
LPN	central_clock	0.236531
LPN	central_no_clock	0.526938
LPN	descending_no_clock	0.0604468
LPN	others_no_clock	0.0124836
LPN	sensory_no_clock	0.0827858
LPN	visual_projection_no_clock	0.0808147
LNd_CRYn	central_clock	0.148804
LNd_CRYn	central_no_clock	0.851196
LNd_CRYp	central_clock	0.123313
LNd_CRYp	central_no_clock	0.760354
LNd_CRYp	others_clock	0.00837599
LNd_CRYp	others_no_clock	0.0241973
LNd_CRYp	visual_projection_no_clock	0.0837599
LN_ITP	central_clock	0.316527
LN_ITP	central_no_clock	0.114846
LN_ITP	others_clock	0.00896359
LN_ITP	others_no_clock	0.00560224
LN_ITP	undefined_no_clock	0.0109244
LN_ITP	visual_centrifugal_no_clock	0.0731092
LN_ITP	visual_projection_no_clock	0.470028
l-LNv	optic_no_clock	0.172869
l-LNv	others_no_clock	0.0030012
l-LNv	undefined_no_clock	0.012605
l-LNv	visual_centrifugal_no_clock	0.762305
l-LNv	visual_projection_no_clock	0.0492197
s-LNv	optic_no_clock	0.312977
s-LNv	undefined_no_clock	0.0133588
s-LNv	visual_centrifugal_no_clock	0.673664

## Sheet: Figure_03C_single_con
pre_pt_root_id	cell_type/hemibrain_type_pre	n_synapses	post_pt_root_id	name_clk_post	hemisphere_post	group
720575940609641284	SLP064	108	720575940621638593	DN1pB	right	central
720575940628248326	SMP202	96	720575940632575584	DN1pC	right	central
720575940628248326	SMP202	95	720575940608161116	DN1pC	right	central
720575940626412563	SMP202	90	720575940643074976	DN1pC	left	central
720575940626412563	SMP202	80	720575940620116091	DN1pC	left	central
720575940612856342	VP2+_adPN	77	720575940617226641	DN1a	left	central
720575940609641284	SLP064	75	720575940628358931	DN1pB	right	central
720575940629752219	VP2+_adPN	71	720575940626755673	DN1a	right	central
720575940629752219	VP2+_adPN	61	720575940624155416	DN1a	right	central
720575940607158025	SLP064	59	720575940628257874	DN1pB	left	central
720575940607158025	SLP064	58	720575940645975063	DN1pB	left	central
720575940628248326	SMP202	58	720575940637555288	LPN	right	central
720575940612856342	VP2+_adPN	57	720575940617864961	DN1a	left	central
720575940626412563	SMP202	48	720575940612734515	DN1pE	left	central
720575940628248326	SMP202	46	720575940612391464	DN1pE	right	central
720575940625643672	SLP364	40	720575940621638593	DN1pB	right	central
720575940629234427	SLP364	40	720575940628257874	DN1pB	left	central
720575940625643672	SLP364	38	720575940628358931	DN1pB	right	central
720575940626324357	SLP364	37	720575940628358931	DN1pB	right	central
720575940606504370	CB3709	34	720575940627933336	LN_ITP	right	central
720575940616950161	CB0710	34	720575940654676385	LNd_CRYp	right	central
720575940606504370	CB3709	33	720575940632575584	DN1pC	right	central
720575940629234427	SLP364	33	720575940645975063	DN1pB	left	central
720575940621616381	SMP517,SMP518,SMP519	32	720575940616201309	DN1pD	left	central
720575940606504370	CB3709	31	720575940608161116	DN1pC	right	central
720575940625365512	CB0710	31	720575940611617838	LNd_CRYp	right	central
720575940626412563	SMP202	31	720575940644703767	LPN	left	central
720575940628248326	SMP202	31	720575940631863085	DN1pE	right	central
720575940622658317	SLP270	28	720575940628358931	DN1pB	right	central
720575940625365512	CB0710	27	720575940631989473	LNd_CRYp	left	central
720575940626324357	SLP364	27	720575940621638593	DN1pB	right	central
720575940624156139	CB0710	26	720575940611617838	LNd_CRYp	right	central
720575940628248326	SMP202	26	720575940613262259	DN1pD	right	central
720575940634819167	SLP270	26	720575940628358931	DN1pB	right	central
720575940622658317	SLP270	25	720575940645975063	DN1pB	left	central
720575940626412563	SMP202	24	720575940615330098	DN1pE	left	central
720575940610961506	CB3709	23	720575940620116091	DN1pC	left	central
720575940622658317	SLP270	23	720575940621638593	DN1pB	right	central
720575940626412563	SMP202	23	720575940621861133	DN1pD	left	central
720575940606504370	CB3709	22	720575940619074049	LN_ITP	right	central
720575940616950161	CB0710	22	720575940631989473	LNd_CRYp	left	central
720575940622658317	SLP270	22	720575940636193647	s-CPDN3D	right	central
720575940626412563	SMP202	22	720575940639397491	LPN	left	central
720575940634819167	SLP270	22	720575940621845530	s-CPDN3D	left	central
720575940609641284	SLP064	21	720575940613262259	DN1pD	right	central
720575940612856342	VP2+_adPN	21	720575940639397491	LPN	left	central
720575940612869746	SLP364	21	720575940645975063	DN1pB	left	central
720575940627472684	SMP517,SMP518,SMP519	21	720575940618378708	s-CPDN3D	right	central
720575940612869746	SLP364	20	720575940628257874	DN1pB	left	central
720575940625365512	CB0710	20	720575940654676385	LNd_CRYp	right	central
720575940634819167	SLP270	20	720575940621638593	DN1pB	right	central
720575940634819167	SLP270	20	720575940645975063	DN1pB	left	central
720575940637393215	SMP523,SMP524	20	720575940612153842	DN1pD	right	central
720575940610961506	CB3709	19	720575940643074976	DN1pC	left	central
720575940616950161	CB0710	19	720575940625976409	LPN	right	central
720575940622717420	SMP523,SMP524	19	720575940621861133	DN1pD	left	central
720575940624162597	SMP517,SMP518,SMP519	19	720575940612776879	s-CPDN3C	right	central
720575940627472684	SMP517,SMP518,SMP519	19	720575940613262259	DN1pD	right	central
720575940659878273	SMP517,SMP518,SMP519	19	720575940622852359	s-CPDN3C	right	central
720575940606504370	CB3709	18	720575940615228723	APDN3	right	central
720575940607158025	SLP064	18	720575940616201309	DN1pD	left	central
720575940607158025	SLP064	18	720575940621861133	DN1pD	left	central
720575940616633664	SMP517,SMP518,SMP519	18	720575940621384101	s-CPDN3C	left	central
720575940624156139	CB0710	18	720575940654676385	LNd_CRYp	right	central
720575940634819167	SLP270	18	720575940636193647	s-CPDN3D	right	central
720575940637951977	CB0710	18	720575940611617838	LNd_CRYp	right	central
720575940627472684	SMP517,SMP518,SMP519	17	720575940612153842	DN1pD	right	central
720575940606504370	CB3709	16	720575940629399370	APDN3	right	central
720575940609641284	SLP064	16	720575940612153842	DN1pD	right	central
720575940616950161	CB0710	16	720575940611617838	LNd_CRYp	right	central
720575940626412563	SMP202	16	720575940616201309	DN1pD	left	central
720575940628248326	SMP202	16	720575940612153842	DN1pD	right	central
720575940628835076	SMP517,SMP518,SMP519	16	720575940621861133	DN1pD	left	central
720575940633959615	SMP523,SMP524	16	720575940645975063	DN1pB	left	central
720575940634819167	SLP270	16	720575940613873361	s-CPDN3D	left	central
720575940634819167	SLP270	16	720575940639791067	s-CPDN3D	left	central
720575940610961506	CB3709	15	720575940614630962	LNd_CRYp	left	central
720575940616950161	CB0710	15	720575940614630962	LNd_CRYp	left	central
720575940616950161	CB0710	15	720575940637555288	LPN	right	central
720575940624162597	SMP517,SMP518,SMP519	15	720575940613262259	DN1pD	right	central
720575940625365512	CB0710	15	720575940614630962	LNd_CRYp	left	central
720575940625365512	CB0710	15	720575940625976409	LPN	right	central
720575940628723834	SMP523,SMP524	15	720575940628358931	DN1pB	right	central
720575940629752219	VP2+_adPN	15	720575940637555288	LPN	right	central
720575940635455351	SMP509	15	720575940624010829	s-CPDN3C	right	central
720575940635455351	SMP509	15	720575940629548764	s-CPDN3C	left	central
720575940637951977	CB0710	15	720575940625976409	LPN	right	central
720575940608688942	SMP517,SMP518,SMP519	14	720575940612776879	s-CPDN3C	right	central
720575940616633664	SMP517,SMP518,SMP519	14	720575940634904677	s-CPDN3C	right	central
720575940616633664	SMP517,SMP518,SMP519	14	720575940636231145	s-CPDN3C	left	central
720575940621616381	SMP517,SMP518,SMP519	14	720575940612153842	DN1pD	right	central
720575940622240183	SMP523,SMP524	14	720575940621861133	DN1pD	left	central
720575940624156139	CB0710	14	720575940614630962	LNd_CRYp	left	central
720575940624156139	CB0710	14	720575940630586642	s-CPDN3D	left	central
720575940624162597	SMP517,SMP518,SMP519	14	720575940621861133	DN1pD	left	central
720575940628835076	SMP517,SMP518,SMP519	14	720575940613262259	DN1pD	right	central
720575940628835076	SMP517,SMP518,SMP519	14	720575940616201309	DN1pD	left	central
720575940635641189	SMP509	14	720575940626899817	LNd_CRYn	right	central
720575940659878273	SMP517,SMP518,SMP519	14	720575940612776879	s-CPDN3C	right	central
720575940659878273	SMP517,SMP518,SMP519	14	720575940621384101	s-CPDN3C	left	central
720575940606504370	CB3709	13	720575940654676385	LNd_CRYp	right	central
720575940609641284	SLP064	13	720575940631863085	DN1pE	right	central
720575940622658317	SLP270	13	720575940624899767	DN1pA	right	central
720575940622717420	SMP523,SMP524	13	720575940616201309	DN1pD	left	central
720575940622717420	SMP523,SMP524	13	720575940628257874	DN1pB	left	central
720575940624162597	SMP517,SMP518,SMP519	13	720575940612153842	DN1pD	right	central
720575940628723834	SMP523,SMP524	13	720575940612153842	DN1pD	right	central
720575940628723834	SMP523,SMP524	13	720575940621638593	DN1pB	right	central
720575940633959615	SMP523,SMP524	13	720575940613262259	DN1pD	right	central
720575940634819167	SLP270	13	720575940609261892	s-CPDN3D	right	central
720575940608688942	SMP517,SMP518,SMP519	12	720575940622852359	s-CPDN3C	right	central
720575940608688942	SMP517,SMP518,SMP519	12	720575940623365813	s-CPDN3C	left	central
720575940608688942	SMP517,SMP518,SMP519	12	720575940636231145	s-CPDN3C	left	central
720575940610961506	CB3709	12	720575940619212453	s-CPDN3D	left	central
720575940612973674	SMP509	12	720575940606334338	LNd_CRYn	left	central
720575940616633664	SMP517,SMP518,SMP519	12	720575940621861133	DN1pD	left	central
720575940616633664	SMP517,SMP518,SMP519	12	720575940629548764	s-CPDN3C	left	central
720575940621616381	SMP517,SMP518,SMP519	12	720575940613262259	DN1pD	right	central
720575940622240183	SMP523,SMP524	12	720575940612153842	DN1pD	right	central
720575940624162597	SMP517,SMP518,SMP519	12	720575940621384101	s-CPDN3C	left	central
720575940624162597	SMP517,SMP518,SMP519	12	720575940626580528	s-CPDN3D	left	central
720575940624162597	SMP517,SMP518,SMP519	12	720575940634904677	s-CPDN3C	right	central
720575940627472684	SMP517,SMP518,SMP519	12	720575940606742027	s-CPDN3C	left	central
720575940627472684	SMP517,SMP518,SMP519	12	720575940616201309	DN1pD	left	central
720575940627472684	SMP517,SMP518,SMP519	12	720575940622852359	s-CPDN3C	right	central
720575940628835076	SMP517,SMP518,SMP519	12	720575940612153842	DN1pD	right	central
720575940628835076	SMP517,SMP518,SMP519	12	720575940634904677	s-CPDN3C	right	central
720575940631501779	SMP517,SMP518,SMP519	12	720575940634904677	s-CPDN3C	right	central
720575940634819167	SLP270	12	720575940628257874	DN1pB	left	central
720575940635641189	SMP509	12	720575940621031629	LNd_CRYn	left	central
720575940636226025	SMP523,SMP524	12	720575940628358931	DN1pB	right	central
720575940637951977	CB0710	12	720575940654676385	LNd_CRYp	right	central
720575940659878273	SMP517,SMP518,SMP519	12	720575940636231145	s-CPDN3C	left	central
720575940606504370	CB3709	11	720575940610400409	s-CPDN3E	right	central
720575940606504370	CB3709	11	720575940620755297	s-CPDN3A	right	central
720575940608688942	SMP517,SMP518,SMP519	11	720575940634904677	s-CPDN3C	right	central
720575940609641284	SLP064	11	720575940622228999	DN1pA	right	central
720575940610961506	CB3709	11	720575940653095670	APDN3	left	central
720575940616633664	SMP517,SMP518,SMP519	11	720575940612776879	s-CPDN3C	right	central
720575940616633664	SMP517,SMP518,SMP519	11	720575940622852359	s-CPDN3C	right	central
720575940616633664	SMP517,SMP518,SMP519	11	720575940626580528	s-CPDN3D	left	central
720575940621616381	SMP517,SMP518,SMP519	11	720575940621861133	DN1pD	left	central
720575940621616381	SMP517,SMP518,SMP519	11	720575940645975063	DN1pB	left	central
720575940622658317	SLP270	11	720575940610400409	s-CPDN3E	right	central
720575940622658317	SLP270	11	720575940621542141	s-CPDN3E	right	central
720575940622658317	SLP270	11	720575940628257874	DN1pB	left	central
720575940625365512	CB0710	11	720575940645800739	s-CPDN3C	left	central
720575940627472684	SMP517,SMP518,SMP519	11	720575940621861133	DN1pD	left	central
720575940628723834	SMP523,SMP524	11	720575940616201309	DN1pD	left	central
720575940631501779	SMP517,SMP518,SMP519	11	720575940612776879	s-CPDN3C	right	central
720575940633959615	SMP523,SMP524	11	720575940628257874	DN1pB	left	central
720575940634819167	SLP270	11	720575940631242799	DN1pD	right	central
720575940635641189	SMP509	11	720575940606334338	LNd_CRYn	left	central
720575940637951977	CB0710	11	720575940636193647	s-CPDN3D	right	central
720575940608334002	SMP523,SMP524	10	720575940633976403	DN1pA	right	central
720575940616633664	SMP517,SMP518,SMP519	10	720575940606742027	s-CPDN3C	left	central
720575940616633664	SMP517,SMP518,SMP519	10	720575940623365813	s-CPDN3C	left	central
720575940621616381	SMP517,SMP518,SMP519	10	720575940606742027	s-CPDN3C	left	central
720575940622240183	SMP523,SMP524	10	720575940628358931	DN1pB	right	central
720575940622658317	SLP270	10	720575940609261892	s-CPDN3D	right	central
720575940622658317	SLP270	10	720575940615198367	s-CPDN3B	right	central
720575940622658317	SLP270	10	720575940615228723	APDN3	right	central
720575940622658317	SLP270	10	720575940622378474	s-CPDN3B	right	central
720575940622658317	SLP270	10	720575940623055433	s-CPDN3E	right	central
720575940622658317	SLP270	10	720575940627171154	s-CPDN3D	right	central
720575940622717420	SMP523,SMP524	10	720575940624899767	DN1pA	right	central
720575940622717420	SMP523,SMP524	10	720575940631372764	s-CPDN3D	left	central
720575940622717420	SMP523,SMP524	10	720575940632512015	s-CPDN3D	left	central
720575940622717420	SMP523,SMP524	10	720575940645975063	DN1pB	left	central
720575940624156139	CB0710	10	720575940625976409	LPN	right	central
720575940624156139	CB0710	10	720575940645800739	s-CPDN3C	left	central
720575940624162597	SMP517,SMP518,SMP519	10	720575940623365813	s-CPDN3C	left	central
720575940627472684	SMP517,SMP518,SMP519	10	720575940621384101	s-CPDN3C	left	central
720575940628723834	SMP523,SMP524	10	720575940645975063	DN1pB	left	central
720575940629234427	SLP364	10	720575940620287067	DN1pD	left	central
720575940634819167	SLP270	10	720575940617722944	s-CPDN3E	left	central
720575940635455351	SMP509	10	720575940623003405	LNd_CRYn	right	central
720575940635641189	SMP509	10	720575940627984119	LNd_CRYn	left	central
720575940636226025	SMP523,SMP524	10	720575940621638593	DN1pB	right	central
720575940637393215	SMP523,SMP524	10	720575940645975063	DN1pB	left	central
720575940637951977	CB0710	10	720575940629912121	s-CPDN3A	left	central
720575940606504370	CB3709	9	720575940626755673	DN1a	right	central
720575940606504370	CB3709	9	720575940646209156	s-CPDN3D	right	central
720575940607158025	SLP064	9	720575940628692040	DN1pA	left	central
720575940612973674	SMP509	9	720575940609504210	LNd_CRYn	right	central
720575940612973674	SMP509	9	720575940621031629	LNd_CRYn	left	central
720575940616633664	SMP517,SMP518,SMP519	9	720575940613262259	DN1pD	right	central
720575940616633664	SMP517,SMP518,SMP519	9	720575940616201309	DN1pD	left	central
720575940616950161	CB0710	9	720575940604488672	s-CPDN3D	right	central
720575940616950161	CB0710	9	720575940627042130	s-CPDN3D	right	central
720575940620654616	SMP523,SMP524	9	720575940616201309	DN1pD	left	central
720575940620654616	SMP523,SMP524	9	720575940628257874	DN1pB	left	central
720575940621616381	SMP517,SMP518,SMP519	9	720575940626580528	s-CPDN3D	left	central
720575940622658317	SLP270	9	720575940629163772	s-CPDN3E	right	central
720575940622658317	SLP270	9	720575940631242799	DN1pD	right	central
720575940624162597	SMP517,SMP518,SMP519	9	720575940618378708	s-CPDN3D	right	central
720575940628369655	SMP509	9	720575940629987579	s-CPDN3B	left	central
720575940628723834	SMP523,SMP524	9	720575940613262259	DN1pD	right	central
720575940631501779	SMP517,SMP518,SMP519	9	720575940623365813	s-CPDN3C	left	central
720575940633959615	SMP523,SMP524	9	720575940621638593	DN1pB	right	central
720575940633959615	SMP523,SMP524	9	720575940628358931	DN1pB	right	central
720575940634819167	SLP270	9	720575940620024149	s-CPDN3E	left	central
720575940634819167	SLP270	9	720575940622228999	DN1pA	right	central
720575940635455351	SMP509	9	720575940621186565	s-CPDN3C	right	central
720575940635455351	SMP509	9	720575940623474019	s-CPDN3B	right	central
720575940635641189	SMP509	9	720575940609504210	LNd_CRYn	right	central
720575940637393215	SMP523,SMP524	9	720575940624010829	s-CPDN3C	right	central
720575940637393215	SMP523,SMP524	9	720575940628358931	DN1pB	right	central
720575940607158025	SLP064	8	720575940620561713	DN1pA	left	central
720575940609641284	SLP064	8	720575940624899767	DN1pA	right	central
720575940610961506	CB3709	8	720575940618775892	LPN	left	central
720575940610961506	CB3709	8	720575940625254636	LN_ITP	left	central
720575940610961506	CB3709	8	720575940634818399	s-CPDN3D	left	central
720575940612973674	SMP509	8	720575940627984119	LNd_CRYn	left	central
720575940616633664	SMP517,SMP518,SMP519	8	720575940627299940	s-CPDN3C	right	central
720575940621616381	SMP517,SMP518,SMP519	8	720575940628358931	DN1pB	right	central
720575940622240183	SMP523,SMP524	8	720575940613262259	DN1pD	right	central
720575940622240183	SMP523,SMP524	8	720575940628257874	DN1pB	left	central
720575940622658317	SLP270	8	720575940613096089	APDN3	left	central
720575940622658317	SLP270	8	720575940613873361	s-CPDN3D	left	central
720575940622658317	SLP270	8	720575940625436805	s-CPDN3B	left	central
720575940622717420	SMP523,SMP524	8	720575940623365813	s-CPDN3C	left	central
720575940624156139	CB0710	8	720575940609261892	s-CPDN3D	right	central
720575940624156139	CB0710	8	720575940613873361	s-CPDN3D	left	central
720575940624156139	CB0710	8	720575940617642101	s-CPDN3A	left	central
720575940624156139	CB0710	8	720575940644703767	LPN	left	central
720575940624162597	SMP517,SMP518,SMP519	8	720575940622852359	s-CPDN3C	right	central
720575940625365512	CB0710	8	720575940637555288	LPN	right	central
720575940625643672	SLP364	8	720575940631242799	DN1pD	right	central
720575940627472684	SMP517,SMP518,SMP519	8	720575940627010300	s-CPDN3C	left	central
720575940628369655	SMP509	8	720575940623474019	s-CPDN3B	right	central
720575940628835076	SMP517,SMP518,SMP519	8	720575940627299940	s-CPDN3C	right	central
720575940634819167	SLP270	8	720575940623036766	DN1pA	right	central
720575940634819167	SLP270	8	720575940630562297	s-CPDN3E	left	central
720575940634819167	SLP270	8	720575940638973091	s-CPDN3E	left	central
720575940635455351	SMP509	8	720575940606334338	LNd_CRYn	left	central
720575940635455351	SMP509	8	720575940627171154	s-CPDN3D	right	central
720575940637951977	CB0710	8	720575940604488672	s-CPDN3D	right	central
720575940637951977	CB0710	8	720575940614630962	LNd_CRYp	left	central
720575940659878273	SMP517,SMP518,SMP519	8	720575940612153842	DN1pD	right	central
720575940659878273	SMP517,SMP518,SMP519	8	720575940612278114	s-CPDN3C	left	central
720575940659878273	SMP517,SMP518,SMP519	8	720575940624010829	s-CPDN3C	right	central
720575940606504370	CB3709	7	720575940611617838	LNd_CRYp	right	central
720575940606504370	CB3709	7	720575940618853547	s-CPDN3D	right	central
720575940606504370	CB3709	7	720575940630560761	s-CPDN3D	right	central
720575940607158025	SLP064	7	720575940644609440	DN1pA	left	central
720575940608334002	SMP523,SMP524	7	720575940624899767	DN1pA	right	central
720575940610961506	CB3709	7	720575940631989473	LNd_CRYp	left	central
720575940616633664	SMP517,SMP518,SMP519	7	720575940612153842	DN1pD	right	central
720575940616633664	SMP517,SMP518,SMP519	7	720575940618378708	s-CPDN3D	right	central
720575940616950161	CB0710	7	720575940609261892	s-CPDN3D	right	central
720575940616950161	CB0710	7	720575940619246246	s-CPDN3B	right	central
720575940616950161	CB0710	7	720575940636193647	s-CPDN3D	right	central
720575940620654616	SMP523,SMP524	7	720575940621861133	DN1pD	left	central
720575940621616381	SMP517,SMP518,SMP519	7	720575940632512015	s-CPDN3D	left	central
720575940622240183	SMP523,SMP524	7	720575940621638593	DN1pB	right	central
720575940622240183	SMP523,SMP524	7	720575940645975063	DN1pB	left	central
720575940622658317	SLP270	7	720575940629470736	s-CPDN3D	left	central
720575940622717420	SMP523,SMP524	7	720575940606742027	s-CPDN3C	left	central
720575940624142333	SMP523,SMP524	7	720575940622398836	DN1pA	left	central
720575940624156139	CB0710	7	720575940604488672	s-CPDN3D	right	central
720575940624156139	CB0710	7	720575940617643092	s-CPDN3C	right	central
720575940624156139	CB0710	7	720575940625436805	s-CPDN3B	left	central
720575940624156139	CB0710	7	720575940629470736	s-CPDN3D	left	central
720575940624156139	CB0710	7	720575940639791067	s-CPDN3D	left	central
720575940624156139	CB0710	7	720575940642740260	s-CPDN3A	right	central
720575940624162597	SMP517,SMP518,SMP519	7	720575940628692040	DN1pA	left	central
720575940625365512	CB0710	7	720575940604488672	s-CPDN3D	right	central
720575940625365512	CB0710	7	720575940621033152	s-CPDN3A	right	central
720575940625365512	CB0710	7	720575940629470736	s-CPDN3D	left	central
720575940625365512	CB0710	7	720575940639497277	s-CPDN3B	right	central
720575940627472684	SMP517,SMP518,SMP519	7	720575940626644486	s-CPDN3D	right	central
720575940627472684	SMP517,SMP518,SMP519	7	720575940634904677	s-CPDN3C	right	central
720575940628248326	SMP202	7	720575940625976409	LPN	right	central
720575940628835076	SMP517,SMP518,SMP519	7	720575940624010829	s-CPDN3C	right	central
720575940631501779	SMP517,SMP518,SMP519	7	720575940636231145	s-CPDN3C	left	central
720575940633959615	SMP523,SMP524	7	720575940612153842	DN1pD	right	central
720575940634819167	SLP270	7	720575940624899767	DN1pA	right	central
720575940634819167	SLP270	7	720575940627171154	s-CPDN3D	right	central
720575940634819167	SLP270	7	720575940629470736	s-CPDN3D	left	central
720575940634819167	SLP270	7	720575940635008607	s-CPDN3B	left	central
720575940635455351	SMP509	7	720575940630093100	s-CPDN3C	left	central
720575940636226025	SMP523,SMP524	7	720575940627299940	s-CPDN3C	right	central
720575940637393215	SMP523,SMP524	7	720575940613262259	DN1pD	right	central
720575940637951977	CB0710	7	720575940613873361	s-CPDN3D	left	central
720575940637951977	CB0710	7	720575940630586642	s-CPDN3D	left	central
720575940637951977	CB0710	7	720575940631989473	LNd_CRYp	left	central
720575940659878273	SMP517,SMP518,SMP519	7	720575940618378708	s-CPDN3D	right	central
720575940659878273	SMP517,SMP518,SMP519	7	720575940627299940	s-CPDN3C	right	central
720575940659878273	SMP517,SMP518,SMP519	7	720575940628816384	s-CPDN3C	right	central
720575940607158025	SLP064	6	720575940615330098	DN1pE	left	central
720575940608334002	SMP523,SMP524	6	720575940621638593	DN1pB	right	central
720575940608688942	SMP517,SMP518,SMP519	6	720575940624010829	s-CPDN3C	right	central
720575940608688942	SMP517,SMP518,SMP519	6	720575940627299940	s-CPDN3C	right	central
720575940608688942	SMP517,SMP518,SMP519	6	720575940645800739	s-CPDN3C	left	central
720575940609641284	SLP064	6	720575940633976403	DN1pA	right	central
720575940610961506	CB3709	6	720575940617642101	s-CPDN3A	left	central
720575940610961506	CB3709	6	720575940617864961	DN1a	left	central
720575940612973674	SMP509	6	720575940623003405	LNd_CRYn	right	central
720575940612973674	SMP509	6	720575940639791067	s-CPDN3D	left	central
720575940616633664	SMP517,SMP518,SMP519	6	720575940622398836	DN1pA	left	central
720575940616633664	SMP517,SMP518,SMP519	6	720575940628816384	s-CPDN3C	right	central
720575940616950161	CB0710	6	720575940621126365	s-CPDN3A	right	central
720575940616950161	CB0710	6	720575940634904677	s-CPDN3C	right	central
720575940620654616	SMP523,SMP524	6	720575940645975063	DN1pB	left	central
720575940621616381	SMP517,SMP518,SMP519	6	720575940629548764	s-CPDN3C	left	central
720575940622240183	SMP523,SMP524	6	720575940616201309	DN1pD	left	central
720575940622658317	SLP270	6	720575940611585459	DN1pD	right	central
720575940622658317	SLP270	6	720575940620024149	s-CPDN3E	left	central
720575940622658317	SLP270	6	720575940620205172	s-CPDN3E	right	central
720575940622658317	SLP270	6	720575940620926155	s-CPDN3B	right	central
720575940622658317	SLP270	6	720575940622821731	s-CPDN3E	left	central
720575940622658317	SLP270	6	720575940626529944	s-CPDN3E	right	central
720575940624142333	SMP523,SMP524	6	720575940628692040	DN1pA	left	central
720575940624142333	SMP523,SMP524	6	720575940644609440	DN1pA	left	central
720575940624156139	CB0710	6	720575940621384101	s-CPDN3C	left	central
720575940624156139	CB0710	6	720575940621845530	s-CPDN3D	left	central
720575940624156139	CB0710	6	720575940631989473	LNd_CRYp	left	central
720575940624156139	CB0710	6	720575940636193647	s-CPDN3D	right	central
720575940624162597	SMP517,SMP518,SMP519	6	720575940622700531	s-CPDN3C	right	central
720575940624162597	SMP517,SMP518,SMP519	6	720575940626644486	s-CPDN3D	right	central
720575940624162597	SMP517,SMP518,SMP519	6	720575940643074976	DN1pC	left	central
720575940625365512	CB0710	6	720575940617643092	s-CPDN3C	right	central
720575940625365512	CB0710	6	720575940620926155	s-CPDN3B	right	central
720575940625365512	CB0710	6	720575940627042130	s-CPDN3D	right	central
720575940626412563	SMP202	6	720575940627010300	s-CPDN3C	left	central
720575940627472684	SMP517,SMP518,SMP519	6	720575940632512015	s-CPDN3D	left	central
720575940628369655	SMP509	6	720575940625956371	s-CPDN3C	left	central
720575940628369655	SMP509	6	720575940626023940	s-CPDN3C	right	central
720575940628369655	SMP509	6	720575940630541783	s-CPDN3C	right	central
720575940628369655	SMP509	6	720575940634358879	s-CPDN3C	right	central
720575940628723834	SMP523,SMP524	6	720575940622228999	DN1pA	right	central
720575940628723834	SMP523,SMP524	6	720575940625749842	s-CPDN3D	right	central
720575940628835076	SMP517,SMP518,SMP519	6	720575940622852359	s-CPDN3C	right	central
720575940628835076	SMP517,SMP518,SMP519	6	720575940626580528	s-CPDN3D	left	central
720575940633959615	SMP523,SMP524	6	720575940616201309	DN1pD	left	central
720575940634819167	SLP270	6	720575940614444338	s-CPDN3E	left	central
720575940634819167	SLP270	6	720575940620287067	DN1pD	left	central
720575940634819167	SLP270	6	720575940620926155	s-CPDN3B	right	central
720575940634819167	SLP270	6	720575940638758744	s-CPDN3E	left	central
720575940634819167	SLP270	6	720575940644609440	DN1pA	left	central
720575940634819167	SLP270	6	720575940654676385	LNd_CRYp	right	central
720575940635455351	SMP509	6	720575940610128082	s-CPDN3A	right	central
720575940635455351	SMP509	6	720575940610991513	s-CPDN3C	right	central
720575940635641189	SMP509	6	720575940623003405	LNd_CRYn	right	central
720575940637393215	SMP523,SMP524	6	720575940621861133	DN1pD	left	central
720575940637951977	CB0710	6	720575940621845530	s-CPDN3D	left	central
720575940637951977	CB0710	6	720575940629470736	s-CPDN3D	left	central
720575940637951977	CB0710	6	720575940637555288	LPN	right	central
720575940637951977	CB0710	6	720575940645800739	s-CPDN3C	left	central
720575940659878273	SMP517,SMP518,SMP519	6	720575940606742027	s-CPDN3C	left	central
720575940659878273	SMP517,SMP518,SMP519	6	720575940613262259	DN1pD	right	central
720575940659878273	SMP517,SMP518,SMP519	6	720575940622700531	s-CPDN3C	right	central
720575940659878273	SMP517,SMP518,SMP519	6	720575940623365813	s-CPDN3C	left	central
720575940659878273	SMP517,SMP518,SMP519	6	720575940627042130	s-CPDN3D	right	central
720575940659878273	SMP517,SMP518,SMP519	6	720575940634904677	s-CPDN3C	right	central
720575940606504370	CB3709	5	720575940616909083	s-CPDN3D	right	central
720575940606504370	CB3709	5	720575940620205172	s-CPDN3E	right	central
720575940606504370	CB3709	5	720575940621033152	s-CPDN3A	right	central
720575940608688942	SMP517,SMP518,SMP519	5	720575940617643092	s-CPDN3C	right	central
720575940608688942	SMP517,SMP518,SMP519	5	720575940621384101	s-CPDN3C	left	central
720575940609641284	SLP064	5	720575940612391464	DN1pE	right	central
720575940609641284	SLP064	5	720575940625749842	s-CPDN3D	right	central
720575940610961506	CB3709	5	720575940606861442	s-CPDN3D	left	central
720575940610961506	CB3709	5	720575940615977522	s-CPDN3A	left	central
720575940610961506	CB3709	5	720575940634984800	LN_ITP	left	central
720575940610961506	CB3709	5	720575940639397491	LPN	left	central
720575940612856342	VP2+_adPN	5	720575940618775892	LPN	left	central
720575940612869746	SLP364	5	720575940620287067	DN1pD	left	central
720575940612973674	SMP509	5	720575940626899817	LNd_CRYn	right	central
720575940612973674	SMP509	5	720575940627010300	s-CPDN3C	left	central
720575940612973674	SMP509	5	720575940627171154	s-CPDN3D	right	central
720575940612973674	SMP509	5	720575940630642380	s-CPDN3A	left	central
720575940616633664	SMP517,SMP518,SMP519	5	720575940624010829	s-CPDN3C	right	central
720575940616633664	SMP517,SMP518,SMP519	5	720575940633253602	s-CPDN3C	left	central
720575940616950161	CB0710	5	720575940621033152	s-CPDN3A	right	central
720575940616950161	CB0710	5	720575940621384101	s-CPDN3C	left	central
720575940616950161	CB0710	5	720575940625436805	s-CPDN3B	left	central
720575940616950161	CB0710	5	720575940629470736	s-CPDN3D	left	central
720575940616950161	CB0710	5	720575940644703767	LPN	left	central
720575940621616381	SMP517,SMP518,SMP519	5	720575940624010829	s-CPDN3C	right	central
720575940621616381	SMP517,SMP518,SMP519	5	720575940627299940	s-CPDN3C	right	central
720575940621616381	SMP517,SMP518,SMP519	5	720575940628692040	DN1pA	left	central
720575940622658317	SLP270	5	720575940613223830	s-CPDN3E	left	central
720575940622658317	SLP270	5	720575940613555618	s-CPDN3E	left	central
720575940622658317	SLP270	5	720575940621490416	s-CPDN3B	right	central
720575940622658317	SLP270	5	720575940621845530	s-CPDN3D	left	central
720575940622658317	SLP270	5	720575940629399370	APDN3	right	central
720575940622658317	SLP270	5	720575940632179620	s-CPDN3E	right	central
720575940622658317	SLP270	5	720575940639497277	s-CPDN3B	right	central
720575940622658317	SLP270	5	720575940644609440	DN1pA	left	central
720575940622658317	SLP270	5	720575940653095670	APDN3	left	central
720575940622658317	SLP270	5	720575940654676385	LNd_CRYp	right	central
720575940622717420	SMP523,SMP524	5	720575940626580528	s-CPDN3D	left	central
720575940622717420	SMP523,SMP524	5	720575940629548764	s-CPDN3C	left	central
720575940624156139	CB0710	5	720575940618775892	LPN	left	central
720575940624156139	CB0710	5	720575940637555288	LPN	right	central
720575940624162597	SMP517,SMP518,SMP519	5	720575940606742027	s-CPDN3C	left	central
720575940624162597	SMP517,SMP518,SMP519	5	720575940616201309	DN1pD	left	central
720575940624162597	SMP517,SMP518,SMP519	5	720575940629548764	s-CPDN3C	left	central
720575940624162597	SMP517,SMP518,SMP519	5	720575940632575584	DN1pC	right	central
720575940625365512	CB0710	5	720575940609261892	s-CPDN3D	right	central
720575940625365512	CB0710	5	720575940615198367	s-CPDN3B	right	central
720575940625365512	CB0710	5	720575940629066087	LPN	right	central
720575940625365512	CB0710	5	720575940636193647	s-CPDN3D	right	central
720575940626324357	SLP364	5	720575940615198367	s-CPDN3B	right	central
720575940626412563	SMP202	5	720575940623365813	s-CPDN3C	left	central
720575940627472684	SMP517,SMP518,SMP519	5	720575940623365813	s-CPDN3C	left	central
720575940627472684	SMP517,SMP518,SMP519	5	720575940626580528	s-CPDN3D	left	central
720575940627472684	SMP517,SMP518,SMP519	5	720575940627299940	s-CPDN3C	right	central
720575940627472684	SMP517,SMP518,SMP519	5	720575940629548764	s-CPDN3C	left	central
720575940628248326	SMP202	5	720575940622700531	s-CPDN3C	right	central
720575940628359631	SMP517,SMP518,SMP519	5	720575940612776879	s-CPDN3C	right	central
720575940628369655	SMP509	5	720575940610991513	s-CPDN3C	right	central
720575940628369655	SMP509	5	720575940622700531	s-CPDN3C	right	central
720575940628369655	SMP509	5	720575940627211706	s-CPDN3A	left	central
720575940628369655	SMP509	5	720575940627299940	s-CPDN3C	right	central
720575940628369655	SMP509	5	720575940627514267	s-CPDN3C	right	central
720575940628369655	SMP509	5	720575940629548764	s-CPDN3C	left	central
720575940628369655	SMP509	5	720575940639791067	s-CPDN3D	left	central
720575940628723834	SMP523,SMP524	5	720575940606742027	s-CPDN3C	left	central
720575940628723834	SMP523,SMP524	5	720575940614295294	s-CPDN3B	right	central
720575940628723834	SMP523,SMP524	5	720575940621861133	DN1pD	left	central
720575940628723834	SMP523,SMP524	5	720575940624010829	s-CPDN3C	right	central
720575940628835076	SMP517,SMP518,SMP519	5	720575940621384101	s-CPDN3C	left	central
720575940629234427	SLP364	5	720575940623036254	DN2	left	central
720575940631501779	SMP517,SMP518,SMP519	5	720575940627042130	s-CPDN3D	right	central
720575940631501779	SMP517,SMP518,SMP519	5	720575940629548764	s-CPDN3C	left	central
720575940631501779	SMP517,SMP518,SMP519	5	720575940630586642	s-CPDN3D	left	central
720575940633959615	SMP523,SMP524	5	720575940625749842	s-CPDN3D	right	central
720575940634819167	SLP270	5	720575940613096089	APDN3	left	central
720575940634819167	SLP270	5	720575940628692040	DN1pA	left	central
720575940634819167	SLP270	5	720575940653095670	APDN3	left	central
720575940635455351	SMP509	5	720575940626899817	LNd_CRYn	right	central
720575940635455351	SMP509	5	720575940634358879	s-CPDN3C	right	central
720575940635455351	SMP509	5	720575940637817944	s-CPDN3B	left	central
720575940636226025	SMP523,SMP524	5	720575940618378708	s-CPDN3D	right	central
720575940636226025	SMP523,SMP524	5	720575940622228999	DN1pA	right	central
720575940636226025	SMP523,SMP524	5	720575940654676385	LNd_CRYp	right	central
720575940637393215	SMP523,SMP524	5	720575940621638593	DN1pB	right	central
720575940637951977	CB0710	5	720575940623365813	s-CPDN3C	left	central
720575940637951977	CB0710	5	720575940627042130	s-CPDN3D	right	central
720575940637951977	CB0710	5	720575940634904677	s-CPDN3C	right	central
720575940637951977	CB0710	5	720575940639397491	LPN	left	central
720575940659878273	SMP517,SMP518,SMP519	5	720575940621861133	DN1pD	left	central
720575940659878273	SMP517,SMP518,SMP519	5	720575940626580528	s-CPDN3D	left	central
720575940659878273	SMP517,SMP518,SMP519	5	720575940629548764	s-CPDN3C	left	central
720575940659878273	SMP517,SMP518,SMP519	5	720575940654676385	LNd_CRYp	right	central
720575940607887561	MTe46	39	720575940614517032	APDN3	left	visual_projection
720575940607887561	MTe46	6	720575940617642101	s-CPDN3A	left	visual_projection
720575940607887561	MTe46	15	720575940621268651	APDN3	right	visual_projection
720575940607887561	MTe46	5	720575940624920871	APDN3	left	visual_projection
720575940607887561	MTe46	45	720575940626537468	APDN3	left	visual_projection
720575940607887561	MTe46	6	720575940633762841	s-CPDN3A	left	visual_projection
720575940607887561	MTe46	5	720575940637453382	s-CPDN3A	right	visual_projection
720575940607887561	MTe46	29	720575940640278387	APDN3	right	visual_projection
720575940608128092	MTe05	9	720575940627933336	LN_ITP	right	visual_projection
720575940608128092	MTe05	7	720575940634069148	l-CPDN3	right	visual_projection
720575940609627403	aMe12	7	720575940613096089	APDN3	left	visual_projection
720575940609627403	aMe12	5	720575940619074049	LN_ITP	right	visual_projection
720575940609627403	aMe12	10	720575940625254636	LN_ITP	left	visual_projection
720575940609627403	aMe12	6	720575940627933336	LN_ITP	right	visual_projection
720575940609627403	aMe12	23	720575940634984800	LN_ITP	left	visual_projection
720575940609937762	MTe05	9	720575940627933336	LN_ITP	right	visual_projection
720575940611405102	MTe46	20	720575940614517032	APDN3	left	visual_projection
720575940611405102	MTe46	6	720575940620028096	APDN3	right	visual_projection
720575940611405102	MTe46	6	720575940621126365	s-CPDN3A	right	visual_projection
720575940611405102	MTe46	30	720575940621268651	APDN3	right	visual_projection
720575940611405102	MTe46	20	720575940626537468	APDN3	left	visual_projection
720575940611405102	MTe46	7	720575940637453382	s-CPDN3A	right	visual_projection
720575940611405102	MTe46	39	720575940640278387	APDN3	right	visual_projection
720575940612253677	hb-601712813,hb-5813012053,hb-5812981715,hb-695132361,hb-601716965	9	720575940623286271	l-CPDN3	left	visual_projection
720575940612822056	MTe05	9	720575940634984800	LN_ITP	left	visual_projection
720575940613105381	aMe8	11	720575940613096089	APDN3	left	visual_projection
720575940613105381	aMe8	15	720575940614630962	LNd_CRYp	left	visual_projection
720575940613105381	aMe8	7	720575940615876438	s-CPDN3A	left	visual_projection
720575940613105381	aMe8	8	720575940616849126	s-CPDN3A	left	visual_projection
720575940613105381	aMe8	5	720575940617642101	s-CPDN3A	left	visual_projection
720575940613105381	aMe8	48	720575940623286271	l-CPDN3	left	visual_projection
720575940613105381	aMe8	22	720575940625254636	LN_ITP	left	visual_projection
720575940613105381	aMe8	8	720575940627211706	s-CPDN3A	left	visual_projection
720575940613105381	aMe8	13	720575940631989473	LNd_CRYp	left	visual_projection
720575940613105381	aMe8	16	720575940634069148	l-CPDN3	right	visual_projection
720575940613105381	aMe8	56	720575940634984800	LN_ITP	left	visual_projection
720575940613288818	hb-601712813,hb-5813012053,hb-5812981715,hb-695132361,hb-601716965	8	720575940634069148	l-CPDN3	right	visual_projection
720575940614544680	aMe9	6	720575940618775892	LPN	left	visual_projection
720575940614544680	aMe9	5	720575940620116091	DN1pC	left	visual_projection
720575940614544680	aMe9	6	720575940624920871	APDN3	left	visual_projection
720575940614544680	aMe9	10	720575940632575584	DN1pC	right	visual_projection
720575940614544680	aMe9	6	720575940637555288	LPN	right	visual_projection
720575940614544680	aMe9	13	720575940643074976	DN1pC	left	visual_projection
720575940614544680	aMe9	10	720575940644703767	LPN	left	visual_projection
720575940614973708	aMe8	5	720575940611617838	LNd_CRYp	right	visual_projection
720575940614973708	aMe8	8	720575940612153842	DN1pD	right	visual_projection
720575940614973708	aMe8	8	720575940613262259	DN1pD	right	visual_projection
720575940614973708	aMe8	8	720575940615228723	APDN3	right	visual_projection
720575940614973708	aMe8	67	720575940619074049	LN_ITP	right	visual_projection
720575940614973708	aMe8	6	720575940620755297	s-CPDN3A	right	visual_projection
720575940614973708	aMe8	13	720575940621103495	s-CPDN3A	right	visual_projection
720575940614973708	aMe8	16	720575940623286271	l-CPDN3	left	visual_projection
720575940614973708	aMe8	7	720575940624375113	s-CPDN3D	right	visual_projection
720575940614973708	aMe8	6	720575940624551056	s-CPDN3A	right	visual_projection
720575940614973708	aMe8	7	720575940627062424	s-CPDN3A	right	visual_projection
720575940614973708	aMe8	87	720575940627933336	LN_ITP	right	visual_projection
720575940614973708	aMe8	7	720575940629399370	APDN3	right	visual_projection
720575940614973708	aMe8	12	720575940632575388	s-CPDN3D	right	visual_projection
720575940614973708	aMe8	49	720575940634069148	l-CPDN3	right	visual_projection
720575940614973708	aMe8	6	720575940637453382	s-CPDN3A	right	visual_projection
720575940614973708	aMe8	6	720575940646209156	s-CPDN3D	right	visual_projection
720575940614973708	aMe8	14	720575940654676385	LNd_CRYp	right	visual_projection
720575940615942978	hb-601712813,hb-5813012053,hb-5812981715,hb-695132361,hb-601716965	7	720575940619212453	s-CPDN3D	left	visual_projection
720575940615942978	hb-601712813,hb-5813012053,hb-5812981715,hb-695132361,hb-601716965	5	720575940623286271	l-CPDN3	left	visual_projection
720575940615942978	hb-601712813,hb-5813012053,hb-5812981715,hb-695132361,hb-601716965	5	720575940634069148	l-CPDN3	right	visual_projection
720575940616177949	MTe05	8	720575940619074049	LN_ITP	right	visual_projection
720575940616177949	MTe05	5	720575940626529944	s-CPDN3E	right	visual_projection
720575940616177949	MTe05	10	720575940627933336	LN_ITP	right	visual_projection
720575940616913676	MTe05	5	720575940623286271	l-CPDN3	left	visual_projection
720575940617315189	aMe1	9	720575940613096089	APDN3	left	visual_projection
720575940617315189	aMe1	53	720575940614517032	APDN3	left	visual_projection
720575940617315189	aMe1	38	720575940624920871	APDN3	left	visual_projection
720575940617315189	aMe1	22	720575940626537468	APDN3	left	visual_projection
720575940617315189	aMe1	8	720575940634984800	LN_ITP	left	visual_projection
720575940617315189	aMe1	7	720575940653095670	APDN3	left	visual_projection
720575940618179289	MTe46	17	720575940614517032	APDN3	left	visual_projection
720575940618179289	MTe46	5	720575940621033152	s-CPDN3A	right	visual_projection
720575940618179289	MTe46	7	720575940621126365	s-CPDN3A	right	visual_projection
720575940618179289	MTe46	25	720575940621268651	APDN3	right	visual_projection
720575940618179289	MTe46	31	720575940626537468	APDN3	left	visual_projection
720575940618179289	MTe46	7	720575940633762841	s-CPDN3A	left	visual_projection
720575940618179289	MTe46	10	720575940637453382	s-CPDN3A	right	visual_projection
720575940618179289	MTe46	28	720575940640278387	APDN3	right	visual_projection
720575940619641152	hb-540674783	5	720575940613096089	APDN3	left	visual_projection
720575940619641152	hb-540674783	8	720575940613873361	s-CPDN3D	left	visual_projection
720575940619641152	hb-540674783	8	720575940614630962	LNd_CRYp	left	visual_projection
720575940619641152	hb-540674783	7	720575940616849126	s-CPDN3A	left	visual_projection
720575940619641152	hb-540674783	6	720575940618775892	LPN	left	visual_projection
720575940619641152	hb-540674783	5	720575940623286271	l-CPDN3	left	visual_projection
720575940619641152	hb-540674783	15	720575940625254636	LN_ITP	left	visual_projection
720575940619641152	hb-540674783	5	720575940626729744	s-CPDN3A	left	visual_projection
720575940619641152	hb-540674783	9	720575940629470736	s-CPDN3D	left	visual_projection
720575940619641152	hb-540674783	17	720575940631989473	LNd_CRYp	left	visual_projection
720575940619641152	hb-540674783	59	720575940634984800	LN_ITP	left	visual_projection
720575940619641152	hb-540674783	5	720575940653095670	APDN3	left	visual_projection
720575940619677342	aMe8	9	720575940613096089	APDN3	left	visual_projection
720575940619677342	aMe8	9	720575940614630962	LNd_CRYp	left	visual_projection
720575940619677342	aMe8	5	720575940617085504	s-CPDN3A	left	visual_projection
720575940619677342	aMe8	10	720575940617864961	DN1a	left	visual_projection
720575940619677342	aMe8	8	720575940620070558	s-CPDN3D	left	visual_projection
720575940619677342	aMe8	54	720575940623286271	l-CPDN3	left	visual_projection
720575940619677342	aMe8	12	720575940625254636	LN_ITP	left	visual_projection
720575940619677342	aMe8	6	720575940626332166	s-CPDN3A	left	visual_projection
720575940619677342	aMe8	6	720575940626729744	s-CPDN3A	left	visual_projection
720575940619677342	aMe8	7	720575940628911946	s-CPDN3E	left	visual_projection
720575940619677342	aMe8	5	720575940631372764	s-CPDN3D	left	visual_projection
720575940619677342	aMe8	9	720575940631989473	LNd_CRYp	left	visual_projection
720575940619677342	aMe8	14	720575940634069148	l-CPDN3	right	visual_projection
720575940619677342	aMe8	80	720575940634984800	LN_ITP	left	visual_projection
720575940619677342	aMe8	10	720575940635635374	s-CPDN3A	left	visual_projection
720575940619677342	aMe8	8	720575940653095670	APDN3	left	visual_projection
720575940620388517	MTe05	5	720575940623286271	l-CPDN3	left	visual_projection
720575940620442502	hb-601712813,hb-5813012053,hb-5812981715,hb-695132361,hb-601716965	9	720575940623055433	s-CPDN3E	right	visual_projection
720575940620442502	hb-601712813,hb-5813012053,hb-5812981715,hb-695132361,hb-601716965	9	720575940623286271	l-CPDN3	left	visual_projection
720575940620442502	hb-601712813,hb-5813012053,hb-5812981715,hb-695132361,hb-601716965	5	720575940630560761	s-CPDN3D	right	visual_projection
720575940620442502	hb-601712813,hb-5813012053,hb-5812981715,hb-695132361,hb-601716965	5	720575940634069148	l-CPDN3	right	visual_projection
720575940620741205	aMe1	11	720575940613096089	APDN3	left	visual_projection
720575940620741205	aMe1	23	720575940614517032	APDN3	left	visual_projection
720575940620741205	aMe1	33	720575940624920871	APDN3	left	visual_projection
720575940620741205	aMe1	6	720575940625254636	LN_ITP	left	visual_projection
720575940620741205	aMe1	24	720575940626537468	APDN3	left	visual_projection
720575940620741205	aMe1	30	720575940634984800	LN_ITP	left	visual_projection
720575940620741205	aMe1	6	720575940638924378	l-LNv	left	visual_projection
720575940620741205	aMe1	9	720575940653095670	APDN3	left	visual_projection
720575940621145332	hb-601712813,hb-5813012053,hb-5812981715,hb-695132361,hb-601716965	5	720575940634069148	l-CPDN3	right	visual_projection
720575940621268907	hb-540674783	15	720575940611617838	LNd_CRYp	right	visual_projection
720575940621268907	hb-540674783	7	720575940615228723	APDN3	right	visual_projection
720575940621268907	hb-540674783	80	720575940619074049	LN_ITP	right	visual_projection
720575940621268907	hb-540674783	10	720575940621103495	s-CPDN3A	right	visual_projection
720575940621268907	hb-540674783	6	720575940624551056	s-CPDN3A	right	visual_projection
720575940621268907	hb-540674783	5	720575940625853188	s-CPDN3E	right	visual_projection
720575940621268907	hb-540674783	6	720575940627062424	s-CPDN3A	right	visual_projection
720575940621268907	hb-540674783	86	720575940627933336	LN_ITP	right	visual_projection
720575940621268907	hb-540674783	10	720575940629399370	APDN3	right	visual_projection
720575940621268907	hb-540674783	6	720575940631322472	s-CPDN3A	right	visual_projection
720575940621268907	hb-540674783	10	720575940636193647	s-CPDN3D	right	visual_projection
720575940621268907	hb-540674783	22	720575940654676385	LNd_CRYp	right	visual_projection
720575940621564184	hb-601712813,hb-5813012053,hb-5812981715,hb-695132361,hb-601716965	5	720575940614630962	LNd_CRYp	left	visual_projection
720575940621564184	hb-601712813,hb-5813012053,hb-5812981715,hb-695132361,hb-601716965	6	720575940619212453	s-CPDN3D	left	visual_projection
720575940621564184	hb-601712813,hb-5813012053,hb-5812981715,hb-695132361,hb-601716965	6	720575940634069148	l-CPDN3	right	visual_projection
720575940622446106	aMe12	9	720575940617226641	DN1a	left	visual_projection
720575940622446106	aMe12	6	720575940617864961	DN1a	left	visual_projection
720575940622446106	aMe12	5	720575940619074049	LN_ITP	right	visual_projection
720575940622446106	aMe12	21	720575940634984800	LN_ITP	left	visual_projection
720575940622466565	aMe6a	96	720575940620028096	APDN3	right	visual_projection
720575940622466565	aMe6a	17	720575940637041263	APDN3	right	visual_projection
720575940622588307	hb-601712813,hb-5813012053,hb-5812981715,hb-695132361,hb-601716965	5	720575940618853547	s-CPDN3D	right	visual_projection
720575940622588307	hb-601712813,hb-5813012053,hb-5812981715,hb-695132361,hb-601716965	7	720575940634069148	l-CPDN3	right	visual_projection
720575940622812040	hb-601712813,hb-5813012053,hb-5812981715,hb-695132361,hb-601716965	6	720575940623286271	l-CPDN3	left	visual_projection
720575940622812040	hb-601712813,hb-5813012053,hb-5812981715,hb-695132361,hb-601716965	12	720575940634069148	l-CPDN3	right	visual_projection
720575940622812040	hb-601712813,hb-5813012053,hb-5812981715,hb-695132361,hb-601716965	5	720575940646209156	s-CPDN3D	right	visual_projection
720575940623252972	hb-601712813,hb-5813012053,hb-5812981715,hb-695132361,hb-601716965	13	720575940623286271	l-CPDN3	left	visual_projection
720575940623637469	hb-601712813,hb-5813012053,hb-5812981715,hb-695132361,hb-601716965	11	720575940623286271	l-CPDN3	left	visual_projection
720575940623637469	hb-601712813,hb-5813012053,hb-5812981715,hb-695132361,hb-601716965	5	720575940625853188	s-CPDN3E	right	visual_projection
720575940623637469	hb-601712813,hb-5813012053,hb-5812981715,hb-695132361,hb-601716965	8	720575940630560761	s-CPDN3D	right	visual_projection
720575940623637469	hb-601712813,hb-5813012053,hb-5812981715,hb-695132361,hb-601716965	8	720575940634069148	l-CPDN3	right	visual_projection
720575940623747255	MTe05	17	720575940619074049	LN_ITP	right	visual_projection
720575940623747255	MTe05	9	720575940627933336	LN_ITP	right	visual_projection
720575940623747255	MTe05	11	720575940634069148	l-CPDN3	right	visual_projection
720575940624632266	hb-601712813,hb-5813012053,hb-5812981715,hb-695132361,hb-601716965	6	720575940619212453	s-CPDN3D	left	visual_projection
720575940625459464	aMe12	37	720575940619074049	LN_ITP	right	visual_projection
720575940625459464	aMe12	27	720575940627933336	LN_ITP	right	visual_projection
720575940625459464	aMe12	9	720575940634984800	LN_ITP	left	visual_projection
720575940625459464	aMe12	6	720575940637041263	APDN3	right	visual_projection
720575940627382351	MTe05	5	720575940623286271	l-CPDN3	left	visual_projection
720575940627382351	MTe05	7	720575940634984800	LN_ITP	left	visual_projection
720575940628480399	hb-601712813,hb-5813012053,hb-5812981715,hb-695132361,hb-601716965	9	720575940634069148	l-CPDN3	right	visual_projection
720575940629502201	hb-601712813,hb-5813012053,hb-5812981715,hb-695132361,hb-601716965	6	720575940623286271	l-CPDN3	left	visual_projection
720575940629635692	hb-601712813,hb-5813012053,hb-5812981715,hb-695132361,hb-601716965	5	720575940606861442	s-CPDN3D	left	visual_projection
720575940629635692	hb-601712813,hb-5813012053,hb-5812981715,hb-695132361,hb-601716965	5	720575940619212453	s-CPDN3D	left	visual_projection
720575940629635692	hb-601712813,hb-5813012053,hb-5812981715,hb-695132361,hb-601716965	6	720575940620032276	s-CPDN3A	left	visual_projection
720575940629635692	hb-601712813,hb-5813012053,hb-5812981715,hb-695132361,hb-601716965	13	720575940623286271	l-CPDN3	left	visual_projection
720575940629635692	hb-601712813,hb-5813012053,hb-5812981715,hb-695132361,hb-601716965	11	720575940634069148	l-CPDN3	right	visual_projection
720575940630521163	hb-601712813,hb-5813012053,hb-5812981715,hb-695132361,hb-601716965	8	720575940623286271	l-CPDN3	left	visual_projection
720575940631057468	aMe9	7	720575940608161116	DN1pC	right	visual_projection
720575940631057468	aMe9	7	720575940620116091	DN1pC	left	visual_projection
720575940631057468	aMe9	5	720575940624920871	APDN3	left	visual_projection
720575940631057468	aMe9	7	720575940632575584	DN1pC	right	visual_projection
720575940631057468	aMe9	8	720575940637041263	APDN3	right	visual_projection
720575940631057468	aMe9	11	720575940637555288	LPN	right	visual_projection
720575940631057468	aMe9	8	720575940639397491	LPN	left	visual_projection
720575940631057468	aMe9	16	720575940643074976	DN1pC	left	visual_projection
720575940631057468	aMe9	6	720575940644703767	LPN	left	visual_projection
720575940631379281	hb-601712813,hb-5813012053,hb-5812981715,hb-695132361,hb-601716965	6	720575940623286271	l-CPDN3	left	visual_projection
720575940631379281	hb-601712813,hb-5813012053,hb-5812981715,hb-695132361,hb-601716965	11	720575940630560761	s-CPDN3D	right	visual_projection
720575940631379281	hb-601712813,hb-5813012053,hb-5812981715,hb-695132361,hb-601716965	10	720575940634069148	l-CPDN3	right	visual_projection
720575940631544315	aMe6a	31	720575940624920871	APDN3	left	visual_projection
720575940631544315	aMe6a	161	720575940634473497	APDN3	left	visual_projection
720575940631763909	aMe3	56	720575940613096089	APDN3	left	visual_projection
720575940631763909	aMe3	45	720575940614517032	APDN3	left	visual_projection
720575940631763909	aMe3	9	720575940615876438	s-CPDN3A	left	visual_projection
720575940631763909	aMe3	17	720575940616849126	s-CPDN3A	left	visual_projection
720575940631763909	aMe3	5	720575940617085504	s-CPDN3A	left	visual_projection
720575940631763909	aMe3	18	720575940622597078	s-CPDN3A	left	visual_projection
720575940631763909	aMe3	159	720575940624920871	APDN3	left	visual_projection
720575940631763909	aMe3	9	720575940625149437	s-CPDN3A	left	visual_projection
720575940631763909	aMe3	7	720575940626332166	s-CPDN3A	left	visual_projection
720575940631763909	aMe3	34	720575940626537468	APDN3	left	visual_projection
720575940631763909	aMe3	9	720575940627211706	s-CPDN3A	left	visual_projection
720575940631763909	aMe3	30	720575940631605079	s-CPDN3A	left	visual_projection
720575940631763909	aMe3	5	720575940631989473	LNd_CRYp	left	visual_projection
720575940631763909	aMe3	23	720575940633762841	s-CPDN3A	left	visual_projection
720575940631763909	aMe3	145	720575940634473497	APDN3	left	visual_projection
720575940631763909	aMe3	13	720575940635635374	s-CPDN3A	left	visual_projection
720575940631763909	aMe3	12	720575940637296105	s-CPDN3A	left	visual_projection
720575940631763909	aMe3	70	720575940653095670	APDN3	left	visual_projection
720575940631923727	aMe8	10	720575940611617838	LNd_CRYp	right	visual_projection
720575940631923727	aMe8	12	720575940612153842	DN1pD	right	visual_projection
720575940631923727	aMe8	11	720575940615228723	APDN3	right	visual_projection
720575940631923727	aMe8	77	720575940619074049	LN_ITP	right	visual_projection
720575940631923727	aMe8	7	720575940621103495	s-CPDN3A	right	visual_projection
720575940631923727	aMe8	12	720575940623286271	l-CPDN3	left	visual_projection
720575940631923727	aMe8	5	720575940623857084	s-CPDN3A	right	visual_projection
720575940631923727	aMe8	5	720575940624155416	DN1a	right	visual_projection
720575940631923727	aMe8	10	720575940624375113	s-CPDN3D	right	visual_projection
720575940631923727	aMe8	8	720575940626212178	s-CPDN3A	right	visual_projection
720575940631923727	aMe8	5	720575940626529944	s-CPDN3E	right	visual_projection
720575940631923727	aMe8	10	720575940626755673	DN1a	right	visual_projection
720575940631923727	aMe8	6	720575940627042130	s-CPDN3D	right	visual_projection
720575940631923727	aMe8	5	720575940627062424	s-CPDN3A	right	visual_projection
720575940631923727	aMe8	8	720575940627447401	s-CPDN3A	right	visual_projection
720575940631923727	aMe8	96	720575940627933336	LN_ITP	right	visual_projection
720575940631923727	aMe8	6	720575940629066087	LPN	right	visual_projection
720575940631923727	aMe8	17	720575940629399370	APDN3	right	visual_projection
720575940631923727	aMe8	5	720575940632575388	s-CPDN3D	right	visual_projection
720575940631923727	aMe8	10	720575940633954808	s-CPDN3D	right	visual_projection
720575940631923727	aMe8	56	720575940634069148	l-CPDN3	right	visual_projection
720575940631923727	aMe8	7	720575940637453382	s-CPDN3A	right	visual_projection
720575940631923727	aMe8	5	720575940638186842	s-CPDN3A	right	visual_projection
720575940631923727	aMe8	9	720575940654676385	LNd_CRYp	right	visual_projection
720575940632489743	aMe12	60	720575940619074049	LN_ITP	right	visual_projection
720575940632489743	aMe12	33	720575940627933336	LN_ITP	right	visual_projection
720575940632489743	aMe12	8	720575940634984800	LN_ITP	left	visual_projection
720575940632780359	aMe1	16	720575940615228723	APDN3	right	visual_projection
720575940632780359	aMe1	61	720575940619074049	LN_ITP	right	visual_projection
720575940632780359	aMe1	39	720575940621268651	APDN3	right	visual_projection
720575940632780359	aMe1	9	720575940627447401	s-CPDN3A	right	visual_projection
720575940632780359	aMe1	44	720575940627933336	LN_ITP	right	visual_projection
720575940632780359	aMe1	17	720575940629399370	APDN3	right	visual_projection
720575940632780359	aMe1	46	720575940637041263	APDN3	right	visual_projection
720575940632780359	aMe1	14	720575940637453382	s-CPDN3A	right	visual_projection
720575940632780359	aMe1	35	720575940640278387	APDN3	right	visual_projection
720575940632834188	MTe05	5	720575940610400409	s-CPDN3E	right	visual_projection
720575940632834188	MTe05	9	720575940619074049	LN_ITP	right	visual_projection
720575940632834188	MTe05	7	720575940622355894	l-LNv	right	visual_projection
720575940632834188	MTe05	7	720575940634069148	l-CPDN3	right	visual_projection
720575940633311652	aMe1	7	720575940615228723	APDN3	right	visual_projection
720575940633311652	aMe1	12	720575940619074049	LN_ITP	right	visual_projection
720575940633311652	aMe1	34	720575940621268651	APDN3	right	visual_projection
720575940633311652	aMe1	13	720575940629399370	APDN3	right	visual_projection
720575940633311652	aMe1	38	720575940637041263	APDN3	right	visual_projection
720575940633311652	aMe1	61	720575940640278387	APDN3	right	visual_projection
720575940634807470	MTe05	28	720575940619074049	LN_ITP	right	visual_projection
720575940634807470	MTe05	6	720575940626843536	l-LNv	right	visual_projection
720575940634807470	MTe05	9	720575940627933336	LN_ITP	right	visual_projection
720575940634807470	MTe05	12	720575940634069148	l-CPDN3	right	visual_projection
720575940636323952	MTe05	7	720575940619074049	LN_ITP	right	visual_projection
720575940636323952	MTe05	6	720575940627933336	LN_ITP	right	visual_projection
720575940637323839	MTe05	5	720575940623286271	l-CPDN3	left	visual_projection
720575940637323839	MTe05	5	720575940628911946	s-CPDN3E	left	visual_projection
720575940637323839	MTe05	6	720575940634984800	LN_ITP	left	visual_projection
720575940638257717	MTe05	14	720575940627933336	LN_ITP	right	visual_projection
720575940640715392	aMe12	14	720575940617219933	l-LNv	left	visual_projection
720575940640715392	aMe12	5	720575940619074049	LN_ITP	right	visual_projection
720575940640715392	aMe12	19	720575940623286271	l-CPDN3	left	visual_projection
720575940640715392	aMe12	8	720575940630647678	l-LNv	left	visual_projection
720575940640715392	aMe12	12	720575940634069148	l-CPDN3	right	visual_projection
720575940640715392	aMe12	7	720575940634984800	LN_ITP	left	visual_projection
720575940640715392	aMe12	20	720575940638924378	l-LNv	left	visual_projection
720575940640715392	aMe12	8	720575940653095670	APDN3	left	visual_projection
720575940640836952	aMe12	22	720575940619074049	LN_ITP	right	visual_projection
720575940640836952	aMe12	9	720575940622355894	l-LNv	right	visual_projection
720575940640836952	aMe12	28	720575940623286271	l-CPDN3	left	visual_projection
720575940640836952	aMe12	7	720575940626843536	l-LNv	right	visual_projection
720575940640836952	aMe12	13	720575940627933336	LN_ITP	right	visual_projection
720575940640836952	aMe12	16	720575940634069148	l-CPDN3	right	visual_projection
720575940640836952	aMe12	5	720575940634984800	LN_ITP	left	visual_projection
720575940640836952	aMe12	5	720575940646209156	s-CPDN3D	right	visual_projection
720575940641501648	aMe3	7	720575940612148210	s-CPDN3A	right	visual_projection
720575940641501648	aMe3	80	720575940615228723	APDN3	right	visual_projection
720575940641501648	aMe3	190	720575940620028096	APDN3	right	visual_projection
720575940641501648	aMe3	29	720575940621103495	s-CPDN3A	right	visual_projection
720575940641501648	aMe3	15	720575940621126365	s-CPDN3A	right	visual_projection
720575940641501648	aMe3	57	720575940621268651	APDN3	right	visual_projection
720575940641501648	aMe3	20	720575940624551056	s-CPDN3A	right	visual_projection
720575940641501648	aMe3	17	720575940626212178	s-CPDN3A	right	visual_projection
720575940641501648	aMe3	36	720575940627062424	s-CPDN3A	right	visual_projection
720575940641501648	aMe3	26	720575940627447401	s-CPDN3A	right	visual_projection
720575940641501648	aMe3	83	720575940629399370	APDN3	right	visual_projection
720575940641501648	aMe3	45	720575940631322472	s-CPDN3A	right	visual_projection
720575940641501648	aMe3	7	720575940635707543	s-CPDN3A	right	visual_projection
720575940641501648	aMe3	187	720575940637041263	APDN3	right	visual_projection
720575940641501648	aMe3	10	720575940637453382	s-CPDN3A	right	visual_projection
720575940641501648	aMe3	20	720575940638186842	s-CPDN3A	right	visual_projection
720575940641501648	aMe3	51	720575940640278387	APDN3	right	visual_projection
720575940641501648	aMe3	31	720575940642740260	s-CPDN3A	right	visual_projection
720575940641791989	aMe9	10	720575940608161116	DN1pC	right	visual_projection
720575940641791989	aMe9	5	720575940617219933	l-LNv	left	visual_projection
720575940641791989	aMe9	6	720575940618775892	LPN	left	visual_projection
720575940641791989	aMe9	12	720575940620116091	DN1pC	left	visual_projection
720575940641791989	aMe9	6	720575940625976409	LPN	right	visual_projection
720575940641791989	aMe9	6	720575940629066087	LPN	right	visual_projection
720575940641791989	aMe9	11	720575940632575584	DN1pC	right	visual_projection
720575940641791989	aMe9	17	720575940637555288	LPN	right	visual_projection
720575940641791989	aMe9	5	720575940639397491	LPN	left	visual_projection
720575940641791989	aMe9	5	720575940643074976	DN1pC	left	visual_projection
720575940641791989	aMe9	9	720575940644703767	LPN	left	visual_projection
720575940642592475	aMe9	5	720575940608161116	DN1pC	right	visual_projection
720575940642592475	aMe9	5	720575940618775892	LPN	left	visual_projection
720575940642592475	aMe9	6	720575940623286271	l-CPDN3	left	visual_projection
720575940642592475	aMe9	12	720575940632575584	DN1pC	right	visual_projection
720575940642592475	aMe9	5	720575940639397491	LPN	left	visual_projection
720575940642592475	aMe9	7	720575940643074976	DN1pC	left	visual_projection
720575940642592475	aMe9	5	720575940644703767	LPN	left	visual_projection
720575940646547844	hb-601712813,hb-5813012053,hb-5812981715,hb-695132361,hb-601716965	6	720575940616909083	s-CPDN3D	right	visual_projection
720575940646547844	hb-601712813,hb-5813012053,hb-5812981715,hb-695132361,hb-601716965	5	720575940623286271	l-CPDN3	left	visual_projection
720575940646547844	hb-601712813,hb-5813012053,hb-5812981715,hb-695132361,hb-601716965	9	720575940634069148	l-CPDN3	right	visual_projection
720575940647731252	aMe12	40	720575940619074049	LN_ITP	right	visual_projection
720575940647731252	aMe12	5	720575940626755673	DN1a	right	visual_projection
720575940647731252	aMe12	24	720575940627933336	LN_ITP	right	visual_projection
720575940647731252	aMe12	5	720575940629399370	APDN3	right	visual_projection
720575940647731252	aMe12	6	720575940634984800	LN_ITP	left	visual_projection
720575940608359298	aMe4	16	720575940617219933	l-LNv	left	visual_centrifugal
720575940608359298	aMe4	14	720575940638924378	l-LNv	left	visual_centrifugal
720575940609228245	cM04	35	720575940619074049	LN_ITP	right	visual_centrifugal
720575940609228245	cM04	50	720575940622355894	l-LNv	right	visual_centrifugal
720575940609228245	cM04	29	720575940626843536	l-LNv	right	visual_centrifugal
720575940609228245	cM04	22	720575940627933336	LN_ITP	right	visual_centrifugal
720575940609228245	cM04	11	720575940630926075	l-LNv	right	visual_centrifugal
720575940613890674	cM08	22	720575940613413791	s-LNv	left	visual_centrifugal
720575940613890674	cM08	28	720575940617219933	l-LNv	left	visual_centrifugal
720575940613890674	cM08	20	720575940619067259	s-LNv	left	visual_centrifugal
720575940613890674	cM08	6	720575940624259720	l-LNv	left	visual_centrifugal
720575940613890674	cM08	18	720575940630647678	l-LNv	left	visual_centrifugal
720575940613890674	cM08	14	720575940631973089	s-LNv	left	visual_centrifugal
720575940613890674	cM08	30	720575940638924378	l-LNv	left	visual_centrifugal
720575940613890674	cM08	23	720575940642237344	s-LNv	left	visual_centrifugal
720575940615062447	cL10	15	720575940619074049	LN_ITP	right	visual_centrifugal
720575940615062447	cL10	6	720575940627933336	LN_ITP	right	visual_centrifugal
720575940615062447	cL10	83	720575940634069148	l-CPDN3	right	visual_centrifugal
720575940615393447	cM08	13	720575940606868828	s-LNv	right	visual_centrifugal
720575940615393447	cM08	5	720575940609174392	s-LNv	right	visual_centrifugal
720575940615393447	cM08	11	720575940610478531	s-LNv	right	visual_centrifugal
720575940615393447	cM08	8	720575940619074049	LN_ITP	right	visual_centrifugal
720575940615393447	cM08	5	720575940622355894	l-LNv	right	visual_centrifugal
720575940615393447	cM08	8	720575940626843536	l-LNv	right	visual_centrifugal
720575940615393447	cM08	9	720575940628527095	s-LNv	right	visual_centrifugal
720575940615990578	cL10	97	720575940623286271	l-CPDN3	left	visual_centrifugal
720575940615990578	cL10	7	720575940625254636	LN_ITP	left	visual_centrifugal
720575940615990578	cL10	5	720575940629912121	s-CPDN3A	left	visual_centrifugal
720575940615990578	cL10	9	720575940634984800	LN_ITP	left	visual_centrifugal
720575940616107626	cM08	16	720575940613413791	s-LNv	left	visual_centrifugal
720575940616107626	cM08	24	720575940617219933	l-LNv	left	visual_centrifugal
720575940616107626	cM08	8	720575940619067259	s-LNv	left	visual_centrifugal
720575940616107626	cM08	13	720575940630647678	l-LNv	left	visual_centrifugal
720575940616107626	cM08	16	720575940631973089	s-LNv	left	visual_centrifugal
720575940616107626	cM08	5	720575940634984800	LN_ITP	left	visual_centrifugal
720575940616107626	cM08	22	720575940638924378	l-LNv	left	visual_centrifugal
720575940616107626	cM08	11	720575940642237344	s-LNv	left	visual_centrifugal
720575940621596587	aMe4	20	720575940617219933	l-LNv	left	visual_centrifugal
720575940621596587	aMe4	6	720575940619067259	s-LNv	left	visual_centrifugal
720575940621596587	aMe4	9	720575940630647678	l-LNv	left	visual_centrifugal
720575940621596587	aMe4	5	720575940631973089	s-LNv	left	visual_centrifugal
720575940621596587	aMe4	12	720575940638924378	l-LNv	left	visual_centrifugal
720575940621629611	aMe4	13	720575940617219933	l-LNv	left	visual_centrifugal
720575940621629611	aMe4	5	720575940624259720	l-LNv	left	visual_centrifugal
720575940621629611	aMe4	5	720575940630926075	l-LNv	right	visual_centrifugal
720575940621629611	aMe4	9	720575940638924378	l-LNv	left	visual_centrifugal
720575940621673983	cM04	12	720575940619074049	LN_ITP	right	visual_centrifugal
720575940621673983	cM04	32	720575940622355894	l-LNv	right	visual_centrifugal
720575940621673983	cM04	18	720575940626843536	l-LNv	right	visual_centrifugal
720575940622357253	cM08	6	720575940622355894	l-LNv	right	visual_centrifugal
720575940622357253	cM08	5	720575940626843536	l-LNv	right	visual_centrifugal
720575940623877475	aMe17a	10	720575940617219933	l-LNv	left	visual_centrifugal
720575940623877475	aMe17a	14	720575940638924378	l-LNv	left	visual_centrifugal
720575940624987143	aMe4	6	720575940616662284	l-LNv	right	visual_centrifugal
720575940624987143	aMe4	12	720575940622355894	l-LNv	right	visual_centrifugal
720575940624987143	aMe4	11	720575940626843536	l-LNv	right	visual_centrifugal
720575940624987143	aMe4	7	720575940630926075	l-LNv	right	visual_centrifugal
720575940626000056	aMe17a	5	720575940630926075	l-LNv	right	visual_centrifugal
720575940627028517	cM09	7	720575940630926075	l-LNv	right	visual_centrifugal
720575940627996285	aMe14b	8	720575940624259720	l-LNv	left	visual_centrifugal
720575940628213385	cM08	6	720575940617219933	l-LNv	left	visual_centrifugal
720575940628213385	cM08	5	720575940630647678	l-LNv	left	visual_centrifugal
720575940628935676	aMe4	13	720575940617219933	l-LNv	left	visual_centrifugal
720575940628935676	aMe4	10	720575940638924378	l-LNv	left	visual_centrifugal
720575940630436730	aMe4	19	720575940617219933	l-LNv	left	visual_centrifugal
720575940630436730	aMe4	6	720575940619067259	s-LNv	left	visual_centrifugal
720575940630436730	aMe4	7	720575940630647678	l-LNv	left	visual_centrifugal
720575940630436730	aMe4	16	720575940638924378	l-LNv	left	visual_centrifugal
720575940630595575	cM04	41	720575940619074049	LN_ITP	right	visual_centrifugal
720575940630595575	cM04	48	720575940622355894	l-LNv	right	visual_centrifugal
720575940630595575	cM04	27	720575940626843536	l-LNv	right	visual_centrifugal
720575940630595575	cM04	8	720575940627933336	LN_ITP	right	visual_centrifugal
720575940630595575	cM04	8	720575940630926075	l-LNv	right	visual_centrifugal
720575940630812354	NA	8	720575940613096089	APDN3	left	visual_centrifugal
720575940630812354	NA	20	720575940624920871	APDN3	left	visual_centrifugal
720575940630812354	NA	11	720575940625254636	LN_ITP	left	visual_centrifugal
720575940630812354	NA	8	720575940633762841	s-CPDN3A	left	visual_centrifugal
720575940630812354	NA	27	720575940634984800	LN_ITP	left	visual_centrifugal
720575940631394678	aMe4	13	720575940617219933	l-LNv	left	visual_centrifugal
720575940631394678	aMe4	11	720575940638924378	l-LNv	left	visual_centrifugal
720575940631673029	aMe4	8	720575940606868828	s-LNv	right	visual_centrifugal
720575940631673029	aMe4	11	720575940610478531	s-LNv	right	visual_centrifugal
720575940631673029	aMe4	15	720575940622355894	l-LNv	right	visual_centrifugal
720575940631673029	aMe4	7	720575940626843536	l-LNv	right	visual_centrifugal
720575940631673029	aMe4	6	720575940628527095	s-LNv	right	visual_centrifugal
720575940631673029	aMe4	9	720575940630926075	l-LNv	right	visual_centrifugal
720575940631829010	cM04	39	720575940617219933	l-LNv	left	visual_centrifugal
720575940631829010	cM04	7	720575940624259720	l-LNv	left	visual_centrifugal
720575940631829010	cM04	5	720575940624920871	APDN3	left	visual_centrifugal
720575940631829010	cM04	13	720575940630647678	l-LNv	left	visual_centrifugal
720575940631829010	cM04	18	720575940634984800	LN_ITP	left	visual_centrifugal
720575940631829010	cM04	45	720575940638924378	l-LNv	left	visual_centrifugal
720575940631923909	cM09	6	720575940622355894	l-LNv	right	visual_centrifugal
720575940631923909	cM09	6	720575940630926075	l-LNv	right	visual_centrifugal
720575940632777320	aMe14b	9	720575940617219933	l-LNv	left	visual_centrifugal
720575940632888633	aMe4	17	720575940622355894	l-LNv	right	visual_centrifugal
720575940632888633	aMe4	10	720575940626843536	l-LNv	right	visual_centrifugal
720575940632888633	aMe4	12	720575940630926075	l-LNv	right	visual_centrifugal
720575940632888633	aMe4	6	720575940638924378	l-LNv	left	visual_centrifugal
720575940632915281	cL04	5	720575940624920871	APDN3	left	visual_centrifugal
720575940635102745	cL04	5	720575940637041263	APDN3	right	visual_centrifugal
720575940635503712	cM08	5	720575940626843536	l-LNv	right	visual_centrifugal
720575940635601559	aMe4	13	720575940617219933	l-LNv	left	visual_centrifugal
720575940635601559	aMe4	9	720575940619067259	s-LNv	left	visual_centrifugal
720575940635601559	aMe4	16	720575940638924378	l-LNv	left	visual_centrifugal
720575940635601559	aMe4	5	720575940642237344	s-LNv	left	visual_centrifugal
720575940637557861	cM08	5	720575940634984800	LN_ITP	left	visual_centrifugal
720575940638977257	cM09	10	720575940617219933	l-LNv	left	visual_centrifugal
720575940638977257	cM09	5	720575940638924378	l-LNv	left	visual_centrifugal
720575940639156799	aMe4	8	720575940606868828	s-LNv	right	visual_centrifugal
720575940639156799	aMe4	8	720575940609174392	s-LNv	right	visual_centrifugal
720575940639156799	aMe4	30	720575940622355894	l-LNv	right	visual_centrifugal
720575940639156799	aMe4	7	720575940626843536	l-LNv	right	visual_centrifugal
720575940639156799	aMe4	5	720575940628527095	s-LNv	right	visual_centrifugal
720575940639156799	aMe4	6	720575940630926075	l-LNv	right	visual_centrifugal
720575940640150717	aMe4	9	720575940617219933	l-LNv	left	visual_centrifugal
720575940640150717	aMe4	12	720575940638924378	l-LNv	left	visual_centrifugal
720575940640311715	cM08	31	720575940606868828	s-LNv	right	visual_centrifugal
720575940640311715	cM08	21	720575940609174392	s-LNv	right	visual_centrifugal
720575940640311715	cM08	24	720575940610478531	s-LNv	right	visual_centrifugal
720575940640311715	cM08	7	720575940616662284	l-LNv	right	visual_centrifugal
720575940640311715	cM08	15	720575940619074049	LN_ITP	right	visual_centrifugal
720575940640311715	cM08	21	720575940622355894	l-LNv	right	visual_centrifugal
720575940640311715	cM08	14	720575940626843536	l-LNv	right	visual_centrifugal
720575940640311715	cM08	32	720575940628527095	s-LNv	right	visual_centrifugal
720575940640311715	cM08	6	720575940634069148	l-CPDN3	right	visual_centrifugal
720575940646542446	aMe4	10	720575940617219933	l-LNv	left	visual_centrifugal
720575940646542446	aMe4	24	720575940638924378	l-LNv	left	visual_centrifugal
720575940646648452	cM04	36	720575940617219933	l-LNv	left	visual_centrifugal
720575940646648452	cM04	5	720575940624259720	l-LNv	left	visual_centrifugal
720575940646648452	cM04	11	720575940630647678	l-LNv	left	visual_centrifugal
720575940646648452	cM04	27	720575940638924378	l-LNv	left	visual_centrifugal
720575940647954564	cM04	57	720575940617219933	l-LNv	left	visual_centrifugal
720575940647954564	cM04	6	720575940624259720	l-LNv	left	visual_centrifugal
720575940647954564	cM04	12	720575940630647678	l-LNv	left	visual_centrifugal
720575940647954564	cM04	17	720575940634984800	LN_ITP	left	visual_centrifugal
720575940647954564	cM04	55	720575940638924378	l-LNv	left	visual_centrifugal
720575940612491762	NA	5	720575940617219933	l-LNv	left	optic
720575940612491762	NA	10	720575940638924378	l-LNv	left	optic
720575940612775829	CB3833	5	720575940624920871	APDN3	left	optic
720575940613493733	CB0816	14	720575940617219933	l-LNv	left	optic
720575940613493733	CB0816	7	720575940624259720	l-LNv	left	optic
720575940613493733	CB0816	22	720575940638924378	l-LNv	left	optic
720575940614835346	Mi10	5	720575940637041263	APDN3	right	optic
720575940615622050	CB0816	8	720575940617219933	l-LNv	left	optic
720575940615622050	CB0816	18	720575940622355894	l-LNv	right	optic
720575940615622050	CB0816	15	720575940626843536	l-LNv	right	optic
720575940615622050	CB0816	8	720575940638924378	l-LNv	left	optic
720575940615996522	Mi10	6	720575940624920871	APDN3	left	optic
720575940616635458	NA	9	720575940624920871	APDN3	left	optic
720575940616635458	NA	5	720575940630647678	l-LNv	left	optic
720575940617696342	CB3833	5	720575940637041263	APDN3	right	optic
720575940617969501	CB3833	10	720575940624920871	APDN3	left	optic
720575940618358306	NA	5	720575940624920871	APDN3	left	optic
720575940618571494	NA	5	720575940637041263	APDN3	right	optic
720575940618951990	NA	5	720575940622355894	l-LNv	right	optic
720575940619927710	CB3833	6	720575940634473497	APDN3	left	optic
720575940620283864	CB3833	5	720575940613096089	APDN3	left	optic
720575940620283864	CB3833	10	720575940624920871	APDN3	left	optic
720575940620511537	NA	10	720575940637041263	APDN3	right	optic
720575940622366836	CB3833	5	720575940637041263	APDN3	right	optic
720575940623101978	CB3833	8	720575940637041263	APDN3	right	optic
720575940623371644	CB3833	8	720575940637041263	APDN3	right	optic
720575940624076168	L1	9	720575940624259720	l-LNv	left	optic
720575940624333706	NA	12	720575940606868828	s-LNv	right	optic
720575940624333706	NA	5	720575940609174392	s-LNv	right	optic
720575940624333706	NA	17	720575940610478531	s-LNv	right	optic
720575940624333706	NA	14	720575940619074049	LN_ITP	right	optic
720575940624333706	NA	11	720575940622355894	l-LNv	right	optic
720575940624333706	NA	7	720575940628527095	s-LNv	right	optic
720575940624333706	NA	17	720575940637041263	APDN3	right	optic
720575940624411283	CB0816	15	720575940617219933	l-LNv	left	optic
720575940624411283	CB0816	16	720575940622355894	l-LNv	right	optic
720575940624411283	CB0816	7	720575940624259720	l-LNv	left	optic
720575940624411283	CB0816	11	720575940638924378	l-LNv	left	optic
720575940624931847	CB3833	9	720575940637041263	APDN3	right	optic
720575940626111502	NA	5	720575940624920871	APDN3	left	optic
720575940626111502	NA	5	720575940630647678	l-LNv	left	optic
720575940626111502	NA	6	720575940634984800	LN_ITP	left	optic
720575940627277754	CB0566	13	720575940606868828	s-LNv	right	optic
720575940627277754	CB0566	12	720575940609174392	s-LNv	right	optic
720575940627277754	CB0566	18	720575940610478531	s-LNv	right	optic
720575940627277754	CB0566	18	720575940628527095	s-LNv	right	optic
720575940627399738	NA	6	720575940623286271	l-CPDN3	left	optic
720575940628029706	CB3833	9	720575940637041263	APDN3	right	optic
720575940628409466	Mi10	8	720575940637041263	APDN3	right	optic
720575940630980567	CB3833	7	720575940637041263	APDN3	right	optic
720575940631518316	NA	10	720575940624920871	APDN3	left	optic
720575940632137770	NA	9	720575940624920871	APDN3	left	optic
720575940632441657	NA	5	720575940638924378	l-LNv	left	optic
720575940633706404	CB3833	5	720575940637041263	APDN3	right	optic
720575940635140287	CB3855	5	720575940638924378	l-LNv	left	optic
720575940637684142	Mi10	12	720575940624920871	APDN3	left	optic
720575940640141757	CB0566	11	720575940613413791	s-LNv	left	optic
720575940640141757	CB0566	15	720575940619067259	s-LNv	left	optic
720575940640141757	CB0566	16	720575940631973089	s-LNv	left	optic
720575940640141757	CB0566	20	720575940642237344	s-LNv	left	optic
720575940640163773	CB0816	6	720575940617219933	l-LNv	left	optic
720575940640163773	CB0816	35	720575940622355894	l-LNv	right	optic
720575940640163773	CB0816	23	720575940626843536	l-LNv	right	optic
720575940640163773	CB0816	13	720575940630926075	l-LNv	right	optic
720575940640163773	CB0816	10	720575940638924378	l-LNv	left	optic
720575940661271937	CB3833	5	720575940637041263	APDN3	right	optic
720575940661277313	CB3833	5	720575940624920871	APDN3	left	optic

## Sheet: Figure_03C_summary
cell_type/hemibrain_type_pre	syn_to_clk	group
SMP517,SMP518,SMP519	1059	central
CB0710	737	central
SMP202	725	central
SLP270	644	central
SMP523,SMP524	544	central
SLP064	451	central
CB3709	386	central
SMP509	316	central
VP2+_adPN	307	central
SLP364	289	central
average_connection_strength	12.183	central
CB0816	228	optic
CB0566	123	optic
CB3833	102	optic
Mi10	31	optic
average_connection_strength	10.1642	optic
L1	9	optic
CB3855	5	optic
cM04	694	visual_centrifugal
cM08	538	visual_centrifugal
aMe4	508	visual_centrifugal
cL10	222	visual_centrifugal
cM09	34	visual_centrifugal
aMe17a	29	visual_centrifugal
aMe14b	17	visual_centrifugal
average_connection_strength	15.5182	visual_centrifugal
cL04	10	visual_centrifugal
aMe3	1577	visual_projection
aMe8	1195	visual_projection
aMe1	725	visual_projection
aMe12	550	visual_projection
hb-540674783	412	visual_projection
MTe46	408	visual_projection
aMe6a	305	visual_projection
hb-601712813,hb-5813012053,hb-5812981715,hb-695132361,hb-601716965	280	visual_projection
aMe9	268	visual_projection
MTe05	242	visual_projection
average_connection_strength	18.5155	visual_projection

## Sheet: Figure_03D
pre_pt_root_id	post_pt_root_id	cell_type/hemibrain_type_pre	name_post	hemisphere_post	n_synapses
720575940612856854	720575940608161116	aDT4	DN1pC	right	13
720575940612856854	720575940620116091	aDT4	DN1pC	left	6
720575940612856854	720575940625976409	aDT4	LPN	right	6
720575940612856854	720575940631863085	aDT4	DN1pE	right	6
720575940612856854	720575940632575584	aDT4	DN1pC	right	13
720575940612856854	720575940637555288	aDT4	LPN	right	14
720575940612856854	720575940639397491	aDT4	LPN	left	6
720575940612856854	720575940644703767	aDT4	LPN	left	6
720575940618005531	720575940620116091	aDT4	DN1pC	left	9
720575940618005531	720575940639397491	aDT4	LPN	left	5
720575940618005531	720575940643074976	aDT4	DN1pC	left	7
720575940618005531	720575940644703767	aDT4	LPN	left	21
720575940619893072	720575940608161116	aDT4	DN1pC	right	14
720575940619893072	720575940625976409	aDT4	LPN	right	15
720575940619893072	720575940631863085	aDT4	DN1pE	right	11
720575940619893072	720575940632575584	aDT4	DN1pC	right	13
720575940619893072	720575940637555288	aDT4	LPN	right	17
720575940633990812	720575940608161116	aDT4	DN1pC	right	11
720575940633990812	720575940620116091	aDT4	DN1pC	left	17
720575940633990812	720575940632575584	aDT4	DN1pC	right	10
720575940633990812	720575940637555288	aDT4	LPN	right	12
720575940633990812	720575940639397491	aDT4	LPN	left	12
720575940633990812	720575940643074976	aDT4	DN1pC	left	13
720575940633990812	720575940644703767	aDT4	LPN	left	12

## Sheet: Figure_03G_H
photoreceptor_root_id	photoreceptor	n_syn_to_bridge_neuron	bridge_neuron_root_id	cell_type_bridge	hemibrain_type_bridge	hemisphere_bridge	n_syn_to_clk_neuron	clk_root_id	clk_neuron	hemisphere_clk
720575940629523971	HB	41	720575940616635458	NA	NA	left	9	720575940624920871	APDN3	left
720575940629523971	HB	41	720575940616635458	NA	NA	left	5	720575940630647678	l-LNv	left
720575940619614110	HB	39	720575940631544315	NA	aMe6a	left	31	720575940624920871	APDN3	left
720575940619614110	HB	39	720575940631544315	NA	aMe6a	left	161	720575940634473497	APDN3	left
720575940619614110	HB	30	720575940616635458	NA	NA	left	9	720575940624920871	APDN3	left
720575940619614110	HB	30	720575940616635458	NA	NA	left	5	720575940630647678	l-LNv	left
720575940617990237	HB	29	720575940631763909	NA	aMe3	left	56	720575940613096089	APDN3	left
720575940617990237	HB	29	720575940631763909	NA	aMe3	left	45	720575940614517032	APDN3	left
720575940617990237	HB	29	720575940631763909	NA	aMe3	left	9	720575940615876438	s-CPDN3A	left
720575940617990237	HB	29	720575940631763909	NA	aMe3	left	17	720575940616849126	s-CPDN3A	left
720575940617990237	HB	29	720575940631763909	NA	aMe3	left	5	720575940617085504	s-CPDN3A	left
720575940617990237	HB	29	720575940631763909	NA	aMe3	left	18	720575940622597078	s-CPDN3A	left
720575940617990237	HB	29	720575940631763909	NA	aMe3	left	159	720575940624920871	APDN3	left
720575940617990237	HB	29	720575940631763909	NA	aMe3	left	9	720575940625149437	s-CPDN3A	left
720575940617990237	HB	29	720575940631763909	NA	aMe3	left	7	720575940626332166	s-CPDN3A	left
720575940617990237	HB	29	720575940631763909	NA	aMe3	left	34	720575940626537468	APDN3	left
720575940617990237	HB	29	720575940631763909	NA	aMe3	left	9	720575940627211706	s-CPDN3A	left
720575940617990237	HB	29	720575940631763909	NA	aMe3	left	30	720575940631605079	s-CPDN3A	left
720575940617990237	HB	29	720575940631763909	NA	aMe3	left	5	720575940631989473	LNd_CRYp	left
720575940617990237	HB	29	720575940631763909	NA	aMe3	left	23	720575940633762841	s-CPDN3A	left
720575940617990237	HB	29	720575940631763909	NA	aMe3	left	145	720575940634473497	APDN3	left
720575940617990237	HB	29	720575940631763909	NA	aMe3	left	13	720575940635635374	s-CPDN3A	left
720575940617990237	HB	29	720575940631763909	NA	aMe3	left	12	720575940637296105	s-CPDN3A	left
720575940617990237	HB	29	720575940631763909	NA	aMe3	left	70	720575940653095670	APDN3	left
720575940617990237	HB	28	720575940616635458	NA	NA	left	9	720575940624920871	APDN3	left
720575940617990237	HB	28	720575940616635458	NA	NA	left	5	720575940630647678	l-LNv	left
720575940617990237	HB	22	720575940631544315	NA	aMe6a	left	31	720575940624920871	APDN3	left
720575940617990237	HB	22	720575940631544315	NA	aMe6a	left	161	720575940634473497	APDN3	left
720575940619614110	HB	22	720575940631763909	NA	aMe3	left	56	720575940613096089	APDN3	left
720575940619614110	HB	22	720575940631763909	NA	aMe3	left	45	720575940614517032	APDN3	left
720575940619614110	HB	22	720575940631763909	NA	aMe3	left	9	720575940615876438	s-CPDN3A	left
720575940619614110	HB	22	720575940631763909	NA	aMe3	left	17	720575940616849126	s-CPDN3A	left
720575940619614110	HB	22	720575940631763909	NA	aMe3	left	5	720575940617085504	s-CPDN3A	left
720575940619614110	HB	22	720575940631763909	NA	aMe3	left	18	720575940622597078	s-CPDN3A	left
720575940619614110	HB	22	720575940631763909	NA	aMe3	left	159	720575940624920871	APDN3	left
720575940619614110	HB	22	720575940631763909	NA	aMe3	left	9	720575940625149437	s-CPDN3A	left
720575940619614110	HB	22	720575940631763909	NA	aMe3	left	7	720575940626332166	s-CPDN3A	left
720575940619614110	HB	22	720575940631763909	NA	aMe3	left	34	720575940626537468	APDN3	left
720575940619614110	HB	22	720575940631763909	NA	aMe3	left	9	720575940627211706	s-CPDN3A	left
720575940619614110	HB	22	720575940631763909	NA	aMe3	left	30	720575940631605079	s-CPDN3A	left
720575940619614110	HB	22	720575940631763909	NA	aMe3	left	5	720575940631989473	LNd_CRYp	left
720575940619614110	HB	22	720575940631763909	NA	aMe3	left	23	720575940633762841	s-CPDN3A	left
720575940619614110	HB	22	720575940631763909	NA	aMe3	left	145	720575940634473497	APDN3	left
720575940619614110	HB	22	720575940631763909	NA	aMe3	left	13	720575940635635374	s-CPDN3A	left
720575940619614110	HB	22	720575940631763909	NA	aMe3	left	12	720575940637296105	s-CPDN3A	left
720575940619614110	HB	22	720575940631763909	NA	aMe3	left	70	720575940653095670	APDN3	left
720575940644596168	HB	22	720575940631763909	NA	aMe3	left	56	720575940613096089	APDN3	left
720575940644596168	HB	22	720575940631763909	NA	aMe3	left	45	720575940614517032	APDN3	left
720575940644596168	HB	22	720575940631763909	NA	aMe3	left	9	720575940615876438	s-CPDN3A	left
720575940644596168	HB	22	720575940631763909	NA	aMe3	left	17	720575940616849126	s-CPDN3A	left
720575940644596168	HB	22	720575940631763909	NA	aMe3	left	5	720575940617085504	s-CPDN3A	left
720575940644596168	HB	22	720575940631763909	NA	aMe3	left	18	720575940622597078	s-CPDN3A	left
720575940644596168	HB	22	720575940631763909	NA	aMe3	left	159	720575940624920871	APDN3	left
720575940644596168	HB	22	720575940631763909	NA	aMe3	left	9	720575940625149437	s-CPDN3A	left
720575940644596168	HB	22	720575940631763909	NA	aMe3	left	7	720575940626332166	s-CPDN3A	left
720575940644596168	HB	22	720575940631763909	NA	aMe3	left	34	720575940626537468	APDN3	left
720575940644596168	HB	22	720575940631763909	NA	aMe3	left	9	720575940627211706	s-CPDN3A	left
720575940644596168	HB	22	720575940631763909	NA	aMe3	left	30	720575940631605079	s-CPDN3A	left
720575940644596168	HB	22	720575940631763909	NA	aMe3	left	5	720575940631989473	LNd_CRYp	left
720575940644596168	HB	22	720575940631763909	NA	aMe3	left	23	720575940633762841	s-CPDN3A	left
720575940644596168	HB	22	720575940631763909	NA	aMe3	left	145	720575940634473497	APDN3	left
720575940644596168	HB	22	720575940631763909	NA	aMe3	left	13	720575940635635374	s-CPDN3A	left
720575940644596168	HB	22	720575940631763909	NA	aMe3	left	12	720575940637296105	s-CPDN3A	left
720575940644596168	HB	22	720575940631763909	NA	aMe3	left	70	720575940653095670	APDN3	left
720575940629523971	HB	21	720575940631544315	NA	aMe6a	left	31	720575940624920871	APDN3	left
720575940629523971	HB	21	720575940631544315	NA	aMe6a	left	161	720575940634473497	APDN3	left
720575940644596168	HB	21	720575940616635458	NA	NA	left	9	720575940624920871	APDN3	left
720575940644596168	HB	21	720575940616635458	NA	NA	left	5	720575940630647678	l-LNv	left
720575940644596168	HB	17	720575940631544315	NA	aMe6a	left	31	720575940624920871	APDN3	left
720575940644596168	HB	17	720575940631544315	NA	aMe6a	left	161	720575940634473497	APDN3	left
720575940629523971	HB	15	720575940620741205	NA	aMe1	left	11	720575940613096089	APDN3	left
720575940629523971	HB	15	720575940620741205	NA	aMe1	left	23	720575940614517032	APDN3	left
720575940629523971	HB	15	720575940620741205	NA	aMe1	left	33	720575940624920871	APDN3	left
720575940629523971	HB	15	720575940620741205	NA	aMe1	left	6	720575940625254636	LN_ITP	left
720575940629523971	HB	15	720575940620741205	NA	aMe1	left	24	720575940626537468	APDN3	left
720575940629523971	HB	15	720575940620741205	NA	aMe1	left	30	720575940634984800	LN_ITP	left
720575940629523971	HB	15	720575940620741205	NA	aMe1	left	6	720575940638924378	l-LNv	left
720575940629523971	HB	15	720575940620741205	NA	aMe1	left	9	720575940653095670	APDN3	left
720575940629523971	HB	13	720575940631763909	NA	aMe3	left	56	720575940613096089	APDN3	left
720575940629523971	HB	13	720575940631763909	NA	aMe3	left	45	720575940614517032	APDN3	left
720575940629523971	HB	13	720575940631763909	NA	aMe3	left	9	720575940615876438	s-CPDN3A	left
720575940629523971	HB	13	720575940631763909	NA	aMe3	left	17	720575940616849126	s-CPDN3A	left
720575940629523971	HB	13	720575940631763909	NA	aMe3	left	5	720575940617085504	s-CPDN3A	left
720575940629523971	HB	13	720575940631763909	NA	aMe3	left	18	720575940622597078	s-CPDN3A	left
720575940629523971	HB	13	720575940631763909	NA	aMe3	left	159	720575940624920871	APDN3	left
720575940629523971	HB	13	720575940631763909	NA	aMe3	left	9	720575940625149437	s-CPDN3A	left
720575940629523971	HB	13	720575940631763909	NA	aMe3	left	7	720575940626332166	s-CPDN3A	left
720575940629523971	HB	13	720575940631763909	NA	aMe3	left	34	720575940626537468	APDN3	left
720575940629523971	HB	13	720575940631763909	NA	aMe3	left	9	720575940627211706	s-CPDN3A	left
720575940629523971	HB	13	720575940631763909	NA	aMe3	left	30	720575940631605079	s-CPDN3A	left
720575940629523971	HB	13	720575940631763909	NA	aMe3	left	5	720575940631989473	LNd_CRYp	left
720575940629523971	HB	13	720575940631763909	NA	aMe3	left	23	720575940633762841	s-CPDN3A	left
720575940629523971	HB	13	720575940631763909	NA	aMe3	left	145	720575940634473497	APDN3	left
720575940629523971	HB	13	720575940631763909	NA	aMe3	left	13	720575940635635374	s-CPDN3A	left
720575940629523971	HB	13	720575940631763909	NA	aMe3	left	12	720575940637296105	s-CPDN3A	left
720575940629523971	HB	13	720575940631763909	NA	aMe3	left	70	720575940653095670	APDN3	left
720575940617990237	HB	8	720575940620741205	NA	aMe1	left	11	720575940613096089	APDN3	left
720575940617990237	HB	8	720575940620741205	NA	aMe1	left	23	720575940614517032	APDN3	left
720575940617990237	HB	8	720575940620741205	NA	aMe1	left	33	720575940624920871	APDN3	left
720575940617990237	HB	8	720575940620741205	NA	aMe1	left	6	720575940625254636	LN_ITP	left
720575940617990237	HB	8	720575940620741205	NA	aMe1	left	24	720575940626537468	APDN3	left
720575940617990237	HB	8	720575940620741205	NA	aMe1	left	30	720575940634984800	LN_ITP	left
720575940617990237	HB	8	720575940620741205	NA	aMe1	left	6	720575940638924378	l-LNv	left
720575940617990237	HB	8	720575940620741205	NA	aMe1	left	9	720575940653095670	APDN3	left
720575940629523971	HB	7	720575940638977257	cM09	NA	left	10	720575940617219933	l-LNv	left
720575940629523971	HB	7	720575940638977257	cM09	NA	left	5	720575940638924378	l-LNv	left
720575940619614110	HB	6	720575940638977257	cM09	NA	left	10	720575940617219933	l-LNv	left
720575940619614110	HB	6	720575940638977257	cM09	NA	left	5	720575940638924378	l-LNv	left
720575940629523971	HB	6	720575940626111502	NA	NA	left	5	720575940624920871	APDN3	left
720575940629523971	HB	6	720575940626111502	NA	NA	left	5	720575940630647678	l-LNv	left
720575940629523971	HB	6	720575940626111502	NA	NA	left	6	720575940634984800	LN_ITP	left
720575940619614110	HB	5	720575940626111502	NA	NA	left	5	720575940624920871	APDN3	left
720575940619614110	HB	5	720575940626111502	NA	NA	left	5	720575940630647678	l-LNv	left
720575940619614110	HB	5	720575940626111502	NA	NA	left	6	720575940634984800	LN_ITP	left
720575940644596168	HB	5	720575940638977257	cM09	NA	left	10	720575940617219933	l-LNv	left
720575940644596168	HB	5	720575940638977257	cM09	NA	left	5	720575940638924378	l-LNv	left
720575940617990237	HB	4	720575940638977257	cM09	NA	left	10	720575940617219933	l-LNv	left
720575940617990237	HB	4	720575940638977257	cM09	NA	left	5	720575940638924378	l-LNv	left
720575940617990237	HB	3	720575940626111502	NA	NA	left	5	720575940624920871	APDN3	left
720575940617990237	HB	3	720575940626111502	NA	NA	left	5	720575940630647678	l-LNv	left
720575940617990237	HB	3	720575940626111502	NA	NA	left	6	720575940634984800	LN_ITP	left
720575940619614110	HB	3	720575940620741205	NA	aMe1	left	11	720575940613096089	APDN3	left
720575940619614110	HB	3	720575940620741205	NA	aMe1	left	23	720575940614517032	APDN3	left
720575940619614110	HB	3	720575940620741205	NA	aMe1	left	33	720575940624920871	APDN3	left
720575940619614110	HB	3	720575940620741205	NA	aMe1	left	6	720575940625254636	LN_ITP	left
720575940619614110	HB	3	720575940620741205	NA	aMe1	left	24	720575940626537468	APDN3	left
720575940619614110	HB	3	720575940620741205	NA	aMe1	left	30	720575940634984800	LN_ITP	left
720575940619614110	HB	3	720575940620741205	NA	aMe1	left	6	720575940638924378	l-LNv	left
720575940619614110	HB	3	720575940620741205	NA	aMe1	left	9	720575940653095670	APDN3	left
720575940629523971	HB	3	720575940640715392	NA	aMe12	left	14	720575940617219933	l-LNv	left
720575940629523971	HB	3	720575940640715392	NA	aMe12	left	5	720575940619074049	LN_ITP	right
720575940629523971	HB	3	720575940640715392	NA	aMe12	left	19	720575940623286271	l-CPDN3	left
720575940629523971	HB	3	720575940640715392	NA	aMe12	left	8	720575940630647678	l-LNv	left
720575940629523971	HB	3	720575940640715392	NA	aMe12	left	12	720575940634069148	l-CPDN3	right
720575940629523971	HB	3	720575940640715392	NA	aMe12	left	7	720575940634984800	LN_ITP	left
720575940629523971	HB	3	720575940640715392	NA	aMe12	left	20	720575940638924378	l-LNv	left
720575940629523971	HB	3	720575940640715392	NA	aMe12	left	8	720575940653095670	APDN3	left
720575940644596168	HB	3	720575940620741205	NA	aMe1	left	11	720575940613096089	APDN3	left
720575940644596168	HB	3	720575940620741205	NA	aMe1	left	23	720575940614517032	APDN3	left
720575940644596168	HB	3	720575940620741205	NA	aMe1	left	33	720575940624920871	APDN3	left
720575940644596168	HB	3	720575940620741205	NA	aMe1	left	6	720575940625254636	LN_ITP	left
720575940644596168	HB	3	720575940620741205	NA	aMe1	left	24	720575940626537468	APDN3	left
720575940644596168	HB	3	720575940620741205	NA	aMe1	left	30	720575940634984800	LN_ITP	left
720575940644596168	HB	3	720575940620741205	NA	aMe1	left	6	720575940638924378	l-LNv	left
720575940644596168	HB	3	720575940620741205	NA	aMe1	left	9	720575940653095670	APDN3	left
720575940620814528	OC	4	720575940633513645	OCG02c	OCG04	left	5	720575940620028096	APDN3	right
720575940620814528	OC	4	720575940633513645	OCG02c	OCG04	left	12	720575940637041263	APDN3	right
720575940608929289	OC	3	720575940633513645	OCG02c	OCG04	left	5	720575940620028096	APDN3	right
720575940608929289	OC	3	720575940633513645	OCG02c	OCG04	left	12	720575940637041263	APDN3	right
720575940611075192	OC	3	720575940609125641	OCG02c	OCG04	right	5	720575940623286271	l-CPDN3	left
720575940611075192	OC	3	720575940609125641	OCG02c	OCG04	right	6	720575940624920871	APDN3	left
720575940611075192	OC	3	720575940609125641	OCG02c	OCG04	right	10	720575940634473497	APDN3	left
720575940626260773	OC	3	720575940609125641	OCG02c	OCG04	right	5	720575940623286271	l-CPDN3	left
720575940626260773	OC	3	720575940609125641	OCG02c	OCG04	right	6	720575940624920871	APDN3	left
720575940626260773	OC	3	720575940609125641	OCG02c	OCG04	right	10	720575940634473497	APDN3	left
720575940641010896	OC	3	720575940609125641	OCG02c	OCG04	right	5	720575940623286271	l-CPDN3	left
720575940641010896	OC	3	720575940609125641	OCG02c	OCG04	right	6	720575940624920871	APDN3	left
720575940641010896	OC	3	720575940609125641	OCG02c	OCG04	right	10	720575940634473497	APDN3	left
720575940624389316	R7	11	720575940609627403	NA	aMe12	left	7	720575940613096089	APDN3	left
720575940624389316	R7	11	720575940609627403	NA	aMe12	left	5	720575940619074049	LN_ITP	right
720575940624389316	R7	11	720575940609627403	NA	aMe12	left	10	720575940625254636	LN_ITP	left
720575940624389316	R7	11	720575940609627403	NA	aMe12	left	6	720575940627933336	LN_ITP	right
720575940624389316	R7	11	720575940609627403	NA	aMe12	left	23	720575940634984800	LN_ITP	left
720575940620979282	R7	8	720575940625459464	NA	aMe12	right	37	720575940619074049	LN_ITP	right
720575940620979282	R7	8	720575940625459464	NA	aMe12	right	27	720575940627933336	LN_ITP	right
720575940620979282	R7	8	720575940625459464	NA	aMe12	right	9	720575940634984800	LN_ITP	left
720575940620979282	R7	8	720575940625459464	NA	aMe12	right	6	720575940637041263	APDN3	right
720575940615197950	R7	7	720575940609627403	NA	aMe12	left	7	720575940613096089	APDN3	left
720575940615197950	R7	7	720575940609627403	NA	aMe12	left	5	720575940619074049	LN_ITP	right
720575940615197950	R7	7	720575940609627403	NA	aMe12	left	10	720575940625254636	LN_ITP	left
720575940615197950	R7	7	720575940609627403	NA	aMe12	left	6	720575940627933336	LN_ITP	right
720575940615197950	R7	7	720575940609627403	NA	aMe12	left	23	720575940634984800	LN_ITP	left
720575940620891989	R7	7	720575940609627403	NA	aMe12	left	7	720575940613096089	APDN3	left
720575940620891989	R7	7	720575940609627403	NA	aMe12	left	5	720575940619074049	LN_ITP	right
720575940620891989	R7	7	720575940609627403	NA	aMe12	left	10	720575940625254636	LN_ITP	left
720575940620891989	R7	7	720575940609627403	NA	aMe12	left	6	720575940627933336	LN_ITP	right
720575940620891989	R7	7	720575940609627403	NA	aMe12	left	23	720575940634984800	LN_ITP	left
720575940613201075	R7	6	720575940620442502	MTe06	hb-601712813,hb-5813012053,hb-5812981715,hb-695132361,hb-601716965	right	9	720575940623055433	s-CPDN3E	right
720575940613201075	R7	6	720575940620442502	MTe06	hb-601712813,hb-5813012053,hb-5812981715,hb-695132361,hb-601716965	right	9	720575940623286271	l-CPDN3	left
720575940613201075	R7	6	720575940620442502	MTe06	hb-601712813,hb-5813012053,hb-5812981715,hb-695132361,hb-601716965	right	5	720575940630560761	s-CPDN3D	right
720575940613201075	R7	6	720575940620442502	MTe06	hb-601712813,hb-5813012053,hb-5812981715,hb-695132361,hb-601716965	right	5	720575940634069148	l-CPDN3	right
720575940618528347	R7	6	720575940647731252	NA	aMe12	right	40	720575940619074049	LN_ITP	right
720575940618528347	R7	6	720575940647731252	NA	aMe12	right	5	720575940626755673	DN1a	right
720575940618528347	R7	6	720575940647731252	NA	aMe12	right	24	720575940627933336	LN_ITP	right
720575940618528347	R7	6	720575940647731252	NA	aMe12	right	5	720575940629399370	APDN3	right
720575940618528347	R7	6	720575940647731252	NA	aMe12	right	6	720575940634984800	LN_ITP	left
720575940621072065	R7	6	720575940632489743	NA	aMe12	right	60	720575940619074049	LN_ITP	right
720575940621072065	R7	6	720575940632489743	NA	aMe12	right	33	720575940627933336	LN_ITP	right
720575940621072065	R7	6	720575940632489743	NA	aMe12	right	8	720575940634984800	LN_ITP	left
720575940620961729	R7	5	720575940611712632	MTe25	hb-5813022839	right	6	720575940620028096	APDN3	right
720575940624267667	R7	5	720575940630521163	MTe06	hb-601712813,hb-5813012053,hb-5812981715,hb-695132361,hb-601716965	right	8	720575940623286271	l-CPDN3	left
720575940626212496	R7	5	720575940647731252	NA	aMe12	right	40	720575940619074049	LN_ITP	right
720575940626212496	R7	5	720575940647731252	NA	aMe12	right	5	720575940626755673	DN1a	right
720575940626212496	R7	5	720575940647731252	NA	aMe12	right	24	720575940627933336	LN_ITP	right
720575940626212496	R7	5	720575940647731252	NA	aMe12	right	5	720575940629399370	APDN3	right
720575940626212496	R7	5	720575940647731252	NA	aMe12	right	6	720575940634984800	LN_ITP	left
720575940632666435	R7	5	720575940609627403	NA	aMe12	left	7	720575940613096089	APDN3	left
720575940632666435	R7	5	720575940609627403	NA	aMe12	left	5	720575940619074049	LN_ITP	right
720575940632666435	R7	5	720575940609627403	NA	aMe12	left	10	720575940625254636	LN_ITP	left
720575940632666435	R7	5	720575940609627403	NA	aMe12	left	6	720575940627933336	LN_ITP	right
720575940632666435	R7	5	720575940609627403	NA	aMe12	left	23	720575940634984800	LN_ITP	left
720575940634306274	R7	5	720575940632489743	NA	aMe12	right	60	720575940619074049	LN_ITP	right
720575940634306274	R7	5	720575940632489743	NA	aMe12	right	33	720575940627933336	LN_ITP	right
720575940634306274	R7	5	720575940632489743	NA	aMe12	right	8	720575940634984800	LN_ITP	left
720575940635822783	R7	5	720575940609627403	NA	aMe12	left	7	720575940613096089	APDN3	left
720575940635822783	R7	5	720575940609627403	NA	aMe12	left	5	720575940619074049	LN_ITP	right
720575940635822783	R7	5	720575940609627403	NA	aMe12	left	10	720575940625254636	LN_ITP	left
720575940635822783	R7	5	720575940609627403	NA	aMe12	left	6	720575940627933336	LN_ITP	right
720575940635822783	R7	5	720575940609627403	NA	aMe12	left	23	720575940634984800	LN_ITP	left
720575940640063805	R7	5	720575940640836952	NA	aMe12	right	22	720575940619074049	LN_ITP	right
720575940640063805	R7	5	720575940640836952	NA	aMe12	right	9	720575940622355894	l-LNv	right
720575940640063805	R7	5	720575940640836952	NA	aMe12	right	28	720575940623286271	l-CPDN3	left
720575940640063805	R7	5	720575940640836952	NA	aMe12	right	7	720575940626843536	l-LNv	right
720575940640063805	R7	5	720575940640836952	NA	aMe12	right	13	720575940627933336	LN_ITP	right
720575940640063805	R7	5	720575940640836952	NA	aMe12	right	16	720575940634069148	l-CPDN3	right
720575940640063805	R7	5	720575940640836952	NA	aMe12	right	5	720575940634984800	LN_ITP	left
720575940640063805	R7	5	720575940640836952	NA	aMe12	right	5	720575940646209156	s-CPDN3D	right
720575940606447793	R7	4	720575940625459464	NA	aMe12	right	37	720575940619074049	LN_ITP	right
720575940606447793	R7	4	720575940625459464	NA	aMe12	right	27	720575940627933336	LN_ITP	right
720575940606447793	R7	4	720575940625459464	NA	aMe12	right	9	720575940634984800	LN_ITP	left
720575940606447793	R7	4	720575940625459464	NA	aMe12	right	6	720575940637041263	APDN3	right
720575940606495422	R7	4	720575940647731252	NA	aMe12	right	40	720575940619074049	LN_ITP	right
720575940606495422	R7	4	720575940647731252	NA	aMe12	right	5	720575940626755673	DN1a	right
720575940606495422	R7	4	720575940647731252	NA	aMe12	right	24	720575940627933336	LN_ITP	right
720575940606495422	R7	4	720575940647731252	NA	aMe12	right	5	720575940629399370	APDN3	right
720575940606495422	R7	4	720575940647731252	NA	aMe12	right	6	720575940634984800	LN_ITP	left
720575940606627761	R7	4	720575940609627403	NA	aMe12	left	7	720575940613096089	APDN3	left
720575940606627761	R7	4	720575940609627403	NA	aMe12	left	5	720575940619074049	LN_ITP	right
720575940606627761	R7	4	720575940609627403	NA	aMe12	left	10	720575940625254636	LN_ITP	left
720575940606627761	R7	4	720575940609627403	NA	aMe12	left	6	720575940627933336	LN_ITP	right
720575940606627761	R7	4	720575940609627403	NA	aMe12	left	23	720575940634984800	LN_ITP	left
720575940616831794	R7	4	720575940632489743	NA	aMe12	right	60	720575940619074049	LN_ITP	right
720575940616831794	R7	4	720575940632489743	NA	aMe12	right	33	720575940627933336	LN_ITP	right
720575940616831794	R7	4	720575940632489743	NA	aMe12	right	8	720575940634984800	LN_ITP	left
720575940619079709	R7	4	720575940647731252	NA	aMe12	right	40	720575940619074049	LN_ITP	right
720575940619079709	R7	4	720575940647731252	NA	aMe12	right	5	720575940626755673	DN1a	right
720575940619079709	R7	4	720575940647731252	NA	aMe12	right	24	720575940627933336	LN_ITP	right
720575940619079709	R7	4	720575940647731252	NA	aMe12	right	5	720575940629399370	APDN3	right
720575940619079709	R7	4	720575940647731252	NA	aMe12	right	6	720575940634984800	LN_ITP	left
720575940620088478	R7	4	720575940609627403	NA	aMe12	left	7	720575940613096089	APDN3	left
720575940620088478	R7	4	720575940609627403	NA	aMe12	left	5	720575940619074049	LN_ITP	right
720575940620088478	R7	4	720575940609627403	NA	aMe12	left	10	720575940625254636	LN_ITP	left
720575940620088478	R7	4	720575940609627403	NA	aMe12	left	6	720575940627933336	LN_ITP	right
720575940620088478	R7	4	720575940609627403	NA	aMe12	left	23	720575940634984800	LN_ITP	left
720575940620978055	R7	4	720575940609627403	NA	aMe12	left	7	720575940613096089	APDN3	left
720575940620978055	R7	4	720575940609627403	NA	aMe12	left	5	720575940619074049	LN_ITP	right
720575940620978055	R7	4	720575940609627403	NA	aMe12	left	10	720575940625254636	LN_ITP	left
720575940620978055	R7	4	720575940609627403	NA	aMe12	left	6	720575940627933336	LN_ITP	right
720575940620978055	R7	4	720575940609627403	NA	aMe12	left	23	720575940634984800	LN_ITP	left
720575940621079431	R7	4	720575940611712632	MTe25	hb-5813022839	right	6	720575940620028096	APDN3	right
720575940624191368	R7	4	720575940609627403	NA	aMe12	left	7	720575940613096089	APDN3	left
720575940624191368	R7	4	720575940609627403	NA	aMe12	left	5	720575940619074049	LN_ITP	right
720575940624191368	R7	4	720575940609627403	NA	aMe12	left	10	720575940625254636	LN_ITP	left
720575940624191368	R7	4	720575940609627403	NA	aMe12	left	6	720575940627933336	LN_ITP	right
720575940624191368	R7	4	720575940609627403	NA	aMe12	left	23	720575940634984800	LN_ITP	left
720575940624267667	R7	4	720575940646547844	MTe06	hb-601712813,hb-5813012053,hb-5812981715,hb-695132361,hb-601716965	right	6	720575940616909083	s-CPDN3D	right
720575940624267667	R7	4	720575940646547844	MTe06	hb-601712813,hb-5813012053,hb-5812981715,hb-695132361,hb-601716965	right	5	720575940623286271	l-CPDN3	left
720575940624267667	R7	4	720575940646547844	MTe06	hb-601712813,hb-5813012053,hb-5812981715,hb-695132361,hb-601716965	right	9	720575940634069148	l-CPDN3	right
720575940625075464	R7	4	720575940613392101	MTe07	hb-1190339995,hb-5812983942,hb-974498428,hb-1036546847,hb-5813016743	right	10	720575940619074049	LN_ITP	right
720575940625075464	R7	4	720575940613392101	MTe07	hb-1190339995,hb-5812983942,hb-974498428,hb-1036546847,hb-5813016743	right	15	720575940627933336	LN_ITP	right
720575940625075464	R7	4	720575940613392101	MTe07	hb-1190339995,hb-5812983942,hb-974498428,hb-1036546847,hb-5813016743	right	5	720575940634984800	LN_ITP	left
720575940626462864	R7	4	720575940611712632	MTe25	hb-5813022839	right	6	720575940620028096	APDN3	right
720575940626644068	R7	4	720575940611712632	MTe25	hb-5813022839	right	6	720575940620028096	APDN3	right
720575940631128694	R7	4	720575940640836952	NA	aMe12	right	22	720575940619074049	LN_ITP	right
720575940631128694	R7	4	720575940640836952	NA	aMe12	right	9	720575940622355894	l-LNv	right
720575940631128694	R7	4	720575940640836952	NA	aMe12	right	28	720575940623286271	l-CPDN3	left
720575940631128694	R7	4	720575940640836952	NA	aMe12	right	7	720575940626843536	l-LNv	right
720575940631128694	R7	4	720575940640836952	NA	aMe12	right	13	720575940627933336	LN_ITP	right
720575940631128694	R7	4	720575940640836952	NA	aMe12	right	16	720575940634069148	l-CPDN3	right
720575940631128694	R7	4	720575940640836952	NA	aMe12	right	5	720575940634984800	LN_ITP	left
720575940631128694	R7	4	720575940640836952	NA	aMe12	right	5	720575940646209156	s-CPDN3D	right
720575940632021867	R7	4	720575940646547844	MTe06	hb-601712813,hb-5813012053,hb-5812981715,hb-695132361,hb-601716965	right	6	720575940616909083	s-CPDN3D	right
720575940632021867	R7	4	720575940646547844	MTe06	hb-601712813,hb-5813012053,hb-5812981715,hb-695132361,hb-601716965	right	5	720575940623286271	l-CPDN3	left
720575940632021867	R7	4	720575940646547844	MTe06	hb-601712813,hb-5813012053,hb-5812981715,hb-695132361,hb-601716965	right	9	720575940634069148	l-CPDN3	right
720575940632657512	R7	4	720575940609627403	NA	aMe12	left	7	720575940613096089	APDN3	left
720575940632657512	R7	4	720575940609627403	NA	aMe12	left	5	720575940619074049	LN_ITP	right
720575940632657512	R7	4	720575940609627403	NA	aMe12	left	10	720575940625254636	LN_ITP	left
720575940632657512	R7	4	720575940609627403	NA	aMe12	left	6	720575940627933336	LN_ITP	right
720575940632657512	R7	4	720575940609627403	NA	aMe12	left	23	720575940634984800	LN_ITP	left
720575940633519308	R7	4	720575940622446106	NA	aMe12	left	9	720575940617226641	DN1a	left
720575940633519308	R7	4	720575940622446106	NA	aMe12	left	6	720575940617864961	DN1a	left
720575940633519308	R7	4	720575940622446106	NA	aMe12	left	5	720575940619074049	LN_ITP	right
720575940633519308	R7	4	720575940622446106	NA	aMe12	left	21	720575940634984800	LN_ITP	left
720575940606367166	R7	3	720575940647731252	NA	aMe12	right	40	720575940619074049	LN_ITP	right
720575940606367166	R7	3	720575940647731252	NA	aMe12	right	5	720575940626755673	DN1a	right
720575940606367166	R7	3	720575940647731252	NA	aMe12	right	24	720575940627933336	LN_ITP	right
720575940606367166	R7	3	720575940647731252	NA	aMe12	right	5	720575940629399370	APDN3	right
720575940606367166	R7	3	720575940647731252	NA	aMe12	right	6	720575940634984800	LN_ITP	left
720575940607722185	R7	3	720575940609627403	NA	aMe12	left	7	720575940613096089	APDN3	left
720575940607722185	R7	3	720575940609627403	NA	aMe12	left	5	720575940619074049	LN_ITP	right
720575940607722185	R7	3	720575940609627403	NA	aMe12	left	10	720575940625254636	LN_ITP	left
720575940607722185	R7	3	720575940609627403	NA	aMe12	left	6	720575940627933336	LN_ITP	right
720575940607722185	R7	3	720575940609627403	NA	aMe12	left	23	720575940634984800	LN_ITP	left
720575940609197321	R7	3	720575940622446106	NA	aMe12	left	9	720575940617226641	DN1a	left
720575940609197321	R7	3	720575940622446106	NA	aMe12	left	6	720575940617864961	DN1a	left
720575940609197321	R7	3	720575940622446106	NA	aMe12	left	5	720575940619074049	LN_ITP	right
720575940609197321	R7	3	720575940622446106	NA	aMe12	left	21	720575940634984800	LN_ITP	left
720575940612598165	R7	3	720575940625459464	NA	aMe12	right	37	720575940619074049	LN_ITP	right
720575940612598165	R7	3	720575940625459464	NA	aMe12	right	27	720575940627933336	LN_ITP	right
720575940612598165	R7	3	720575940625459464	NA	aMe12	right	9	720575940634984800	LN_ITP	left
720575940612598165	R7	3	720575940625459464	NA	aMe12	right	6	720575940637041263	APDN3	right
720575940613201075	R7	3	720575940641501648	NA	aMe3	right	7	720575940612148210	s-CPDN3A	right
720575940613201075	R7	3	720575940641501648	NA	aMe3	right	80	720575940615228723	APDN3	right
720575940613201075	R7	3	720575940641501648	NA	aMe3	right	190	720575940620028096	APDN3	right
720575940613201075	R7	3	720575940641501648	NA	aMe3	right	29	720575940621103495	s-CPDN3A	right
720575940613201075	R7	3	720575940641501648	NA	aMe3	right	15	720575940621126365	s-CPDN3A	right
720575940613201075	R7	3	720575940641501648	NA	aMe3	right	57	720575940621268651	APDN3	right
720575940613201075	R7	3	720575940641501648	NA	aMe3	right	20	720575940624551056	s-CPDN3A	right
720575940613201075	R7	3	720575940641501648	NA	aMe3	right	17	720575940626212178	s-CPDN3A	right
720575940613201075	R7	3	720575940641501648	NA	aMe3	right	36	720575940627062424	s-CPDN3A	right
720575940613201075	R7	3	720575940641501648	NA	aMe3	right	26	720575940627447401	s-CPDN3A	right
720575940613201075	R7	3	720575940641501648	NA	aMe3	right	83	720575940629399370	APDN3	right
720575940613201075	R7	3	720575940641501648	NA	aMe3	right	45	720575940631322472	s-CPDN3A	right
720575940613201075	R7	3	720575940641501648	NA	aMe3	right	7	720575940635707543	s-CPDN3A	right
720575940613201075	R7	3	720575940641501648	NA	aMe3	right	187	720575940637041263	APDN3	right
720575940613201075	R7	3	720575940641501648	NA	aMe3	right	10	720575940637453382	s-CPDN3A	right
720575940613201075	R7	3	720575940641501648	NA	aMe3	right	20	720575940638186842	s-CPDN3A	right
720575940613201075	R7	3	720575940641501648	NA	aMe3	right	51	720575940640278387	APDN3	right
720575940613201075	R7	3	720575940641501648	NA	aMe3	right	31	720575940642740260	s-CPDN3A	right
720575940613447338	R7	3	720575940627285860	MeMe_e05	NA	left	8	720575940634069148	l-CPDN3	right
720575940613447338	R7	3	720575940627285860	MeMe_e05	NA	left	6	720575940637041263	APDN3	right
720575940613467158	R7	3	720575940625459464	NA	aMe12	right	37	720575940619074049	LN_ITP	right
720575940613467158	R7	3	720575940625459464	NA	aMe12	right	27	720575940627933336	LN_ITP	right
720575940613467158	R7	3	720575940625459464	NA	aMe12	right	9	720575940634984800	LN_ITP	left
720575940613467158	R7	3	720575940625459464	NA	aMe12	right	6	720575940637041263	APDN3	right
720575940613619865	R7	3	720575940647731252	NA	aMe12	right	40	720575940619074049	LN_ITP	right
720575940613619865	R7	3	720575940647731252	NA	aMe12	right	5	720575940626755673	DN1a	right
720575940613619865	R7	3	720575940647731252	NA	aMe12	right	24	720575940627933336	LN_ITP	right
720575940613619865	R7	3	720575940647731252	NA	aMe12	right	5	720575940629399370	APDN3	right
720575940613619865	R7	3	720575940647731252	NA	aMe12	right	6	720575940634984800	LN_ITP	left
720575940613636266	R7	3	720575940623637469	MTe06	hb-601712813,hb-5813012053,hb-5812981715,hb-695132361,hb-601716965	right	11	720575940623286271	l-CPDN3	left
720575940613636266	R7	3	720575940623637469	MTe06	hb-601712813,hb-5813012053,hb-5812981715,hb-695132361,hb-601716965	right	5	720575940625853188	s-CPDN3E	right
720575940613636266	R7	3	720575940623637469	MTe06	hb-601712813,hb-5813012053,hb-5812981715,hb-695132361,hb-601716965	right	8	720575940630560761	s-CPDN3D	right
720575940613636266	R7	3	720575940623637469	MTe06	hb-601712813,hb-5813012053,hb-5812981715,hb-695132361,hb-601716965	right	8	720575940634069148	l-CPDN3	right
720575940614063853	R7	3	720575940611712632	MTe25	hb-5813022839	right	6	720575940620028096	APDN3	right
720575940615345554	R7	3	720575940622446106	NA	aMe12	left	9	720575940617226641	DN1a	left
720575940615345554	R7	3	720575940622446106	NA	aMe12	left	6	720575940617864961	DN1a	left
720575940615345554	R7	3	720575940622446106	NA	aMe12	left	5	720575940619074049	LN_ITP	right
720575940615345554	R7	3	720575940622446106	NA	aMe12	left	21	720575940634984800	LN_ITP	left
720575940617911611	R7	3	720575940640836952	NA	aMe12	right	22	720575940619074049	LN_ITP	right
720575940617911611	R7	3	720575940640836952	NA	aMe12	right	9	720575940622355894	l-LNv	right
720575940617911611	R7	3	720575940640836952	NA	aMe12	right	28	720575940623286271	l-CPDN3	left
720575940617911611	R7	3	720575940640836952	NA	aMe12	right	7	720575940626843536	l-LNv	right
720575940617911611	R7	3	720575940640836952	NA	aMe12	right	13	720575940627933336	LN_ITP	right
720575940617911611	R7	3	720575940640836952	NA	aMe12	right	16	720575940634069148	l-CPDN3	right
720575940617911611	R7	3	720575940640836952	NA	aMe12	right	5	720575940634984800	LN_ITP	left
720575940617911611	R7	3	720575940640836952	NA	aMe12	right	5	720575940646209156	s-CPDN3D	right
720575940618122845	R7	3	720575940647731252	NA	aMe12	right	40	720575940619074049	LN_ITP	right
720575940618122845	R7	3	720575940647731252	NA	aMe12	right	5	720575940626755673	DN1a	right
720575940618122845	R7	3	720575940647731252	NA	aMe12	right	24	720575940627933336	LN_ITP	right
720575940618122845	R7	3	720575940647731252	NA	aMe12	right	5	720575940629399370	APDN3	right
720575940618122845	R7	3	720575940647731252	NA	aMe12	right	6	720575940634984800	LN_ITP	left
720575940621179329	R7	3	720575940647731252	NA	aMe12	right	40	720575940619074049	LN_ITP	right
720575940621179329	R7	3	720575940647731252	NA	aMe12	right	5	720575940626755673	DN1a	right
720575940621179329	R7	3	720575940647731252	NA	aMe12	right	24	720575940627933336	LN_ITP	right
720575940621179329	R7	3	720575940647731252	NA	aMe12	right	5	720575940629399370	APDN3	right
720575940621179329	R7	3	720575940647731252	NA	aMe12	right	6	720575940634984800	LN_ITP	left
720575940621306644	R7	3	720575940640836952	NA	aMe12	right	22	720575940619074049	LN_ITP	right
720575940621306644	R7	3	720575940640836952	NA	aMe12	right	9	720575940622355894	l-LNv	right
720575940621306644	R7	3	720575940640836952	NA	aMe12	right	28	720575940623286271	l-CPDN3	left
720575940621306644	R7	3	720575940640836952	NA	aMe12	right	7	720575940626843536	l-LNv	right
720575940621306644	R7	3	720575940640836952	NA	aMe12	right	13	720575940627933336	LN_ITP	right
720575940621306644	R7	3	720575940640836952	NA	aMe12	right	16	720575940634069148	l-CPDN3	right
720575940621306644	R7	3	720575940640836952	NA	aMe12	right	5	720575940634984800	LN_ITP	left
720575940621306644	R7	3	720575940640836952	NA	aMe12	right	5	720575940646209156	s-CPDN3D	right
720575940622051393	R7	3	720575940621564184	MTe06	hb-601712813,hb-5813012053,hb-5812981715,hb-695132361,hb-601716965	left	5	720575940614630962	LNd_CRYp	left
720575940622051393	R7	3	720575940621564184	MTe06	hb-601712813,hb-5813012053,hb-5812981715,hb-695132361,hb-601716965	left	6	720575940619212453	s-CPDN3D	left
720575940622051393	R7	3	720575940621564184	MTe06	hb-601712813,hb-5813012053,hb-5812981715,hb-695132361,hb-601716965	left	6	720575940634069148	l-CPDN3	right
720575940622176628	R7	3	720575940632489743	NA	aMe12	right	60	720575940619074049	LN_ITP	right
720575940622176628	R7	3	720575940632489743	NA	aMe12	right	33	720575940627933336	LN_ITP	right
720575940622176628	R7	3	720575940632489743	NA	aMe12	right	8	720575940634984800	LN_ITP	left
720575940622890828	R7	3	720575940640715392	NA	aMe12	left	14	720575940617219933	l-LNv	left
720575940622890828	R7	3	720575940640715392	NA	aMe12	left	5	720575940619074049	LN_ITP	right
720575940622890828	R7	3	720575940640715392	NA	aMe12	left	19	720575940623286271	l-CPDN3	left
720575940622890828	R7	3	720575940640715392	NA	aMe12	left	8	720575940630647678	l-LNv	left
720575940622890828	R7	3	720575940640715392	NA	aMe12	left	12	720575940634069148	l-CPDN3	right
720575940622890828	R7	3	720575940640715392	NA	aMe12	left	7	720575940634984800	LN_ITP	left
720575940622890828	R7	3	720575940640715392	NA	aMe12	left	20	720575940638924378	l-LNv	left
720575940622890828	R7	3	720575940640715392	NA	aMe12	left	8	720575940653095670	APDN3	left
720575940623737549	R7	3	720575940623371644	CB3833	NA	right	8	720575940637041263	APDN3	right
720575940623883561	R7	3	720575940625459464	NA	aMe12	right	37	720575940619074049	LN_ITP	right
720575940623883561	R7	3	720575940625459464	NA	aMe12	right	27	720575940627933336	LN_ITP	right
720575940623883561	R7	3	720575940625459464	NA	aMe12	right	9	720575940634984800	LN_ITP	left
720575940623883561	R7	3	720575940625459464	NA	aMe12	right	6	720575940637041263	APDN3	right
720575940623896600	R7	3	720575940607703497	MTe21	hb-787882939,hb-479969687	left	6	720575940628257874	DN1pB	left
720575940623896600	R7	3	720575940607703497	MTe21	hb-787882939,hb-479969687	left	8	720575940628692040	DN1pA	left
720575940623896600	R7	3	720575940607703497	MTe21	hb-787882939,hb-479969687	left	13	720575940645975063	DN1pB	left
720575940624399594	R7	3	720575940640836952	NA	aMe12	right	22	720575940619074049	LN_ITP	right
720575940624399594	R7	3	720575940640836952	NA	aMe12	right	9	720575940622355894	l-LNv	right
720575940624399594	R7	3	720575940640836952	NA	aMe12	right	28	720575940623286271	l-CPDN3	left
720575940624399594	R7	3	720575940640836952	NA	aMe12	right	7	720575940626843536	l-LNv	right
720575940624399594	R7	3	720575940640836952	NA	aMe12	right	13	720575940627933336	LN_ITP	right
720575940624399594	R7	3	720575940640836952	NA	aMe12	right	16	720575940634069148	l-CPDN3	right
720575940624399594	R7	3	720575940640836952	NA	aMe12	right	5	720575940634984800	LN_ITP	left
720575940624399594	R7	3	720575940640836952	NA	aMe12	right	5	720575940646209156	s-CPDN3D	right
720575940624946183	R7	3	720575940632489743	NA	aMe12	right	60	720575940619074049	LN_ITP	right
720575940624946183	R7	3	720575940632489743	NA	aMe12	right	33	720575940627933336	LN_ITP	right
720575940624946183	R7	3	720575940632489743	NA	aMe12	right	8	720575940634984800	LN_ITP	left
720575940624989960	R7	3	720575940623637469	MTe06	hb-601712813,hb-5813012053,hb-5812981715,hb-695132361,hb-601716965	right	11	720575940623286271	l-CPDN3	left
720575940624989960	R7	3	720575940623637469	MTe06	hb-601712813,hb-5813012053,hb-5812981715,hb-695132361,hb-601716965	right	5	720575940625853188	s-CPDN3E	right
720575940624989960	R7	3	720575940623637469	MTe06	hb-601712813,hb-5813012053,hb-5812981715,hb-695132361,hb-601716965	right	8	720575940630560761	s-CPDN3D	right
720575940624989960	R7	3	720575940623637469	MTe06	hb-601712813,hb-5813012053,hb-5812981715,hb-695132361,hb-601716965	right	8	720575940634069148	l-CPDN3	right
720575940625397140	R7	3	720575940609627403	NA	aMe12	left	7	720575940613096089	APDN3	left
720575940625397140	R7	3	720575940609627403	NA	aMe12	left	5	720575940619074049	LN_ITP	right
720575940625397140	R7	3	720575940609627403	NA	aMe12	left	10	720575940625254636	LN_ITP	left
720575940625397140	R7	3	720575940609627403	NA	aMe12	left	6	720575940627933336	LN_ITP	right
720575940625397140	R7	3	720575940609627403	NA	aMe12	left	23	720575940634984800	LN_ITP	left
720575940626344781	R7	3	720575940632489743	NA	aMe12	right	60	720575940619074049	LN_ITP	right
720575940626344781	R7	3	720575940632489743	NA	aMe12	right	33	720575940627933336	LN_ITP	right
720575940626344781	R7	3	720575940632489743	NA	aMe12	right	8	720575940634984800	LN_ITP	left
720575940627497609	R7	3	720575940625459464	NA	aMe12	right	37	720575940619074049	LN_ITP	right
720575940627497609	R7	3	720575940625459464	NA	aMe12	right	27	720575940627933336	LN_ITP	right
720575940627497609	R7	3	720575940625459464	NA	aMe12	right	9	720575940634984800	LN_ITP	left
720575940627497609	R7	3	720575940625459464	NA	aMe12	right	6	720575940637041263	APDN3	right
720575940627889480	R7	3	720575940622446106	NA	aMe12	left	9	720575940617226641	DN1a	left
720575940627889480	R7	3	720575940622446106	NA	aMe12	left	6	720575940617864961	DN1a	left
720575940627889480	R7	3	720575940622446106	NA	aMe12	left	5	720575940619074049	LN_ITP	right
720575940627889480	R7	3	720575940622446106	NA	aMe12	left	21	720575940634984800	LN_ITP	left
720575940628063613	R7	3	720575940611712632	MTe25	hb-5813022839	right	6	720575940620028096	APDN3	right
720575940628439812	R7	3	720575940625459464	NA	aMe12	right	37	720575940619074049	LN_ITP	right
720575940628439812	R7	3	720575940625459464	NA	aMe12	right	27	720575940627933336	LN_ITP	right
720575940628439812	R7	3	720575940625459464	NA	aMe12	right	9	720575940634984800	LN_ITP	left
720575940628439812	R7	3	720575940625459464	NA	aMe12	right	6	720575940637041263	APDN3	right
720575940629102922	R7	3	720575940640836952	NA	aMe12	right	22	720575940619074049	LN_ITP	right
720575940629102922	R7	3	720575940640836952	NA	aMe12	right	9	720575940622355894	l-LNv	right
720575940629102922	R7	3	720575940640836952	NA	aMe12	right	28	720575940623286271	l-CPDN3	left
720575940629102922	R7	3	720575940640836952	NA	aMe12	right	7	720575940626843536	l-LNv	right
720575940629102922	R7	3	720575940640836952	NA	aMe12	right	13	720575940627933336	LN_ITP	right
720575940629102922	R7	3	720575940640836952	NA	aMe12	right	16	720575940634069148	l-CPDN3	right
720575940629102922	R7	3	720575940640836952	NA	aMe12	right	5	720575940634984800	LN_ITP	left
720575940629102922	R7	3	720575940640836952	NA	aMe12	right	5	720575940646209156	s-CPDN3D	right
720575940630118247	R7	3	720575940609627403	NA	aMe12	left	7	720575940613096089	APDN3	left
720575940630118247	R7	3	720575940609627403	NA	aMe12	left	5	720575940619074049	LN_ITP	right
720575940630118247	R7	3	720575940609627403	NA	aMe12	left	10	720575940625254636	LN_ITP	left
720575940630118247	R7	3	720575940609627403	NA	aMe12	left	6	720575940627933336	LN_ITP	right
720575940630118247	R7	3	720575940609627403	NA	aMe12	left	23	720575940634984800	LN_ITP	left
720575940630314110	R7	3	720575940640836952	NA	aMe12	right	22	720575940619074049	LN_ITP	right
720575940630314110	R7	3	720575940640836952	NA	aMe12	right	9	720575940622355894	l-LNv	right
720575940630314110	R7	3	720575940640836952	NA	aMe12	right	28	720575940623286271	l-CPDN3	left
720575940630314110	R7	3	720575940640836952	NA	aMe12	right	7	720575940626843536	l-LNv	right
720575940630314110	R7	3	720575940640836952	NA	aMe12	right	13	720575940627933336	LN_ITP	right
720575940630314110	R7	3	720575940640836952	NA	aMe12	right	16	720575940634069148	l-CPDN3	right
720575940630314110	R7	3	720575940640836952	NA	aMe12	right	5	720575940634984800	LN_ITP	left
720575940630314110	R7	3	720575940640836952	NA	aMe12	right	5	720575940646209156	s-CPDN3D	right
720575940630334334	R7	3	720575940622446106	NA	aMe12	left	9	720575940617226641	DN1a	left
720575940630334334	R7	3	720575940622446106	NA	aMe12	left	6	720575940617864961	DN1a	left
720575940630334334	R7	3	720575940622446106	NA	aMe12	left	5	720575940619074049	LN_ITP	right
720575940630334334	R7	3	720575940622446106	NA	aMe12	left	21	720575940634984800	LN_ITP	left
720575940630851383	R7	3	720575940621268907	MTe48	hb-540674783	right	15	720575940611617838	LNd_CRYp	right
720575940630851383	R7	3	720575940621268907	MTe48	hb-540674783	right	7	720575940615228723	APDN3	right
720575940630851383	R7	3	720575940621268907	MTe48	hb-540674783	right	80	720575940619074049	LN_ITP	right
720575940630851383	R7	3	720575940621268907	MTe48	hb-540674783	right	10	720575940621103495	s-CPDN3A	right
720575940630851383	R7	3	720575940621268907	MTe48	hb-540674783	right	6	720575940624551056	s-CPDN3A	right
720575940630851383	R7	3	720575940621268907	MTe48	hb-540674783	right	5	720575940625853188	s-CPDN3E	right
720575940630851383	R7	3	720575940621268907	MTe48	hb-540674783	right	6	720575940627062424	s-CPDN3A	right
720575940630851383	R7	3	720575940621268907	MTe48	hb-540674783	right	86	720575940627933336	LN_ITP	right
720575940630851383	R7	3	720575940621268907	MTe48	hb-540674783	right	10	720575940629399370	APDN3	right
720575940630851383	R7	3	720575940621268907	MTe48	hb-540674783	right	6	720575940631322472	s-CPDN3A	right
720575940630851383	R7	3	720575940621268907	MTe48	hb-540674783	right	10	720575940636193647	s-CPDN3D	right
720575940630851383	R7	3	720575940621268907	MTe48	hb-540674783	right	22	720575940654676385	LNd_CRYp	right
720575940634355682	R7	3	720575940632489743	NA	aMe12	right	60	720575940619074049	LN_ITP	right
720575940634355682	R7	3	720575940632489743	NA	aMe12	right	33	720575940627933336	LN_ITP	right
720575940634355682	R7	3	720575940632489743	NA	aMe12	right	8	720575940634984800	LN_ITP	left
720575940634482913	R7	3	720575940623252972	MTe06	hb-601712813,hb-5813012053,hb-5812981715,hb-695132361,hb-601716965	left	13	720575940623286271	l-CPDN3	left
720575940634482913	R7	3	720575940629635692	MTe06	hb-601712813,hb-5813012053,hb-5812981715,hb-695132361,hb-601716965	left	5	720575940606861442	s-CPDN3D	left
720575940634482913	R7	3	720575940629635692	MTe06	hb-601712813,hb-5813012053,hb-5812981715,hb-695132361,hb-601716965	left	5	720575940619212453	s-CPDN3D	left
720575940634482913	R7	3	720575940629635692	MTe06	hb-601712813,hb-5813012053,hb-5812981715,hb-695132361,hb-601716965	left	6	720575940620032276	s-CPDN3A	left
720575940634482913	R7	3	720575940629635692	MTe06	hb-601712813,hb-5813012053,hb-5812981715,hb-695132361,hb-601716965	left	13	720575940623286271	l-CPDN3	left
720575940634482913	R7	3	720575940629635692	MTe06	hb-601712813,hb-5813012053,hb-5812981715,hb-695132361,hb-601716965	left	11	720575940634069148	l-CPDN3	right
720575940635654039	R7	3	720575940646547844	MTe06	hb-601712813,hb-5813012053,hb-5812981715,hb-695132361,hb-601716965	right	6	720575940616909083	s-CPDN3D	right
720575940635654039	R7	3	720575940646547844	MTe06	hb-601712813,hb-5813012053,hb-5812981715,hb-695132361,hb-601716965	right	5	720575940623286271	l-CPDN3	left
720575940635654039	R7	3	720575940646547844	MTe06	hb-601712813,hb-5813012053,hb-5812981715,hb-695132361,hb-601716965	right	9	720575940634069148	l-CPDN3	right
720575940636660855	R7	3	720575940647731252	NA	aMe12	right	40	720575940619074049	LN_ITP	right
720575940636660855	R7	3	720575940647731252	NA	aMe12	right	5	720575940626755673	DN1a	right
720575940636660855	R7	3	720575940647731252	NA	aMe12	right	24	720575940627933336	LN_ITP	right
720575940636660855	R7	3	720575940647731252	NA	aMe12	right	5	720575940629399370	APDN3	right
720575940636660855	R7	3	720575940647731252	NA	aMe12	right	6	720575940634984800	LN_ITP	left
720575940637181815	R7	3	720575940640715392	NA	aMe12	left	14	720575940617219933	l-LNv	left
720575940637181815	R7	3	720575940640715392	NA	aMe12	left	5	720575940619074049	LN_ITP	right
720575940637181815	R7	3	720575940640715392	NA	aMe12	left	19	720575940623286271	l-CPDN3	left
720575940637181815	R7	3	720575940640715392	NA	aMe12	left	8	720575940630647678	l-LNv	left
720575940637181815	R7	3	720575940640715392	NA	aMe12	left	12	720575940634069148	l-CPDN3	right
720575940637181815	R7	3	720575940640715392	NA	aMe12	left	7	720575940634984800	LN_ITP	left
720575940637181815	R7	3	720575940640715392	NA	aMe12	left	20	720575940638924378	l-LNv	left
720575940637181815	R7	3	720575940640715392	NA	aMe12	left	8	720575940653095670	APDN3	left
720575940638525662	R7	3	720575940627277754	CB0566	NA	left	13	720575940606868828	s-LNv	right
720575940638525662	R7	3	720575940627277754	CB0566	NA	left	12	720575940609174392	s-LNv	right
720575940638525662	R7	3	720575940627277754	CB0566	NA	left	18	720575940610478531	s-LNv	right
720575940638525662	R7	3	720575940627277754	CB0566	NA	left	18	720575940628527095	s-LNv	right
720575940639864765	R7	3	720575940627285860	MeMe_e05	NA	left	8	720575940634069148	l-CPDN3	right
720575940639864765	R7	3	720575940627285860	MeMe_e05	NA	left	6	720575940637041263	APDN3	right
720575940645059784	R7	3	720575940640836952	NA	aMe12	right	22	720575940619074049	LN_ITP	right
720575940645059784	R7	3	720575940640836952	NA	aMe12	right	9	720575940622355894	l-LNv	right
720575940645059784	R7	3	720575940640836952	NA	aMe12	right	28	720575940623286271	l-CPDN3	left
720575940645059784	R7	3	720575940640836952	NA	aMe12	right	7	720575940626843536	l-LNv	right
720575940645059784	R7	3	720575940640836952	NA	aMe12	right	13	720575940627933336	LN_ITP	right
720575940645059784	R7	3	720575940640836952	NA	aMe12	right	16	720575940634069148	l-CPDN3	right
720575940645059784	R7	3	720575940640836952	NA	aMe12	right	5	720575940634984800	LN_ITP	left
720575940645059784	R7	3	720575940640836952	NA	aMe12	right	5	720575940646209156	s-CPDN3D	right
720575940647750196	R7	3	720575940613288818	MTe06	hb-601712813,hb-5813012053,hb-5812981715,hb-695132361,hb-601716965	left	8	720575940634069148	l-CPDN3	right
720575940623710249	R8	12	720575940625459464	NA	aMe12	right	37	720575940619074049	LN_ITP	right
720575940623710249	R8	12	720575940625459464	NA	aMe12	right	27	720575940627933336	LN_ITP	right
720575940623710249	R8	12	720575940625459464	NA	aMe12	right	9	720575940634984800	LN_ITP	left
720575940623710249	R8	12	720575940625459464	NA	aMe12	right	6	720575940637041263	APDN3	right
720575940608148098	R8	8	720575940609627403	NA	aMe12	left	7	720575940613096089	APDN3	left
720575940608148098	R8	8	720575940609627403	NA	aMe12	left	5	720575940619074049	LN_ITP	right
720575940608148098	R8	8	720575940609627403	NA	aMe12	left	10	720575940625254636	LN_ITP	left
720575940608148098	R8	8	720575940609627403	NA	aMe12	left	6	720575940627933336	LN_ITP	right
720575940608148098	R8	8	720575940609627403	NA	aMe12	left	23	720575940634984800	LN_ITP	left
720575940624101631	R8	8	720575940622446106	NA	aMe12	left	9	720575940617226641	DN1a	left
720575940624101631	R8	8	720575940622446106	NA	aMe12	left	6	720575940617864961	DN1a	left
720575940624101631	R8	8	720575940622446106	NA	aMe12	left	5	720575940619074049	LN_ITP	right
720575940624101631	R8	8	720575940622446106	NA	aMe12	left	21	720575940634984800	LN_ITP	left
720575940633169177	R8	8	720575940661271937	CB3833	NA	right	5	720575940637041263	APDN3	right
720575940612990869	R8	7	720575940620511537	NA	NA	right	10	720575940637041263	APDN3	right
720575940617918393	R8	7	720575940632489743	NA	aMe12	right	60	720575940619074049	LN_ITP	right
720575940617918393	R8	7	720575940632489743	NA	aMe12	right	33	720575940627933336	LN_ITP	right
720575940617918393	R8	7	720575940632489743	NA	aMe12	right	8	720575940634984800	LN_ITP	left
720575940627271037	R8	7	720575940631518316	NA	NA	left	10	720575940624920871	APDN3	left
720575940628148111	R8	7	720575940647731252	NA	aMe12	right	40	720575940619074049	LN_ITP	right
720575940628148111	R8	7	720575940647731252	NA	aMe12	right	5	720575940626755673	DN1a	right
720575940628148111	R8	7	720575940647731252	NA	aMe12	right	24	720575940627933336	LN_ITP	right
720575940628148111	R8	7	720575940647731252	NA	aMe12	right	5	720575940629399370	APDN3	right
720575940628148111	R8	7	720575940647731252	NA	aMe12	right	6	720575940634984800	LN_ITP	left
720575940634855449	R8	7	720575940625459464	NA	aMe12	right	37	720575940619074049	LN_ITP	right
720575940634855449	R8	7	720575940625459464	NA	aMe12	right	27	720575940627933336	LN_ITP	right
720575940634855449	R8	7	720575940625459464	NA	aMe12	right	9	720575940634984800	LN_ITP	left
720575940634855449	R8	7	720575940625459464	NA	aMe12	right	6	720575940637041263	APDN3	right
720575940636922735	R8	7	720575940631518316	NA	NA	left	10	720575940624920871	APDN3	left
720575940644260768	R8	7	720575940631518316	NA	NA	left	10	720575940624920871	APDN3	left
720575940605645228	R8	6	720575940661277313	CB3833	NA	left	5	720575940624920871	APDN3	left
720575940616580930	R8	6	720575940620283864	CB3833	NA	left	5	720575940613096089	APDN3	left
720575940616580930	R8	6	720575940620283864	CB3833	NA	left	10	720575940624920871	APDN3	left
720575940618295842	R8	6	720575940609627403	NA	aMe12	left	7	720575940613096089	APDN3	left
720575940618295842	R8	6	720575940609627403	NA	aMe12	left	5	720575940619074049	LN_ITP	right
720575940618295842	R8	6	720575940609627403	NA	aMe12	left	10	720575940625254636	LN_ITP	left
720575940618295842	R8	6	720575940609627403	NA	aMe12	left	6	720575940627933336	LN_ITP	right
720575940618295842	R8	6	720575940609627403	NA	aMe12	left	23	720575940634984800	LN_ITP	left
720575940620524423	R8	6	720575940609627403	NA	aMe12	left	7	720575940613096089	APDN3	left
720575940620524423	R8	6	720575940609627403	NA	aMe12	left	5	720575940619074049	LN_ITP	right
720575940620524423	R8	6	720575940609627403	NA	aMe12	left	10	720575940625254636	LN_ITP	left
720575940620524423	R8	6	720575940609627403	NA	aMe12	left	6	720575940627933336	LN_ITP	right
720575940620524423	R8	6	720575940609627403	NA	aMe12	left	23	720575940634984800	LN_ITP	left
720575940624153599	R8	6	720575940640715392	NA	aMe12	left	14	720575940617219933	l-LNv	left
720575940624153599	R8	6	720575940640715392	NA	aMe12	left	5	720575940619074049	LN_ITP	right
720575940624153599	R8	6	720575940640715392	NA	aMe12	left	19	720575940623286271	l-CPDN3	left
720575940624153599	R8	6	720575940640715392	NA	aMe12	left	8	720575940630647678	l-LNv	left
720575940624153599	R8	6	720575940640715392	NA	aMe12	left	12	720575940634069148	l-CPDN3	right
720575940624153599	R8	6	720575940640715392	NA	aMe12	left	7	720575940634984800	LN_ITP	left
720575940624153599	R8	6	720575940640715392	NA	aMe12	left	20	720575940638924378	l-LNv	left
720575940624153599	R8	6	720575940640715392	NA	aMe12	left	8	720575940653095670	APDN3	left
720575940628473092	R8	6	720575940633706404	CB3833	NA	right	5	720575940637041263	APDN3	right
720575940639790013	R8	6	720575940609627403	NA	aMe12	left	7	720575940613096089	APDN3	left
720575940639790013	R8	6	720575940609627403	NA	aMe12	left	5	720575940619074049	LN_ITP	right
720575940639790013	R8	6	720575940609627403	NA	aMe12	left	10	720575940625254636	LN_ITP	left
720575940639790013	R8	6	720575940609627403	NA	aMe12	left	6	720575940627933336	LN_ITP	right
720575940639790013	R8	6	720575940609627403	NA	aMe12	left	23	720575940634984800	LN_ITP	left
720575940640047925	R8	6	720575940661277313	CB3833	NA	left	5	720575940624920871	APDN3	left
720575940640159293	R8	6	720575940625459464	NA	aMe12	right	37	720575940619074049	LN_ITP	right
720575940640159293	R8	6	720575940625459464	NA	aMe12	right	27	720575940627933336	LN_ITP	right
720575940640159293	R8	6	720575940625459464	NA	aMe12	right	9	720575940634984800	LN_ITP	left
720575940640159293	R8	6	720575940625459464	NA	aMe12	right	6	720575940637041263	APDN3	right
720575940645369111	R8	6	720575940620511537	NA	NA	right	10	720575940637041263	APDN3	right
720575940606524337	R8	5	720575940661271937	CB3833	NA	right	5	720575940637041263	APDN3	right
720575940612757722	R8	5	720575940609627403	NA	aMe12	left	7	720575940613096089	APDN3	left
720575940612757722	R8	5	720575940609627403	NA	aMe12	left	5	720575940619074049	LN_ITP	right
720575940612757722	R8	5	720575940609627403	NA	aMe12	left	10	720575940625254636	LN_ITP	left
720575940612757722	R8	5	720575940609627403	NA	aMe12	left	6	720575940627933336	LN_ITP	right
720575940612757722	R8	5	720575940609627403	NA	aMe12	left	23	720575940634984800	LN_ITP	left
720575940612757722	R8	5	720575940620283864	CB3833	NA	left	5	720575940613096089	APDN3	left
720575940612757722	R8	5	720575940620283864	CB3833	NA	left	10	720575940624920871	APDN3	left
720575940618193881	R8	5	720575940609627403	NA	aMe12	left	7	720575940613096089	APDN3	left
720575940618193881	R8	5	720575940609627403	NA	aMe12	left	5	720575940619074049	LN_ITP	right
720575940618193881	R8	5	720575940609627403	NA	aMe12	left	10	720575940625254636	LN_ITP	left
720575940618193881	R8	5	720575940609627403	NA	aMe12	left	6	720575940627933336	LN_ITP	right
720575940618193881	R8	5	720575940609627403	NA	aMe12	left	23	720575940634984800	LN_ITP	left
720575940618574493	R8	5	720575940640836952	NA	aMe12	right	22	720575940619074049	LN_ITP	right
720575940618574493	R8	5	720575940640836952	NA	aMe12	right	9	720575940622355894	l-LNv	right
720575940618574493	R8	5	720575940640836952	NA	aMe12	right	28	720575940623286271	l-CPDN3	left
720575940618574493	R8	5	720575940640836952	NA	aMe12	right	7	720575940626843536	l-LNv	right
720575940618574493	R8	5	720575940640836952	NA	aMe12	right	13	720575940627933336	LN_ITP	right
720575940618574493	R8	5	720575940640836952	NA	aMe12	right	16	720575940634069148	l-CPDN3	right
720575940618574493	R8	5	720575940640836952	NA	aMe12	right	5	720575940634984800	LN_ITP	left
720575940618574493	R8	5	720575940640836952	NA	aMe12	right	5	720575940646209156	s-CPDN3D	right
720575940624684725	R8	5	720575940609627403	NA	aMe12	left	7	720575940613096089	APDN3	left
720575940624684725	R8	5	720575940609627403	NA	aMe12	left	5	720575940619074049	LN_ITP	right
720575940624684725	R8	5	720575940609627403	NA	aMe12	left	10	720575940625254636	LN_ITP	left
720575940624684725	R8	5	720575940609627403	NA	aMe12	left	6	720575940627933336	LN_ITP	right
720575940624684725	R8	5	720575940609627403	NA	aMe12	left	23	720575940634984800	LN_ITP	left
720575940625986087	R8	5	720575940624333706	NA	NA	right	12	720575940606868828	s-LNv	right
720575940625986087	R8	5	720575940624333706	NA	NA	right	5	720575940609174392	s-LNv	right
720575940625986087	R8	5	720575940624333706	NA	NA	right	17	720575940610478531	s-LNv	right
720575940625986087	R8	5	720575940624333706	NA	NA	right	14	720575940619074049	LN_ITP	right
720575940625986087	R8	5	720575940624333706	NA	NA	right	11	720575940622355894	l-LNv	right
720575940625986087	R8	5	720575940624333706	NA	NA	right	7	720575940628527095	s-LNv	right
720575940625986087	R8	5	720575940624333706	NA	NA	right	17	720575940637041263	APDN3	right
720575940628073554	R8	5	720575940632489743	NA	aMe12	right	60	720575940619074049	LN_ITP	right
720575940628073554	R8	5	720575940632489743	NA	aMe12	right	33	720575940627933336	LN_ITP	right
720575940628073554	R8	5	720575940632489743	NA	aMe12	right	8	720575940634984800	LN_ITP	left
720575940628642044	R8	5	720575940625459464	NA	aMe12	right	37	720575940619074049	LN_ITP	right
720575940628642044	R8	5	720575940625459464	NA	aMe12	right	27	720575940627933336	LN_ITP	right
720575940628642044	R8	5	720575940625459464	NA	aMe12	right	9	720575940634984800	LN_ITP	left
720575940628642044	R8	5	720575940625459464	NA	aMe12	right	6	720575940637041263	APDN3	right
720575940631599611	R8	5	720575940640715392	NA	aMe12	left	14	720575940617219933	l-LNv	left
720575940631599611	R8	5	720575940640715392	NA	aMe12	left	5	720575940619074049	LN_ITP	right
720575940631599611	R8	5	720575940640715392	NA	aMe12	left	19	720575940623286271	l-CPDN3	left
720575940631599611	R8	5	720575940640715392	NA	aMe12	left	8	720575940630647678	l-LNv	left
720575940631599611	R8	5	720575940640715392	NA	aMe12	left	12	720575940634069148	l-CPDN3	right
720575940631599611	R8	5	720575940640715392	NA	aMe12	left	7	720575940634984800	LN_ITP	left
720575940631599611	R8	5	720575940640715392	NA	aMe12	left	20	720575940638924378	l-LNv	left
720575940631599611	R8	5	720575940640715392	NA	aMe12	left	8	720575940653095670	APDN3	left
720575940636397748	R8	5	720575940661271937	CB3833	NA	right	5	720575940637041263	APDN3	right
720575940637063543	R8	5	720575940609627403	NA	aMe12	left	7	720575940613096089	APDN3	left
720575940637063543	R8	5	720575940609627403	NA	aMe12	left	5	720575940619074049	LN_ITP	right
720575940637063543	R8	5	720575940609627403	NA	aMe12	left	10	720575940625254636	LN_ITP	left
720575940637063543	R8	5	720575940609627403	NA	aMe12	left	6	720575940627933336	LN_ITP	right
720575940637063543	R8	5	720575940609627403	NA	aMe12	left	23	720575940634984800	LN_ITP	left
720575940609692683	R8	4	720575940609627403	NA	aMe12	left	7	720575940613096089	APDN3	left
720575940609692683	R8	4	720575940609627403	NA	aMe12	left	5	720575940619074049	LN_ITP	right
720575940609692683	R8	4	720575940609627403	NA	aMe12	left	10	720575940625254636	LN_ITP	left
720575940609692683	R8	4	720575940609627403	NA	aMe12	left	6	720575940627933336	LN_ITP	right
720575940609692683	R8	4	720575940609627403	NA	aMe12	left	23	720575940634984800	LN_ITP	left
720575940614153955	R8	4	720575940609627403	NA	aMe12	left	7	720575940613096089	APDN3	left
720575940614153955	R8	4	720575940609627403	NA	aMe12	left	5	720575940619074049	LN_ITP	right
720575940614153955	R8	4	720575940609627403	NA	aMe12	left	10	720575940625254636	LN_ITP	left
720575940614153955	R8	4	720575940609627403	NA	aMe12	left	6	720575940627933336	LN_ITP	right
720575940614153955	R8	4	720575940609627403	NA	aMe12	left	23	720575940634984800	LN_ITP	left
720575940615934943	R8	4	720575940640836952	NA	aMe12	right	22	720575940619074049	LN_ITP	right
720575940615934943	R8	4	720575940640836952	NA	aMe12	right	9	720575940622355894	l-LNv	right
720575940615934943	R8	4	720575940640836952	NA	aMe12	right	28	720575940623286271	l-CPDN3	left
720575940615934943	R8	4	720575940640836952	NA	aMe12	right	7	720575940626843536	l-LNv	right
720575940615934943	R8	4	720575940640836952	NA	aMe12	right	13	720575940627933336	LN_ITP	right
720575940615934943	R8	4	720575940640836952	NA	aMe12	right	16	720575940634069148	l-CPDN3	right
720575940615934943	R8	4	720575940640836952	NA	aMe12	right	5	720575940634984800	LN_ITP	left
720575940615934943	R8	4	720575940640836952	NA	aMe12	right	5	720575940646209156	s-CPDN3D	right
720575940618508006	R8	4	720575940640836952	NA	aMe12	right	22	720575940619074049	LN_ITP	right
720575940618508006	R8	4	720575940640836952	NA	aMe12	right	9	720575940622355894	l-LNv	right
720575940618508006	R8	4	720575940640836952	NA	aMe12	right	28	720575940623286271	l-CPDN3	left
720575940618508006	R8	4	720575940640836952	NA	aMe12	right	7	720575940626843536	l-LNv	right
720575940618508006	R8	4	720575940640836952	NA	aMe12	right	13	720575940627933336	LN_ITP	right
720575940618508006	R8	4	720575940640836952	NA	aMe12	right	16	720575940634069148	l-CPDN3	right
720575940618508006	R8	4	720575940640836952	NA	aMe12	right	5	720575940634984800	LN_ITP	left
720575940618508006	R8	4	720575940640836952	NA	aMe12	right	5	720575940646209156	s-CPDN3D	right
720575940622269424	R8	4	720575940609627403	NA	aMe12	left	7	720575940613096089	APDN3	left
720575940622269424	R8	4	720575940609627403	NA	aMe12	left	5	720575940619074049	LN_ITP	right
720575940622269424	R8	4	720575940609627403	NA	aMe12	left	10	720575940625254636	LN_ITP	left
720575940622269424	R8	4	720575940609627403	NA	aMe12	left	6	720575940627933336	LN_ITP	right
720575940622269424	R8	4	720575940609627403	NA	aMe12	left	23	720575940634984800	LN_ITP	left
720575940623152417	R8	4	720575940620283864	CB3833	NA	left	5	720575940613096089	APDN3	left
720575940623152417	R8	4	720575940620283864	CB3833	NA	left	10	720575940624920871	APDN3	left
720575940623543501	R8	4	720575940624931847	CB3833	NA	right	9	720575940637041263	APDN3	right
720575940625986087	R8	4	720575940633706404	CB3833	NA	right	5	720575940637041263	APDN3	right
720575940627807065	R8	4	720575940640715392	NA	aMe12	left	14	720575940617219933	l-LNv	left
720575940627807065	R8	4	720575940640715392	NA	aMe12	left	5	720575940619074049	LN_ITP	right
720575940627807065	R8	4	720575940640715392	NA	aMe12	left	19	720575940623286271	l-CPDN3	left
720575940627807065	R8	4	720575940640715392	NA	aMe12	left	8	720575940630647678	l-LNv	left
720575940627807065	R8	4	720575940640715392	NA	aMe12	left	12	720575940634069148	l-CPDN3	right
720575940627807065	R8	4	720575940640715392	NA	aMe12	left	7	720575940634984800	LN_ITP	left
720575940627807065	R8	4	720575940640715392	NA	aMe12	left	20	720575940638924378	l-LNv	left
720575940627807065	R8	4	720575940640715392	NA	aMe12	left	8	720575940653095670	APDN3	left
720575940628498575	R8	4	720575940661277313	CB3833	NA	left	5	720575940624920871	APDN3	left
720575940631526518	R8	4	720575940622366836	CB3833	NA	right	5	720575940637041263	APDN3	right
720575940635028761	R8	4	720575940624931847	CB3833	NA	right	9	720575940637041263	APDN3	right
720575940637489326	R8	4	720575940640715392	NA	aMe12	left	14	720575940617219933	l-LNv	left
720575940637489326	R8	4	720575940640715392	NA	aMe12	left	5	720575940619074049	LN_ITP	right
720575940637489326	R8	4	720575940640715392	NA	aMe12	left	19	720575940623286271	l-CPDN3	left
720575940637489326	R8	4	720575940640715392	NA	aMe12	left	8	720575940630647678	l-LNv	left
720575940637489326	R8	4	720575940640715392	NA	aMe12	left	12	720575940634069148	l-CPDN3	right
720575940637489326	R8	4	720575940640715392	NA	aMe12	left	7	720575940634984800	LN_ITP	left
720575940637489326	R8	4	720575940640715392	NA	aMe12	left	20	720575940638924378	l-LNv	left
720575940637489326	R8	4	720575940640715392	NA	aMe12	left	8	720575940653095670	APDN3	left
720575940644726728	R8	4	720575940625459464	NA	aMe12	right	37	720575940619074049	LN_ITP	right
720575940644726728	R8	4	720575940625459464	NA	aMe12	right	27	720575940627933336	LN_ITP	right
720575940644726728	R8	4	720575940625459464	NA	aMe12	right	9	720575940634984800	LN_ITP	left
720575940644726728	R8	4	720575940625459464	NA	aMe12	right	6	720575940637041263	APDN3	right
720575940653564662	R8	4	720575940609627403	NA	aMe12	left	7	720575940613096089	APDN3	left
720575940653564662	R8	4	720575940609627403	NA	aMe12	left	5	720575940619074049	LN_ITP	right
720575940653564662	R8	4	720575940609627403	NA	aMe12	left	10	720575940625254636	LN_ITP	left
720575940653564662	R8	4	720575940609627403	NA	aMe12	left	6	720575940627933336	LN_ITP	right
720575940653564662	R8	4	720575940609627403	NA	aMe12	left	23	720575940634984800	LN_ITP	left
720575940606182246	R8	3	720575940624931847	CB3833	NA	right	9	720575940637041263	APDN3	right
720575940606492350	R8	3	720575940620511537	NA	NA	right	10	720575940637041263	APDN3	right
720575940606595686	R8	3	720575940617969501	CB3833	NA	left	10	720575940624920871	APDN3	left
720575940610840782	R8	3	720575940625459464	NA	aMe12	right	37	720575940619074049	LN_ITP	right
720575940610840782	R8	3	720575940625459464	NA	aMe12	right	27	720575940627933336	LN_ITP	right
720575940610840782	R8	3	720575940625459464	NA	aMe12	right	9	720575940634984800	LN_ITP	left
720575940610840782	R8	3	720575940625459464	NA	aMe12	right	6	720575940637041263	APDN3	right
720575940611473272	R8	3	720575940633706404	CB3833	NA	right	5	720575940637041263	APDN3	right
720575940612702577	R8	3	720575940622366836	CB3833	NA	right	5	720575940637041263	APDN3	right
720575940614171875	R8	3	720575940640715392	NA	aMe12	left	14	720575940617219933	l-LNv	left
720575940614171875	R8	3	720575940640715392	NA	aMe12	left	5	720575940619074049	LN_ITP	right
720575940614171875	R8	3	720575940640715392	NA	aMe12	left	19	720575940623286271	l-CPDN3	left
720575940614171875	R8	3	720575940640715392	NA	aMe12	left	8	720575940630647678	l-LNv	left
720575940614171875	R8	3	720575940640715392	NA	aMe12	left	12	720575940634069148	l-CPDN3	right
720575940614171875	R8	3	720575940640715392	NA	aMe12	left	7	720575940634984800	LN_ITP	left
720575940614171875	R8	3	720575940640715392	NA	aMe12	left	20	720575940638924378	l-LNv	left
720575940614171875	R8	3	720575940640715392	NA	aMe12	left	8	720575940653095670	APDN3	left
720575940614727720	R8	3	720575940617696342	CB3833	NA	right	5	720575940637041263	APDN3	right
720575940615130274	R8	3	720575940625459464	NA	aMe12	right	37	720575940619074049	LN_ITP	right
720575940615130274	R8	3	720575940625459464	NA	aMe12	right	27	720575940627933336	LN_ITP	right
720575940615130274	R8	3	720575940625459464	NA	aMe12	right	9	720575940634984800	LN_ITP	left
720575940615130274	R8	3	720575940625459464	NA	aMe12	right	6	720575940637041263	APDN3	right
720575940616488002	R8	3	720575940624931847	CB3833	NA	right	9	720575940637041263	APDN3	right
720575940620909989	R8	3	720575940631518316	NA	NA	left	10	720575940624920871	APDN3	left
720575940621324564	R8	3	720575940633706404	CB3833	NA	right	5	720575940637041263	APDN3	right
720575940621678957	R8	3	720575940623101978	CB3833	NA	right	8	720575940637041263	APDN3	right
720575940622751145	R8	3	720575940628029706	CB3833	NA	right	9	720575940637041263	APDN3	right
720575940623152417	R8	3	720575940622446106	NA	aMe12	left	9	720575940617226641	DN1a	left
720575940623152417	R8	3	720575940622446106	NA	aMe12	left	6	720575940617864961	DN1a	left
720575940623152417	R8	3	720575940622446106	NA	aMe12	left	5	720575940619074049	LN_ITP	right
720575940623152417	R8	3	720575940622446106	NA	aMe12	left	21	720575940634984800	LN_ITP	left
720575940623356952	R8	3	720575940609627403	NA	aMe12	left	7	720575940613096089	APDN3	left
720575940623356952	R8	3	720575940609627403	NA	aMe12	left	5	720575940619074049	LN_ITP	right
720575940623356952	R8	3	720575940609627403	NA	aMe12	left	10	720575940625254636	LN_ITP	left
720575940623356952	R8	3	720575940609627403	NA	aMe12	left	6	720575940627933336	LN_ITP	right
720575940623356952	R8	3	720575940609627403	NA	aMe12	left	23	720575940634984800	LN_ITP	left
720575940623642723	R8	3	720575940622366836	CB3833	NA	right	5	720575940637041263	APDN3	right
720575940624244420	R8	3	720575940625459464	NA	aMe12	right	37	720575940619074049	LN_ITP	right
720575940624244420	R8	3	720575940625459464	NA	aMe12	right	27	720575940627933336	LN_ITP	right
720575940624244420	R8	3	720575940625459464	NA	aMe12	right	9	720575940634984800	LN_ITP	left
720575940624244420	R8	3	720575940625459464	NA	aMe12	right	6	720575940637041263	APDN3	right
720575940624286698	R8	3	720575940632489743	NA	aMe12	right	60	720575940619074049	LN_ITP	right
720575940624286698	R8	3	720575940632489743	NA	aMe12	right	33	720575940627933336	LN_ITP	right
720575940624286698	R8	3	720575940632489743	NA	aMe12	right	8	720575940634984800	LN_ITP	left
720575940624795829	R8	3	720575940633706404	CB3833	NA	right	5	720575940637041263	APDN3	right
720575940624854967	R8	3	720575940609627403	NA	aMe12	left	7	720575940613096089	APDN3	left
720575940624854967	R8	3	720575940609627403	NA	aMe12	left	5	720575940619074049	LN_ITP	right
720575940624854967	R8	3	720575940609627403	NA	aMe12	left	10	720575940625254636	LN_ITP	left
720575940624854967	R8	3	720575940609627403	NA	aMe12	left	6	720575940627933336	LN_ITP	right
720575940624854967	R8	3	720575940609627403	NA	aMe12	left	23	720575940634984800	LN_ITP	left
720575940625550311	R8	3	720575940623371644	CB3833	NA	right	8	720575940637041263	APDN3	right
720575940625561587	R8	3	720575940609627403	NA	aMe12	left	7	720575940613096089	APDN3	left
720575940625561587	R8	3	720575940609627403	NA	aMe12	left	5	720575940619074049	LN_ITP	right
720575940625561587	R8	3	720575940609627403	NA	aMe12	left	10	720575940625254636	LN_ITP	left
720575940625561587	R8	3	720575940609627403	NA	aMe12	left	6	720575940627933336	LN_ITP	right
720575940625561587	R8	3	720575940609627403	NA	aMe12	left	23	720575940634984800	LN_ITP	left
720575940626777744	R8	3	720575940622446106	NA	aMe12	left	9	720575940617226641	DN1a	left
720575940626777744	R8	3	720575940622446106	NA	aMe12	left	6	720575940617864961	DN1a	left
720575940626777744	R8	3	720575940622446106	NA	aMe12	left	5	720575940619074049	LN_ITP	right
720575940626777744	R8	3	720575940622446106	NA	aMe12	left	21	720575940634984800	LN_ITP	left
720575940626800944	R8	3	720575940647731252	NA	aMe12	right	40	720575940619074049	LN_ITP	right
720575940626800944	R8	3	720575940647731252	NA	aMe12	right	5	720575940626755673	DN1a	right
720575940626800944	R8	3	720575940647731252	NA	aMe12	right	24	720575940627933336	LN_ITP	right
720575940626800944	R8	3	720575940647731252	NA	aMe12	right	5	720575940629399370	APDN3	right
720575940626800944	R8	3	720575940647731252	NA	aMe12	right	6	720575940634984800	LN_ITP	left
720575940629749547	R8	3	720575940622446106	NA	aMe12	left	9	720575940617226641	DN1a	left
720575940629749547	R8	3	720575940622446106	NA	aMe12	left	6	720575940617864961	DN1a	left
720575940629749547	R8	3	720575940622446106	NA	aMe12	left	5	720575940619074049	LN_ITP	right
720575940629749547	R8	3	720575940622446106	NA	aMe12	left	21	720575940634984800	LN_ITP	left
720575940630171959	R8	3	720575940624411283	CB0816	NA	right	15	720575940617219933	l-LNv	left
720575940630171959	R8	3	720575940624411283	CB0816	NA	right	16	720575940622355894	l-LNv	right
720575940630171959	R8	3	720575940624411283	CB0816	NA	right	7	720575940624259720	l-LNv	left
720575940630171959	R8	3	720575940624411283	CB0816	NA	right	11	720575940638924378	l-LNv	left
720575940630223771	R8	3	720575940625459464	NA	aMe12	right	37	720575940619074049	LN_ITP	right
720575940630223771	R8	3	720575940625459464	NA	aMe12	right	27	720575940627933336	LN_ITP	right
720575940630223771	R8	3	720575940625459464	NA	aMe12	right	9	720575940634984800	LN_ITP	left
720575940630223771	R8	3	720575940625459464	NA	aMe12	right	6	720575940637041263	APDN3	right
720575940630404346	R8	3	720575940661277313	CB3833	NA	left	5	720575940624920871	APDN3	left
720575940630803578	R8	3	720575940625459464	NA	aMe12	right	37	720575940619074049	LN_ITP	right
720575940630803578	R8	3	720575940625459464	NA	aMe12	right	27	720575940627933336	LN_ITP	right
720575940630803578	R8	3	720575940625459464	NA	aMe12	right	9	720575940634984800	LN_ITP	left
720575940630803578	R8	3	720575940625459464	NA	aMe12	right	6	720575940637041263	APDN3	right
720575940630989879	R8	3	720575940623371644	CB3833	NA	right	8	720575940637041263	APDN3	right
720575940631140919	R8	3	720575940609627403	NA	aMe12	left	7	720575940613096089	APDN3	left
720575940631140919	R8	3	720575940609627403	NA	aMe12	left	5	720575940619074049	LN_ITP	right
720575940631140919	R8	3	720575940609627403	NA	aMe12	left	10	720575940625254636	LN_ITP	left
720575940631140919	R8	3	720575940609627403	NA	aMe12	left	6	720575940627933336	LN_ITP	right
720575940631140919	R8	3	720575940609627403	NA	aMe12	left	23	720575940634984800	LN_ITP	left
720575940631305180	R8	3	720575940609627403	NA	aMe12	left	7	720575940613096089	APDN3	left
720575940631305180	R8	3	720575940609627403	NA	aMe12	left	5	720575940619074049	LN_ITP	right
720575940631305180	R8	3	720575940609627403	NA	aMe12	left	10	720575940625254636	LN_ITP	left
720575940631305180	R8	3	720575940609627403	NA	aMe12	left	6	720575940627933336	LN_ITP	right
720575940631305180	R8	3	720575940609627403	NA	aMe12	left	23	720575940634984800	LN_ITP	left
720575940631439734	R8	3	720575940622446106	NA	aMe12	left	9	720575940617226641	DN1a	left
720575940631439734	R8	3	720575940622446106	NA	aMe12	left	6	720575940617864961	DN1a	left
720575940631439734	R8	3	720575940622446106	NA	aMe12	left	5	720575940619074049	LN_ITP	right
720575940631439734	R8	3	720575940622446106	NA	aMe12	left	21	720575940634984800	LN_ITP	left
720575940631880399	R8	3	720575940630980567	CB3833	NA	right	7	720575940637041263	APDN3	right
720575940636028664	R8	3	720575940647731252	NA	aMe12	right	40	720575940619074049	LN_ITP	right
720575940636028664	R8	3	720575940647731252	NA	aMe12	right	5	720575940626755673	DN1a	right
720575940636028664	R8	3	720575940647731252	NA	aMe12	right	24	720575940627933336	LN_ITP	right
720575940636028664	R8	3	720575940647731252	NA	aMe12	right	5	720575940629399370	APDN3	right
720575940636028664	R8	3	720575940647731252	NA	aMe12	right	6	720575940634984800	LN_ITP	left
720575940639955509	R8	3	720575940617696342	CB3833	NA	right	5	720575940637041263	APDN3	right
720575940640057397	R8	3	720575940609627403	NA	aMe12	left	7	720575940613096089	APDN3	left
720575940640057397	R8	3	720575940609627403	NA	aMe12	left	5	720575940619074049	LN_ITP	right
720575940640057397	R8	3	720575940609627403	NA	aMe12	left	10	720575940625254636	LN_ITP	left
720575940640057397	R8	3	720575940609627403	NA	aMe12	left	6	720575940627933336	LN_ITP	right
720575940640057397	R8	3	720575940609627403	NA	aMe12	left	23	720575940634984800	LN_ITP	left
720575940640285272	R8	3	720575940633706404	CB3833	NA	right	5	720575940637041263	APDN3	right
720575940648618628	R8	3	720575940632489743	NA	aMe12	right	60	720575940619074049	LN_ITP	right
720575940648618628	R8	3	720575940632489743	NA	aMe12	right	33	720575940627933336	LN_ITP	right
720575940648618628	R8	3	720575940632489743	NA	aMe12	right	8	720575940634984800	LN_ITP	left
720575940655910561	R8	3	720575940647731252	NA	aMe12	right	40	720575940619074049	LN_ITP	right
720575940655910561	R8	3	720575940647731252	NA	aMe12	right	5	720575940626755673	DN1a	right
720575940655910561	R8	3	720575940647731252	NA	aMe12	right	24	720575940627933336	LN_ITP	right
720575940655910561	R8	3	720575940647731252	NA	aMe12	right	5	720575940629399370	APDN3	right
720575940655910561	R8	3	720575940647731252	NA	aMe12	right	6	720575940634984800	LN_ITP	left
720575940656044961	R8	3	720575940609627403	NA	aMe12	left	7	720575940613096089	APDN3	left
720575940656044961	R8	3	720575940609627403	NA	aMe12	left	5	720575940619074049	LN_ITP	right
720575940656044961	R8	3	720575940609627403	NA	aMe12	left	10	720575940625254636	LN_ITP	left
720575940656044961	R8	3	720575940609627403	NA	aMe12	left	6	720575940627933336	LN_ITP	right
720575940656044961	R8	3	720575940609627403	NA	aMe12	left	23	720575940634984800	LN_ITP	left
