# Supplementary material for: Synaptic connectome of the Drosophila circadian clock
Source: Nat Commun. 2024 Dec 5;15:10392. doi: 10.1038/s41467-024-54694-0 (PMC11621569; doi:10.1038/s41467-024-54694-0)
Supplement: Supplementary file 12 — Source data [file 41467_2024_54694_MOESM12_ESM.zip › Source Data for Reinhard et al 2024/Supplementary_Figure_14.csv]

pre_pt_root_id	name_pre	n_synapses	post_pt_root_id	name_post
720575940613096089	APDN3	11	720575940653095670	APDN3
720575940619074049	LN_ITP	8	720575940615228723	APDN3
720575940619074049	LN_ITP	11	720575940629399370	APDN3
720575940625254636	LN_ITP	8	720575940653095670	APDN3
720575940625853188	s-CPDN3E	5	720575940629399370	APDN3
720575940626729744	s-CPDN3A	5	720575940613096089	APDN3
720575940627933336	LN_ITP	5	720575940629399370	APDN3
720575940628137987	s-CPDN3E	5	720575940653095670	APDN3
720575940634984800	LN_ITP	6	720575940613096089	APDN3
720575940653095670	APDN3	6	720575940613096089	APDN3
720575940606861442	s-CPDN3D	6	720575940617864961	DN1a
720575940618853547	s-CPDN3D	5	720575940626755673	DN1a
720575940646209156	s-CPDN3D	8	720575940626755673	DN1a
720575940619074049	LN_ITP	5	720575940623036766	DN1pA
720575940614519157	s-CPDN3D	5	720575940628358931	DN1pB
720575940620287067	DN1pD	7	720575940645975063	DN1pB
720575940629399370	APDN3	5	720575940621638593	DN1pB
720575940614365923	s-CPDN3D	23	720575940620116091	DN1pC
720575940614365923	s-CPDN3D	34	720575940643074976	DN1pC
720575940614519157	s-CPDN3D	9	720575940608161116	DN1pC
720575940614519157	s-CPDN3D	8	720575940632575584	DN1pC
720575940615876438	s-CPDN3A	9	720575940643074976	DN1pC
720575940617642101	s-CPDN3A	5	720575940620116091	DN1pC
720575940617643092	s-CPDN3C	6	720575940632575584	DN1pC
720575940620070558	s-CPDN3D	30	720575940620116091	DN1pC
720575940620070558	s-CPDN3D	58	720575940643074976	DN1pC
720575940621384101	s-CPDN3C	11	720575940620116091	DN1pC
720575940623365813	s-CPDN3C	5	720575940620116091	DN1pC
720575940624375113	s-CPDN3D	44	720575940608161116	DN1pC
720575940624375113	s-CPDN3D	52	720575940632575584	DN1pC
720575940625976409	LPN	15	720575940608161116	DN1pC
720575940625976409	LPN	8	720575940632575584	DN1pC
720575940628816384	s-CPDN3C	7	720575940643074976	DN1pC
720575940629066087	LPN	7	720575940608161116	DN1pC
720575940630152076	s-CPDN3D	6	720575940620116091	DN1pC
720575940630152076	s-CPDN3D	12	720575940643074976	DN1pC
720575940631372764	s-CPDN3D	34	720575940620116091	DN1pC
720575940631372764	s-CPDN3D	36	720575940643074976	DN1pC
720575940632575388	s-CPDN3D	48	720575940608161116	DN1pC
720575940632575388	s-CPDN3D	47	720575940632575584	DN1pC
720575940633954808	s-CPDN3D	28	720575940608161116	DN1pC
720575940633954808	s-CPDN3D	35	720575940632575584	DN1pC
720575940636231145	s-CPDN3C	10	720575940620116091	DN1pC
720575940637555288	LPN	34	720575940608161116	DN1pC
720575940637555288	LPN	57	720575940632575584	DN1pC
720575940639397491	LPN	18	720575940620116091	DN1pC
720575940639397491	LPN	31	720575940643074976	DN1pC
720575940644703767	LPN	27	720575940620116091	DN1pC
720575940644703767	LPN	32	720575940643074976	DN1pC
720575940645800739	s-CPDN3C	6	720575940620116091	DN1pC
720575940645800739	s-CPDN3C	13	720575940643074976	DN1pC
720575940606742027	s-CPDN3C	8	720575940611585459	DN1pD
720575940606742027	s-CPDN3C	5	720575940613262259	DN1pD
720575940606742027	s-CPDN3C	25	720575940620287067	DN1pD
720575940606742027	s-CPDN3C	6	720575940621861133	DN1pD
720575940606861442	s-CPDN3D	9	720575940620287067	DN1pD
720575940606861442	s-CPDN3D	7	720575940621861133	DN1pD
720575940606861442	s-CPDN3D	11	720575940631583519	DN1pD
720575940612776879	s-CPDN3C	6	720575940613262259	DN1pD
720575940614295294	s-CPDN3B	10	720575940611585459	DN1pD
720575940614365923	s-CPDN3D	7	720575940612153842	DN1pD
720575940614365923	s-CPDN3D	7	720575940616201309	DN1pD
720575940614365923	s-CPDN3D	18	720575940621861133	DN1pD
720575940615977522	s-CPDN3A	5	720575940616201309	DN1pD
720575940615977522	s-CPDN3A	10	720575940620287067	DN1pD
720575940616201309	DN1pD	9	720575940620287067	DN1pD
720575940616424927	s-CPDN3A	6	720575940611585459	DN1pD
720575940616837716	s-CPDN3B	6	720575940611585459	DN1pD
720575940617085504	s-CPDN3A	12	720575940621861133	DN1pD
720575940617642101	s-CPDN3A	6	720575940620287067	DN1pD
720575940617642101	s-CPDN3A	5	720575940621861133	DN1pD
720575940618378708	s-CPDN3D	11	720575940611585459	DN1pD
720575940618378708	s-CPDN3D	23	720575940612153842	DN1pD
720575940618378708	s-CPDN3D	31	720575940613262259	DN1pD
720575940618378708	s-CPDN3D	11	720575940616201309	DN1pD
720575940618378708	s-CPDN3D	5	720575940621861133	DN1pD
720575940618378708	s-CPDN3D	9	720575940631242799	DN1pD
720575940618853547	s-CPDN3D	9	720575940611585459	DN1pD
720575940618853547	s-CPDN3D	9	720575940631242799	DN1pD
720575940620070558	s-CPDN3D	5	720575940612153842	DN1pD
720575940620070558	s-CPDN3D	15	720575940616201309	DN1pD
720575940620070558	s-CPDN3D	26	720575940621861133	DN1pD
720575940620755297	s-CPDN3A	11	720575940611585459	DN1pD
720575940620755297	s-CPDN3A	5	720575940631242799	DN1pD
720575940621033152	s-CPDN3A	10	720575940611585459	DN1pD
720575940621103495	s-CPDN3A	6	720575940612153842	DN1pD
720575940621103495	s-CPDN3A	12	720575940613262259	DN1pD
720575940621384101	s-CPDN3C	8	720575940612153842	DN1pD
720575940621384101	s-CPDN3C	20	720575940616201309	DN1pD
720575940621384101	s-CPDN3C	10	720575940620287067	DN1pD
720575940621384101	s-CPDN3C	31	720575940621861133	DN1pD
720575940622700531	s-CPDN3C	7	720575940611585459	DN1pD
720575940622700531	s-CPDN3C	6	720575940612153842	DN1pD
720575940622700531	s-CPDN3C	8	720575940613262259	DN1pD
720575940622852359	s-CPDN3C	11	720575940611585459	DN1pD
720575940622852359	s-CPDN3C	17	720575940612153842	DN1pD
720575940622852359	s-CPDN3C	19	720575940613262259	DN1pD
720575940622852359	s-CPDN3C	12	720575940616201309	DN1pD
720575940622852359	s-CPDN3C	5	720575940621861133	DN1pD
720575940622852359	s-CPDN3C	13	720575940631242799	DN1pD
720575940623365813	s-CPDN3C	7	720575940616201309	DN1pD
720575940623365813	s-CPDN3C	5	720575940620287067	DN1pD
720575940623365813	s-CPDN3C	11	720575940621861133	DN1pD
720575940623365813	s-CPDN3C	6	720575940631583519	DN1pD
720575940624010829	s-CPDN3C	18	720575940611585459	DN1pD
720575940624010829	s-CPDN3C	6	720575940612153842	DN1pD
720575940624010829	s-CPDN3C	14	720575940613262259	DN1pD
720575940624010829	s-CPDN3C	9	720575940631242799	DN1pD
720575940624162328	s-CPDN3B	6	720575940616201309	DN1pD
720575940624162328	s-CPDN3B	9	720575940620287067	DN1pD
720575940624375113	s-CPDN3D	15	720575940612153842	DN1pD
720575940624375113	s-CPDN3D	22	720575940613262259	DN1pD
720575940624375113	s-CPDN3D	7	720575940621861133	DN1pD
720575940625749842	s-CPDN3D	5	720575940611585459	DN1pD
720575940626580528	s-CPDN3D	10	720575940612153842	DN1pD
720575940626580528	s-CPDN3D	27	720575940616201309	DN1pD
720575940626580528	s-CPDN3D	9	720575940620287067	DN1pD
720575940626580528	s-CPDN3D	23	720575940621861133	DN1pD
720575940626580528	s-CPDN3D	5	720575940631583519	DN1pD
720575940626644486	s-CPDN3D	36	720575940612153842	DN1pD
720575940626644486	s-CPDN3D	47	720575940613262259	DN1pD
720575940626644486	s-CPDN3D	8	720575940616201309	DN1pD
720575940626644486	s-CPDN3D	6	720575940621861133	DN1pD
720575940626729744	s-CPDN3A	5	720575940620287067	DN1pD
720575940626729744	s-CPDN3A	6	720575940631583519	DN1pD
720575940627062424	s-CPDN3A	5	720575940612153842	DN1pD
720575940627062424	s-CPDN3A	5	720575940613262259	DN1pD
720575940627211706	s-CPDN3A	5	720575940612153842	DN1pD
720575940627299940	s-CPDN3C	7	720575940611585459	DN1pD
720575940627447401	s-CPDN3A	6	720575940612153842	DN1pD
720575940627447401	s-CPDN3A	8	720575940613262259	DN1pD
720575940627541066	s-CPDN3B	5	720575940620287067	DN1pD
720575940629548764	s-CPDN3C	5	720575940613262259	DN1pD
720575940629548764	s-CPDN3C	6	720575940620287067	DN1pD
720575940629548764	s-CPDN3C	7	720575940631583519	DN1pD
720575940629912121	s-CPDN3A	5	720575940616201309	DN1pD
720575940630152076	s-CPDN3D	6	720575940616201309	DN1pD
720575940630560761	s-CPDN3D	10	720575940611585459	DN1pD
720575940631372764	s-CPDN3D	7	720575940612153842	DN1pD
720575940631372764	s-CPDN3D	12	720575940616201309	DN1pD
720575940631372764	s-CPDN3D	10	720575940621861133	DN1pD
720575940631863085	DN1pE	6	720575940631242799	DN1pD
720575940632512015	s-CPDN3D	14	720575940612153842	DN1pD
720575940632512015	s-CPDN3D	17	720575940616201309	DN1pD
720575940632512015	s-CPDN3D	25	720575940621861133	DN1pD
720575940632575388	s-CPDN3D	12	720575940612153842	DN1pD
720575940632575388	s-CPDN3D	15	720575940613262259	DN1pD
720575940632575388	s-CPDN3D	6	720575940616201309	DN1pD
720575940633954808	s-CPDN3D	8	720575940612153842	DN1pD
720575940633954808	s-CPDN3D	11	720575940613262259	DN1pD
720575940634818399	s-CPDN3D	13	720575940620287067	DN1pD
720575940634904677	s-CPDN3C	10	720575940611585459	DN1pD
720575940634904677	s-CPDN3C	9	720575940613262259	DN1pD
720575940635635374	s-CPDN3A	6	720575940616201309	DN1pD
720575940636231145	s-CPDN3C	6	720575940620287067	DN1pD
720575940636231145	s-CPDN3C	6	720575940621861133	DN1pD
720575940637555288	LPN	9	720575940612153842	DN1pD
720575940637555288	LPN	14	720575940613262259	DN1pD
720575940639397491	LPN	8	720575940616201309	DN1pD
720575940639397491	LPN	10	720575940621861133	DN1pD
720575940644703767	LPN	8	720575940616201309	DN1pD
720575940646209156	s-CPDN3D	18	720575940611585459	DN1pD
720575940646209156	s-CPDN3D	5	720575940631242799	DN1pD
720575940618378708	s-CPDN3D	24	720575940612391464	DN1pE
720575940618378708	s-CPDN3D	11	720575940631863085	DN1pE
720575940620070558	s-CPDN3D	9	720575940615330098	DN1pE
720575940621384101	s-CPDN3C	9	720575940612734515	DN1pE
720575940621384101	s-CPDN3C	6	720575940615330098	DN1pE
720575940622852359	s-CPDN3C	20	720575940612391464	DN1pE
720575940623365813	s-CPDN3C	6	720575940615330098	DN1pE
720575940624375113	s-CPDN3D	6	720575940612391464	DN1pE
720575940624375113	s-CPDN3D	11	720575940631863085	DN1pE
720575940626580528	s-CPDN3D	11	720575940612734515	DN1pE
720575940626580528	s-CPDN3D	27	720575940615330098	DN1pE
720575940626644486	s-CPDN3D	19	720575940612391464	DN1pE
720575940626644486	s-CPDN3D	8	720575940631863085	DN1pE
720575940631372764	s-CPDN3D	8	720575940612734515	DN1pE
720575940631372764	s-CPDN3D	15	720575940615330098	DN1pE
720575940632512015	s-CPDN3D	18	720575940612734515	DN1pE
720575940632512015	s-CPDN3D	19	720575940615330098	DN1pE
720575940632575388	s-CPDN3D	8	720575940612391464	DN1pE
720575940632575388	s-CPDN3D	16	720575940631863085	DN1pE
720575940633954808	s-CPDN3D	7	720575940631863085	DN1pE
720575940637555288	LPN	13	720575940612391464	DN1pE
720575940637555288	LPN	7	720575940631863085	DN1pE
720575940643074976	DN1pC	10	720575940612734515	DN1pE
720575940644703767	LPN	10	720575940612734515	DN1pE
720575940644703767	LPN	9	720575940615330098	DN1pE
720575940617085504	s-CPDN3A	5	720575940629218811	DN2
720575940617642101	s-CPDN3A	5	720575940623036254	DN2
720575940621638593	DN1pB	6	720575940623036254	DN2
720575940621638593	DN1pB	27	720575940629218811	DN2
720575940621638593	DN1pB	19	720575940643843620	DN2
720575940626644486	s-CPDN3D	6	720575940623036254	DN2
720575940628257874	DN1pB	19	720575940623036254	DN2
720575940628257874	DN1pB	6	720575940629218811	DN2
720575940628358931	DN1pB	7	720575940623036254	DN2
720575940628358931	DN1pB	26	720575940629218811	DN2
720575940628358931	DN1pB	31	720575940643843620	DN2
720575940629912121	s-CPDN3A	5	720575940623036254	DN2
720575940629912121	s-CPDN3A	6	720575940629218811	DN2
720575940631242799	DN1pD	5	720575940629218811	DN2
720575940645975063	DN1pB	9	720575940623036254	DN2
720575940645975063	DN1pB	14	720575940629218811	DN2
720575940645975063	DN1pB	11	720575940643843620	DN2
720575940617226641	DN1a	6	720575940623286271	l-CPDN3
720575940617864961	DN1a	15	720575940623286271	l-CPDN3
720575940626755673	DN1a	16	720575940634069148	l-CPDN3
720575940627062424	s-CPDN3A	5	720575940634069148	l-CPDN3
720575940632512015	s-CPDN3D	5	720575940634069148	l-CPDN3
720575940617226641	DN1a	5	720575940625254636	LN_ITP
720575940617226641	DN1a	29	720575940634984800	LN_ITP
720575940617864961	DN1a	7	720575940625254636	LN_ITP
720575940617864961	DN1a	55	720575940634984800	LN_ITP
720575940619074049	LN_ITP	24	720575940627933336	LN_ITP
720575940620561713	DN1pA	13	720575940625254636	LN_ITP
720575940620561713	DN1pA	12	720575940627933336	LN_ITP
720575940620561713	DN1pA	14	720575940634984800	LN_ITP
720575940621033152	s-CPDN3A	5	720575940627933336	LN_ITP
720575940621638593	DN1pB	5	720575940619074049	LN_ITP
720575940621638593	DN1pB	6	720575940627933336	LN_ITP
720575940622228999	DN1pA	21	720575940619074049	LN_ITP
720575940622228999	DN1pA	32	720575940625254636	LN_ITP
720575940622228999	DN1pA	44	720575940627933336	LN_ITP
720575940622228999	DN1pA	33	720575940634984800	LN_ITP
720575940622398836	DN1pA	30	720575940619074049	LN_ITP
720575940622398836	DN1pA	13	720575940625254636	LN_ITP
720575940622398836	DN1pA	19	720575940627933336	LN_ITP
720575940622398836	DN1pA	17	720575940634984800	LN_ITP
720575940623036766	DN1pA	17	720575940619074049	LN_ITP
720575940623036766	DN1pA	20	720575940625254636	LN_ITP
720575940623036766	DN1pA	24	720575940627933336	LN_ITP
720575940623036766	DN1pA	17	720575940634984800	LN_ITP
720575940624155416	DN1a	43	720575940619074049	LN_ITP
720575940624155416	DN1a	45	720575940627933336	LN_ITP
720575940624899767	DN1pA	23	720575940619074049	LN_ITP
720575940624899767	DN1pA	35	720575940625254636	LN_ITP
720575940624899767	DN1pA	50	720575940627933336	LN_ITP
720575940624899767	DN1pA	41	720575940634984800	LN_ITP
720575940625254636	LN_ITP	8	720575940634984800	LN_ITP
720575940626755673	DN1a	63	720575940619074049	LN_ITP
720575940626755673	DN1a	69	720575940627933336	LN_ITP
720575940627933336	LN_ITP	27	720575940619074049	LN_ITP
720575940628358931	DN1pB	5	720575940619074049	LN_ITP
720575940628358931	DN1pB	11	720575940627933336	LN_ITP
720575940628692040	DN1pA	31	720575940619074049	LN_ITP
720575940628692040	DN1pA	19	720575940627933336	LN_ITP
720575940628692040	DN1pA	12	720575940634984800	LN_ITP
720575940629912121	s-CPDN3A	5	720575940634984800	LN_ITP
720575940633976403	DN1pA	20	720575940619074049	LN_ITP
720575940633976403	DN1pA	19	720575940625254636	LN_ITP
720575940633976403	DN1pA	25	720575940627933336	LN_ITP
720575940633976403	DN1pA	14	720575940634984800	LN_ITP
720575940634069148	l-CPDN3	5	720575940619074049	LN_ITP
720575940634069148	l-CPDN3	6	720575940627933336	LN_ITP
720575940634984800	LN_ITP	5	720575940625254636	LN_ITP
720575940639397491	LPN	5	720575940619074049	LN_ITP
720575940644609440	DN1pA	20	720575940619074049	LN_ITP
720575940644609440	DN1pA	26	720575940625254636	LN_ITP
720575940644609440	DN1pA	28	720575940627933336	LN_ITP
720575940644609440	DN1pA	29	720575940634984800	LN_ITP
720575940645975063	DN1pB	11	720575940634984800	LN_ITP
720575940610128082	s-CPDN3A	10	720575940609504210	LNd_CRYn
720575940615594869	s-CPDN3A	6	720575940621031629	LNd_CRYn
720575940615594869	s-CPDN3A	7	720575940627984119	LNd_CRYn
720575940619246246	s-CPDN3B	5	720575940623003405	LNd_CRYn
720575940620142203	s-CPDN3D	6	720575940606334338	LNd_CRYn
720575940623474019	s-CPDN3B	15	720575940609504210	LNd_CRYn
720575940623474019	s-CPDN3B	7	720575940623003405	LNd_CRYn
720575940623857084	s-CPDN3A	5	720575940623003405	LNd_CRYn
720575940626332166	s-CPDN3A	5	720575940621031629	LNd_CRYn
720575940626332166	s-CPDN3A	5	720575940627984119	LNd_CRYn
720575940629987579	s-CPDN3B	18	720575940621031629	LNd_CRYn
720575940630642380	s-CPDN3A	6	720575940621031629	LNd_CRYn
720575940630642380	s-CPDN3A	5	720575940627984119	LNd_CRYn
720575940635707543	s-CPDN3A	7	720575940609504210	LNd_CRYn
720575940635765496	s-CPDN3B	10	720575940609504210	LNd_CRYn
720575940635765496	s-CPDN3B	11	720575940623003405	LNd_CRYn
720575940637817944	s-CPDN3B	6	720575940606334338	LNd_CRYn
720575940637817944	s-CPDN3B	10	720575940621031629	LNd_CRYn
720575940637817944	s-CPDN3B	12	720575940627984119	LNd_CRYn
720575940639791067	s-CPDN3D	7	720575940627984119	LNd_CRYn
720575940654676385	LNd_CRYp	5	720575940621031629	LNd_CRYn
720575940618775892	LPN	10	720575940614630962	LNd_CRYp
720575940618775892	LPN	8	720575940631989473	LNd_CRYp
720575940619074049	LN_ITP	5	720575940611617838	LNd_CRYp
720575940619074049	LN_ITP	6	720575940654676385	LNd_CRYp
720575940620561713	DN1pA	5	720575940614630962	LNd_CRYp
720575940620561713	DN1pA	11	720575940631989473	LNd_CRYp
720575940620561713	DN1pA	5	720575940654676385	LNd_CRYp
720575940622228999	DN1pA	6	720575940614630962	LNd_CRYp
720575940622228999	DN1pA	5	720575940631989473	LNd_CRYp
720575940622228999	DN1pA	15	720575940654676385	LNd_CRYp
720575940622398836	DN1pA	7	720575940611617838	LNd_CRYp
720575940622398836	DN1pA	9	720575940631989473	LNd_CRYp
720575940622398836	DN1pA	8	720575940654676385	LNd_CRYp
720575940623036766	DN1pA	8	720575940611617838	LNd_CRYp
720575940623036766	DN1pA	9	720575940631989473	LNd_CRYp
720575940623036766	DN1pA	6	720575940654676385	LNd_CRYp
720575940624899767	DN1pA	8	720575940611617838	LNd_CRYp
720575940624899767	DN1pA	5	720575940614630962	LNd_CRYp
720575940625254636	LN_ITP	7	720575940614630962	LNd_CRYp
720575940625976409	LPN	6	720575940654676385	LNd_CRYp
720575940627933336	LN_ITP	5	720575940611617838	LNd_CRYp
720575940627933336	LN_ITP	5	720575940614630962	LNd_CRYp
720575940627933336	LN_ITP	5	720575940654676385	LNd_CRYp
720575940628257874	DN1pB	6	720575940614630962	LNd_CRYp
720575940628692040	DN1pA	6	720575940611617838	LNd_CRYp
720575940628692040	DN1pA	6	720575940614630962	LNd_CRYp
720575940628692040	DN1pA	5	720575940631989473	LNd_CRYp
720575940628692040	DN1pA	5	720575940654676385	LNd_CRYp
720575940629066087	LPN	10	720575940611617838	LNd_CRYp
720575940629066087	LPN	12	720575940654676385	LNd_CRYp
720575940633976403	DN1pA	7	720575940611617838	LNd_CRYp
720575940633976403	DN1pA	7	720575940631989473	LNd_CRYp
720575940634984800	LN_ITP	5	720575940611617838	LNd_CRYp
720575940634984800	LN_ITP	8	720575940614630962	LNd_CRYp
720575940634984800	LN_ITP	7	720575940654676385	LNd_CRYp
720575940644609440	DN1pA	12	720575940614630962	LNd_CRYp
720575940644609440	DN1pA	6	720575940631989473	LNd_CRYp
720575940644609440	DN1pA	10	720575940654676385	LNd_CRYp
720575940645975063	DN1pB	7	720575940614630962	LNd_CRYp
720575940606861442	s-CPDN3D	7	720575940639397491	LPN
720575940606861442	s-CPDN3D	7	720575940644703767	LPN
720575940608161116	DN1pC	8	720575940625976409	LPN
720575940610400409	s-CPDN3E	9	720575940637555288	LPN
720575940612391464	DN1pE	9	720575940625976409	LPN
720575940612391464	DN1pE	20	720575940629066087	LPN
720575940612391464	DN1pE	12	720575940637555288	LPN
720575940612734515	DN1pE	6	720575940639397491	LPN
720575940613555618	s-CPDN3E	5	720575940644703767	LPN
720575940615330098	DN1pE	11	720575940618775892	LPN
720575940615330098	DN1pE	6	720575940639397491	LPN
720575940616909083	s-CPDN3D	14	720575940625976409	LPN
720575940616909083	s-CPDN3D	5	720575940629066087	LPN
720575940616909083	s-CPDN3D	17	720575940637555288	LPN
720575940619212453	s-CPDN3D	9	720575940639397491	LPN
720575940624010829	s-CPDN3C	5	720575940625976409	LPN
720575940624375113	s-CPDN3D	28	720575940637555288	LPN
720575940626644486	s-CPDN3D	5	720575940637555288	LPN
720575940630560761	s-CPDN3D	9	720575940625976409	LPN
720575940630560761	s-CPDN3D	9	720575940637555288	LPN
720575940631372764	s-CPDN3D	7	720575940639397491	LPN
720575940631372764	s-CPDN3D	6	720575940644703767	LPN
720575940631863085	DN1pE	7	720575940625976409	LPN
720575940631863085	DN1pE	10	720575940629066087	LPN
720575940631863085	DN1pE	8	720575940637555288	LPN
720575940632512015	s-CPDN3D	10	720575940644703767	LPN
720575940632575388	s-CPDN3D	11	720575940637555288	LPN
720575940632575584	DN1pC	8	720575940625976409	LPN
720575940633954808	s-CPDN3D	8	720575940637555288	LPN
720575940634818399	s-CPDN3D	9	720575940639397491	LPN
720575940637555288	LPN	7	720575940625976409	LPN
720575940638758744	s-CPDN3E	7	720575940639397491	LPN
720575940638758744	s-CPDN3E	6	720575940644703767	LPN
720575940639397491	LPN	17	720575940644703767	LPN
720575940643074976	DN1pC	6	720575940618775892	LPN
720575940644703767	LPN	20	720575940639397491	LPN
720575940646209156	s-CPDN3D	5	720575940625976409	LPN
720575940646209156	s-CPDN3D	7	720575940637555288	LPN
720575940604383008	s-CPDN3C	6	720575940612278195	NA
720575940604383008	s-CPDN3C	8	720575940617033565	NA
720575940604383008	s-CPDN3C	6	720575940622299235	NA
720575940604383008	s-CPDN3C	5	720575940629299018	NA
720575940604383008	s-CPDN3C	6	720575940630612536	NA
720575940604383008	s-CPDN3C	5	720575940632353611	NA
720575940604383008	s-CPDN3C	6	720575940651601910	NA
720575940604488672	s-CPDN3D	5	720575940610624206	NA
720575940604488672	s-CPDN3D	6	720575940624208169	NA
720575940604488672	s-CPDN3D	5	720575940626775824	NA
720575940604488672	s-CPDN3D	7	720575940629414972	NA
720575940604488672	s-CPDN3D	24	720575940631098947	NA
720575940604488672	s-CPDN3D	26	720575940637396964	NA
720575940605960626	s-CPDN3D	11	720575940606704562	NA
720575940605960626	s-CPDN3D	6	720575940620627836	NA
720575940605960626	s-CPDN3D	7	720575940621457690	NA
720575940605960626	s-CPDN3D	10	720575940629201724	NA
720575940605960626	s-CPDN3D	5	720575940629285879	NA
720575940606334338	LNd_CRYn	5	720575940602665514	NA
720575940606334338	LNd_CRYn	5	720575940605407416	NA
720575940606334338	LNd_CRYn	5	720575940614254129	NA
720575940606334338	LNd_CRYn	5	720575940617033565	NA
720575940606334338	LNd_CRYn	7	720575940621222900	NA
720575940606334338	LNd_CRYn	7	720575940623139341	NA
720575940606334338	LNd_CRYn	5	720575940623796272	NA
720575940606334338	LNd_CRYn	5	720575940624379394	NA
720575940606334338	LNd_CRYn	9	720575940624430364	NA
720575940606334338	LNd_CRYn	7	720575940625907077	NA
720575940606334338	LNd_CRYn	7	720575940626525059	NA
720575940606334338	LNd_CRYn	6	720575940627517442	NA
720575940606334338	LNd_CRYn	6	720575940628440219	NA
720575940606334338	LNd_CRYn	5	720575940628722284	NA
720575940606334338	LNd_CRYn	26	720575940629201724	NA
720575940606334338	LNd_CRYn	15	720575940629298679	NA
720575940606334338	LNd_CRYn	7	720575940629414972	NA
720575940606334338	LNd_CRYn	7	720575940635455351	NA
720575940606334338	LNd_CRYn	5	720575940636211945	NA
720575940606334338	LNd_CRYn	45	720575940638954611	NA
720575940606334338	LNd_CRYn	6	720575940645468963	NA
720575940606742027	s-CPDN3C	5	720575940612278195	NA
720575940606742027	s-CPDN3C	9	720575940618791515	NA
720575940606742027	s-CPDN3C	6	720575940622839786	NA
720575940606742027	s-CPDN3C	7	720575940626449158	NA
720575940606742027	s-CPDN3C	5	720575940650635641	NA
720575940606742027	s-CPDN3C	13	720575940651601910	NA
720575940606861442	s-CPDN3D	9	720575940640456923	NA
720575940606861442	s-CPDN3D	5	720575940650635641	NA
720575940606868828	s-LNv	19	720575940609931128	NA
720575940606868828	s-LNv	21	720575940612304226	NA
720575940606868828	s-LNv	20	720575940613608190	NA
720575940606868828	s-LNv	10	720575940613967426	NA
720575940607416587	s-CPDN3D	8	720575940606704562	NA
720575940607416587	s-CPDN3D	11	720575940629201724	NA
720575940608161116	DN1pC	5	720575940437469769	NA
720575940608161116	DN1pC	6	720575940606979081	NA
720575940608161116	DN1pC	35	720575940608822226	NA
720575940608161116	DN1pC	7	720575940609936882	NA
720575940608161116	DN1pC	5	720575940612572131	NA
720575940608161116	DN1pC	11	720575940613481282	NA
720575940608161116	DN1pC	17	720575940614838431	NA
720575940608161116	DN1pC	5	720575940617238907	NA
720575940608161116	DN1pC	8	720575940618284101	NA
720575940608161116	DN1pC	9	720575940618364480	NA
720575940608161116	DN1pC	6	720575940619647168	NA
720575940608161116	DN1pC	12	720575940621007952	NA
720575940608161116	DN1pC	13	720575940621703373	NA
720575940608161116	DN1pC	12	720575940622127180	NA
720575940608161116	DN1pC	7	720575940623535851	NA
720575940608161116	DN1pC	34	720575940626717739	NA
720575940608161116	DN1pC	7	720575940627010234	NA
720575940608161116	DN1pC	6	720575940627563014	NA
720575940608161116	DN1pC	8	720575940628248326	NA
720575940608161116	DN1pC	6	720575940628948299	NA
720575940608161116	DN1pC	14	720575940629508358	NA
720575940608161116	DN1pC	12	720575940629538320	NA
720575940608161116	DN1pC	11	720575940629563642	NA
720575940608161116	DN1pC	5	720575940630647371	NA
720575940608161116	DN1pC	6	720575940638660597	NA
720575940608161116	DN1pC	35	720575940638674384	NA
720575940608288092	s-CPDN3B	6	720575940611261170	NA
720575940608288092	s-CPDN3B	12	720575940619544941	NA
720575940608288092	s-CPDN3B	5	720575940623218359	NA
720575940609174392	s-LNv	7	720575940561308162	NA
720575940609174392	s-LNv	13	720575940609931128	NA
720575940609174392	s-LNv	14	720575940612304226	NA
720575940609174392	s-LNv	19	720575940613608190	NA
720575940609174392	s-LNv	5	720575940613967426	NA
720575940609174392	s-LNv	8	720575940616855872	NA
720575940609174392	s-LNv	6	720575940631310111	NA
720575940609261892	s-CPDN3D	8	720575940616483284	NA
720575940609261892	s-CPDN3D	7	720575940624735565	NA
720575940609261892	s-CPDN3D	6	720575940629285879	NA
720575940609261892	s-CPDN3D	25	720575940631098947	NA
720575940609261892	s-CPDN3D	5	720575940633723060	NA
720575940609261892	s-CPDN3D	7	720575940634819167	NA
720575940609261892	s-CPDN3D	32	720575940637396964	NA
720575940609504210	LNd_CRYn	6	720575940406468625	NA
720575940609504210	LNd_CRYn	5	720575940506635653	NA
720575940609504210	LNd_CRYn	9	720575940604971394	NA
720575940609504210	LNd_CRYn	10	720575940606550706	NA
720575940609504210	LNd_CRYn	6	720575940608656942	NA
720575940609504210	LNd_CRYn	8	720575940609555758	NA
720575940609504210	LNd_CRYn	5	720575940613456177	NA
720575940609504210	LNd_CRYn	10	720575940614803103	NA
720575940609504210	LNd_CRYn	8	720575940616483284	NA
720575940609504210	LNd_CRYn	19	720575940618474699	NA
720575940609504210	LNd_CRYn	5	720575940619602928	NA
720575940609504210	LNd_CRYn	9	720575940619784641	NA
720575940609504210	LNd_CRYn	7	720575940619855296	NA
720575940609504210	LNd_CRYn	6	720575940621414565	NA
720575940609504210	LNd_CRYn	14	720575940622602025	NA
720575940609504210	LNd_CRYn	9	720575940623558152	NA
720575940609504210	LNd_CRYn	5	720575940626000016	NA
720575940609504210	LNd_CRYn	6	720575940626067033	NA
720575940609504210	LNd_CRYn	9	720575940626117662	NA
720575940609504210	LNd_CRYn	7	720575940626158598	NA
720575940609504210	LNd_CRYn	10	720575940626641939	NA
720575940609504210	LNd_CRYn	13	720575940628750718	NA
720575940609504210	LNd_CRYn	8	720575940629201724	NA
720575940609504210	LNd_CRYn	18	720575940629298679	NA
720575940609504210	LNd_CRYn	7	720575940630309391	NA
720575940609504210	LNd_CRYn	5	720575940630570577	NA
720575940609504210	LNd_CRYn	6	720575940630911533	NA
720575940610043346	s-CPDN3E	7	720575940633275999	NA
720575940610128082	s-CPDN3A	11	720575940613903778	NA
720575940610128082	s-CPDN3A	10	720575940622033933	NA
720575940610128082	s-CPDN3A	6	720575940628722284	NA
720575940610400409	s-CPDN3E	5	720575940610923618	NA
720575940610400409	s-CPDN3E	5	720575940610959589	NA
720575940610400409	s-CPDN3E	13	720575940620577264	NA
720575940610400409	s-CPDN3E	6	720575940622810260	NA
720575940610400409	s-CPDN3E	13	720575940623535851	NA
720575940610478531	s-LNv	21	720575940609931128	NA
720575940610478531	s-LNv	11	720575940612304226	NA
720575940610478531	s-LNv	14	720575940613608190	NA
720575940610478531	s-LNv	6	720575940618726765	NA
720575940610478531	s-LNv	6	720575940623323319	NA
720575940610478531	s-LNv	11	720575940631310111	NA
720575940610478531	s-LNv	6	720575940631925133	NA
720575940610478531	s-LNv	5	720575940633984804	NA
720575940610980850	s-CPDN3B	6	720575940619544941	NA
720575940610991513	s-CPDN3C	6	720575940614284542	NA
720575940610991513	s-CPDN3C	8	720575940623014695	NA
720575940610991513	s-CPDN3C	5	720575940625792698	NA
720575940610991513	s-CPDN3C	5	720575940627819113	NA
720575940610991513	s-CPDN3C	11	720575940629285879	NA
720575940610991513	s-CPDN3C	6	720575940630613452	NA
720575940610991513	s-CPDN3C	10	720575940636928398	NA
720575940610991513	s-CPDN3C	5	720575940637677126	NA
720575940611035866	s-CPDN3B	17	720575940611261170	NA
720575940611035866	s-CPDN3B	5	720575940615842278	NA
720575940611035866	s-CPDN3B	15	720575940619544941	NA
720575940611035866	s-CPDN3B	12	720575940628138395	NA
720575940611035866	s-CPDN3B	5	720575940640456923	NA
720575940611585459	DN1pD	10	720575940613183080	NA
720575940611585459	DN1pD	5	720575940620093787	NA
720575940611585459	DN1pD	7	720575940620098974	NA
720575940611585459	DN1pD	6	720575940620801245	NA
720575940611585459	DN1pD	11	720575940621325150	NA
720575940611585459	DN1pD	11	720575940621591815	NA
720575940611585459	DN1pD	11	720575940626512881	NA
720575940611585459	DN1pD	14	720575940627586560	NA
720575940611585459	DN1pD	9	720575940628358419	NA
720575940611585459	DN1pD	10	720575940629285879	NA
720575940611585459	DN1pD	9	720575940630085480	NA
720575940611585459	DN1pD	7	720575940631570636	NA
720575940611585459	DN1pD	5	720575940632134483	NA
720575940611585459	DN1pD	5	720575940632623842	NA
720575940611585459	DN1pD	5	720575940633990039	NA
720575940611585459	DN1pD	7	720575940635191438	NA
720575940611585459	DN1pD	10	720575940636927374	NA
720575940611585459	DN1pD	16	720575940637718598	NA
720575940611585459	DN1pD	6	720575940638900469	NA
720575940611585459	DN1pD	5	720575940640625115	NA
720575940611617838	LNd_CRYp	7	720575940605721801	NA
720575940611617838	LNd_CRYp	5	720575940606185858	NA
720575940611617838	LNd_CRYp	5	720575940607233987	NA
720575940611617838	LNd_CRYp	24	720575940607569417	NA
720575940611617838	LNd_CRYp	7	720575940607907541	NA
720575940611617838	LNd_CRYp	16	720575940608227118	NA
720575940611617838	LNd_CRYp	10	720575940610208354	NA
720575940611617838	LNd_CRYp	5	720575940610290162	NA
720575940611617838	LNd_CRYp	6	720575940610518626	NA
720575940611617838	LNd_CRYp	6	720575940610923618	NA
720575940611617838	LNd_CRYp	17	720575940610967506	NA
720575940611617838	LNd_CRYp	13	720575940611048154	NA
720575940611617838	LNd_CRYp	6	720575940612080869	NA
720575940611617838	LNd_CRYp	20	720575940612710371	NA
720575940611617838	LNd_CRYp	11	720575940612712354	NA
720575940611617838	LNd_CRYp	5	720575940613581378	NA
720575940611617838	LNd_CRYp	6	720575940613681066	NA
720575940611617838	LNd_CRYp	9	720575940613866390	NA
720575940611617838	LNd_CRYp	8	720575940614411922	NA
720575940611617838	LNd_CRYp	11	720575940615430587	NA
720575940611617838	LNd_CRYp	21	720575940616265077	NA
720575940611617838	LNd_CRYp	5	720575940616950161	NA
720575940611617838	LNd_CRYp	8	720575940617063963	NA
720575940611617838	LNd_CRYp	18	720575940617107540	NA
720575940611617838	LNd_CRYp	16	720575940617326677	NA
720575940611617838	LNd_CRYp	12	720575940617425593	NA
720575940611617838	LNd_CRYp	35	720575940617496861	NA
720575940611617838	LNd_CRYp	17	720575940618029396	NA
720575940611617838	LNd_CRYp	25	720575940618483857	NA
720575940611617838	LNd_CRYp	18	720575940618571200	NA
720575940611617838	LNd_CRYp	6	720575940619370678	NA
720575940611617838	LNd_CRYp	8	720575940619419457	NA
720575940611617838	LNd_CRYp	5	720575940619773008	NA
720575940611617838	LNd_CRYp	8	720575940620336038	NA
720575940611617838	LNd_CRYp	10	720575940621085424	NA
720575940611617838	LNd_CRYp	7	720575940622033502	NA
720575940611617838	LNd_CRYp	6	720575940622125644	NA
720575940611617838	LNd_CRYp	8	720575940622343152	NA
720575940611617838	LNd_CRYp	11	720575940622525192	NA
720575940611617838	LNd_CRYp	8	720575940622621479	NA
720575940611617838	LNd_CRYp	6	720575940622783752	NA
720575940611617838	LNd_CRYp	10	720575940622790661	NA
720575940611617838	LNd_CRYp	5	720575940622869799	NA
720575940611617838	LNd_CRYp	5	720575940623305963	NA
720575940611617838	LNd_CRYp	8	720575940623451829	NA
720575940611617838	LNd_CRYp	6	720575940623732368	NA
720575940611617838	LNd_CRYp	7	720575940623837880	NA
720575940611617838	LNd_CRYp	5	720575940624156139	NA
720575940611617838	LNd_CRYp	6	720575940624188365	NA
720575940611617838	LNd_CRYp	15	720575940624198861	NA
720575940611617838	LNd_CRYp	7	720575940624200427	NA
720575940611617838	LNd_CRYp	11	720575940624215757	NA
720575940611617838	LNd_CRYp	5	720575940624990501	NA
720575940611617838	LNd_CRYp	5	720575940625007256	NA
720575940611617838	LNd_CRYp	11	720575940625019454	NA
720575940611617838	LNd_CRYp	6	720575940625137456	NA
720575940611617838	LNd_CRYp	13	720575940625192378	NA
720575940611617838	LNd_CRYp	7	720575940625315258	NA
720575940611617838	LNd_CRYp	6	720575940625365512	NA
720575940611617838	LNd_CRYp	5	720575940625527396	NA
720575940611617838	LNd_CRYp	14	720575940625813447	NA
720575940611617838	LNd_CRYp	13	720575940626145636	NA
720575940611617838	LNd_CRYp	5	720575940626151964	NA
720575940611617838	LNd_CRYp	13	720575940626692158	NA
720575940611617838	LNd_CRYp	11	720575940626862128	NA
720575940611617838	LNd_CRYp	16	720575940627314020	NA
720575940611617838	LNd_CRYp	8	720575940627535503	NA
720575940611617838	LNd_CRYp	5	720575940627736119	NA
720575940611617838	LNd_CRYp	8	720575940628731140	NA
720575940611617838	LNd_CRYp	9	720575940628757110	NA
720575940611617838	LNd_CRYp	7	720575940628761160	NA
720575940611617838	LNd_CRYp	5	720575940629342720	NA
720575940611617838	LNd_CRYp	5	720575940629414972	NA
720575940611617838	LNd_CRYp	16	720575940629789310	NA
720575940611617838	LNd_CRYp	8	720575940630008121	NA
720575940611617838	LNd_CRYp	16	720575940630036240	NA
720575940611617838	LNd_CRYp	26	720575940630362179	NA
720575940611617838	LNd_CRYp	5	720575940630575611	NA
720575940611617838	LNd_CRYp	8	720575940630901719	NA
720575940611617838	LNd_CRYp	13	720575940631235665	NA
720575940611617838	LNd_CRYp	7	720575940631711993	NA
720575940611617838	LNd_CRYp	15	720575940632237485	NA
720575940611617838	LNd_CRYp	12	720575940632615507	NA
720575940611617838	LNd_CRYp	19	720575940633357651	NA
720575940611617838	LNd_CRYp	7	720575940633521828	NA
720575940611617838	LNd_CRYp	8	720575940633593804	NA
720575940611617838	LNd_CRYp	17	720575940633615820	NA
720575940611617838	LNd_CRYp	5	720575940633677538	NA
720575940611617838	LNd_CRYp	10	720575940634017619	NA
720575940611617838	LNd_CRYp	33	720575940634826095	NA
720575940611617838	LNd_CRYp	8	720575940635229335	NA
720575940611617838	LNd_CRYp	12	720575940635839679	NA
720575940611617838	LNd_CRYp	18	720575940636099184	NA
720575940611617838	LNd_CRYp	10	720575940636334699	NA
720575940611617838	LNd_CRYp	10	720575940636734278	NA
720575940611617838	LNd_CRYp	7	720575940637791295	NA
720575940611617838	LNd_CRYp	17	720575940637951977	NA
720575940611617838	LNd_CRYp	21	720575940638660597	NA
720575940611617838	LNd_CRYp	26	720575940639642531	NA
720575940611617838	LNd_CRYp	15	720575940640791504	NA
720575940611617838	LNd_CRYp	14	720575940641286797	NA
720575940611617838	LNd_CRYp	11	720575940651743222	NA
720575940612148210	s-CPDN3A	8	720575940617448331	NA
720575940612153842	DN1pD	7	720575940449751190	NA
720575940612153842	DN1pD	6	720575940501879636	NA
720575940612153842	DN1pD	5	720575940536852593	NA
720575940612153842	DN1pD	5	720575940551965006	NA
720575940612153842	DN1pD	5	720575940597964334	NA
720575940612153842	DN1pD	5	720575940605484967	NA
720575940612153842	DN1pD	5	720575940609116882	NA
720575940612153842	DN1pD	6	720575940612295163	NA
720575940612153842	DN1pD	9	720575940614572542	NA
720575940612153842	DN1pD	9	720575940616614946	NA
720575940612153842	DN1pD	5	720575940617697514	NA
720575940612153842	DN1pD	5	720575940618741157	NA
720575940612153842	DN1pD	32	720575940618791515	NA
720575940612153842	DN1pD	11	720575940618884568	NA
720575940612153842	DN1pD	6	720575940619322019	NA
720575940612153842	DN1pD	5	720575940621259523	NA
720575940612153842	DN1pD	34	720575940622839786	NA
720575940612153842	DN1pD	11	720575940623014695	NA
720575940612153842	DN1pD	24	720575940623777065	NA
720575940612153842	DN1pD	6	720575940626449158	NA
720575940612153842	DN1pD	18	720575940626512881	NA
720575940612153842	DN1pD	18	720575940626775824	NA
720575940612153842	DN1pD	21	720575940626962435	NA
720575940612153842	DN1pD	10	720575940627376702	NA
720575940612153842	DN1pD	32	720575940629285879	NA
720575940612153842	DN1pD	14	720575940629508358	NA
720575940612153842	DN1pD	14	720575940631201055	NA
720575940612153842	DN1pD	15	720575940632134483	NA
720575940612153842	DN1pD	21	720575940633590167	NA
720575940612153842	DN1pD	20	720575940635191438	NA
720575940612153842	DN1pD	7	720575940636334699	NA
720575940612153842	DN1pD	10	720575940637381466	NA
720575940612153842	DN1pD	13	720575940638900469	NA
720575940612153842	DN1pD	7	720575940643445704	NA
720575940612153842	DN1pD	20	720575940651601910	NA
720575940612278114	s-CPDN3C	5	720575940604953358	NA
720575940612278114	s-CPDN3C	6	720575940617297620	NA
720575940612391464	DN1pE	5	720575940385299603	NA
720575940612391464	DN1pE	5	720575940581383498	NA
720575940612391464	DN1pE	5	720575940587727141	NA
720575940612391464	DN1pE	5	720575940588331987	NA
720575940612391464	DN1pE	5	720575940605236120	NA
720575940612391464	DN1pE	5	720575940605247640	NA
720575940612391464	DN1pE	5	720575940605514478	NA
720575940612391464	DN1pE	5	720575940606363714	NA
720575940612391464	DN1pE	5	720575940609340134	NA
720575940612391464	DN1pE	9	720575940610318450	NA
720575940612391464	DN1pE	18	720575940612246490	NA
720575940612391464	DN1pE	5	720575940613383272	NA
720575940612391464	DN1pE	6	720575940614215405	NA
720575940612391464	DN1pE	6	720575940615279163	NA
720575940612391464	DN1pE	5	720575940615929275	NA
720575940612391464	DN1pE	14	720575940615964061	NA
720575940612391464	DN1pE	10	720575940616045497	NA
720575940612391464	DN1pE	5	720575940616950161	NA
720575940612391464	DN1pE	5	720575940617216669	NA
720575940612391464	DN1pE	22	720575940617326677	NA
720575940612391464	DN1pE	9	720575940618220702	NA
720575940612391464	DN1pE	5	720575940619751339	NA
720575940612391464	DN1pE	7	720575940620098974	NA
720575940612391464	DN1pE	11	720575940621339156	NA
720575940612391464	DN1pE	15	720575940621525673	NA
720575940612391464	DN1pE	25	720575940622033502	NA
720575940612391464	DN1pE	18	720575940622127180	NA
720575940612391464	DN1pE	79	720575940623535851	NA
720575940612391464	DN1pE	5	720575940624198861	NA
720575940612391464	DN1pE	7	720575940625365512	NA
720575940612391464	DN1pE	7	720575940626071234	NA
720575940612391464	DN1pE	5	720575940626259458	NA
720575940612391464	DN1pE	6	720575940626717739	NA
720575940612391464	DN1pE	5	720575940626828304	NA
720575940612391464	DN1pE	11	720575940627736119	NA
720575940612391464	DN1pE	5	720575940628248326	NA
720575940612391464	DN1pE	7	720575940628358419	NA
720575940612391464	DN1pE	15	720575940629392439	NA
720575940612391464	DN1pE	57	720575940629508358	NA
720575940612391464	DN1pE	6	720575940629538320	NA
720575940612391464	DN1pE	7	720575940629705514	NA
720575940612391464	DN1pE	20	720575940629786998	NA
720575940612391464	DN1pE	5	720575940631206049	NA
720575940612391464	DN1pE	9	720575940631713128	NA
720575940612391464	DN1pE	21	720575940632545834	NA
720575940612391464	DN1pE	6	720575940633067812	NA
720575940612391464	DN1pE	19	720575940636334699	NA
720575940612391464	DN1pE	5	720575940637618142	NA
720575940612391464	DN1pE	7	720575940637951977	NA
720575940612391464	DN1pE	31	720575940638097717	NA
720575940612391464	DN1pE	50	720575940640354638	NA
720575940612391464	DN1pE	7	720575940642653147	NA
720575940612391464	DN1pE	5	720575940643325581	NA
720575940612734515	DN1pE	5	720575940458843940	NA
720575940612734515	DN1pE	5	720575940500328690	NA
720575940612734515	DN1pE	5	720575940551236930	NA
720575940612734515	DN1pE	5	720575940588452775	NA
720575940612734515	DN1pE	5	720575940601319042	NA
720575940612734515	DN1pE	13	720575940607590236	NA
720575940612734515	DN1pE	60	720575940608379915	NA
720575940612734515	DN1pE	7	720575940610537170	NA
720575940612734515	DN1pE	5	720575940611399153	NA
720575940612734515	DN1pE	5	720575940611410929	NA
720575940612734515	DN1pE	6	720575940612812950	NA
720575940612734515	DN1pE	43	720575940613866390	NA
720575940612734515	DN1pE	5	720575940614411922	NA
720575940612734515	DN1pE	7	720575940614737645	NA
720575940612734515	DN1pE	17	720575940616344379	NA
720575940612734515	DN1pE	7	720575940617107540	NA
720575940612734515	DN1pE	5	720575940618518582	NA
720575940612734515	DN1pE	11	720575940619343952	NA
720575940612734515	DN1pE	10	720575940619355989	NA
720575940612734515	DN1pE	11	720575940620322401	NA
720575940612734515	DN1pE	5	720575940620948720	NA
720575940612734515	DN1pE	16	720575940621719540	NA
720575940612734515	DN1pE	19	720575940623126152	NA
720575940612734515	DN1pE	5	720575940623972792	NA
720575940612734515	DN1pE	7	720575940624188365	NA
720575940612734515	DN1pE	13	720575940625087159	NA
720575940612734515	DN1pE	9	720575940626086960	NA
720575940612734515	DN1pE	29	720575940626466332	NA
720575940612734515	DN1pE	8	720575940626582218	NA
720575940612734515	DN1pE	5	720575940626662277	NA
720575940612734515	DN1pE	6	720575940626818250	NA
720575940612734515	DN1pE	24	720575940627747560	NA
720575940612734515	DN1pE	8	720575940628262249	NA
720575940612734515	DN1pE	11	720575940628383477	NA
720575940612734515	DN1pE	21	720575940628675151	NA
720575940612734515	DN1pE	5	720575940628818810	NA
720575940612734515	DN1pE	5	720575940628951422	NA
720575940612734515	DN1pE	16	720575940629430546	NA
720575940612734515	DN1pE	28	720575940630036240	NA
720575940612734515	DN1pE	6	720575940630113531	NA
720575940612734515	DN1pE	7	720575940630755835	NA
720575940612734515	DN1pE	5	720575940631331556	NA
720575940612734515	DN1pE	5	720575940632392877	NA
720575940612734515	DN1pE	5	720575940634017619	NA
720575940612734515	DN1pE	20	720575940634826095	NA
720575940612734515	DN1pE	5	720575940637762906	NA
720575940612734515	DN1pE	5	720575940637951977	NA
720575940612734515	DN1pE	78	720575940640456923	NA
720575940612734515	DN1pE	5	720575940643221284	NA
720575940612734515	DN1pE	5	720575940644521764	NA
720575940612734515	DN1pE	6	720575940646386308	NA
720575940612776879	s-CPDN3C	6	720575940618474699	NA
720575940612776879	s-CPDN3C	11	720575940618791515	NA
720575940612776879	s-CPDN3C	11	720575940619784641	NA
720575940612776879	s-CPDN3C	7	720575940622839786	NA
720575940612776879	s-CPDN3C	6	720575940623777065	NA
720575940612776879	s-CPDN3C	5	720575940626259458	NA
720575940612776879	s-CPDN3C	5	720575940626788625	NA
720575940612776879	s-CPDN3C	14	720575940629201724	NA
720575940612776879	s-CPDN3C	23	720575940629285879	NA
720575940612776879	s-CPDN3C	5	720575940632623842	NA
720575940613096089	APDN3	9	720575940582475352	NA
720575940613096089	APDN3	5	720575940601407636	NA
720575940613096089	APDN3	5	720575940610534467	NA
720575940613096089	APDN3	24	720575940610537170	NA
720575940613096089	APDN3	5	720575940611672035	NA
720575940613096089	APDN3	7	720575940615533453	NA
720575940613096089	APDN3	7	720575940615892241	NA
720575940613096089	APDN3	12	720575940617392285	NA
720575940613096089	APDN3	21	720575940618330041	NA
720575940613096089	APDN3	5	720575940619773008	NA
720575940613096089	APDN3	5	720575940623087975	NA
720575940613096089	APDN3	7	720575940623156142	NA
720575940613096089	APDN3	7	720575940624903170	NA
720575940613096089	APDN3	16	720575940627011605	NA
720575940613096089	APDN3	15	720575940627698569	NA
720575940613096089	APDN3	5	720575940628897103	NA
720575940613096089	APDN3	5	720575940629318138	NA
720575940613096089	APDN3	5	720575940629319680	NA
720575940613096089	APDN3	21	720575940630038743	NA
720575940613096089	APDN3	5	720575940632252900	NA
720575940613096089	APDN3	18	720575940632355626	NA
720575940613096089	APDN3	6	720575940634967147	NA
720575940613096089	APDN3	14	720575940636671198	NA
720575940613096089	APDN3	52	720575940639071716	NA
720575940613096089	APDN3	49	720575940640193920	NA
720575940613096089	APDN3	13	720575940640456923	NA
720575940613096089	APDN3	7	720575940640660029	NA
720575940613118259	s-CPDN3B	9	720575940615430283	NA
720575940613118259	s-CPDN3B	14	720575940626118552	NA
720575940613118259	s-CPDN3B	13	720575940626788625	NA
720575940613118259	s-CPDN3B	5	720575940637396964	NA
720575940613223830	s-CPDN3E	5	720575940640015245	NA
720575940613223830	s-CPDN3E	13	720575940650635641	NA
720575940613262259	DN1pD	7	720575940504006567	NA
720575940613262259	DN1pD	5	720575940595134485	NA
720575940613262259	DN1pD	8	720575940598309688	NA
720575940613262259	DN1pD	5	720575940606343719	NA
720575940613262259	DN1pD	6	720575940609116882	NA
720575940613262259	DN1pD	20	720575940611430513	NA
720575940613262259	DN1pD	5	720575940611489013	NA
720575940613262259	DN1pD	8	720575940611782874	NA
720575940613262259	DN1pD	10	720575940614572542	NA
720575940613262259	DN1pD	5	720575940616856601	NA
720575940613262259	DN1pD	5	720575940618474699	NA
720575940613262259	DN1pD	46	720575940618791515	NA
720575940613262259	DN1pD	17	720575940618884568	NA
720575940613262259	DN1pD	10	720575940620840926	NA
720575940613262259	DN1pD	7	720575940621329630	NA
720575940613262259	DN1pD	29	720575940622839786	NA
720575940613262259	DN1pD	12	720575940623014695	NA
720575940613262259	DN1pD	31	720575940623777065	NA
720575940613262259	DN1pD	5	720575940624208169	NA
720575940613262259	DN1pD	18	720575940626512881	NA
720575940613262259	DN1pD	6	720575940626775824	NA
720575940613262259	DN1pD	21	720575940626962435	NA
720575940613262259	DN1pD	5	720575940627012066	NA
720575940613262259	DN1pD	5	720575940627235258	NA
720575940613262259	DN1pD	11	720575940627376702	NA
720575940613262259	DN1pD	33	720575940629285879	NA
720575940613262259	DN1pD	24	720575940629508358	NA
720575940613262259	DN1pD	29	720575940631201055	NA
720575940613262259	DN1pD	16	720575940632134483	NA
720575940613262259	DN1pD	27	720575940633590167	NA
720575940613262259	DN1pD	9	720575940635191438	NA
720575940613262259	DN1pD	7	720575940635254580	NA
720575940613262259	DN1pD	5	720575940636334699	NA
720575940613262259	DN1pD	10	720575940637381466	NA
720575940613262259	DN1pD	6	720575940643445704	NA
720575940613262259	DN1pD	5	720575940651601910	NA
720575940613413791	s-LNv	5	720575940612664273	NA
720575940613413791	s-LNv	5	720575940616605579	NA
720575940613413791	s-LNv	6	720575940616644235	NA
720575940613413791	s-LNv	27	720575940635371164	NA
720575940613413791	s-LNv	14	720575940635878042	NA
720575940613413791	s-LNv	13	720575940653941153	NA
720575940613555618	s-CPDN3E	6	720575940619444907	NA
720575940613555618	s-CPDN3E	6	720575940624322291	NA
720575940613555618	s-CPDN3E	5	720575940627011605	NA
720575940613555618	s-CPDN3E	6	720575940636671198	NA
720575940613555618	s-CPDN3E	5	720575940639700688	NA
720575940613555618	s-CPDN3E	12	720575940640456923	NA
720575940613873361	s-CPDN3D	12	720575940623218359	NA
720575940613873361	s-CPDN3D	26	720575940629414972	NA
720575940614295294	s-CPDN3B	5	720575940611128782	NA
720575940614295294	s-CPDN3B	6	720575940614005297	NA
720575940614295294	s-CPDN3B	6	720575940620879809	NA
720575940614295294	s-CPDN3B	6	720575940623014695	NA
720575940614295294	s-CPDN3B	7	720575940623972792	NA
720575940614295294	s-CPDN3B	9	720575940624343822	NA
720575940614295294	s-CPDN3B	5	720575940627819113	NA
720575940614295294	s-CPDN3B	13	720575940629285879	NA
720575940614365923	s-CPDN3D	5	720575940579265634	NA
720575940614365923	s-CPDN3D	6	720575940620627836	NA
720575940614365923	s-CPDN3D	5	720575940624343822	NA
720575940614365923	s-CPDN3D	5	720575940626491727	NA
720575940614365923	s-CPDN3D	6	720575940628723834	NA
720575940614365923	s-CPDN3D	15	720575940630113531	NA
720575940614365923	s-CPDN3D	5	720575940637393215	NA
720575940614365923	s-CPDN3D	23	720575940646160948	NA
720575940614444338	s-CPDN3E	6	720575940610537170	NA
720575940614444338	s-CPDN3E	8	720575940622869799	NA
720575940614444338	s-CPDN3E	9	720575940627011605	NA
720575940614444338	s-CPDN3E	7	720575940646386308	NA
720575940614517032	APDN3	6	720575940606271618	NA
720575940614517032	APDN3	5	720575940607114824	NA
720575940614517032	APDN3	6	720575940610537170	NA
720575940614517032	APDN3	25	720575940614537618	NA
720575940614517032	APDN3	5	720575940614607318	NA
720575940614517032	APDN3	15	720575940615340255	NA
720575940614517032	APDN3	6	720575940615472477	NA
720575940614517032	APDN3	8	720575940616673366	NA
720575940614517032	APDN3	19	720575940619922566	NA
720575940614517032	APDN3	8	720575940621596587	NA
720575940614517032	APDN3	10	720575940623219113	NA
720575940614517032	APDN3	22	720575940624199182	NA
720575940614517032	APDN3	5	720575940624555210	NA
720575940614517032	APDN3	17	720575940624589543	NA
720575940614517032	APDN3	5	720575940625619458	NA
720575940614517032	APDN3	9	720575940625724803	NA
720575940614517032	APDN3	22	720575940627016766	NA
720575940614517032	APDN3	8	720575940627071687	NA
720575940614517032	APDN3	5	720575940627109025	NA
720575940614517032	APDN3	5	720575940630211900	NA
720575940614517032	APDN3	13	720575940630436730	NA
720575940614517032	APDN3	26	720575940633168711	NA
720575940614517032	APDN3	5	720575940633186530	NA
720575940614517032	APDN3	14	720575940634866586	NA
720575940614517032	APDN3	5	720575940635601559	NA
720575940614517032	APDN3	13	720575940637839450	NA
720575940614517032	APDN3	5	720575940640150717	NA
720575940614517032	APDN3	15	720575940646518382	NA
720575940614517032	APDN3	12	720575940646542446	NA
720575940614519157	s-CPDN3D	8	720575940611128782	NA
720575940614519157	s-CPDN3D	8	720575940617448331	NA
720575940614519157	s-CPDN3D	5	720575940619855296	NA
720575940614519157	s-CPDN3D	25	720575940629201724	NA
720575940614630962	LNd_CRYp	5	720575940441759178	NA
720575940614630962	LNd_CRYp	12	720575940605721801	NA
720575940614630962	LNd_CRYp	8	720575940607569417	NA
720575940614630962	LNd_CRYp	6	720575940607907541	NA
720575940614630962	LNd_CRYp	11	720575940608227118	NA
720575940614630962	LNd_CRYp	8	720575940610923618	NA
720575940614630962	LNd_CRYp	9	720575940611048154	NA
720575940614630962	LNd_CRYp	5	720575940611380849	NA
720575940614630962	LNd_CRYp	10	720575940612240355	NA
720575940614630962	LNd_CRYp	13	720575940612710371	NA
720575940614630962	LNd_CRYp	5	720575940612712354	NA
720575940614630962	LNd_CRYp	12	720575940612894578	NA
720575940614630962	LNd_CRYp	7	720575940613681066	NA
720575940614630962	LNd_CRYp	7	720575940614411922	NA
720575940614630962	LNd_CRYp	7	720575940615997366	NA
720575940614630962	LNd_CRYp	22	720575940616265077	NA
720575940614630962	LNd_CRYp	5	720575940616962562	NA
720575940614630962	LNd_CRYp	10	720575940617063963	NA
720575940614630962	LNd_CRYp	6	720575940617077533	NA
720575940614630962	LNd_CRYp	6	720575940617092025	NA
720575940614630962	LNd_CRYp	15	720575940617107540	NA
720575940614630962	LNd_CRYp	20	720575940617326677	NA
720575940614630962	LNd_CRYp	15	720575940617496861	NA
720575940614630962	LNd_CRYp	11	720575940618029396	NA
720575940614630962	LNd_CRYp	21	720575940618571200	NA
720575940614630962	LNd_CRYp	8	720575940619370678	NA
720575940614630962	LNd_CRYp	6	720575940619728981	NA
720575940614630962	LNd_CRYp	5	720575940619743152	NA
720575940614630962	LNd_CRYp	8	720575940619751339	NA
720575940614630962	LNd_CRYp	5	720575940620104361	NA
720575940614630962	LNd_CRYp	5	720575940621750604	NA
720575940614630962	LNd_CRYp	9	720575940622033502	NA
720575940614630962	LNd_CRYp	11	720575940622125644	NA
720575940614630962	LNd_CRYp	7	720575940622343152	NA
720575940614630962	LNd_CRYp	8	720575940622621479	NA
720575940614630962	LNd_CRYp	5	720575940622790661	NA
720575940614630962	LNd_CRYp	8	720575940622869799	NA
720575940614630962	LNd_CRYp	7	720575940623126152	NA
720575940614630962	LNd_CRYp	7	720575940623305963	NA
720575940614630962	LNd_CRYp	5	720575940624188365	NA
720575940614630962	LNd_CRYp	14	720575940624198861	NA
720575940614630962	LNd_CRYp	8	720575940624200427	NA
720575940614630962	LNd_CRYp	17	720575940625019454	NA
720575940614630962	LNd_CRYp	10	720575940625137456	NA
720575940614630962	LNd_CRYp	6	720575940625273475	NA
720575940614630962	LNd_CRYp	12	720575940625315258	NA
720575940614630962	LNd_CRYp	5	720575940625365512	NA
720575940614630962	LNd_CRYp	6	720575940625527396	NA
720575940614630962	LNd_CRYp	11	720575940625769776	NA
720575940614630962	LNd_CRYp	12	720575940625813447	NA
720575940614630962	LNd_CRYp	15	720575940626145636	NA
720575940614630962	LNd_CRYp	7	720575940626692158	NA
720575940614630962	LNd_CRYp	21	720575940627314020	NA
720575940614630962	LNd_CRYp	11	720575940627476721	NA
720575940614630962	LNd_CRYp	7	720575940627736119	NA
720575940614630962	LNd_CRYp	5	720575940628479964	NA
720575940614630962	LNd_CRYp	14	720575940629342720	NA
720575940614630962	LNd_CRYp	8	720575940629789310	NA
720575940614630962	LNd_CRYp	6	720575940629914831	NA
720575940614630962	LNd_CRYp	7	720575940630036240	NA
720575940614630962	LNd_CRYp	11	720575940630362179	NA
720575940614630962	LNd_CRYp	5	720575940630575611	NA
720575940614630962	LNd_CRYp	9	720575940630892535	NA
720575940614630962	LNd_CRYp	6	720575940631087943	NA
720575940614630962	LNd_CRYp	21	720575940631235665	NA
720575940614630962	LNd_CRYp	12	720575940631711993	NA
720575940614630962	LNd_CRYp	17	720575940632547423	NA
720575940614630962	LNd_CRYp	24	720575940632615507	NA
720575940614630962	LNd_CRYp	11	720575940633357651	NA
720575940614630962	LNd_CRYp	10	720575940633615820	NA
720575940614630962	LNd_CRYp	6	720575940634017619	NA
720575940614630962	LNd_CRYp	22	720575940634826095	NA
720575940614630962	LNd_CRYp	18	720575940636099184	NA
720575940614630962	LNd_CRYp	31	720575940636334699	NA
720575940614630962	LNd_CRYp	6	720575940637396964	NA
720575940614630962	LNd_CRYp	6	720575940638021348	NA
720575940614630962	LNd_CRYp	17	720575940638660597	NA
720575940614630962	LNd_CRYp	8	720575940638734158	NA
720575940614630962	LNd_CRYp	9	720575940639642531	NA
720575940614630962	LNd_CRYp	10	720575940640354638	NA
720575940614630962	LNd_CRYp	7	720575940641286797	NA
720575940614630962	LNd_CRYp	6	720575940647836793	NA
720575940614630962	LNd_CRYp	16	720575940661302657	NA
720575940615198367	s-CPDN3B	7	720575940620297382	NA
720575940615228723	APDN3	5	720575940462001760	NA
720575940615228723	APDN3	6	720575940462015584	NA
720575940615228723	APDN3	5	720575940494894843	NA
720575940615228723	APDN3	5	720575940494932987	NA
720575940615228723	APDN3	6	720575940532260076	NA
720575940615228723	APDN3	6	720575940566942525	NA
720575940615228723	APDN3	7	720575940575878668	NA
720575940615228723	APDN3	5	720575940577431271	NA
720575940615228723	APDN3	5	720575940599387964	NA
720575940615228723	APDN3	6	720575940599548732	NA
720575940615228723	APDN3	77	720575940604543968	NA
720575940615228723	APDN3	5	720575940605478415	NA
720575940615228723	APDN3	6	720575940609540070	NA
720575940615228723	APDN3	5	720575940610149008	NA
720575940615228723	APDN3	26	720575940610959589	NA
720575940615228723	APDN3	5	720575940613682858	NA
720575940615228723	APDN3	5	720575940614647070	NA
720575940615228723	APDN3	55	720575940614749421	NA
720575940615228723	APDN3	7	720575940618483928	NA
720575940615228723	APDN3	16	720575940621007952	NA
720575940615228723	APDN3	26	720575940621414185	NA
720575940615228723	APDN3	16	720575940621681502	NA
720575940615228723	APDN3	10	720575940621942079	NA
720575940615228723	APDN3	13	720575940622062433	NA
720575940615228723	APDN3	19	720575940622224903	NA
720575940615228723	APDN3	5	720575940622584611	NA
720575940615228723	APDN3	18	720575940623535851	NA
720575940615228723	APDN3	18	720575940626504752	NA
720575940615228723	APDN3	16	720575940626538492	NA
720575940615228723	APDN3	13	720575940628248326	NA
720575940615228723	APDN3	7	720575940629588465	NA
720575940615228723	APDN3	20	720575940629712322	NA
720575940615228723	APDN3	9	720575940631528566	NA
720575940615228723	APDN3	95	720575940632890425	NA
720575940615228723	APDN3	18	720575940633215047	NA
720575940615228723	APDN3	39	720575940633893401	NA
720575940615228723	APDN3	12	720575940636600134	NA
720575940615228723	APDN3	6	720575940638883784	NA
720575940615228723	APDN3	7	720575940644654871	NA
720575940615228723	APDN3	33	720575940646353443	NA
720575940615330098	DN1pE	7	720575940396857439	NA
720575940615330098	DN1pE	5	720575940411040354	NA
720575940615330098	DN1pE	5	720575940445304609	NA
720575940615330098	DN1pE	5	720575940587623342	NA
720575940615330098	DN1pE	5	720575940589504544	NA
720575940615330098	DN1pE	5	720575940600541274	NA
720575940615330098	DN1pE	6	720575940604860873	NA
720575940615330098	DN1pE	18	720575940608379915	NA
720575940615330098	DN1pE	5	720575940608561326	NA
720575940615330098	DN1pE	6	720575940609206750	NA
720575940615330098	DN1pE	7	720575940610458926	NA
720575940615330098	DN1pE	5	720575940612464867	NA
720575940615330098	DN1pE	15	720575940613866390	NA
720575940615330098	DN1pE	9	720575940616661465	NA
720575940615330098	DN1pE	6	720575940618518198	NA
720575940615330098	DN1pE	7	720575940619343952	NA
720575940615330098	DN1pE	8	720575940619355989	NA
720575940615330098	DN1pE	8	720575940624156139	NA
720575940615330098	DN1pE	5	720575940625365512	NA
720575940615330098	DN1pE	5	720575940626412563	NA
720575940615330098	DN1pE	12	720575940626466332	NA
720575940615330098	DN1pE	6	720575940627718389	NA
720575940615330098	DN1pE	9	720575940629430546	NA
720575940615330098	DN1pE	8	720575940630036240	NA
720575940615330098	DN1pE	7	720575940630755835	NA
720575940615330098	DN1pE	5	720575940633850579	NA
720575940615330098	DN1pE	8	720575940634017619	NA
720575940615330098	DN1pE	9	720575940634826095	NA
720575940615330098	DN1pE	51	720575940640456923	NA
720575940615330098	DN1pE	9	720575940643221284	NA
720575940615337019	s-CPDN3A	5	720575940621491422	NA
720575940615722438	s-CPDN3C	9	720575940625792698	NA
720575940615722438	s-CPDN3C	5	720575940626649098	NA
720575940615722438	s-CPDN3C	5	720575940629299018	NA
720575940615722438	s-CPDN3C	5	720575940634195039	NA
720575940615722438	s-CPDN3C	16	720575940646310947	NA
720575940615876438	s-CPDN3A	8	720575940606979081	NA
720575940615876438	s-CPDN3A	5	720575940622213545	NA
720575940615876438	s-CPDN3A	9	720575940630113531	NA
720575940615876438	s-CPDN3A	13	720575940638954611	NA
720575940615876438	s-CPDN3A	6	720575940640456923	NA
720575940615876438	s-CPDN3A	8	720575940646160948	NA
720575940615977522	s-CPDN3A	6	720575940651601910	NA
720575940616075147	s-CPDN3E	9	720575940608029707	NA
720575940616075147	s-CPDN3E	5	720575940615743121	NA
720575940616075147	s-CPDN3E	5	720575940628907681	NA
720575940616075147	s-CPDN3E	6	720575940636137079	NA
720575940616075147	s-CPDN3E	6	720575940645176264	NA
720575940616201309	DN1pD	5	720575940476292170	NA
720575940616201309	DN1pD	5	720575940492047625	NA
720575940616201309	DN1pD	5	720575940577259699	NA
720575940616201309	DN1pD	5	720575940580173286	NA
720575940616201309	DN1pD	15	720575940608379915	NA
720575940616201309	DN1pD	5	720575940610304610	NA
720575940616201309	DN1pD	8	720575940611430513	NA
720575940616201309	DN1pD	5	720575940612295163	NA
720575940616201309	DN1pD	5	720575940612688112	NA
720575940616201309	DN1pD	44	720575940614572542	NA
720575940616201309	DN1pD	31	720575940616614946	NA
720575940616201309	DN1pD	11	720575940617318557	NA
720575940616201309	DN1pD	22	720575940618741157	NA
720575940616201309	DN1pD	11	720575940618791515	NA
720575940616201309	DN1pD	9	720575940619451989	NA
720575940616201309	DN1pD	18	720575940622839786	NA
720575940616201309	DN1pD	10	720575940623701768	NA
720575940616201309	DN1pD	23	720575940623777065	NA
720575940616201309	DN1pD	17	720575940626449158	NA
720575940616201309	DN1pD	10	720575940626512881	NA
720575940616201309	DN1pD	66	720575940626775824	NA
720575940616201309	DN1pD	9	720575940627376702	NA
720575940616201309	DN1pD	7	720575940627647477	NA
720575940616201309	DN1pD	19	720575940629285879	NA
720575940616201309	DN1pD	13	720575940629509948	NA
720575940616201309	DN1pD	11	720575940631201055	NA
720575940616201309	DN1pD	11	720575940632134483	NA
720575940616201309	DN1pD	9	720575940634826095	NA
720575940616201309	DN1pD	14	720575940635191438	NA
720575940616201309	DN1pD	12	720575940637381466	NA
720575940616201309	DN1pD	5	720575940638135349	NA
720575940616201309	DN1pD	10	720575940638775640	NA
720575940616201309	DN1pD	10	720575940638900469	NA
720575940616201309	DN1pD	25	720575940651601910	NA
720575940616424927	s-CPDN3A	5	720575940618791515	NA
720575940616424927	s-CPDN3A	5	720575940621491422	NA
720575940616424927	s-CPDN3A	5	720575940622839786	NA
720575940616424927	s-CPDN3A	9	720575940629285879	NA
720575940616424927	s-CPDN3A	10	720575940642653147	NA
720575940616662284	l-LNv	5	720575940622981500	NA
720575940616662284	l-LNv	5	720575940644858916	NA
720575940616837716	s-CPDN3B	5	720575940618953300	NA
720575940616837716	s-CPDN3B	6	720575940620503512	NA
720575940616837716	s-CPDN3B	16	720575940623014695	NA
720575940616837716	s-CPDN3B	8	720575940624481980	NA
720575940616837716	s-CPDN3B	9	720575940629285879	NA
720575940616837716	s-CPDN3B	12	720575940636633848	NA
720575940616837716	s-CPDN3B	5	720575940638080233	NA
720575940616849126	s-CPDN3A	7	720575940627590421	NA
720575940616849126	s-CPDN3A	5	720575940628761160	NA
720575940616849126	s-CPDN3A	8	720575940628835076	NA
720575940616849126	s-CPDN3A	7	720575940629414972	NA
720575940616849126	s-CPDN3A	8	720575940640456923	NA
720575940616849126	s-CPDN3A	5	720575940641149429	NA
720575940616909083	s-CPDN3D	5	720575940610214474	NA
720575940616909083	s-CPDN3D	15	720575940623535851	NA
720575940616909083	s-CPDN3D	5	720575940629786998	NA
720575940616909083	s-CPDN3D	5	720575940632623842	NA
720575940617085504	s-CPDN3A	10	720575940606979081	NA
720575940617085504	s-CPDN3A	16	720575940622213545	NA
720575940617085504	s-CPDN3A	5	720575940626571602	NA
720575940617085504	s-CPDN3A	22	720575940630113531	NA
720575940617085504	s-CPDN3A	6	720575940638954611	NA
720575940617219933	l-LNv	7	720575940606863026	NA
720575940617219933	l-LNv	5	720575940608228107	NA
720575940617219933	l-LNv	6	720575940610174387	NA
720575940617219933	l-LNv	5	720575940612576730	NA
720575940617219933	l-LNv	6	720575940621546501	NA
720575940617219933	l-LNv	5	720575940624872887	NA
720575940617219933	l-LNv	6	720575940626978874	NA
720575940617219933	l-LNv	6	720575940627090106	NA
720575940617219933	l-LNv	6	720575940628359223	NA
720575940617219933	l-LNv	5	720575940628573994	NA
720575940617219933	l-LNv	6	720575940629500265	NA
720575940617219933	l-LNv	6	720575940631284342	NA
720575940617219933	l-LNv	6	720575940634724453	NA
720575940617219933	l-LNv	5	720575940636481528	NA
720575940617219933	l-LNv	5	720575940637431110	NA
720575940617219933	l-LNv	5	720575940641108699	NA
720575940617226641	DN1a	5	720575940602776892	NA
720575940617226641	DN1a	5	720575940605831446	NA
720575940617226641	DN1a	19	720575940613890674	NA
720575940617226641	DN1a	23	720575940616107626	NA
720575940617226641	DN1a	26	720575940616522050	NA
720575940617226641	DN1a	7	720575940617326401	NA
720575940617226641	DN1a	7	720575940618365908	NA
720575940617226641	DN1a	5	720575940620014664	NA
720575940617226641	DN1a	5	720575940620482542	NA
720575940617226641	DN1a	64	720575940622994312	NA
720575940617226641	DN1a	49	720575940624684531	NA
720575940617226641	DN1a	8	720575940625243511	NA
720575940617226641	DN1a	18	720575940625342472	NA
720575940617226641	DN1a	19	720575940628213385	NA
720575940617226641	DN1a	5	720575940629898815	NA
720575940617226641	DN1a	5	720575940631792184	NA
720575940617226641	DN1a	5	720575940632092025	NA
720575940617226641	DN1a	13	720575940632189900	NA
720575940617226641	DN1a	28	720575940633413715	NA
720575940617226641	DN1a	6	720575940633416787	NA
720575940617226641	DN1a	5	720575940634616687	NA
720575940617226641	DN1a	5	720575940634738553	NA
720575940617226641	DN1a	13	720575940635283575	NA
720575940617226641	DN1a	13	720575940637557861	NA
720575940617226641	DN1a	5	720575940639301027	NA
720575940617642101	s-CPDN3A	6	720575940620627836	NA
720575940617642101	s-CPDN3A	10	720575940626449158	NA
720575940617643092	s-CPDN3C	6	720575940608029707	NA
720575940617643092	s-CPDN3C	6	720575940624208169	NA
720575940617643092	s-CPDN3C	6	720575940628248326	NA
720575940617643092	s-CPDN3C	7	720575940633615820	NA
720575940617643092	s-CPDN3C	10	720575940637531369	NA
720575940617643092	s-CPDN3C	5	720575940639778904	NA
720575940617643092	s-CPDN3C	7	720575940661302657	NA
720575940617722944	s-CPDN3E	7	720575940617033565	NA
720575940617722944	s-CPDN3E	11	720575940650635641	NA
720575940617864961	DN1a	5	720575940407814303	NA
720575940617864961	DN1a	5	720575940411765168	NA
720575940617864961	DN1a	5	720575940470080625	NA
720575940617864961	DN1a	5	720575940575125769	NA
720575940617864961	DN1a	7	720575940591725701	NA
720575940617864961	DN1a	5	720575940592355161	NA
720575940617864961	DN1a	5	720575940592428889	NA
720575940617864961	DN1a	5	720575940606541569	NA
720575940617864961	DN1a	7	720575940610369909	NA
720575940617864961	DN1a	5	720575940612894578	NA
720575940617864961	DN1a	30	720575940613890674	NA
720575940617864961	DN1a	21	720575940616107626	NA
720575940617864961	DN1a	12	720575940616522050	NA
720575940617864961	DN1a	32	720575940618365908	NA
720575940617864961	DN1a	7	720575940619946661	NA
720575940617864961	DN1a	60	720575940622994312	NA
720575940617864961	DN1a	29	720575940624684531	NA
720575940617864961	DN1a	7	720575940625243511	NA
720575940617864961	DN1a	21	720575940625342472	NA
720575940617864961	DN1a	6	720575940626909768	NA
720575940617864961	DN1a	22	720575940628213385	NA
720575940617864961	DN1a	22	720575940633413715	NA
720575940617864961	DN1a	6	720575940635283575	NA
720575940617864961	DN1a	21	720575940637557861	NA
720575940617864961	DN1a	6	720575940639301027	NA
720575940617864961	DN1a	5	720575940639649350	NA
720575940618378708	s-CPDN3D	5	720575940613629489	NA
720575940618378708	s-CPDN3D	5	720575940617297620	NA
720575940618378708	s-CPDN3D	7	720575940618791515	NA
720575940618378708	s-CPDN3D	6	720575940618953300	NA
720575940618378708	s-CPDN3D	7	720575940621325150	NA
720575940618378708	s-CPDN3D	7	720575940622839786	NA
720575940618378708	s-CPDN3D	15	720575940623014695	NA
720575940618378708	s-CPDN3D	8	720575940623535851	NA
720575940618378708	s-CPDN3D	10	720575940623777065	NA
720575940618378708	s-CPDN3D	6	720575940626641939	NA
720575940618378708	s-CPDN3D	5	720575940627025890	NA
720575940618378708	s-CPDN3D	16	720575940629201724	NA
720575940618378708	s-CPDN3D	28	720575940629285879	NA
720575940618378708	s-CPDN3D	5	720575940629480563	NA
720575940618378708	s-CPDN3D	14	720575940631201055	NA
720575940618378708	s-CPDN3D	6	720575940633590167	NA
720575940618556587	s-CPDN3B	10	720575940611046885	NA
720575940618556587	s-CPDN3B	5	720575940611261170	NA
720575940618556587	s-CPDN3B	5	720575940615842278	NA
720575940618556587	s-CPDN3B	5	720575940616075983	NA
720575940618556587	s-CPDN3B	13	720575940619451989	NA
720575940618556587	s-CPDN3B	12	720575940619544941	NA
720575940618556587	s-CPDN3B	5	720575940622617748	NA
720575940618556587	s-CPDN3B	8	720575940626365958	NA
720575940618775892	LPN	6	720575940604860873	NA
720575940618775892	LPN	5	720575940606280621	NA
720575940618775892	LPN	5	720575940608379915	NA
720575940618775892	LPN	5	720575940608942904	NA
720575940618775892	LPN	5	720575940611448243	NA
720575940618775892	LPN	12	720575940613992657	NA
720575940618775892	LPN	13	720575940614411922	NA
720575940618775892	LPN	7	720575940616344379	NA
720575940618775892	LPN	10	720575940616673366	NA
720575940618775892	LPN	5	720575940616739485	NA
720575940618775892	LPN	5	720575940618176769	NA
720575940618775892	LPN	7	720575940620153765	NA
720575940618775892	LPN	6	720575940620948720	NA
720575940618775892	LPN	5	720575940622213545	NA
720575940618775892	LPN	9	720575940622343152	NA
720575940618775892	LPN	5	720575940622658317	NA
720575940618775892	LPN	6	720575940623139341	NA
720575940618775892	LPN	5	720575940624156139	NA
720575940618775892	LPN	5	720575940624188365	NA
720575940618775892	LPN	8	720575940624659914	NA
720575940618775892	LPN	7	720575940625007256	NA
720575940618775892	LPN	5	720575940625053773	NA
720575940618775892	LPN	5	720575940625478296	NA
720575940618775892	LPN	10	720575940625769776	NA
720575940618775892	LPN	16	720575940626086960	NA
720575940618775892	LPN	16	720575940626466332	NA
720575940618775892	LPN	19	720575940626582218	NA
720575940618775892	LPN	6	720575940627091146	NA
720575940618775892	LPN	8	720575940629836343	NA
720575940618775892	LPN	8	720575940632464146	NA
720575940618775892	LPN	8	720575940632516879	NA
720575940618775892	LPN	8	720575940634709729	NA
720575940618775892	LPN	6	720575940636099184	NA
720575940618775892	LPN	26	720575940637791295	NA
720575940618775892	LPN	27	720575940638616030	NA
720575940618775892	LPN	11	720575940640456923	NA
720575940618775892	LPN	6	720575940641546715	NA
720575940618775892	LPN	6	720575940650635641	NA
720575940618775892	LPN	5	720575940659104641	NA
720575940618831320	s-CPDN3B	6	720575940611261170	NA
720575940618831320	s-CPDN3B	8	720575940619544941	NA
720575940618831320	s-CPDN3B	5	720575940621452709	NA
720575940618831320	s-CPDN3B	5	720575940623218359	NA
720575940618831320	s-CPDN3B	6	720575940624701698	NA
720575940618831320	s-CPDN3B	6	720575940625876241	NA
720575940618831320	s-CPDN3B	6	720575940629414972	NA
720575940618831320	s-CPDN3B	5	720575940639656949	NA
720575940618831320	s-CPDN3B	5	720575940640456923	NA
720575940618853547	s-CPDN3D	6	720575940623535851	NA
720575940619067259	s-LNv	12	720575940635371164	NA
720575940619067259	s-LNv	9	720575940635878042	NA
720575940619067259	s-LNv	19	720575940642941344	NA
720575940619067259	s-LNv	7	720575940653941153	NA
720575940619074049	LN_ITP	6	720575940606425676	NA
720575940619074049	LN_ITP	6	720575940606477246	NA
720575940619074049	LN_ITP	6	720575940608029707	NA
720575940619074049	LN_ITP	29	720575940609881611	NA
720575940619074049	LN_ITP	8	720575940611430513	NA
720575940619074049	LN_ITP	7	720575940615062447	NA
720575940619074049	LN_ITP	6	720575940615871967	NA
720575940619074049	LN_ITP	9	720575940618884568	NA
720575940619074049	LN_ITP	6	720575940619419457	NA
720575940619074049	LN_ITP	9	720575940623912636	NA
720575940619074049	LN_ITP	5	720575940625433662	NA
720575940619074049	LN_ITP	6	720575940631087943	NA
720575940619074049	LN_ITP	13	720575940633615820	NA
720575940619074049	LN_ITP	6	720575940636633848	NA
720575940619074049	LN_ITP	10	720575940637137253	NA
720575940619074049	LN_ITP	6	720575940641501648	NA
720575940619074049	LN_ITP	8	720575940646225006	NA
720575940619074049	LN_ITP	21	720575940661302657	NA
720575940619212453	s-CPDN3D	10	720575940640456923	NA
720575940619212453	s-CPDN3D	5	720575940650635641	NA
720575940619354673	s-CPDN3E	6	720575940610959589	NA
720575940619354673	s-CPDN3E	7	720575940621007952	NA
720575940619354673	s-CPDN3E	7	720575940636137079	NA
720575940619718383	s-CPDN3C	6	720575940613845516	NA
720575940619718383	s-CPDN3C	6	720575940616791782	NA
720575940619718383	s-CPDN3C	5	720575940628248326	NA
720575940619718383	s-CPDN3C	10	720575940633615820	NA
720575940619718383	s-CPDN3C	7	720575940635455351	NA
720575940619718383	s-CPDN3C	6	720575940638161973	NA
720575940619718383	s-CPDN3C	10	720575940661302657	NA
720575940620024149	s-CPDN3E	8	720575940610537170	NA
720575940620024149	s-CPDN3E	8	720575940618518582	NA
720575940620028096	APDN3	5	720575940406128255	NA
720575940620028096	APDN3	5	720575940473984014	NA
720575940620028096	APDN3	6	720575940590446338	NA
720575940620028096	APDN3	7	720575940602712854	NA
720575940620028096	APDN3	5	720575940603067360	NA
720575940620028096	APDN3	6	720575940604212838	NA
720575940620028096	APDN3	6	720575940607390421	NA
720575940620028096	APDN3	30	720575940608135637	NA
720575940620028096	APDN3	5	720575940608160435	NA
720575940620028096	APDN3	36	720575940608559172	NA
720575940620028096	APDN3	6	720575940609585250	NA
720575940620028096	APDN3	27	720575940610520306	NA
720575940620028096	APDN3	25	720575940610607730	NA
720575940620028096	APDN3	8	720575940610947221	NA
720575940620028096	APDN3	82	720575940610959589	NA
720575940620028096	APDN3	5	720575940611168710	NA
720575940620028096	APDN3	5	720575940611470381	NA
720575940620028096	APDN3	5	720575940611564979	NA
720575940620028096	APDN3	9	720575940613682858	NA
720575940620028096	APDN3	15	720575940614307259	NA
720575940620028096	APDN3	6	720575940614749421	NA
720575940620028096	APDN3	16	720575940614881183	NA
720575940620028096	APDN3	5	720575940617238907	NA
720575940620028096	APDN3	22	720575940618052825	NA
720575940620028096	APDN3	6	720575940618384366	NA
720575940620028096	APDN3	5	720575940618528391	NA
720575940620028096	APDN3	30	720575940619031837	NA
720575940620028096	APDN3	7	720575940619259456	NA
720575940620028096	APDN3	5	720575940619792566	NA
720575940620028096	APDN3	38	720575940620299617	NA
720575940620028096	APDN3	8	720575940620878727	NA
720575940620028096	APDN3	6	720575940621007952	NA
720575940620028096	APDN3	31	720575940621300574	NA
720575940620028096	APDN3	5	720575940621598856	NA
720575940620028096	APDN3	5	720575940621922925	NA
720575940620028096	APDN3	66	720575940622062433	NA
720575940620028096	APDN3	12	720575940622224903	NA
720575940620028096	APDN3	7	720575940622810260	NA
720575940620028096	APDN3	9	720575940623194151	NA
720575940620028096	APDN3	7	720575940623618381	NA
720575940620028096	APDN3	7	720575940624214798	NA
720575940620028096	APDN3	7	720575940624596231	NA
720575940620028096	APDN3	11	720575940625103546	NA
720575940620028096	APDN3	13	720575940625454152	NA
720575940620028096	APDN3	5	720575940625464072	NA
720575940620028096	APDN3	6	720575940625525739	NA
720575940620028096	APDN3	6	720575940625818501	NA
720575940620028096	APDN3	111	720575940626504752	NA
720575940620028096	APDN3	69	720575940626538492	NA
720575940620028096	APDN3	136	720575940627293370	NA
720575940620028096	APDN3	7	720575940627303697	NA
720575940620028096	APDN3	14	720575940627713284	NA
720575940620028096	APDN3	15	720575940628174080	NA
720575940620028096	APDN3	35	720575940628248326	NA
720575940620028096	APDN3	9	720575940628520279	NA
720575940620028096	APDN3	6	720575940629008748	NA
720575940620028096	APDN3	29	720575940629026174	NA
720575940620028096	APDN3	26	720575940629139447	NA
720575940620028096	APDN3	10	720575940629142524	NA
720575940620028096	APDN3	5	720575940629413962	NA
720575940620028096	APDN3	19	720575940629588465	NA
720575940620028096	APDN3	15	720575940630091320	NA
720575940620028096	APDN3	33	720575940630242063	NA
720575940620028096	APDN3	100	720575940630431225	NA
720575940620028096	APDN3	20	720575940630547968	NA
720575940620028096	APDN3	5	720575940630914245	NA
720575940620028096	APDN3	23	720575940631201932	NA
720575940620028096	APDN3	6	720575940631407068	NA
720575940620028096	APDN3	5	720575940631724025	NA
720575940620028096	APDN3	6	720575940631844577	NA
720575940620028096	APDN3	22	720575940631878820	NA
720575940620028096	APDN3	17	720575940632046540	NA
720575940620028096	APDN3	25	720575940632532239	NA
720575940620028096	APDN3	7	720575940633150767	NA
720575940620028096	APDN3	30	720575940633215047	NA
720575940620028096	APDN3	6	720575940633685856	NA
720575940620028096	APDN3	5	720575940634284399	NA
720575940620028096	APDN3	15	720575940634619060	NA
720575940620028096	APDN3	5	720575940634711544	NA
720575940620028096	APDN3	7	720575940635417957	NA
720575940620028096	APDN3	12	720575940636600134	NA
720575940620028096	APDN3	24	720575940637037939	NA
720575940620028096	APDN3	5	720575940637172469	NA
720575940620028096	APDN3	5	720575940637223221	NA
720575940620028096	APDN3	25	720575940637502909	NA
720575940620028096	APDN3	5	720575940638973784	NA
720575940620028096	APDN3	32	720575940639438208	NA
720575940620028096	APDN3	18	720575940639787661	NA
720575940620028096	APDN3	23	720575940647967028	NA
720575940620028096	APDN3	5	720575940653885345	NA
720575940620028096	APDN3	6	720575940656063649	NA
720575940620070558	s-CPDN3D	6	720575940628723834	NA
720575940620070558	s-CPDN3D	25	720575940630113531	NA
720575940620070558	s-CPDN3D	7	720575940633959615	NA
720575940620070558	s-CPDN3D	13	720575940646160948	NA
720575940620116091	DN1pC	15	720575940608379915	NA
720575940620116091	DN1pC	7	720575940610304610	NA
720575940620116091	DN1pC	14	720575940610537170	NA
720575940620116091	DN1pC	10	720575940611152867	NA
720575940620116091	DN1pC	37	720575940612464867	NA
720575940620116091	DN1pC	8	720575940612843542	NA
720575940620116091	DN1pC	7	720575940615490814	NA
720575940620116091	DN1pC	25	720575940616085334	NA
720575940620116091	DN1pC	11	720575940616344379	NA
720575940620116091	DN1pC	11	720575940618029396	NA
720575940620116091	DN1pC	6	720575940618518582	NA
720575940620116091	DN1pC	5	720575940618564278	NA
720575940620116091	DN1pC	16	720575940619647168	NA
720575940620116091	DN1pC	46	720575940621719540	NA
720575940620116091	DN1pC	6	720575940622213545	NA
720575940620116091	DN1pC	11	720575940626412563	NA
720575940620116091	DN1pC	8	720575940626466332	NA
720575940620116091	DN1pC	7	720575940627634673	NA
720575940620116091	DN1pC	7	720575940630113531	NA
720575940620116091	DN1pC	8	720575940632464146	NA
720575940620116091	DN1pC	11	720575940633850579	NA
720575940620116091	DN1pC	11	720575940634401471	NA
720575940620116091	DN1pC	9	720575940634866586	NA
720575940620116091	DN1pC	5	720575940635092319	NA
720575940620116091	DN1pC	10	720575940639807285	NA
720575940620116091	DN1pC	6	720575940640456923	NA
720575940620116091	DN1pC	8	720575940641149429	NA
720575940620116091	DN1pC	7	720575940659437185	NA
720575940620142203	s-CPDN3D	7	720575940620757748	NA
720575940620142203	s-CPDN3D	5	720575940626091722	NA
720575940620142203	s-CPDN3D	33	720575940638954611	NA
720575940620205172	s-CPDN3E	5	720575940604826453	NA
720575940620205172	s-CPDN3E	6	720575940623218175	NA
720575940620205172	s-CPDN3E	6	720575940633275999	NA
720575940620287067	DN1pD	5	720575940605073342	NA
720575940620287067	DN1pD	9	720575940609719762	NA
720575940620287067	DN1pD	5	720575940611536355	NA
720575940620287067	DN1pD	6	720575940611541987	NA
720575940620287067	DN1pD	9	720575940615816605	NA
720575940620287067	DN1pD	6	720575940622119861	NA
720575940620287067	DN1pD	5	720575940622617748	NA
720575940620287067	DN1pD	5	720575940623719568	NA
720575940620287067	DN1pD	5	720575940623972792	NA
720575940620287067	DN1pD	13	720575940626775824	NA
720575940620287067	DN1pD	7	720575940627376702	NA
720575940620287067	DN1pD	5	720575940628722284	NA
720575940620287067	DN1pD	7	720575940629062266	NA
720575940620287067	DN1pD	8	720575940630239596	NA
720575940620287067	DN1pD	7	720575940630641402	NA
720575940620287067	DN1pD	16	720575940631511948	NA
720575940620287067	DN1pD	9	720575940632134483	NA
720575940620287067	DN1pD	5	720575940632623842	NA
720575940620287067	DN1pD	14	720575940635196334	NA
720575940620287067	DN1pD	6	720575940635354981	NA
720575940620287067	DN1pD	5	720575940637381466	NA
720575940620287067	DN1pD	9	720575940637531369	NA
720575940620287067	DN1pD	12	720575940640873891	NA
720575940620287067	DN1pD	7	720575940642476448	NA
720575940620287067	DN1pD	9	720575940650635641	NA
720575940620561713	DN1pA	6	720575940620587763	NA
720575940620561713	DN1pA	5	720575940624402173	NA
720575940620561713	DN1pA	5	720575940630201696	NA
720575940620755297	s-CPDN3A	6	720575940622839786	NA
720575940620926155	s-CPDN3B	5	720575940620297382	NA
720575940620926155	s-CPDN3B	5	720575940626118552	NA
720575940620926155	s-CPDN3B	5	720575940633094495	NA
720575940620970445	s-CPDN3B	5	720575940625876241	NA
720575940620970445	s-CPDN3B	5	720575940628138395	NA
720575940620970445	s-CPDN3B	6	720575940639656949	NA
720575940621031629	LNd_CRYn	5	720575940381364849	NA
720575940621031629	LNd_CRYn	17	720575940606550706	NA
720575940621031629	LNd_CRYn	14	720575940607819989	NA
720575940621031629	LNd_CRYn	8	720575940608656942	NA
720575940621031629	LNd_CRYn	10	720575940611046885	NA
720575940621031629	LNd_CRYn	9	720575940612278195	NA
720575940621031629	LNd_CRYn	5	720575940614862278	NA
720575940621031629	LNd_CRYn	11	720575940617033565	NA
720575940621031629	LNd_CRYn	5	720575940619896264	NA
720575940621031629	LNd_CRYn	9	720575940621222900	NA
720575940621031629	LNd_CRYn	6	720575940621387155	NA
720575940621031629	LNd_CRYn	10	720575940622299235	NA
720575940621031629	LNd_CRYn	12	720575940622602025	NA
720575940621031629	LNd_CRYn	9	720575940623139341	NA
720575940621031629	LNd_CRYn	8	720575940624344072	NA
720575940621031629	LNd_CRYn	5	720575940624379394	NA
720575940621031629	LNd_CRYn	9	720575940628750718	NA
720575940621031629	LNd_CRYn	7	720575940629414972	NA
720575940621031629	LNd_CRYn	11	720575940630612536	NA
720575940621031629	LNd_CRYn	5	720575940631579219	NA
720575940621031629	LNd_CRYn	20	720575940631589407	NA
720575940621031629	LNd_CRYn	7	720575940634709729	NA
720575940621031629	LNd_CRYn	6	720575940636650985	NA
720575940621031629	LNd_CRYn	10	720575940638954611	NA
720575940621031629	LNd_CRYn	8	720575940638962008	NA
720575940621031629	LNd_CRYn	8	720575940643088032	NA
720575940621031629	LNd_CRYn	5	720575940647050116	NA
720575940621033152	s-CPDN3A	6	720575940618791515	NA
720575940621033152	s-CPDN3A	5	720575940622839786	NA
720575940621103495	s-CPDN3A	19	720575940606979081	NA
720575940621103495	s-CPDN3A	7	720575940617448331	NA
720575940621103495	s-CPDN3A	5	720575940621616381	NA
720575940621103495	s-CPDN3A	14	720575940622213545	NA
720575940621103495	s-CPDN3A	5	720575940623535851	NA
720575940621103495	s-CPDN3A	9	720575940629786998	NA
720575940621103495	s-CPDN3A	8	720575940631098947	NA
720575940621126365	s-CPDN3A	5	720575940606979081	NA
720575940621126365	s-CPDN3A	8	720575940618680000	NA
720575940621126365	s-CPDN3A	12	720575940623535851	NA
720575940621126365	s-CPDN3A	6	720575940626262524	NA
720575940621126365	s-CPDN3A	5	720575940640456923	NA
720575940621186565	s-CPDN3C	7	720575940606704562	NA
720575940621186565	s-CPDN3C	9	720575940625792698	NA
720575940621186565	s-CPDN3C	5	720575940629201724	NA
720575940621186565	s-CPDN3C	5	720575940631993415	NA
720575940621268651	APDN3	5	720575940595684183	NA
720575940621268651	APDN3	5	720575940595684439	NA
720575940621268651	APDN3	5	720575940603621344	NA
720575940621268651	APDN3	5	720575940604682213	NA
720575940621268651	APDN3	20	720575940604903968	NA
720575940621268651	APDN3	23	720575940609825230	NA
720575940621268651	APDN3	7	720575940611686314	NA
720575940621268651	APDN3	21	720575940613840807	NA
720575940621268651	APDN3	9	720575940614634014	NA
720575940621268651	APDN3	5	720575940616237201	NA
720575940621268651	APDN3	5	720575940618364480	NA
720575940621268651	APDN3	10	720575940618748929	NA
720575940621268651	APDN3	7	720575940618985894	NA
720575940621268651	APDN3	15	720575940620356545	NA
720575940621268651	APDN3	7	720575940622096778	NA
720575940621268651	APDN3	9	720575940622391501	NA
720575940621268651	APDN3	5	720575940622951181	NA
720575940621268651	APDN3	21	720575940624472334	NA
720575940621268651	APDN3	5	720575940624615206	NA
720575940621268651	APDN3	5	720575940624846752	NA
720575940621268651	APDN3	16	720575940624987143	NA
720575940621268651	APDN3	6	720575940625334970	NA
720575940621268651	APDN3	30	720575940625355364	NA
720575940621268651	APDN3	5	720575940625525739	NA
720575940621268651	APDN3	10	720575940627293370	NA
720575940621268651	APDN3	8	720575940627820026	NA
720575940621268651	APDN3	24	720575940628732715	NA
720575940621268651	APDN3	5	720575940628995424	NA
720575940621268651	APDN3	6	720575940628996192	NA
720575940621268651	APDN3	5	720575940630247235	NA
720575940621268651	APDN3	5	720575940630796115	NA
720575940621268651	APDN3	6	720575940631673029	NA
720575940621268651	APDN3	9	720575940631964729	NA
720575940621268651	APDN3	38	720575940632717408	NA
720575940621268651	APDN3	12	720575940632888633	NA
720575940621268651	APDN3	17	720575940634425439	NA
720575940621268651	APDN3	11	720575940638917027	NA
720575940621268651	APDN3	7	720575940639156799	NA
720575940621268651	APDN3	6	720575940639438208	NA
720575940621384101	s-CPDN3C	6	720575940390762188	NA
720575940621384101	s-CPDN3C	5	720575940604739116	NA
720575940621384101	s-CPDN3C	5	720575940606527246	NA
720575940621384101	s-CPDN3C	5	720575940607364635	NA
720575940621384101	s-CPDN3C	6	720575940607819989	NA
720575940621384101	s-CPDN3C	7	720575940612278195	NA
720575940621384101	s-CPDN3C	18	720575940614572542	NA
720575940621384101	s-CPDN3C	9	720575940616614946	NA
720575940621384101	s-CPDN3C	6	720575940618741157	NA
720575940621384101	s-CPDN3C	7	720575940619451989	NA
720575940621384101	s-CPDN3C	13	720575940622319715	NA
720575940621384101	s-CPDN3C	7	720575940626449158	NA
720575940621384101	s-CPDN3C	41	720575940626775824	NA
720575940621384101	s-CPDN3C	5	720575940638775640	NA
720575940621384101	s-CPDN3C	23	720575940638954611	NA
720575940621384101	s-CPDN3C	7	720575940650635641	NA
720575940621384101	s-CPDN3C	7	720575940651601910	NA
720575940621490416	s-CPDN3B	6	720575940618474699	NA
720575940621490416	s-CPDN3B	5	720575940620297382	NA
720575940621490416	s-CPDN3B	6	720575940632623842	NA
720575940621542141	s-CPDN3E	10	720575940610959589	NA
720575940621542141	s-CPDN3E	6	720575940613682858	NA
720575940621542141	s-CPDN3E	5	720575940620299617	NA
720575940621542141	s-CPDN3E	15	720575940621007952	NA
720575940621542141	s-CPDN3E	8	720575940622062433	NA
720575940621638593	DN1pB	5	720575940429467253	NA
720575940621638593	DN1pB	5	720575940556632890	NA
720575940621638593	DN1pB	5	720575940565333294	NA
720575940621638593	DN1pB	7	720575940574053208	NA
720575940621638593	DN1pB	5	720575940581305407	NA
720575940621638593	DN1pB	5	720575940581306687	NA
720575940621638593	DN1pB	6	720575940582781208	NA
720575940621638593	DN1pB	7	720575940593555062	NA
720575940621638593	DN1pB	7	720575940595159061	NA
720575940621638593	DN1pB	7	720575940597812401	NA
720575940621638593	DN1pB	5	720575940598631670	NA
720575940621638593	DN1pB	5	720575940598641250	NA
720575940621638593	DN1pB	9	720575940598853698	NA
720575940621638593	DN1pB	5	720575940600747671	NA
720575940621638593	DN1pB	5	720575940601259470	NA
720575940621638593	DN1pB	7	720575940608116325	NA
720575940621638593	DN1pB	6	720575940608116581	NA
720575940621638593	DN1pB	40	720575940615072943	NA
720575940621638593	DN1pB	6	720575940616419701	NA
720575940621638593	DN1pB	10	720575940617172436	NA
720575940621638593	DN1pB	6	720575940617365877	NA
720575940621638593	DN1pB	5	720575940617847539	NA
720575940621638593	DN1pB	18	720575940618570661	NA
720575940621638593	DN1pB	5	720575940618606715	NA
720575940621638593	DN1pB	5	720575940618918768	NA
720575940621638593	DN1pB	16	720575940619172079	NA
720575940621638593	DN1pB	7	720575940619770608	NA
720575940621638593	DN1pB	5	720575940621440280	NA
720575940621638593	DN1pB	14	720575940621880831	NA
720575940621638593	DN1pB	5	720575940623701768	NA
720575940621638593	DN1pB	23	720575940623912117	NA
720575940621638593	DN1pB	8	720575940624298046	NA
720575940621638593	DN1pB	8	720575940626063688	NA
720575940621638593	DN1pB	8	720575940627134151	NA
720575940621638593	DN1pB	5	720575940628310275	NA
720575940621638593	DN1pB	88	720575940628405258	NA
720575940621638593	DN1pB	12	720575940629508358	NA
720575940621638593	DN1pB	10	720575940629704252	NA
720575940621638593	DN1pB	42	720575940631974743	NA
720575940621638593	DN1pB	64	720575940631993555	NA
720575940621638593	DN1pB	31	720575940632623842	NA
720575940621638593	DN1pB	10	720575940633147802	NA
720575940621638593	DN1pB	22	720575940634285523	NA
720575940621638593	DN1pB	15	720575940634557335	NA
720575940621638593	DN1pB	5	720575940636137079	NA
720575940621638593	DN1pB	54	720575940638048419	NA
720575940621638593	DN1pB	32	720575940640234203	NA
720575940621638593	DN1pB	5	720575940650635641	NA
720575940621845530	s-CPDN3D	5	720575940622213545	NA
720575940621845530	s-CPDN3D	10	720575940623139341	NA
720575940621845530	s-CPDN3D	24	720575940623218359	NA
720575940621845530	s-CPDN3D	5	720575940625584176	NA
720575940621845530	s-CPDN3D	19	720575940629414972	NA
720575940621845530	s-CPDN3D	6	720575940633615820	NA
720575940621861133	DN1pD	5	720575940602256499	NA
720575940621861133	DN1pD	5	720575940602258291	NA
720575940621861133	DN1pD	28	720575940608379915	NA
720575940621861133	DN1pD	9	720575940612300027	NA
720575940621861133	DN1pD	41	720575940614572542	NA
720575940621861133	DN1pD	10	720575940614798272	NA
720575940621861133	DN1pD	26	720575940616614946	NA
720575940621861133	DN1pD	5	720575940617033565	NA
720575940621861133	DN1pD	11	720575940617318557	NA
720575940621861133	DN1pD	22	720575940618741157	NA
720575940621861133	DN1pD	12	720575940618791515	NA
720575940621861133	DN1pD	8	720575940618884568	NA
720575940621861133	DN1pD	5	720575940622319715	NA
720575940621861133	DN1pD	12	720575940622839786	NA
720575940621861133	DN1pD	8	720575940623126152	NA
720575940621861133	DN1pD	7	720575940623777065	NA
720575940621861133	DN1pD	35	720575940626449158	NA
720575940621861133	DN1pD	18	720575940626512881	NA
720575940621861133	DN1pD	57	720575940626775824	NA
720575940621861133	DN1pD	7	720575940627376702	NA
720575940621861133	DN1pD	9	720575940629255484	NA
720575940621861133	DN1pD	12	720575940629285879	NA
720575940621861133	DN1pD	7	720575940629509948	NA
720575940621861133	DN1pD	8	720575940632134483	NA
720575940621861133	DN1pD	11	720575940634826095	NA
720575940621861133	DN1pD	15	720575940635191438	NA
720575940621861133	DN1pD	5	720575940635254580	NA
720575940621861133	DN1pD	12	720575940637381466	NA
720575940621861133	DN1pD	15	720575940638775640	NA
720575940621861133	DN1pD	10	720575940638900469	NA
720575940621861133	DN1pD	33	720575940651601910	NA
720575940622228999	DN1pA	5	720575940591650778	NA
720575940622228999	DN1pA	6	720575940606903335	NA
720575940622228999	DN1pA	5	720575940622053891	NA
720575940622355894	l-LNv	5	720575940597002480	NA
720575940622355894	l-LNv	5	720575940607493065	NA
720575940622355894	l-LNv	5	720575940616304925	NA
720575940622355894	l-LNv	6	720575940620044481	NA
720575940622355894	l-LNv	6	720575940621582156	NA
720575940622355894	l-LNv	6	720575940622383624	NA
720575940622355894	l-LNv	5	720575940626231068	NA
720575940622355894	l-LNv	5	720575940626768650	NA
720575940622355894	l-LNv	8	720575940627231290	NA
720575940622355894	l-LNv	7	720575940627484657	NA
720575940622355894	l-LNv	5	720575940627705512	NA
720575940622355894	l-LNv	6	720575940628290618	NA
720575940622355894	l-LNv	5	720575940628562075	NA
720575940622355894	l-LNv	6	720575940631679530	NA
720575940622355894	l-LNv	9	720575940638977257	NA
720575940622378474	s-CPDN3B	5	720575940623535851	NA
720575940622378474	s-CPDN3B	5	720575940626118552	NA
720575940622398836	DN1pA	6	720575940611625205	NA
720575940622398836	DN1pA	5	720575940621256674	NA
720575940622398836	DN1pA	5	720575940630690093	NA
720575940622597078	s-CPDN3A	7	720575940613633177	NA
720575940622597078	s-CPDN3A	6	720575940622102561	NA
720575940622597078	s-CPDN3A	10	720575940622213545	NA
720575940622597078	s-CPDN3A	7	720575940623218359	NA
720575940622597078	s-CPDN3A	5	720575940624162597	NA
720575940622597078	s-CPDN3A	5	720575940626889765	NA
720575940622597078	s-CPDN3A	5	720575940630281580	NA
720575940622597078	s-CPDN3A	6	720575940632607127	NA
720575940622700531	s-CPDN3C	8	720575940618791515	NA
720575940622700531	s-CPDN3C	15	720575940622839786	NA
720575940622700531	s-CPDN3C	10	720575940626067033	NA
720575940622700531	s-CPDN3C	6	720575940631008824	NA
720575940622821731	s-CPDN3E	5	720575940610537170	NA
720575940622821731	s-CPDN3E	5	720575940625616670	NA
720575940622821731	s-CPDN3E	5	720575940626571602	NA
720575940622821731	s-CPDN3E	7	720575940627011605	NA
720575940622821731	s-CPDN3E	6	720575940636671198	NA
720575940622821731	s-CPDN3E	6	720575940646386308	NA
720575940622852359	s-CPDN3C	5	720575940609116882	NA
720575940622852359	s-CPDN3C	5	720575940618474699	NA
720575940622852359	s-CPDN3C	10	720575940618791515	NA
720575940622852359	s-CPDN3C	10	720575940621325150	NA
720575940622852359	s-CPDN3C	8	720575940622839786	NA
720575940622852359	s-CPDN3C	14	720575940623777065	NA
720575940622852359	s-CPDN3C	6	720575940626775824	NA
720575940622852359	s-CPDN3C	7	720575940626962435	NA
720575940622852359	s-CPDN3C	12	720575940629201724	NA
720575940622852359	s-CPDN3C	26	720575940629285879	NA
720575940622852359	s-CPDN3C	5	720575940630084352	NA
720575940622852359	s-CPDN3C	9	720575940631201055	NA
720575940622852359	s-CPDN3C	18	720575940633590167	NA
720575940623003405	LNd_CRYn	5	720575940406385681	NA
720575940623003405	LNd_CRYn	5	720575940435000539	NA
720575940623003405	LNd_CRYn	8	720575940604971394	NA
720575940623003405	LNd_CRYn	7	720575940608656942	NA
720575940623003405	LNd_CRYn	5	720575940609555758	NA
720575940623003405	LNd_CRYn	8	720575940614803103	NA
720575940623003405	LNd_CRYn	7	720575940616483284	NA
720575940623003405	LNd_CRYn	6	720575940617183778	NA
720575940623003405	LNd_CRYn	8	720575940618474699	NA
720575940623003405	LNd_CRYn	5	720575940618836801	NA
720575940623003405	LNd_CRYn	5	720575940619602928	NA
720575940623003405	LNd_CRYn	10	720575940619784641	NA
720575940623003405	LNd_CRYn	5	720575940620199872	NA
720575940623003405	LNd_CRYn	5	720575940621333669	NA
720575940623003405	LNd_CRYn	5	720575940621414565	NA
720575940623003405	LNd_CRYn	13	720575940622602025	NA
720575940623003405	LNd_CRYn	5	720575940623558152	NA
720575940623003405	LNd_CRYn	7	720575940624430364	NA
720575940623003405	LNd_CRYn	5	720575940626000016	NA
720575940623003405	LNd_CRYn	6	720575940626067033	NA
720575940623003405	LNd_CRYn	7	720575940626641939	NA
720575940623003405	LNd_CRYn	6	720575940628750718	NA
720575940623003405	LNd_CRYn	11	720575940629201724	NA
720575940623003405	LNd_CRYn	18	720575940629298679	NA
720575940623003405	LNd_CRYn	8	720575940630309391	NA
720575940623003405	LNd_CRYn	7	720575940630500004	NA
720575940623003405	LNd_CRYn	6	720575940630911533	NA
720575940623003405	LNd_CRYn	5	720575940631098947	NA
720575940623003405	LNd_CRYn	5	720575940634042012	NA
720575940623003405	LNd_CRYn	7	720575940636211945	NA
720575940623003405	LNd_CRYn	5	720575940637798771	NA
720575940623035742	s-CPDN3C	5	720575940614803103	NA
720575940623035742	s-CPDN3C	6	720575940614862278	NA
720575940623035742	s-CPDN3C	5	720575940617297620	NA
720575940623035742	s-CPDN3C	8	720575940617448331	NA
720575940623035742	s-CPDN3C	14	720575940623701768	NA
720575940623035742	s-CPDN3C	7	720575940626067033	NA
720575940623035742	s-CPDN3C	6	720575940626641939	NA
720575940623035742	s-CPDN3C	6	720575940661302657	NA
720575940623036254	DN2	6	720575940618726765	NA
720575940623036254	DN2	11	720575940620957423	NA
720575940623036254	DN2	5	720575940621591815	NA
720575940623036254	DN2	6	720575940627134151	NA
720575940623036254	DN2	10	720575940633147802	NA
720575940623036766	DN1pA	5	720575940611782874	NA
720575940623055433	s-CPDN3E	15	720575940610959589	NA
720575940623055433	s-CPDN3E	10	720575940621007952	NA
720575940623224504	s-CPDN3C	7	720575940614862278	NA
720575940623224504	s-CPDN3C	5	720575940618474699	NA
720575940623224504	s-CPDN3C	5	720575940619784641	NA
720575940623224504	s-CPDN3C	6	720575940621128432	NA
720575940623224504	s-CPDN3C	6	720575940622299235	NA
720575940623224504	s-CPDN3C	10	720575940622839786	NA
720575940623224504	s-CPDN3C	7	720575940626067033	NA
720575940623224504	s-CPDN3C	5	720575940626641939	NA
720575940623224504	s-CPDN3C	6	720575940627819113	NA
720575940623224504	s-CPDN3C	5	720575940633564703	NA
720575940623224504	s-CPDN3C	6	720575940657737345	NA
720575940623286271	l-CPDN3	5	720575940413998578	NA
720575940623286271	l-CPDN3	5	720575940589301013	NA
720575940623286271	l-CPDN3	5	720575940592014507	NA
720575940623286271	l-CPDN3	5	720575940598411701	NA
720575940623286271	l-CPDN3	6	720575940598417333	NA
720575940623286271	l-CPDN3	6	720575940604027046	NA
720575940623286271	l-CPDN3	44	720575940604838368	NA
720575940623286271	l-CPDN3	15	720575940605033504	NA
720575940623286271	l-CPDN3	5	720575940607311625	NA
720575940623286271	l-CPDN3	6	720575940607360582	NA
720575940623286271	l-CPDN3	5	720575940607443592	NA
720575940623286271	l-CPDN3	8	720575940609641284	NA
720575940623286271	l-CPDN3	5	720575940609772362	NA
720575940623286271	l-CPDN3	6	720575940610069550	NA
720575940623286271	l-CPDN3	5	720575940610311231	NA
720575940623286271	l-CPDN3	12	720575940611514074	NA
720575940623286271	l-CPDN3	8	720575940611785585	NA
720575940623286271	l-CPDN3	24	720575940612219629	NA
720575940623286271	l-CPDN3	36	720575940612251055	NA
720575940623286271	l-CPDN3	15	720575940613890674	NA
720575940623286271	l-CPDN3	6	720575940614775592	NA
720575940623286271	l-CPDN3	6	720575940615990578	NA
720575940623286271	l-CPDN3	16	720575940616107626	NA
720575940623286271	l-CPDN3	12	720575940616695014	NA
720575940623286271	l-CPDN3	12	720575940616836564	NA
720575940623286271	l-CPDN3	5	720575940617617846	NA
720575940623286271	l-CPDN3	37	720575940617947771	NA
720575940623286271	l-CPDN3	19	720575940618348357	NA
720575940623286271	l-CPDN3	15	720575940618802811	NA
720575940623286271	l-CPDN3	5	720575940619213731	NA
720575940623286271	l-CPDN3	5	720575940619751339	NA
720575940623286271	l-CPDN3	10	720575940620442502	NA
720575940623286271	l-CPDN3	9	720575940622588307	NA
720575940623286271	l-CPDN3	5	720575940622658317	NA
720575940623286271	l-CPDN3	5	720575940622905383	NA
720575940623286271	l-CPDN3	14	720575940623252884	NA
720575940623286271	l-CPDN3	6	720575940623637469	NA
720575940623286271	l-CPDN3	5	720575940625315258	NA
720575940623286271	l-CPDN3	6	720575940625408133	NA
720575940623286271	l-CPDN3	32	720575940625584176	NA
720575940623286271	l-CPDN3	7	720575940625748764	NA
720575940623286271	l-CPDN3	6	720575940626145636	NA
720575940623286271	l-CPDN3	11	720575940626243569	NA
720575940623286271	l-CPDN3	5	720575940626571602	NA
720575940623286271	l-CPDN3	49	720575940626887055	NA
720575940623286271	l-CPDN3	7	720575940627071251	NA
720575940623286271	l-CPDN3	7	720575940627357457	NA
720575940623286271	l-CPDN3	5	720575940628239183	NA
720575940623286271	l-CPDN3	19	720575940628393713	NA
720575940623286271	l-CPDN3	6	720575940628675151	NA
720575940623286271	l-CPDN3	11	720575940629201724	NA
720575940623286271	l-CPDN3	5	720575940630113531	NA
720575940623286271	l-CPDN3	6	720575940630521163	NA
720575940623286271	l-CPDN3	12	720575940631034895	NA
720575940623286271	l-CPDN3	8	720575940631379281	NA
720575940623286271	l-CPDN3	5	720575940633117580	NA
720575940623286271	l-CPDN3	13	720575940633413715	NA
720575940623286271	l-CPDN3	44	720575940635229591	NA
720575940623286271	l-CPDN3	22	720575940635590136	NA
720575940623286271	l-CPDN3	13	720575940638097717	NA
720575940623286271	l-CPDN3	5	720575940638622487	NA
720575940623286271	l-CPDN3	15	720575940638954611	NA
720575940623286271	l-CPDN3	41	720575940639778904	NA
720575940623286271	l-CPDN3	5	720575940661302657	NA
720575940623365813	s-CPDN3C	7	720575940424080181	NA
720575940623365813	s-CPDN3C	7	720575940612278195	NA
720575940623365813	s-CPDN3C	10	720575940614572542	NA
720575940623365813	s-CPDN3C	6	720575940616614946	NA
720575940623365813	s-CPDN3C	8	720575940618741157	NA
720575940623365813	s-CPDN3C	5	720575940619451989	NA
720575940623365813	s-CPDN3C	7	720575940620551126	NA
720575940623365813	s-CPDN3C	5	720575940622319715	NA
720575940623365813	s-CPDN3C	9	720575940623609067	NA
720575940623365813	s-CPDN3C	15	720575940626449158	NA
720575940623365813	s-CPDN3C	37	720575940626775824	NA
720575940623365813	s-CPDN3C	5	720575940635001881	NA
720575940623365813	s-CPDN3C	5	720575940638775640	NA
720575940623365813	s-CPDN3C	12	720575940638954611	NA
720575940623365813	s-CPDN3C	6	720575940650635641	NA
720575940623365813	s-CPDN3C	8	720575940651601910	NA
720575940623474019	s-CPDN3B	11	720575940612171237	NA
720575940623474019	s-CPDN3B	5	720575940615430283	NA
720575940623474019	s-CPDN3B	9	720575940616483284	NA
720575940623474019	s-CPDN3B	5	720575940630309391	NA
720575940623474019	s-CPDN3B	8	720575940631098947	NA
720575940623474019	s-CPDN3B	9	720575940637396964	NA
720575940623857084	s-CPDN3A	7	720575940616483284	NA
720575940624010829	s-CPDN3C	5	720575940614668849	NA
720575940624010829	s-CPDN3C	14	720575940618791515	NA
720575940624010829	s-CPDN3C	6	720575940622839786	NA
720575940624010829	s-CPDN3C	6	720575940626449158	NA
720575940624010829	s-CPDN3C	7	720575940651601910	NA
720575940624155416	DN1a	5	720575940606154255	NA
720575940624155416	DN1a	10	720575940608573193	NA
720575940624155416	DN1a	5	720575940613068595	NA
720575940624155416	DN1a	5	720575940614073172	NA
720575940624155416	DN1a	5	720575940614092372	NA
720575940624155416	DN1a	5	720575940620296964	NA
720575940624155416	DN1a	9	720575940620358336	NA
720575940624155416	DN1a	12	720575940622357253	NA
720575940624155416	DN1a	15	720575940626130215	NA
720575940624155416	DN1a	26	720575940626584719	NA
720575940624155416	DN1a	13	720575940628132745	NA
720575940624155416	DN1a	41	720575940628481512	NA
720575940624155416	DN1a	5	720575940630190446	NA
720575940624155416	DN1a	5	720575940630190702	NA
720575940624155416	DN1a	21	720575940635229591	NA
720575940624155416	DN1a	19	720575940635503712	NA
720575940624155416	DN1a	14	720575940636212660	NA
720575940624155416	DN1a	5	720575940636662847	NA
720575940624155416	DN1a	6	720575940638978749	NA
720575940624162328	s-CPDN3B	5	720575940611261170	NA
720575940624162328	s-CPDN3B	8	720575940616330011	NA
720575940624162328	s-CPDN3B	15	720575940619451989	NA
720575940624162328	s-CPDN3B	15	720575940626775824	NA
720575940624259720	l-LNv	5	720575940611884773	NA
720575940624259720	l-LNv	5	720575940612246990	NA
720575940624259720	l-LNv	5	720575940613464839	NA
720575940624259720	l-LNv	6	720575940613630631	NA
720575940624259720	l-LNv	6	720575940614607912	NA
720575940624259720	l-LNv	5	720575940616677332	NA
720575940624259720	l-LNv	5	720575940618504395	NA
720575940624259720	l-LNv	5	720575940620960020	NA
720575940624259720	l-LNv	5	720575940622206442	NA
720575940624259720	l-LNv	5	720575940623340412	NA
720575940624259720	l-LNv	6	720575940624145919	NA
720575940624259720	l-LNv	9	720575940627864305	NA
720575940624259720	l-LNv	5	720575940627864326	NA
720575940624375113	s-CPDN3D	5	720575940586140241	NA
720575940624375113	s-CPDN3D	16	720575940617448331	NA
720575940624375113	s-CPDN3D	7	720575940620654616	NA
720575940624375113	s-CPDN3D	6	720575940622240183	NA
720575940624375113	s-CPDN3D	5	720575940622717420	NA
720575940624375113	s-CPDN3D	24	720575940629786998	NA
720575940624551056	s-CPDN3A	13	720575940606979081	NA
720575940624551056	s-CPDN3A	6	720575940617448331	NA
720575940624551056	s-CPDN3A	8	720575940619436225	NA
720575940624551056	s-CPDN3A	13	720575940623535851	NA
720575940624551056	s-CPDN3A	6	720575940627472684	NA
720575940624551056	s-CPDN3A	5	720575940633662881	NA
720575940624899767	DN1pA	5	720575940447173317	NA
720575940624899767	DN1pA	5	720575940457836835	NA
720575940624920871	APDN3	5	720575940502033617	NA
720575940624920871	APDN3	5	720575940535460797	NA
720575940624920871	APDN3	6	720575940538946906	NA
720575940624920871	APDN3	5	720575940570630758	NA
720575940624920871	APDN3	5	720575940584762495	NA
720575940624920871	APDN3	5	720575940590085773	NA
720575940624920871	APDN3	5	720575940592338067	NA
720575940624920871	APDN3	5	720575940593610859	NA
720575940624920871	APDN3	6	720575940596245272	NA
720575940624920871	APDN3	38	720575940605115337	NA
720575940624920871	APDN3	13	720575940605255042	NA
720575940624920871	APDN3	12	720575940606119625	NA
720575940624920871	APDN3	15	720575940610152857	NA
720575940624920871	APDN3	5	720575940610294933	NA
720575940624920871	APDN3	42	720575940610537170	NA
720575940624920871	APDN3	6	720575940612255424	NA
720575940624920871	APDN3	9	720575940612725466	NA
720575940624920871	APDN3	5	720575940613825099	NA
720575940624920871	APDN3	5	720575940614115915	NA
720575940624920871	APDN3	30	720575940615529631	NA
720575940624920871	APDN3	5	720575940615694806	NA
720575940624920871	APDN3	6	720575940616713996	NA
720575940624920871	APDN3	6	720575940617056448	NA
720575940624920871	APDN3	6	720575940617392285	NA
720575940624920871	APDN3	58	720575940618330041	NA
720575940624920871	APDN3	9	720575940618968118	NA
720575940624920871	APDN3	12	720575940619098721	NA
720575940624920871	APDN3	6	720575940619936080	NA
720575940624920871	APDN3	5	720575940620303713	NA
720575940624920871	APDN3	6	720575940621603755	NA
720575940624920871	APDN3	43	720575940621947302	NA
720575940624920871	APDN3	6	720575940622754342	NA
720575940624920871	APDN3	7	720575940622828780	NA
720575940624920871	APDN3	14	720575940623219113	NA
720575940624920871	APDN3	6	720575940625734714	NA
720575940624920871	APDN3	27	720575940625869331	NA
720575940624920871	APDN3	12	720575940625984893	NA
720575940624920871	APDN3	14	720575940626115324	NA
720575940624920871	APDN3	8	720575940626591875	NA
720575940624920871	APDN3	9	720575940626828292	NA
720575940624920871	APDN3	7	720575940627263290	NA
[truncated: 1,946 more rows]
