# Supplementary material for: Synaptic connectome of the Drosophila circadian clock
Source: Nat Commun. 2024 Dec 5;15:10392. doi: 10.1038/s41467-024-54694-0 (PMC11621569; doi:10.1038/s41467-024-54694-0)
Supplement: Supplementary file 12 — Source data [file 41467_2024_54694_MOESM12_ESM.zip › Source Data for Reinhard et al 2024/Supplementary_Figure_02A.csv]

	right_APDN3_720575940615228723	right_APDN3_720575940620028096	right_APDN3_720575940621268651	right_APDN3_720575940629399370	right_APDN3_720575940637041263	right_APDN3_720575940640278387	right_DN1a_720575940624155416	right_DN1a_720575940626755673	right_DN1pA_720575940622228999	right_DN1pA_720575940623036766	right_DN1pA_720575940624899767	right_DN1pA_720575940633976403	right_DN1pB_720575940621638593	right_DN1pB_720575940628358931	right_DN1pC_720575940608161116	right_DN1pC_720575940632575584	right_DN1pD_720575940611585459	right_DN1pD_720575940612153842	right_DN1pD_720575940613262259	right_DN1pD_720575940631242799	right_DN1pE_720575940612391464	right_DN1pE_720575940631863085	right_DN2_720575940629218811	right_DN2_720575940643843620	right_l-CPDN3_720575940634069148	right_l-LNv_720575940616662284	right_l-LNv_720575940622355894	right_l-LNv_720575940626843536	right_l-LNv_720575940630926075	right_LN_ITP_720575940619074049	right_LN_ITP_720575940627933336	right_LNd_CRYn_720575940609504210	right_LNd_CRYn_720575940623003405	right_LNd_CRYn_720575940626899817	right_LNd_CRYp_720575940611617838	right_LNd_CRYp_720575940654676385	right_LPN_720575940625976409	right_LPN_720575940629066087	right_LPN_720575940637555288	right_s-CPDN3A_720575940610128082	right_s-CPDN3A_720575940612148210	right_s-CPDN3A_720575940615337019	right_s-CPDN3A_720575940616424927	right_s-CPDN3A_720575940620755297	right_s-CPDN3A_720575940621033152	right_s-CPDN3A_720575940621103495	right_s-CPDN3A_720575940621126365	right_s-CPDN3A_720575940623857084	right_s-CPDN3A_720575940624551056
right_APDN3_720575940615228723	1	0.422926376348776	0.297383961362975	0.915047950332277	0.543037031612389	0.245066585343736	0.0095089026982169	0.0148658084382183	0.0622022641300512	0.0256019740323412	0.0667692696784374	0.0148683706015039	0.0174360544577454	0.0246400135583236	0.0389209022693432	0.0398680789294684	0.0151186035856247	0.0129619430878637	0.0077222362396607	0.0294510334848408	0.0319652557754831	0.041970668327884	0.0037274839151273	0.00128999112394283	0.0514460092197179	0.0135907811458839	0.00863477006369013	0.0218334576280518	0.00518597493627354	0.105305382131915	0.106848883109863	0.00243759310499784	0.0020287147249356	0.000259220943350683	0.0464471794779524	0.04452233330424	0.0194118553316716	0.036691078946749	0.0292280553412108	0.0583303816412514	0.127744668973705	0.0536096340449312	0.0278646191810728	0.100668699560027	0.113223588725918	0.327564826338762	0.283265669804627	0.0914275420721944	0.334093529538294
right_APDN3_720575940620028096	0.422926376348776	1	0.311898887316204	0.428090290494407	0.477791386681065	0.242669841752904	0.0044634928049421	0.00493796189610824	0.0377423787826276	0.00356196299532016	0.0323417738484939	0.00482976511210386	0.00212073508099458	0.001376508482376	0.00817758311671057	0.00746256359878278	0.000564787870073887	0.00156676563008645	0.00211012265083365	9.83651577451542e-05	0.00210069528907735	0.00168156125033781	0.0016224638907291	0.00297244714169088	0.0194382978092554	0.00661204417734347	0.00287118491213923	0.0125920014490322	0.0035767611445221	0.0191451471818659	0.0220608239880637	0.000242082393640277	0.000660902915581818	0.000442733176017387	0.0185205661491265	0.00606349458717642	0.0209680425317382	0.00709281166752752	0.00372491800475535	0.0574005965941973	0.112472709218682	0.0059818123589499	0.00249731636091831	0.0297024932239096	0.07047354093451	0.325379510151279	0.271962969901558	0.0841087803419403	0.312038050503193
right_APDN3_720575940621268651	0.297383961362975	0.311898887316204	1	0.316984494500022	0.407476497703453	0.799313143895174	0.00317968732167588	0.00558507740923044	0.0321800565807347	0.000588659571598806	0.0311819386745389	0.00323153506584299	0.00257732622978781	0.00427466353365726	0.0121413183406057	0.0096011673157542	0.00191595389589103	0.00124684831505373	0.00170006282355576	0.00119244969188597	0.000593912888350086	0.000481557338387402	0.0059537433789571	0.0127101873975504	0.0275802449821563	0.0319173048204712	0.0163827837751319	0.0387193694680143	0.0066279946479299	0.0997847392722176	0.0664475677428461	0.000515007733712901	0.00151336209713108	0.00125691327941765	0.0244704476308934	0.0100861460398683	0.00424121238081134	0.0232494263446374	9.96393167478093e-05	0.0525054795967268	0.104359516359955	0.0131904329305392	0.00118986084617694	0.0233355062827087	0.0997915367754668	0.234360914004493	0.325029792912113	0.0602386639245429	0.272468041827493
right_APDN3_720575940629399370	0.915047950332277	0.428090290494407	0.316984494500022	1	0.570681596665362	0.269742960208098	0.0131828984221442	0.0186820312908681	0.0768378439870026	0.0375370174627209	0.0695754322176743	0.0226684951730595	0.0165702926235521	0.0217220742044285	0.0363683253314858	0.0327877439700531	0.010227212192551	0.0162283681716913	0.00884104328212664	0.0194642769217203	0.0112551787491131	0.0179749407164691	0.00525741244660001	0.00379840358728361	0.0646194530093414	0.0140634731564608	0.0100030684193263	0.0239566341384404	0.00352236101188553	0.12694671661875	0.13438720050709	0.0127742854384519	0.0113848460210514	0.00605159140173507	0.056774352367608	0.0531611652448094	0.0170230450689851	0.040928910842602	0.0139525366169362	0.0528828180873446	0.126646251322627	0.0659929255999458	0.025157993355501	0.0948590993402241	0.108775784870409	0.331834481975209	0.286359655408083	0.0977344472769553	0.323142938644251
right_APDN3_720575940637041263	0.543037031612389	0.477791386681065	0.407476497703453	0.570681596665362	1	0.365179103208667	0.00202889394085764	0.00379637084622653	0.047298022553537	0.00318883761086106	0.0410367167617642	0.00273051792123797	0.00203415088192479	0.00275494385300105	0.0174990448276187	0.0111181025320793	0.000905101197722366	0.000150762525286694	0.00138412210914034	5.09666932477857e-05	0.00143775847422108	0.00137251037202404	0.00311195745895402	0.00677132006967173	0.022918384791899	0.0198086499662037	0.0148854824149366	0.03194814961908	0.00573236507964424	0.0751837610470997	0.0543814268235467	0.00039621658216175	0.000870561612556787	0.00107443884613413	0.0317267953479452	0.013309009614511	0.0107320466940417	0.0246487446646238	0.00448608243350544	0.0586523465864251	0.116125448135884	0.0161894104636136	0.00242946807316636	0.0246937583147311	0.0683156821280877	0.32602266066578	0.314661064677179	0.0839275834590149	0.332167015798255
right_APDN3_720575940640278387	0.245066585343736	0.242669841752904	0.799313143895174	0.269742960208098	0.365179103208667	1	0.00158879818366973	0.00220898639354344	0.0299484659776414	0.00025454295245429	0.0243828120895174	0.00431491817657404	0.00329635254259786	0.00526380591685638	0.0216606059757752	0.0178414161901693	0.00223116746423723	0.000527265819954445	0.00174941230708063	0	0.00299529611803206	0.00133079756434094	0.00732848950648737	0.0159457012782273	0.0312432875642208	0.0336029121059594	0.0197972151890179	0.0435657169631902	0.0080553574415663	0.0922137208687899	0.0589617241777485	0.00052592324176195	0.00189391858964491	0.00157298205761422	0.018938042815122	0.0101044481426601	0.0107925638939228	0.0272169826476957	0.00170582755379547	0.044364265443585	0.0893198993603964	0.00928965661057094	0.00177199131663545	0.0213223757855066	0.0967642961477112	0.183766866887281	0.281322299791043	0.0454930001958041	0.225705543974161
right_DN1a_720575940624155416	0.0095089026982169	0.0044634928049421	0.00317968732167588	0.0131828984221442	0.00202889394085764	0.00158879818366973	1	0.858704692463231	0.185336843993895	0.169177829865269	0.196091429001017	0.196156024820165	0.0176235703327619	0.0352659147578915	0.0132277233866359	0.00890720801423889	0.00533965923393782	0.00704191207418208	0.00577539220891558	0.00452623273733454	0.00241013976870327	0.0021482268964329	0.00932675495138831	0.00733907503174866	0.0499438088900396	0.000665223851947438	0.000408438161094166	0.00476824371800991	0.0013306110267438	0.100177198665078	0.104802572385982	0.00128824482482544	0.0048326680378602	0.000380057629172989	0.00782088893153728	0.0101493199747197	0.0251149650696223	0.0340306945648549	0.0630727398067899	0.00479033607934275	0.0105149138238982	0.0711915850463584	0.0658310637675419	0.0503359154361612	0.0825656166031302	0.0110833381495872	0.00145960811889426	0.00908557927113679	0.0164030557934936
right_DN1a_720575940626755673	0.0148658084382183	0.00493796189610824	0.00558507740923044	0.0186820312908681	0.00379637084622653	0.00220898639354344	0.858704692463231	1	0.179002125645332	0.159514859085998	0.187389486398214	0.182045697585422	0.0192232539248683	0.0383620166058459	0.0223987385673861	0.0145017286009849	0.0190502713044578	0.00985410218012567	0.00648198489226929	0.0151494735602769	0.00382589080667069	0.00390145012421179	0.0160876681527392	0.00685685529323987	0.0591145319850541	0.00198760547245365	0.000621472890220874	0.00478987608579475	0.00282941948411411	0.125160246260189	0.115984748856553	0.00190475373652929	0.00504549134286735	0.00017054738252976	0.00989904146187243	0.0132243033433144	0.0273109678935603	0.032047123961201	0.0501965561035711	0.000270809469000982	0.0132064861632122	0.0744963228287369	0.0629647856948129	0.0624544205858288	0.0849746703951796	0.0192755212774706	0.00274985055732147	0.010048607218318	0.0176493622642814
right_DN1pA_720575940622228999	0.0622022641300512	0.0377423787826276	0.0321800565807347	0.0768378439870026	0.047298022553537	0.0299484659776414	0.185336843993895	0.179002125645332	1	0.63665909897682	0.706073419031573	0.561807600619957	0.264460237625416	0.291722287886096	0.0244192041656439	0.0331369668437761	0.0991956602587584	0.13119360807714	0.121627138496172	0.101679650769402	0.054114978219031	0.0949435287936892	0.0405756742859577	0.0335351442271735	0.0559793237817894	0.0212629003954644	0.00248975087305308	0.0107361585859146	0.00225824558251612	0.156953307204434	0.141543793417113	0.0136433486090083	0.0190475180156007	0.01035875331662	0.072998013833351	0.0867269182595315	0.0333312888727192	0.0419670527291302	0.0291950927786949	0.0194489616147425	0.0267563956474198	0.101380494366876	0.0740664314968088	0.0508406310581843	0.0975581716801885	0.0662427944974058	0.044348484739074	0.0191596928575743	0.0586169107000748
right_DN1pA_720575940623036766	0.0256019740323412	0.00356196299532016	0.000588659571598806	0.0375370174627209	0.00318883761086106	0.00025454295245429	0.169177829865269	0.159514859085998	0.63665909897682	1	0.639192995064306	0.625852910696463	0.113554631267264	0.147115411092502	0.0123594050673646	0.0230357005328733	0.0632076859699997	0.0710366601751638	0.0686694405790765	0.0779495435499969	0.0210073972294207	0.0380374937661596	0.0540566659659246	0.0301686105645798	0.0322827302288117	0.0141612591552824	0.00053351804422566	0.00460777224907665	0	0.132592740786462	0.133908221203881	0.0140282390125854	0.0216746000744043	0.0108609135224577	0.0446559560054338	0.0529403217837869	0.0329180345878613	0.0492535305602968	0.0275293517075991	0.0116513149434539	0.0159429366129272	0.0846118679745638	0.0721473744585243	0.040266175648053	0.0857460085417907	0.0271817172209716	0.00741454671007612	0.0271293641406589	0.0135904964609408
right_DN1pA_720575940624899767	0.0667692696784374	0.0323417738484939	0.0311819386745389	0.0695754322176743	0.0410367167617642	0.0243828120895174	0.196091429001017	0.187389486398214	0.706073419031573	0.639192995064306	1	0.598020146812898	0.214062862827557	0.246607892748973	0.0144408553623948	0.0237571760783969	0.0798922864329364	0.0806454779052897	0.0692056985221943	0.102164742492025	0.016674780964371	0.0484278620170499	0.0456807959608598	0.0361966225833425	0.0417687349545446	0.0227415711057757	0.00388745043361249	0.00988745969880664	0.00394910029258211	0.145311244425414	0.123343337251519	0.00779373467822976	0.0190422943943079	0.00558963711880828	0.0509227831796435	0.0503990677691898	0.022024139219389	0.026715933037958	0.0300854239014521	0.0143770059426236	0.0245914933144706	0.120202616362864	0.0741494884264713	0.0523595865000884	0.097667498162274	0.0447295013812423	0.0525129749730224	0.0162812985012281	0.0398448854807863
right_DN1pA_720575940633976403	0.0148683706015039	0.00482976511210386	0.00323153506584299	0.0226684951730595	0.00273051792123797	0.00431491817657404	0.196156024820165	0.182045697585422	0.561807600619957	0.625852910696463	0.598020146812898	1	0.143603081324759	0.155280821084814	0.0271702688136038	0.0349654227660272	0.0581581485062999	0.0887372144577847	0.0820467275460555	0.0488437603777637	0.0266414766419085	0.0584535461163241	0.0333842349484478	0.0331520510485907	0.0265162484983093	0.0156676606492944	0.000516851889802064	0.00650304654526275	0	0.129218255405209	0.138544788317591	0.0111110317701166	0.013729224683729	0.0110365818423477	0.0385954149476727	0.0470416126762568	0.0275948024338294	0.0268271369006813	0.0241024517546895	0.0140980978042164	0.0131024548418913	0.0729388267085554	0.0641425500437028	0.0278046817989306	0.0836762164579487	0.0169753474646303	0.00260381500748675	0.0105316842592251	0.0161253902983977
right_DN1pB_720575940621638593	0.0174360544577454	0.00212073508099458	0.00257732622978781	0.0165702926235521	0.00203415088192479	0.00329635254259786	0.0176235703327619	0.0192232539248683	0.264460237625416	0.113554631267264	0.214062862827557	0.143603081324759	1	0.788755001411183	0.023598963442691	0.0339081627161997	0.058617081808458	0.116286128255495	0.127673918292158	0.122419724097554	0.0500827059768399	0.112851161902786	0.0314479726149728	0.0309810710836187	0.0100435926094502	0.00207042461836916	0.00030042061292544	0.00125621610036476	0	0.0231609268757228	0.0208159930525231	0.0218720524959665	0.0222669677288178	0.016472451495154	0.0202143265038848	0.0291375088474069	0.0155126684876094	0.013527865084747	0.00842588486147696	0.0379933814128756	0.0176852841775269	0.114176027673185	0.0225311002875291	0.038417741359106	0.0537959303371012	0.0175251449907427	0.00948637912161224	0.0166311683060315	0.0113968546673754
right_DN1pB_720575940628358931	0.0246400135583236	0.001376508482376	0.00427466353365726	0.0217220742044285	0.00275494385300105	0.00526380591685639	0.0352659147578915	0.0383620166058459	0.291722287886096	0.147115411092502	0.246607892748973	0.155280821084814	0.788755001411183	1	0.039962695272475	0.0549620118785223	0.0921035245199031	0.129970493692309	0.139121335291247	0.184566600471148	0.0943793746687619	0.14297724477641	0.046762726603808	0.0321380331265966	0.0167026077846203	0.00346535879812508	0	0.00209758929938395	0	0.0506935107427283	0.0384828217306779	0.0307073850863068	0.0333004931937499	0.0206189037854334	0.0203836702920705	0.0342779797548469	0.0256454581388852	0.0264979931436457	0.0286088218744835	0.0378919527754221	0.0251106962751193	0.132525044393999	0.0385356410209745	0.0406686126263136	0.0795051861259494	0.0236947155830532	0.0215587286010062	0.025982910822718	0.0248200420954168
right_DN1pC_720575940608161116	0.0389209022693432	0.00817758311671058	0.0121413183406057	0.0363683253314858	0.0174990448276187	0.0216606059757752	0.0132277233866359	0.0223987385673861	0.0244192041656439	0.0123594050673646	0.0144408553623948	0.0271702688136038	0.023598963442691	0.039962695272475	1	0.802051925017261	0.0425726014974416	0.154129279631752	0.198928270224289	0.0470576403678596	0.3005846140007	0.377836678592399	0.00299043395294399	0.00604483400435467	0.00255892656158831	0	0	0	0	0.019722022989769	0.0292011802458961	0.0176196194324993	0.0137109210257721	0.0132028568753973	0.0529818796516858	0.0713869930428779	0.215625560829638	0.0937618128247372	0.444275745345508	0.00665384151894192	0.0470784923479387	0.0263393541365104	0.031171072569382	0.0837889914830973	0.0754121806441641	0.0557761211850513	0.0305857094843761	0.0304201735340878	0.0433532632782205
right_DN1pC_720575940632575584	0.0398680789294684	0.00746256359878278	0.0096011673157542	0.0327877439700531	0.0111181025320793	0.0178414161901693	0.00890720801423889	0.0145017286009849	0.0331369668437761	0.0230357005328733	0.0237571760783969	0.0349654227660272	0.0339081627161997	0.0549620118785223	0.802051925017261	1	0.0384854059435877	0.166353546791531	0.213228116904448	0.0482228699881335	0.355114635087454	0.417556814421779	0.0040693167775527	0.00658073749353197	0.00562609838876863	0	0	0	0	0.0268870342931584	0.0368782996344583	0.0119563940402121	0.0101578851014226	0.00836654538704861	0.0668718888491564	0.0841884431684929	0.225596904574038	0.116127119800555	0.45680882138854	0.0106504647884026	0.0716051449015949	0.0267927790537141	0.0405759637574143	0.0855382078659959	0.0763252218503274	0.103196743828126	0.0503047425436807	0.0336089531649977	0.0809238460567082
right_DN1pD_720575940611585459	0.0151186035856247	0.000564787870073887	0.00191595389589103	0.010227212192551	0.000905101197722366	0.00223116746423723	0.00533965923393782	0.0190502713044578	0.0991956602587584	0.0632076859699997	0.0798922864329364	0.0581581485063	0.058617081808458	0.0921035245199032	0.0425726014974416	0.0384854059435877	1	0.237923845622116	0.265703169220698	0.499253776088142	0.100611423801442	0.0992424969344582	0.0480468746222863	0.0296370899724122	0.00715952640222278	0.000719843351489242	0.000163108482158642	0.000933287428995589	0	0.0260210281391094	0.0287631512653988	0.0291922681069911	0.0429260094093769	0.0259200295214139	0.0174774485867789	0.0217276457684098	0.121109120751083	0.0354478605864314	0.0835236006851414	0.0377873205179973	0.0863550747511424	0.0510319325703577	0.0984577930968525	0.0583161542077934	0.0594558133653502	0.0440465605721615	0.0210347051313424	0.0260596751829117	0.0509928087327277
right_DN1pD_720575940612153842	0.0129619430878637	0.00156676563008645	0.00124684831505373	0.0162283681716913	0.000150762525286694	0.000527265819954445	0.00704191207418208	0.00985410218012567	0.13119360807714	0.0710366601751638	0.0806454779052897	0.0887372144577847	0.116286128255495	0.129970493692309	0.154129279631752	0.166353546791531	0.237923845622116	1	0.753624323053387	0.258039632267044	0.195588663438811	0.21243580969822	0.0329277148684851	0.0391998020957052	0.0500613585230397	0	0	9.79755240465764e-05	0	0.048131098150848	0.0639671820441227	0.039529117597041	0.0711791928686588	0.08010508856491	0.0351173239588506	0.0464745838148174	0.0805421825017351	0.0390018033628549	0.143329228837006	0.0185977059040732	0.0672409954614373	0.123273295375311	0.165880594146665	0.109690769047517	0.134816543793575	0.083215943940016	0.020418569453477	0.0535466393646359	0.0407558789116151
right_DN1pD_720575940613262259	0.0077222362396607	0.00211012265083365	0.00170006282355576	0.00884104328212664	0.00138412210914034	0.00174941230708063	0.00577539220891558	0.00648198489226929	0.121627138496172	0.0686694405790765	0.0692056985221943	0.0820467275460555	0.127673918292158	0.139121335291247	0.198928270224289	0.213228116904447	0.265703169220698	0.753624323053387	1	0.272642265496898	0.238996676953287	0.261844793319567	0.0237117750348902	0.0344508441212573	0.0257439897036992	0.000367754143838287	0	0.000572873528722404	0	0.0412683450001082	0.0517808320572585	0.0295740641053315	0.0462120657509372	0.0472532635492754	0.0251942042743754	0.036241562424884	0.0867270562171735	0.0432346965097267	0.175867203171499	0.0156817226870009	0.072994716101179	0.0950833369184143	0.157383278873825	0.0984486746853883	0.119754996051116	0.0700784171250134	0.0150744104095412	0.0461159289420537	0.0380478953238911
right_DN1pD_720575940631242799	0.0294510334848408	9.83651577451542e-05	0.00119244969188597	0.0194642769217203	5.09666932477857e-05	0	0.00452623273733454	0.0151494735602769	0.101679650769402	0.0779495435499969	0.102164742492025	0.0488437603777637	0.122419724097554	0.184566600471148	0.0470576403678596	0.0482228699881335	0.499253776088142	0.258039632267044	0.272642265496898	1	0.102620111480841	0.0921395830108434	0.0357333397268933	0.0225220035990495	0.0105749213835683	0.000851229390544177	0	0	0	0.02239438984667	0.0269779789163596	0.0390644878895695	0.0465844382714852	0.0187066210122007	0.022471808464333	0.0292389706253248	0.0897147111776821	0.0587674648294115	0.0612426956143857	0.0249040614682403	0.0546333496821655	0.076615032226684	0.122782998149066	0.0786371067594495	0.0936077432419166	0.0312245733963997	0.0098403280248438	0.0193946202790785	0.0338753797813699
right_DN1pE_720575940612391464	0.0319652557754831	0.00210069528907735	0.000593912888350086	0.0112551787491131	0.00143775847422108	0.00299529611803206	0.00241013976870327	0.00382589080667069	0.054114978219031	0.0210073972294207	0.016674780964371	0.0266414766419085	0.0500827059768399	0.0943793746687619	0.3005846140007	0.355114635087454	0.100611423801442	0.195588663438811	0.238996676953287	0.102620111480841	1	0.713777109784534	0.00190203777785285	0.0116764713412801	0.0116666593300984	0	0	0	0	0.0107334753894237	0.0124426411836691	0.00904106788208283	0.00725470172243825	0.00354552432781604	0.0508579198737843	0.0800795143026054	0.14026686906932	0.137816290740463	0.348462996121737	0.00409016722019906	0.0546540659735161	0.0301635381030921	0.0447506209492393	0.0499034467574355	0.0414727075462114	0.0753308262034385	0.101847528440608	0.0209739818006241	0.11369588466427
right_DN1pE_720575940631863085	0.041970668327884	0.00168156125033781	0.000481557338387402	0.0179749407164691	0.00137251037202404	0.00133079756434094	0.0021482268964329	0.00390145012421179	0.0949435287936892	0.0380374937661596	0.0484278620170499	0.0584535461163241	0.112851161902786	0.14297724477641	0.377836678592399	0.417556814421779	0.0992424969344582	0.21243580969822	0.261844793319567	0.0921395830108434	0.713777109784534	1	0.00447713607552897	0.00969058878520576	0.012139670439072	0	0	0	0	0.0124069627983113	0.0147900347380594	0.00944441267942126	0.0118433597007196	0.00381545504451133	0.0441968681477925	0.0549354745170554	0.173270336522622	0.0987000554242966	0.436078253800241	0.00734531859899936	0.0437468337397728	0.0364691022654444	0.0424543784683141	0.0523413934259283	0.0388200243074273	0.0825063210667952	0.132336305750948	0.02582864676426	0.144491484028514
right_DN2_720575940629218811	0.0037274839151273	0.0016224638907291	0.0059537433789571	0.00525741244660001	0.00311195745895402	0.00732848950648737	0.00932675495138831	0.0160876681527392	0.0405756742859577	0.0540566659659246	0.0456807959608598	0.0333842349484478	0.0314479726149728	0.046762726603808	0.00299043395294399	0.0040693167775527	0.0480468746222863	0.0329277148684851	0.0237117750348902	0.0357333397268933	0.00190203777785285	0.00447713607552897	1	0.394203437764361	0.0189861946436651	0.00489441587903165	9.63578246426468e-05	0.00243207475010394	0	0.027466550294474	0.0323473130507175	0.00465956522479261	0.00796360133852707	0.00127669036520638	0.0127852451448549	0.0179002943624955	0.0157105726105388	0.0227801777230089	0.00832916794710334	0.0036407179869775	0.00169054608162632	0.0970978728435552	0.0527365033561913	0.00514218682597552	0.026032587600581	0.00424022772721421	0.00401738759968936	0.00257356000569169	0.00292599743251362
right_DN2_720575940643843620	0.00128999112394283	0.00297244714169088	0.0127101873975504	0.00379840358728361	0.00677132006967173	0.0159457012782273	0.00733907503174866	0.00685685529323987	0.0335351442271735	0.0301686105645798	0.0361966225833425	0.0331520510485907	0.0309810710836187	0.0321380331265966	0.00604483400435467	0.00658073749353197	0.0296370899724122	0.0391998020957052	0.0344508441212573	0.0225220035990495	0.0116764713412801	0.00969058878520576	0.394203437764361	1	0.0226044433581597	0.00467688583095039	0	0.00499578573400532	0	0.0298279956376062	0.0380538157135051	0.00390510254920498	0.00484133656074714	0.00444604463699327	0.020832293749523	0.030811969427177	0.020237676120286	0.0249885590570736	0.0176185778694874	0.00158930499790244	0.00517094820823883	0.0870382529970494	0.0656697925624033	0.0176706910592878	0.0485721592987905	0.0127415026337146	0.00693186195548381	0.00508043626316393	0.00824504376725378
right_l-CPDN3_720575940634069148	0.0514460092197179	0.0194382978092554	0.0275802449821563	0.0646194530093414	0.022918384791899	0.0312432875642207	0.0499438088900396	0.0591145319850541	0.0559793237817894	0.0322827302288117	0.0417687349545446	0.0265162484983092	0.0100435926094502	0.0167026077846203	0.00255892656158831	0.00562609838876863	0.00715952640222278	0.0500613585230397	0.0257439897036992	0.0105749213835683	0.0116666593300984	0.012139670439072	0.0189861946436651	0.0226044433581597	1	0.0316663987665291	0.0172939284623684	0.021848070901657	0.0113618478900878	0.251929124143932	0.252469083052304	0.0183109563840188	0.0197863751979979	0.0387383363018051	0.0507713281446704	0.0755507234731962	0.0282403870355187	0.048341440761998	0.017095297557801	0.0220440371663781	0.0922913740648464	0.136476893347173	0.110674133192181	0.125005443336585	0.133083134793029	0.119722646404823	0.0291893721469233	0.0700992717279169	0.0824647202940058
right_l-LNv_720575940616662284	0.0135907811458839	0.00661204417734347	0.0319173048204712	0.0140634731564608	0.0198086499662037	0.0336029121059594	0.000665223851947438	0.00198760547245365	0.0212629003954644	0.0141612591552824	0.0227415711057757	0.0156676606492944	0.00207042461836916	0.00346535879812508	0	0	0.000719843351489242	0	0.000367754143838287	0.000851229390544177	0	0	0.00489441587903165	0.00467688583095038	0.0316663987665291	1	0.289075316403236	0.29869998412316	0.256323618907355	0.101905783775281	0.0393279664423623	0	0.000635477935181888	0.000527792163568265	0.000553720221813186	0.00145267730663621	0.000648374284768529	0.00430825440585867	0	0	0.00285428999286962	0.00649378031359532	0.00212345336204849	0.00581094246757293	0.00182189564543277	0.00297331238578265	0.00475455519698395	0	0.00557733071755345
right_l-LNv_720575940622355894	0.00863477006369013	0.00287118491213923	0.0163827837751319	0.0100030684193263	0.0148854824149366	0.0197972151890179	0.000408438161094166	0.000621472890220874	0.00248975087305308	0.00053351804422566	0.00388745043361249	0.000516851889802064	0.00030042061292544	0	0	0	0.000163108482158642	0	0	0	0	0	9.63578246426468e-05	0	0.0172939284623684	0.289075316403236	1	0.485261599165676	0.403597810560563	0.112415639228319	0.0420732640527159	0	0	0	0.00159829422870883	0.00200496539044779	0	0.00132840524004001	0	0	0.00199314613705366	0.00535906848129604	0.00188720520113262	0.00541036244194645	0	0	0.00442679771990023	0.000236345998187892	0.00167866696594557
right_l-LNv_720575940626843536	0.0218334576280518	0.0125920014490322	0.0387193694680143	0.0239566341384404	0.03194814961908	0.0435657169631902	0.00476824371800991	0.00478987608579475	0.0107361585859146	0.00460777224907665	0.00988745969880664	0.00650304654526276	0.00125621610036476	0.00209758929938395	0	0	0.000933287428995589	9.79755240465764e-05	0.000572873528722404	0	0	0	0.00243207475010394	0.00499578573400532	0.021848070901657	0.29869998412316	0.485261599165676	1	0.393734198074245	0.119309031143073	0.0530209532186338	0.000157082325366611	0.000678808873598631	0.000563780399304366	0.0022556258255836	0.0018102742643044	0.000692584578547281	0.00464312581514714	7.93375798369194e-05	0.00111120806024108	0.0045733705319661	0.00735978464359971	0.00100649880722011	0.000774110682575798	0.00418464162157127	0.00846947143122988	0.0135433362473487	0.00159076826156431	0.0119152573912291
right_l-LNv_720575940630926075	0.00518597493627354	0.0035767611445221	0.0066279946479299	0.00352236101188552	0.00573236507964424	0.0080553574415663	0.0013306110267438	0.00282941948411411	0.00225824558251612	0	0.00394910029258211	0	0	0	0	0	0	0	0	0	0	0	0	0	0.0113618478900878	0.256323618907355	0.403597810560564	0.393734198074245	1	0.0624064824354628	0.0272822704673596	0	0	0	0	0	0	0.000992258825527107	0	0	0.00230085774708547	0.0052346694903924	0	0	0	0.000296494200845992	0	0	0.000323938028673591
right_LN_ITP_720575940619074049	0.105305382131915	0.0191451471818659	0.0997847392722176	0.12694671661875	0.0751837610470997	0.0922137208687899	0.100177198665078	0.125160246260189	0.156953307204434	0.132592740786462	0.145311244425414	0.129218255405209	0.0231609268757228	0.0506935107427284	0.019722022989769	0.0268870342931584	0.0260210281391094	0.048131098150848	0.0412683450001082	0.02239438984667	0.0107334753894237	0.0124069627983113	0.027466550294474	0.0298279956376062	0.251929124143932	0.101905783775281	0.112415639228319	0.119309031143073	0.0624064824354628	1	0.66114643566034	0.00725672758541603	0.0103432038483164	0.0106694130751656	0.131549397486674	0.189687344934391	0.0509049053896701	0.0745203398810893	0.0201256982429167	0.0181043774451716	0.0705245945273168	0.194406991824363	0.140000576750757	0.177397005916329	0.212808543060143	0.147513463794185	0.0928450591777938	0.0633912428957917	0.121804388055156
right_LN_ITP_720575940627933336	0.106848883109863	0.0220608239880637	0.0664475677428461	0.13438720050709	0.0543814268235467	0.0589617241777485	0.104802572385982	0.115984748856553	0.141543793417113	0.133908221203881	0.123343337251519	0.138544788317591	0.0208159930525231	0.0384828217306779	0.0292011802458961	0.0368782996344583	0.0287631512653988	0.0639671820441227	0.0517808320572585	0.0269779789163596	0.0124426411836691	0.0147900347380594	0.0323473130507175	0.0380538157135051	0.252469083052304	0.0393279664423623	0.0420732640527159	0.0530209532186338	0.0272822704673596	0.66114643566034	1	0.00761505661999728	0.0101630535378377	0.00514995495219875	0.17472543704681	0.251540882122251	0.0327570778857675	0.0814999112822212	0.022729645328566	0.0147242248715192	0.0751373908027283	0.199144424283597	0.144527657293249	0.216589533378747	0.244139763170582	0.165232706517407	0.0894154528417349	0.077045956304891	0.126343059301347
right_LNd_CRYn_720575940609504210	0.00243759310499784	0.000242082393640277	0.000515007733712901	0.0127742854384519	0.00039621658216175	0.00052592324176195	0.00128824482482544	0.00190475373652929	0.0136433486090083	0.0140282390125854	0.00779373467822976	0.0111110317701166	0.0218720524959665	0.0307073850863068	0.0176196194324993	0.0119563940402121	0.0291922681069911	0.039529117597041	0.0295740641053315	0.0390644878895695	0.00904106788208283	0.00944441267942126	0.00465956522479261	0.00390510254920498	0.0183109563840188	0	0	0.000157082325366611	0	0.00725672758541603	0.00761505661999728	1	0.609553644056478	0.374518685828345	0.0263826602110238	0.0311857486123588	0.0399151675028564	0.013479926244127	0.0127624407182009	0.0755226486414813	0.0525558201611918	0.0171941747722999	0.0223020749766108	0.0219953040035871	0.0326505609056753	0.0587489264358206	0.0509108559726615	0.107372936189323	0.0672662117227014
right_LNd_CRYn_720575940623003405	0.0020287147249356	0.000660902915581819	0.00151336209713108	0.0113848460210514	0.000870561612556787	0.00189391858964491	0.0048326680378602	0.00504549134286735	0.0190475180156007	0.0216746000744043	0.0190422943943079	0.013729224683729	0.0222669677288178	0.0333004931937499	0.0137109210257721	0.0101578851014226	0.0429260094093769	0.0711791928686588	0.0462120657509372	0.0465844382714852	0.00725470172243825	0.0118433597007196	0.00796360133852707	0.00484133656074714	0.0197863751979979	0.000635477935181888	0	0.000678808873598631	0	0.0103432038483164	0.0101630535378377	0.609553644056478	1	0.510216945361909	0.0131670865102252	0.023320268364609	0.0315619435745176	0.0094972899789505	0.00945307633657168	0.0957346673915121	0.0639837344622011	0.014727960161661	0.0190274478199397	0.0148704898478365	0.0290137298912373	0.0866705417820092	0.0468338528239631	0.11784667873007	0.0584745960082305
right_LNd_CRYn_720575940626899817	0.000259220943350683	0.000442733176017387	0.00125691327941765	0.00605159140173507	0.00107443884613413	0.00157298205761422	0.000380057629172989	0.00017054738252976	0.01035875331662	0.0108609135224577	0.00558963711880828	0.0110365818423477	0.016472451495154	0.0206189037854334	0.0132028568753973	0.00836654538704861	0.0259200295214139	0.08010508856491	0.0472532635492754	0.0187066210122007	0.00354552432781604	0.00381545504451133	0.00127669036520638	0.00444604463699327	0.0387383363018051	0.000527792163568265	0	0.000563780399304366	0	0.0106694130751656	0.00514995495219875	0.374518685828345	0.510216945361909	1	0.0114913622823855	0.0217995111993256	0.0393636946704037	0.00712752774593009	0.00910746104674918	0.0781877152574765	0.0422528347198141	0.00408859601254597	0.018357982962998	0.0226174166155436	0.0164872714032173	0.109057619231011	0.0283603728868457	0.103820927032708	0.0437299103122972
right_LNd_CRYp_720575940611617838	0.0464471794779524	0.0185205661491265	0.0244704476308934	0.056774352367608	0.0317267953479452	0.018938042815122	0.00782088893153728	0.00989904146187243	0.072998013833351	0.0446559560054338	0.0509227831796435	0.0385954149476727	0.0202143265038848	0.0203836702920704	0.0529818796516858	0.0668718888491564	0.0174774485867789	0.0351173239588506	0.0251942042743754	0.022471808464333	0.0508579198737843	0.0441968681477925	0.0127852451448549	0.020832293749523	0.0507713281446704	0.000553720221813186	0.00159829422870883	0.0022556258255836	0	0.131549397486674	0.17472543704681	0.0263826602110238	0.0131670865102252	0.0114913622823855	1	0.753362936937257	0.198136757304295	0.126408385108439	0.0832073737341475	0.0113359852344194	0.0416131182446268	0.0752331737380561	0.107582333044965	0.101926019153736	0.16248320066714	0.0667990642598354	0.079893814321714	0.0362106029081755	0.0509874264379536
right_LNd_CRYp_720575940654676385	0.04452233330424	0.00606349458717642	0.0100861460398683	0.0531611652448094	0.013309009614511	0.0101044481426601	0.0101493199747197	0.0132243033433144	0.0867269182595315	0.0529403217837869	0.0503990677691898	0.0470416126762568	0.0291375088474069	0.0342779797548469	0.0713869930428779	0.0841884431684929	0.0217276457684098	0.0464745838148174	0.036241562424884	0.0292389706253248	0.0800795143026054	0.0549354745170554	0.0179002943624955	0.030811969427177	0.0755507234731962	0.00145267730663621	0.00200496539044779	0.0018102742643044	0	0.189687344934391	0.251540882122251	0.0311857486123588	0.023320268364609	0.0217995111993256	0.753362936937257	1	0.213981432239912	0.136914966910935	0.117792155087573	0.0086526349188298	0.0585366283457155	0.0925602487667006	0.100838678853491	0.144974779987971	0.182611269944672	0.0852756275776565	0.0849329178915487	0.0295891839903456	0.0583606331204838
right_LPN_720575940625976409	0.0194118553316716	0.0209680425317382	0.00424121238081134	0.0170230450689851	0.0107320466940417	0.0107925638939228	0.0251149650696223	0.0273109678935603	0.0333312888727192	0.0329180345878613	0.022024139219389	0.0275948024338294	0.0155126684876094	0.0256454581388852	0.215625560829638	0.225596904574038	0.121109120751083	0.0805421825017351	0.0867270562171735	0.0897147111776821	0.14026686906932	0.173270336522622	0.0157105726105388	0.020237676120286	0.0282403870355187	0.000648374284768529	0	0.000692584578547281	0	0.0509049053896701	0.0327570778857675	0.0399151675028564	0.0315619435745176	0.0393636946704037	0.198136757304295	0.213981432239912	1	0.206452419590319	0.428944455238544	0.00852106756572858	0.0490316780168227	0.0650982162101646	0.074194533118955	0.103014398355306	0.145702432060449	0.0689218078807898	0.0704929927895557	0.0349262430778901	0.0632131432537089
right_LPN_720575940629066087	0.036691078946749	0.00709281166752752	0.0232494263446374	0.040928910842602	0.0246487446646238	0.0272169826476957	0.0340306945648549	0.032047123961201	0.0419670527291302	0.0492535305602968	0.026715933037958	0.0268271369006813	0.013527865084747	0.0264979931436457	0.0937618128247372	0.116127119800555	0.0354478605864314	0.0390018033628549	0.0432346965097267	0.0587674648294115	0.137816290740463	0.0987000554242966	0.0227801777230089	0.0249885590570736	0.048341440761998	0.00430825440585867	0.00132840524004001	0.00464312581514714	0.000992258825527107	0.0745203398810893	0.0814999112822212	0.013479926244127	0.0094972899789505	0.00712752774593009	0.126408385108439	0.136914966910935	0.206452419590319	1	0.170908092071818	0.0109424695911754	0.0815470163826526	0.0451797777096827	0.0458827158289135	0.0633568802696334	0.0903485107802961	0.0645218642969552	0.0472752651991415	0.027307665351916	0.0537147343378827
right_LPN_720575940637555288	0.0292280553412108	0.00372491800475535	9.96393167478093e-05	0.0139525366169362	0.00448608243350544	0.00170582755379547	0.0630727398067899	0.0501965561035711	0.0291950927786948	0.0275293517075991	0.0300854239014521	0.0241024517546895	0.00842588486147696	0.0286088218744835	0.444275745345508	0.45680882138854	0.0835236006851414	0.143329228837006	0.175867203171499	0.0612426956143857	0.348462996121737	0.436078253800241	0.00832916794710334	0.0176185778694874	0.017095297557801	0	0	7.93375798369194e-05	0	0.0201256982429167	0.022729645328566	0.0127624407182009	0.00945307633657168	0.00910746104674918	0.0832073737341475	0.117792155087573	0.428944455238544	0.170908092071818	1	0.00520598547891418	0.110723748377669	0.0590860498939657	0.0414035231622943	0.101069946083206	0.101357454376162	0.169227955330037	0.111792070720644	0.0358130187930414	0.152675177336279
right_s-CPDN3A_720575940610128082	0.0583303816412514	0.0574005965941973	0.0525054795967268	0.0528828180873446	0.0586523465864251	0.044364265443585	0.00479033607934275	0.000270809469000982	0.0194489616147425	0.0116513149434539	0.0143770059426236	0.0140980978042164	0.0379933814128756	0.0378919527754221	0.00665384151894192	0.0106504647884026	0.0377873205179973	0.0185977059040732	0.0156817226870009	0.0249040614682403	0.00409016722019906	0.00734531859899936	0.0036407179869775	0.00158930499790244	0.0220440371663781	0	0	0.00111120806024108	0	0.0181043774451716	0.0147242248715192	0.0755226486414813	0.0957346673915121	0.0781877152574765	0.0113359852344194	0.0086526349188298	0.00852106756572858	0.0109424695911754	0.00520598547891418	1	0.240415466034705	0.0439900999870149	0.0697342538774223	0.0342520269545752	0.0940888309630597	0.0925501350040167	0.120226542608928	0.188801432321183	0.148536752725145
right_s-CPDN3A_720575940612148210	0.127744668973705	0.112472709218682	0.104359516359955	0.126646251322627	0.116125448135884	0.0893198993603964	0.0105149138238982	0.0132064861632122	0.0267563956474198	0.0159429366129272	0.0245914933144706	0.0131024548418913	0.0176852841775269	0.0251106962751193	0.0470784923479387	0.0716051449015949	0.0863550747511424	0.0672409954614373	0.072994716101179	0.0546333496821656	0.0546540659735161	0.0437468337397728	0.00169054608162632	0.00517094820823883	0.0922913740648464	0.00285428999286962	0.00199314613705366	0.0045733705319661	0.00230085774708547	0.0705245945273168	0.0751373908027283	0.0525558201611918	0.0639837344622011	0.0422528347198141	0.0416131182446268	0.0585366283457155	0.0490316780168227	0.0815470163826526	0.110723748377669	0.240415466034705	1	0.0723190632598628	0.0750345782623763	0.0785828307110427	0.117314595498431	0.220645150130114	0.143594620875721	0.245141887164312	0.243099732272487
right_s-CPDN3A_720575940615337019	0.0536096340449312	0.0059818123589499	0.0131904329305392	0.0659929255999458	0.0161894104636136	0.00928965661057094	0.0711915850463584	0.0744963228287369	0.101380494366876	0.0846118679745638	0.120202616362864	0.0729388267085554	0.114176027673185	0.132525044393999	0.0263393541365104	0.0267927790537141	0.0510319325703577	0.123273295375311	0.0950833369184143	0.076615032226684	0.0301635381030921	0.0364691022654444	0.0970978728435553	0.0870382529970494	0.136476893347173	0.00649378031359532	0.00535906848129604	0.00735978464359971	0.0052346694903924	0.194406991824363	0.199144424283597	0.0171941747722999	0.014727960161661	0.00408859601254597	0.0752331737380561	0.0925602487667006	0.0650982162101646	0.0451797777096827	0.0590860498939657	0.0439900999870149	0.0723190632598628	1	0.324935955424083	0.235045074577497	0.282427699545632	0.0610063404713195	0.0558356970353449	0.0488236709092768	0.0357568998366938
right_s-CPDN3A_720575940616424927	0.0278646191810728	0.00249731636091831	0.00118986084617694	0.025157993355501	0.00242946807316636	0.00177199131663545	0.0658310637675419	0.062964785694813	0.0740664314968088	0.0721473744585243	0.0741494884264713	0.0641425500437028	0.0225311002875291	0.0385356410209745	0.031171072569382	0.0405759637574143	0.0984577930968524	0.165880594146665	0.157383278873825	0.122782998149066	0.0447506209492393	0.0424543784683141	0.0527365033561913	0.0656697925624033	0.110674133192181	0.00212345336204849	0.00188720520113262	0.00100649880722011	0	0.140000576750757	0.144527657293249	0.0223020749766108	0.0190274478199397	0.018357982962998	0.107582333044965	0.100838678853491	0.074194533118955	0.0458827158289135	0.0414035231622943	0.0697342538774223	0.0750345782623763	0.324935955424083	1	0.232895711110462	0.310287514692035	0.0804285934215342	0.0157658079778844	0.0205225006406344	0.0448051093293409
right_s-CPDN3A_720575940620755297	0.100668699560027	0.0297024932239096	0.0233355062827087	0.0948590993402241	0.0246937583147311	0.0213223757855066	0.0503359154361612	0.0624544205858288	0.0508406310581843	0.040266175648053	0.0523595865000884	0.0278046817989306	0.038417741359106	0.0406686126263136	0.0837889914830973	0.0855382078659959	0.0583161542077934	0.109690769047517	0.0984486746853882	0.0786371067594495	0.0499034467574355	0.0523413934259283	0.00514218682597552	0.0176706910592878	0.125005443336585	0.00581094246757293	0.00541036244194645	0.000774110682575798	0	0.177397005916329	0.216589533378747	0.0219953040035871	0.0148704898478365	0.0226174166155436	0.101926019153736	0.144974779987971	0.103014398355306	0.0633568802696334	0.101069946083206	0.0342520269545752	0.0785828307110427	0.235045074577497	0.232895711110462	1	0.426372595417593	0.138251343130864	0.0790728726808375	0.0466881757690115	0.124528212144791
right_s-CPDN3A_720575940621033152	0.113223588725918	0.07047354093451	0.0997915367754668	0.108775784870409	0.0683156821280877	0.0967642961477112	0.0825656166031302	0.0849746703951796	0.0975581716801885	0.0857460085417907	0.097667498162274	0.0836762164579487	0.0537959303371012	0.0795051861259494	0.0754121806441641	0.0763252218503274	0.0594558133653502	0.134816543793575	0.119754996051116	0.0936077432419166	0.0414727075462114	0.0388200243074273	0.026032587600581	0.0485721592987905	0.133083134793029	0.00182189564543277	0	0.00418464162157127	0	0.212808543060143	0.244139763170582	0.0326505609056753	0.0290137298912373	0.0164872714032173	0.16248320066714	0.182611269944672	0.145702432060449	0.0903485107802961	0.101357454376162	0.0940888309630597	0.117314595498431	0.282427699545632	0.310287514692035	0.426372595417593	1	0.172924106994539	0.152262939464524	0.0597527762856908	0.152690761653914
right_s-CPDN3A_720575940621103495	0.327564826338762	0.325379510151279	0.234360914004493	0.331834481975209	0.32602266066578	0.183766866887281	0.0110833381495872	0.0192755212774706	0.0662427944974058	0.0271817172209716	0.0447295013812423	0.0169753474646303	0.0175251449907427	0.0236947155830532	0.0557761211850513	0.103196743828126	0.0440465605721615	0.083215943940016	0.0700784171250134	0.0312245733963997	0.0753308262034385	0.0825063210667952	0.00424022772721421	0.0127415026337146	0.119722646404823	0.00297331238578265	0	0.00846947143122988	0.000296494200845992	0.147513463794185	0.165232706517407	0.0587489264358206	0.0866705417820092	0.109057619231011	0.0667990642598354	0.0852756275776565	0.0689218078807898	0.0645218642969552	0.169227955330037	0.0925501350040167	0.220645150130114	0.0610063404713196	0.0804285934215342	0.138251343130864	0.172924106994539	1	0.357790169936608	0.154314757979972	0.589511535715225
right_s-CPDN3A_720575940621126365	0.283265669804627	0.271962969901558	0.325029792912113	0.286359655408083	0.314661064677179	0.281322299791043	0.00145960811889426	0.00274985055732147	0.044348484739074	0.00741454671007612	0.0525129749730224	0.00260381500748675	0.00948637912161224	0.0215587286010062	0.0305857094843761	0.0503047425436807	0.0210347051313424	0.020418569453477	0.0150744104095412	0.0098403280248438	0.101847528440608	0.132336305750948	0.00401738759968936	0.00693186195548381	0.0291893721469233	0.00475455519698395	0.00442679771990023	0.0135433362473487	0	0.0928450591777938	0.0894154528417349	0.0509108559726615	0.0468338528239631	0.0283603728868457	0.079893814321714	0.0849329178915487	0.0704929927895557	0.0472752651991415	0.111792070720644	0.120226542608928	0.143594620875721	0.0558356970353449	0.0157658079778844	0.0790728726808375	0.152262939464524	0.357790169936608	1	0.171446242440736	0.436502668999924
right_s-CPDN3A_720575940623857084	0.0914275420721944	0.0841087803419403	0.0602386639245429	0.0977344472769553	0.0839275834590149	0.0454930001958041	0.00908557927113679	0.010048607218318	0.0191596928575743	0.0271293641406589	0.0162812985012281	0.0105316842592251	0.0166311683060315	0.025982910822718	0.0304201735340878	0.0336089531649977	0.0260596751829117	0.0535466393646359	0.0461159289420537	0.0193946202790785	0.0209739818006241	0.02582864676426	0.00257356000569169	0.00508043626316393	0.0700992717279169	0	0.000236345998187892	0.00159076826156431	0	0.0633912428957917	0.077045956304891	0.107372936189323	0.11784667873007	0.103820927032708	0.0362106029081755	0.0295891839903456	0.0349262430778901	0.027307665351916	0.0358130187930414	0.188801432321183	0.245141887164312	0.0488236709092768	0.0205225006406344	0.0466881757690115	0.0597527762856908	0.154314757979972	0.171446242440736	1	0.223263330652311
right_s-CPDN3A_720575940624551056	0.334093529538294	0.312038050503193	0.272468041827493	0.323142938644251	0.332167015798255	0.225705543974161	0.0164030557934936	0.0176493622642814	0.0586169107000748	0.0135904964609408	0.0398448854807863	0.0161253902983977	0.0113968546673754	0.0248200420954168	0.0433532632782205	0.0809238460567082	0.0509928087327277	0.0407558789116151	0.0380478953238911	0.0338753797813699	0.11369588466427	0.144491484028514	0.00292599743251362	0.00824504376725378	0.0824647202940058	0.00557733071755345	0.00167866696594557	0.0119152573912291	0.000323938028673591	0.121804388055156	0.126343059301347	0.0672662117227014	0.0584745960082305	0.0437299103122972	0.0509874264379536	0.0583606331204838	0.0632131432537089	0.0537147343378827	0.152675177336279	0.148536752725145	0.243099732272487	0.0357568998366938	0.0448051093293409	0.124528212144791	0.152690761653914	0.589511535715225	0.436502668999924	0.223263330652311	1
right_s-CPDN3A_720575940626212178	0.291829680533695	0.296073258833118	0.218674057394563	0.297102945525093	0.299103117310384	0.167743714332121	0.0117236467638018	0.0155769820099789	0.0443901688993401	0.0152467085558638	0.0292364390692321	0.0110384138708855	0.00538859781004926	0.0132712816577416	0.0298122332955858	0.0523528859934563	0.0278389134326047	0.0445033670930041	0.0225242037445543	0.0220823031243142	0.0541125008349346	0.0595787775211669	0.000796163960462449	0.00571508399839813	0.0991919197650016	0	0	0.0057035253404401	0	0.0781449826499922	0.0966293767680202	0.0759509774360101	0.104227965257279	0.112735203257378	0.0577149041022114	0.0462654822169448	0.0592956494254712	0.0494537994545727	0.123038376255146	0.141824422017942	0.21437761647184	0.0756695008254997	0.0335287174999747	0.0678353123881694	0.108945451441113	0.47883503537991	0.332403656000234	0.366535442047676	0.491295156198707
right_s-CPDN3A_720575940627062424	0.3551846056598	0.366707092575062	0.262080150802953	0.354607435864086	0.3670431081959	0.201188083219674	0.00663966813275941	0.012880067092577	0.0623327077360937	0.0277104957950495	0.0452048411286308	0.0217803498833287	0.0183127511838771	0.0290512747400388	0.0620841261287527	0.11487125777918	0.0557665138013787	0.0695852558030538	0.05760950693779	0.0411523647420608	0.0881305677009547	0.0974991812328559	0.00714557094944964	0.013746132004014	0.0731845684128274	0	0.000115305974870873	0.00717880586532861	0	0.0782809231577659	0.0892115598841244	0.0669391565545939	0.0944086991139566	0.141330334602721	0.0451283568611133	0.0543770337602133	0.086848667430046	0.078944703592266	0.189990528235488	0.0880005022079337	0.241452707275062	0.0477214627960592	0.0561770384887033	0.10447364859161	0.146684899565624	0.804870878900439	0.388859343164639	0.166253572012167	0.60110710961013
right_s-CPDN3A_720575940627447401	0.318177660523887	0.316431313714444	0.285346713430045	0.328657161925283	0.349039219818493	0.222763226017528	0.0113255223490037	0.013680327297965	0.063003203829689	0.0248090864852195	0.0418619077646472	0.0311171219453538	0.0207235886032487	0.0256980180051001	0.092557674203325	0.122794279264043	0.0800465505852464	0.088123962436686	0.0905364293197839	0.0532342768127202	0.0572923956526401	0.0730740137551274	0.00661130348721788	0.0146730553616751	0.0685169058732635	0.0140314824445693	0.00424815404545251	0.0221364751815927	0	0.0983680953774851	0.098126408582336	0.0320978455960757	0.0433140645010573	0.0285949505992474	0.036569836432304	0.0344958907934799	0.0512160739343431	0.0443360804669879	0.154305515185449	0.0884158747633093	0.20841642229693	0.0642500192874914	0.0559409077506218	0.0829030711683357	0.12545416492296	0.683935585589039	0.312816608574794	0.142679596973689	0.503502165787864
right_s-CPDN3A_720575940631322472	0.307292748535047	0.336745377885877	0.274959818087141	0.315818470690522	0.361203209281938	0.230487547404944	0.00133707378241276	0.00158663225385963	0.0424981225353715	0.00477790160570891	0.0380566393357297	0.00417225252459969	0.00828579927201893	0.0134558298635299	0.0167589461135417	0.0294148292319058	0.01043686295144	0.00736284826862148	0.00877710078404562	0.0101217757085527	0.00999769146264907	0.00740232546250479	0.0221188085148892	0.0397729377192465	0.0209814670468528	0.00994590873325394	0.00101021267804898	0.0172818436666088	0	0.0421957814468168	0.0433539316043744	0.0262677957013393	0.0236411206944691	0.0259102639114802	0.0460685964396695	0.0337865960408964	0.0239750481140576	0.0331900300453959	0.02280738116717	0.0768515903141055	0.123208741285793	0.0122666910570287	0.0150231443075365	0.0302734804035127	0.0785254518370341	0.344744872877201	0.305091680404502	0.11213008900941	0.340063544339611
right_s-CPDN3A_720575940635707543	0.094435616720791	0.101137052200932	0.0794546875494495	0.0935492259070936	0.105036851811682	0.0634758671785118	0.000789666749614144	0.00148770448959252	0.0221009173242864	0.00842661512791618	0.0175558610786805	0.00664448785571124	0.0196925837067003	0.0259624822974106	0.0296472770433818	0.0405021588035215	0.0523360688265027	0.0409888515678646	0.0484805967546255	0.0232282655678465	0.0186669215607635	0.0161676436728775	0.00489028121666507	0.0109113972332121	0.0264706013905055	0.00514455092385703	0.00146963114274545	0.00686917401938326	0.00207352439275656	0.0255164634857657	0.0239760577909487	0.0998344604842806	0.143281675759586	0.146998962759397	0.0260419250110481	0.0363626057581628	0.0572794791465398	0.038206565164892	0.105878620539103	0.235623162895234	0.43871770925298	0.0111265211477952	0.00820954678755365	0.041347639035016	0.0536268825476739	0.19814119563832	0.112572264107901	0.374528547972736	0.212401018603806
right_s-CPDN3A_720575940637453382	0.234807559495807	0.147528618829428	0.336654788206552	0.243459392708396	0.237407595402351	0.301899543720589	0.013612322247773	0.0239100840322785	0.0350036919395867	0.00168550604066278	0.0442128556557206	0.00350589982200601	0.00293012986928649	0.0187447070047388	0.0347104605890107	0.0538328030572489	0.0360706726442843	0.036872805606042	0.0191518803487451	0.0194839836450844	0.144086455236392	0.194284886510808	0.00103901999542509	0.000750371478936045	0.127188861783961	0.0389443042002773	0.0187311155649271	0.031596102876328	0.00334531599459149	0.237816297822579	0.229044902644145	0.0767011268596958	0.0653381521740543	0.043271619093512	0.0690794942341897	0.0668969559684671	0.0312840926659035	0.0634377267848351	0.126005270740168	0.0991999292497051	0.132641299223697	0.0989784726040169	0.04704303528974	0.100614450592314	0.140443267145872	0.264207986477215	0.49829810795012	0.194065155710682	0.442353707516109
right_s-CPDN3A_720575940638186842	0.327854310060673	0.329723627898021	0.24178913069626	0.323607921911342	0.335799499927384	0.186232808606433	0.00747356458907165	0.0108997148243609	0.0548528346829782	0.0320704659547476	0.0415723271570077	0.0204723585738437	0.0102472847333994	0.0197497955702377	0.0486319030260205	0.102877671788466	0.0256830738704122	0.0689849910078605	0.0387721054547662	0.0285376795435074	0.114089066082048	0.127666122185185	0.00415248108938465	0.0137297791097146	0.0763559133810716	0.00297844701072514	0	0.00827199496013442	0	0.0629881953739707	0.0745498998521849	0.0855408083036989	0.145454650412062	0.19508486399734	0.044357416268944	0.0505940076968998	0.0986438101689274	0.0575684885997716	0.277819167681971	0.0968036978661111	0.262350033557708	0.056819967911338	0.0497481621536385	0.0917276643007236	0.143343215387342	0.656471013059147	0.352626551900182	0.18515695333539	0.5306219342034
right_s-CPDN3A_720575940642740260	0.290140712887978	0.306972113589325	0.290767372160281	0.302512178408343	0.347828754084469	0.233220511008629	0.000259691243209253	0.00082216703590491	0.051793075694805	0.00766737993236376	0.0564375809662568	0.00661677781653246	0.00600804441461922	0.0128990454309217	0.0321630306858228	0.0526688122654201	0.0189299197165819	0.0095389788307555	0.00987161532994495	0.00652781405385645	0.0565658843495532	0.0746359086646591	0.0165111282069768	0.0284002187767837	0.0236539817178722	0.0143806941592662	0.00569226560201775	0.02331297348816	0.00409141801380984	0.0640433424707678	0.0643029445349005	0.0332910023476015	0.0307683140171202	0.024725530469508	0.084987691685655	0.0604140182822315	0.0573543094173608	0.0482649489035939	0.0883658169594426	0.0800623509664233	0.147236304737977	0.0438330746402807	0.0293978928345597	0.0518496709090004	0.0906582118346267	0.35599446660658	0.481115770244007	0.160400537936717	0.356725849290912
right_s-CPDN3B_720575940613118259	0.00482673070021705	9.46366495021248e-05	0	0.00645571033540134	9.80696253783138e-05	0	0.0212680711920303	0.0198935899904125	0.0286606558030883	0.0301420112800041	0.0241207126521589	0.0317251184744045	0.0338485740512005	0.0380033034983463	0.0389235881753108	0.0396580922395036	0.0424194911533464	0.0319944646250655	0.019216293975411	0.0579508259083425	0.0315608019533727	0.0439126569089039	0.00788866231830049	0.00614057649885706	0.0187765909070455	0	0	0.00034992236433891	0	0.00311743493510429	0.00796543559882932	0.118576543915316	0.100788555489675	0.082126924360056	0.0493544820554909	0.0350960067719318	0.0689312033337514	0.0358333082220318	0.0426341669466025	0.0440272538176928	0.053594171743836	0.0122250794184384	0.0267493993298871	0.0342919777795947	0.0593948323973862	0.050845262137057	0.0407916391252671	0.135485233576037	0.0378149718595038
right_s-CPDN3B_720575940614295294	0.0124194207001749	0.000730655664612274	0.00118100099955981	0.0151037050191193	0.00190113514181927	0.00107056080191451	0.0171755610054044	0.0149519578539107	0.156073993053349	0.109809326427863	0.128275044301555	0.0705024842395698	0.128620039510794	0.136966097412022	0.0564937985825891	0.0705133574362017	0.116596613944404	0.188398407121645	0.180344379785937	0.1237918456413	0.0508570586185598	0.0843106572431429	0.0154049322549575	0.0161807027737045	0.00889468800731384	0	0	0.000450270867618089	0	0.0113899927742467	0.0213981327992637	0.0618961252162512	0.0490462019913662	0.0302227738844271	0.0408387468790665	0.0321271038705441	0.0499520322390443	0.0138404498444852	0.0378689517263237	0.0865331221783331	0.0645174799528391	0.0917845128180655	0.1304516768281	0.115766150714508	0.110580382331791	0.0524834999077695	0.0302515867074905	0.0616150533540569	0.0440601689588685
right_s-CPDN3B_720575940615198367	0.038889794868668	0.0162215771770834	0.0156556296281003	0.035026893827918	0.0161330122856712	0.0132914052535328	0.0299142274277405	0.0410746123716401	0.0636026469928645	0.053507886577565	0.09942102631125	0.0308966372900362	0.0646294532120438	0.0959964308598773	0.0648384264881612	0.0412251902703093	0.0440915657490243	0.0168090873047289	0.0230923033117337	0.0901862388225257	0.0351432340931169	0.0408905366033268	0.0199103372215302	0.0180043804667746	0.0202429130471799	0.00117678987143086	0.000149409179116073	0.0020112494558531	0	0.0299072373499434	0.0274340787764663	0.021659752791675	0.0355786003471579	0.00615677777506786	0.0582001718130332	0.0526582782526032	0.0790740258488	0.0375366223699904	0.0358552967202228	0.0234478086474632	0.0176701911218538	0.0312900227591268	0.04843537141253	0.0379527734368024	0.0967245230339994	0.0246557919044283	0.0301458885124385	0.0277388826323573	0.0394049640734083
right_s-CPDN3B_720575940616837716	0.00808038981176063	0.000814785066575268	0.00164623027072956	0.00729853840608887	0.00211085416335156	0.000257598799624374	0.0114342773247685	0.0160622231198271	0.0860874643119494	0.084739036380706	0.0965703463254878	0.0642353609727482	0.0518763093343128	0.0726970904432703	0.031749998738715	0.0273492863913622	0.0709463122507713	0.117663122715437	0.101777801603815	0.0939158964627593	0.03504852082328	0.0627861271493513	0.0214478972253777	0.0225542335056382	0.00776141092848704	0	0	0.000502116108336465	0	0.0180301775791406	0.0259656611162072	0.053410650272821	0.0442667014933653	0.0354984928077437	0.0339442788495797	0.0178371511987512	0.0379175448010511	0.0325527907179854	0.0371905668057265	0.0173086036083745	0.0393809479124049	0.0588807274193464	0.0740400174536241	0.0887672640098021	0.0843030326992682	0.0212927234605978	0.0228260277371322	0.059259650693301	0.0234741130375543
right_s-CPDN3B_720575940619246246	0.0112756089367609	0.000161755766534614	0	0.00568433196655026	0.000313042777424561	0	0.016409888068494	0.0136097283882615	0.0254906470906591	0.0224620753972386	0.0299226242324468	0.0173598315459571	0.0289957035588888	0.0433395238138067	0.0158482231745266	0.0123702096681208	0.0376830143706273	0.0165358845560932	0.0133573074261002	0.023926068522852	0.0152219198513343	0.0126814307280379	0.00657312833352504	0.00473846355763957	0.00454718898851944	0	0	0	0	0.0140181555803053	0.0091020493232895	0.0682916831323076	0.0639606593508805	0.0192726370026868	0.0455638621639339	0.067689975471272	0.120354188953449	0.021842578292479	0.0359944159745838	0.0758960952119722	0.0649773692547595	0.0595273362894367	0.027789290264123	0.0483955789099636	0.0880783780288409	0.0296132550636637	0.0688115936556051	0.103139687964765	0.0594008576236547
right_s-CPDN3B_720575940620926155	0.0192715125435282	5.92506318249994e-05	0	0.0130373962216323	0.00129899031865705	0.000139707378081915	0.0061870001916888	0.0120446086139934	0.0552150092818782	0.0457034516659788	0.0715147086984211	0.0190582179852193	0.0490099618546988	0.0643813784618786	0.0130594074675951	0.0086115367313247	0.0431486750655559	0.00901849633798089	0.0134863817954609	0.0470009558682827	0.0180530064400579	0.0244958620725018	0.000297066456333761	0.00533403473275892	0.00882564853473319	0	0	0.000500732230348842	0	0.0148794542357071	0.0159129970319123	0.0494086512571028	0.063897632832693	0.0239385867786098	0.0549123827389072	0.0544946684592312	0.114159760554659	0.0252116246224018	0.0219882761198665	0.0543525379295447	0.0245304778911023	0.0356774809022156	0.0210496839071866	0.037067701343978	0.0614771397929929	0.00559298616381012	0.0408460323097117	0.0754504053096012	0.0393385713111256
right_s-CPDN3B_720575940621490416	0.0403517258340949	0.0228564285024026	0.0205996339200694	0.0346807608758628	0.0233899767237973	0.0194080610453722	0.0151743038886816	0.0232404011546864	0.0534526150801056	0.0431341167931921	0.088672918271067	0.0192204316301445	0.0623392649561652	0.0857140098670024	0.0179509882498135	0.0179904609032923	0.0548773777016722	0.0186517520295244	0.0237613233611901	0.0739071437299503	0.0152406432224589	0.0173319853792264	0.0132513014287846	0.0117347500877218	0.0235390396990847	0.00179813077171544	0	0.00230488655449257	0	0.0229882470988352	0.0130326197382063	0.051110538038947	0.041287826625338	0.00869852937251795	0.0359313075353731	0.0263292652806465	0.0377396006737329	0.0185645301016417	0.0147099539977834	0.015139495953509	0.0181583831960327	0.0408069367285757	0.0345191518175366	0.0314507675774182	0.0349534811222813	0.0270689527442766	0.022506328559877	0.0357130576556891	0.0293885259243523
right_s-CPDN3B_720575940622378474	0.0335320484624607	0	0.00305825778180677	0.0152988545743648	0.00026474899414483	0.00466549445005079	0.00431058794254469	0.00922617573120226	0.045369033245923	0.0334923777291068	0.097888089486983	0.0185796810869304	0.0531615976663684	0.0725708665372146	0.0263400848119063	0.0319746825616952	0.0507374704997776	0.0494079757497501	0.0342518251768381	0.0724991753411016	0.059993334415192	0.0844266623618761	0.00659611519436205	0.00393474432113268	0.0154469528628979	0	0	0	0	0.00392949173254027	0.006030176988972	0.110274505850604	0.138754900463117	0.11703291146601	0.0355865356924007	0.027939067868639	0.0596895670108543	0.027007345469652	0.0603107281804945	0.0594230484901937	0.0321057783210923	0.0106637353370804	0.0116500385105826	0.0330767613528454	0.0266384724825972	0.0552369496691038	0.0768403305254964	0.122975712653645	0.0626351390934795
right_s-CPDN3B_720575940623474019	0.00420083313352163	0.00022379972166404	0	0.00285375416747155	7.7306043619921e-05	0	0.0035195358343748	0.00428984545039581	0.0138932357808643	0.0167871344163353	0.0176353137750806	0.00358889698828237	0.0234212326534982	0.0216563031186026	0.0282439529498264	0.0266132182548507	0.0460061564423035	0.0416073161516737	0.0404807194650126	0.0554589257033177	0.00922591609176966	0.0132427343970761	0.0102303995961587	0.00685734109677612	0.0183652583412379	0	0	0	0	0.0240810861026613	0.0224945169463313	0.117158332548819	0.12445735901655	0.120423697484519	0.0169127009728476	0.0218041159311678	0.0231790151973921	0.0205269666428915	0.0132963907832554	0.286773780879421	0.143225143251602	0.0141803799137721	0.0427272658756502	0.0248540443059339	0.0397568862322171	0.0873019259298255	0.0680168122388354	0.233059623650918	0.12249856192859
right_s-CPDN3B_720575940626318353	0.017004359860268	0.00014138601415098	0.00032403512149865	0.00946897781051193	0	0.000288358306750345	0.00984040142579985	0.0168190512650951	0.0315133309234831	0.0317232812961842	0.0320713280276538	0.0235386242875854	0.0317970133556464	0.0488698978785634	0.0457297271139361	0.0518147701251006	0.0576490032152553	0.0719399138924291	0.0599535068778793	0.0549662131264511	0.0534594839959144	0.0766333226524358	0.0128583390393826	0.00678433990368473	0.00955465845579782	0	0	0	0	0.00597586773414049	0.00859448767396437	0.094405359756026	0.0711936393529077	0.0569514141029415	0.0369063883289877	0.0242279257428651	0.0603498122609561	0.0195686080151212	0.061591625691451	0.0314898020619943	0.0432929148447826	0.0296204058531451	0.0407320627861344	0.0667786410891675	0.0538902382357395	0.0596229772488802	0.0504554231237135	0.093699145273324	0.0643856036598013
right_s-CPDN3B_720575940635765496	0.00311191020975387	0.00165355422241204	0.00580969288687948	0.00367208999252522	0.00358674424047241	0.00837194528007513	0.000873285248765532	0.000976158365290263	0.0108117927967816	0.014714147171949	0.012827223415883	0.00782403604717107	0.0245292578058315	0.0276181394016357	0.0213451991918187	0.0182159608034205	0.0399486083455368	0.0150072349906156	0.0167907496170809	0.0406986750233577	0.00942180145552439	0.00983090411094212	0.00992867355610175	0.0043188855534433	0.00976592634449861	0.00230402514578842	0	0.0024611282742774	0	0.0196558205986019	0.0203587012591573	0.135829563553349	0.133741866262322	0.106912333131382	0.0164924043174959	0.015706998206918	0.0237928230019404	0.0167700715104719	0.0053812363246833	0.295296905672359	0.165285275848795	0.0102275443900159	0.0360959964409167	0.0174075384842852	0.0321742916500306	0.0629734819505692	0.0764167669843842	0.248439611805341	0.122038519410466
right_s-CPDN3B_720575940638798141	0.00261917720877739	9.48067065117014e-05	0.000229862342642704	0.00372360324684399	0.000294737553787094	0	0.00780786773772908	0.00601043518242688	0.0219723762003892	0.017974641900647	0.0171447283495639	0.0301156456147149	0.0339962403147989	0.0379654716599548	0.0196153639272466	0.0252370173318572	0.0411815501959767	0.0272370995406142	0.0212206571818048	0.0381965880366012	0.0222265087388191	0.0281332061586912	0.0207969416409654	0.00307580539358973	0.0140415211958436	0	0	0	0	0.00920355395778985	0.0172815021713317	0.0854549159242015	0.0673011029303266	0.0471010315011476	0.0143684403812763	0.0170722772001586	0.0233809842929326	0.0263859715789135	0.0277629801231887	0.0271201849193303	0.0388080463651454	0	0.00448666528925999	0.0473172741335639	0.0421939743164679	0.0382961952690255	0.0303343113297111	0.13603717548273	0.0344670309121334
right_s-CPDN3B_720575940639497277	0.0173347064071322	0.000151041630727948	0.000779707414457534	0.0119482681934922	0.000632163242083526	0.00114966641707836	0.00327354121146291	0.00423294113018662	0.0410854926077333	0.0381298366079775	0.0714143773534141	0.0261171604444338	0.0397357296022686	0.0532999378644458	0.0224442532638437	0.0219817187572833	0.0499729892609573	0.0231177731834855	0.0202854683711742	0.044652273836346	0.0183108619271044	0.0272683063849198	0.0159513538552001	0.00880946541294246	0.00620656011810386	0	0.000409719090459701	0.000344710789614334	0	0.00907183052036151	0.0083592726992441	0.0911667825424656	0.0696264433224229	0.0320438476522278	0.0684947417286317	0.0530849671373721	0.0745313539301643	0.0417169480835948	0.0392157169257771	0.045361480150391	0.0226470578336692	0.021991311012032	0.0380457336340861	0.0293417631570335	0.0815336312234618	0.0281391252640685	0.0523360671127983	0.0779429610601977	0.0307684643172866
right_s-CPDN3C_720575940610991513	0.0328036293903794	0.0226938506242075	0.0167082739296229	0.040187108832524	0.0233939515283559	0.0130387167168299	0.00357536006107706	0.00304940539447262	0.0931269702004971	0.0848997168793209	0.0790734989159573	0.0636490359046958	0.0607764766394994	0.0696086232223396	0.0210884450783526	0.0269191482524303	0.0998635515525317	0.122423638642568	0.114275779220097	0.105039724277488	0.0187031789046745	0.0244368741032907	0.0724748941484905	0.0983427930765328	0.017468829572643	0	0.000522177904736679	0.00263595759219782	0	0.0666627466368483	0.0778057304258448	0.0736860758190669	0.0816713153701537	0.0447193666785159	0.0686478033037517	0.0595764500967625	0.024680269082185	0.0138194909157076	0.00845094419304386	0.109362068196052	0.0569002606278075	0.105949552212794	0.130804502789114	0.0972169206462864	0.121661270518144	0.0537562721148262	0.0417873937121038	0.0271088906372227	0.0658847380481144
right_s-CPDN3C_720575940612776879	0.00668351140285341	4.23759895192804e-05	0.000922504616867997	0.00525583644875023	4.39131926061888e-05	0.0010780765863201	0.000734840813210295	0.00162671508201204	0.049453846304824	0.0397641279268317	0.0420679168014585	0.0242471520614036	0.0265751255398177	0.041702415402643	0.0243032076407822	0.0346814056726843	0.121322440785469	0.251149751059752	0.243975215606098	0.127244607882388	0.0351023804548425	0.0454689694167007	0.0128417155088315	0.0150817260645721	0.0218943491587507	0	0	0.00031337344510394	0	0.0265909694558677	0.03122381691779	0.0837884594183693	0.0921878122802254	0.0998415856642992	0.063121738536343	0.0577963803987155	0.0794786794243419	0.0199131430375043	0.0670126359691727	0.0229957516142504	0.0232189048001692	0.142897708866984	0.264930634535002	0.102100297819893	0.141434208279065	0.0606735062643875	0.0126062849071886	0.0549512673117104	0.0293459842487453
right_s-CPDN3C_720575940617643092	0.0174596896693424	0.00921171538675609	0	0.0218753682155812	0.000690345510382197	0.00189443634030615	0.00499078803170783	0.00454088942571917	0.115908444370445	0.0809765835108019	0.0780812147844898	0.082707012666171	0.0665361595999887	0.0821908089021227	0.0299988736409645	0.034801043781111	0.112842463426153	0.0999252897985137	0.0934293542958351	0.106033981663506	0.0628750128806631	0.0567617225437268	0.0680714102958963	0.0707682314954273	0.0241325205472109	0	0.00045941343764362	0.000515360475138823	0	0.125413935748064	0.145571242892536	0.0338908274936786	0.0267396434598424	0.0199628396940336	0.144734711039669	0.161031070063246	0.107210150075775	0.0376114815192605	0.104662939320501	0.0317133573853674	0.0567204010682758	0.107071377200384	0.150853033708445	0.0772552978374802	0.131280741743612	0.0769824324939249	0.034406507849718	0.0215213705928585	0.0442026192882596
right_s-CPDN3C_720575940621186565	0.00245838537144168	0	0.0014023817943966	0.00358698442332295	0.00059939436621638	0.00179013132040691	0.000768314792977144	0.000964985434248869	0.0327843680186238	0.0257591463003473	0.0470937869668672	0.0267643948972334	0.0211911371106413	0.0255528979485702	0.00927803908006819	0.00852953564500724	0.0632622309235029	0.0290764715469273	0.0234895290880515	0.045043507044247	0.00580689992478715	0.00620417152681128	0.140203930148909	0.175166671024291	0.0098638830025571	0	0	0.000534674964314277	0	0.0249938796389078	0.0300740229466925	0.0641016323952708	0.110329525564153	0.101400424982649	0.0450968564683818	0.0600156923151585	0.06781794035626	0.0134691777102436	0.0187742452353866	0.135517997343474	0.0695727971636419	0.0893285272474551	0.0817007931913407	0.0354527522019071	0.10059067511848	0.0278830937803684	0.0290476385663169	0.0739724769041562	0.0366246586037676
right_s-CPDN3C_720575940622700531	0.000638013558979682	0.000100075134593356	0	0.00103434858980311	0.000207410786643169	0	0.00102683717372348	0.00111416287052334	0.0593270909615076	0.0511176888309482	0.0427753264098036	0.0325522697464358	0.0311480297035192	0.0388700189130838	0.116350121922529	0.120953827212461	0.115934693372597	0.251277838101313	0.242340704699248	0.116957210564376	0.0834264812696646	0.118031714661563	0.0351879592564337	0.0333914801056854	0.00530707658623464	0	0	0	0	0.0538796587252624	0.0746288669924389	0.071118890282076	0.0683823658203418	0.0557178873269292	0.0393827473292851	0.0591525869619031	0.0418328984230704	0.00887687244241911	0.117881271767093	0.0440555178973648	0.0647498473898335	0.121818031651724	0.169977896117097	0.161018629156929	0.175326757555311	0.0760167265945548	0.0127062451799974	0.0367111441967378	0.0463449301884985
right_s-CPDN3C_720575940622852359	0.014767731414567	0.0131522281346844	0.0214228667363416	0.0147937003966275	0.0175760466350383	0.023259944776444	0.00201004993295107	0.00154016982042466	0.0711913501560261	0.0491772612475355	0.0483344998761306	0.0360139563143239	0.0238580909184662	0.0418031530099804	0.0304394048382568	0.0387618555376715	0.10872920870409	0.311428682040055	0.300496793371072	0.105245627372165	0.0611271497800537	0.0549471414409921	0.0411280729675854	0.05470563234724	0.0200377021906717	0.00527334436275944	0.000446347628444642	0.00600844225329145	0	0.0352204176487564	0.0396436715015884	0.0674927266483248	0.0833784318552934	0.102629476631713	0.0633416288917525	0.0743191111938677	0.115477139538543	0.0318928945760398	0.117960131804788	0.032737587871648	0.0292909070554516	0.126181433803201	0.22537258224472	0.165073825235372	0.183950602746778	0.111786788192258	0.0362686662220665	0.0338527433008491	0.0454984355260461
right_s-CPDN3C_720575940623035742	0.0023325544861546	0.00268305452080276	0.0112361927905292	0.00201682187632609	0.00593990959399263	0.0140912973555876	0.000401124467894807	0.00228383965803464	0.0704344906884543	0.0854828846930677	0.0775488877518501	0.0587248614334742	0.0216053346983845	0.0460449541052579	0.046219755727114	0.049677925511989	0.0671702367909912	0.0942641826467432	0.0822289776439624	0.101309987204201	0.0679460272311043	0.0494169713788731	0.0345866055772468	0.0247771428810155	0.00908859122747592	0.00422155183047988	0	0.0045094041574647	0	0.101756892174858	0.131545433966728	0.0595148415269052	0.060872035812168	0.0286512353277091	0.061310983908329	0.0791993052323863	0.0557232984679754	0.0191347048374983	0.105313990753114	0.0470404250064508	0.0543317232359794	0.11247479976285	0.11721840851353	0.0635845327444326	0.120172462158734	0.0477760673260623	0.0132480437482846	0.0114325506342484	0.0393538546715776
right_s-CPDN3C_720575940623224504	0.0014980296165638	0.00164253729836272	0	0.00289637070240067	0	0.000133316705925627	0.00180546653821932	0.00237970035654471	0.0871134571607554	0.0747572419853179	0.107253103817705	0.0634065961187884	0.0171061122966213	0.0290406838824686	0.0547974799579191	0.059580373500233	0.141100660161951	0.19621197545273	0.172441790142652	0.0982727693569738	0.0489704056809509	0.0564994600790752	0.0275900826497541	0.0273994429014601	0.00253633769037101	0	0	0	0	0.0749547755368273	0.103053724610844	0.0638449251469352	0.0626754844920821	0.0295452715565387	0.0605875318097913	0.0670324054842381	0.0614252226679551	0.0152772410735778	0.0750244876004902	0.0182838022486897	0.0164406630093195	0.101147252894817	0.10778148810415	0.140293154463056	0.13899053148941	0.012914375740975	0.00584095591342111	0.00814450917114958	0.0146639006606163
right_s-CPDN3C_720575940624010829	0.00147485737575764	0	0.000154168621408705	0.00112220631174311	0	0	0.00104260581701014	0.00251104435913731	0.0786614278352399	0.0813244313116148	0.0672700590903112	0.0366410793983322	0.0362693937610566	0.0686630378663218	0.0331669497947972	0.0440412179146495	0.110959059830028	0.266606253433332	0.231265606091575	0.124286311549179	0.0525986439311627	0.0608742826685694	0.0249061167546442	0.0304284011835278	0.00625550121890843	0	0	0	0	0.0309668816711646	0.0388308048538225	0.0336652487731891	0.0626547087874986	0.032284912920346	0.0408310425605628	0.0463565027853526	0.0670486689733226	0.0194920208700815	0.0799244266658005	0.0806928930761911	0.0405868726280503	0.174085901903189	0.210946210335918	0.204530490228279	0.227029500818284	0.105508977102418	0.0198703536732996	0.0237785377841597	0.0401495124479948
right_s-CPDN3C_720575940626023940	0.0103188666261909	0.0122710559317906	0.000157318423390205	0.0135144852094096	0.000317772711645874	0.000979981792891409	0.00670871458783782	0.0078324194517896	0.0909548597452173	0.0850540567612727	0.0773395438344072	0.0656866216885889	0.0183082926835805	0.0363510445904676	0.0201791652597874	0.0208966479137815	0.106133852365496	0.0669008489096879	0.0580610846646705	0.100926991998328	0.0625017418976961	0.0444039758711071	0.0461662847679056	0.0732991169769901	0.0148541210521593	0	0.000548457251029666	0	0	0.10542298032072	0.145054030265932	0.0195538350167266	0.0200831097870086	0.0248498707609411	0.0739043942758603	0.110177808416491	0.0533528671415297	0.0181379250932711	0.0756739635025378	0.029747439298452	0.0342950446841742	0.0856490831997652	0.115212378885722	0.0731917563443572	0.116019977288584	0.0464520120919856	0.0168412614510385	0.0228837815178717	0.026145519157105
right_s-CPDN3C_720575940627299940	0.0322517134136105	0.0335908438739285	0.0248137473547875	0.0325258054181021	0.0345391764477592	0.0194825481753671	0.000754755278080815	0.00172952337050223	0.0720107453629216	0.0640023178549415	0.04744739860795	0.0379335208837405	0.0438374482687769	0.066391676972664	0.0235711137273786	0.0392365081080593	0.136220099471278	0.309959141433731	0.310941995428035	0.145549985843301	0.0299155282347909	0.0413811681518103	0.0233067987397559	0.0341663163048912	0.0122056617109276	0	0	0.000653701764665837	0	0.0521927925648981	0.0584684984996464	0.0584280671397694	0.0488688551394854	0.0439354583860632	0.0613924017300585	0.0705287888433215	0.080523826237	0.0115222020272657	0.0697307398781124	0.0396115786058596	0.0518563222628155	0.185471125825215	0.300909837098761	0.166856362706008	0.199307432049034	0.0956531439393029	0.0461107443045308	0.0323103509827528	0.0625075027294464
right_s-CPDN3C_720575940627514267	0.00202383491673303	0.000136048755549528	0.0026388416444256	0.00140616187046791	0.00140983969319713	0.00336846434840727	0	0.00244949956174825	0.0377137504206535	0.0264385172505577	0.0375653516504581	0.0181319642735927	0.0388354226859871	0.0466485418466602	0.00613641984193718	0.00580226596633416	0.0903316591013402	0.0763099693561604	0.0753004283642554	0.0891798976967591	0.0116115892924384	0.015082531653274	0.295454209122736	0.322079927932009	0.0125540727951379	0	0	0	0	0.0151753726698889	0.0195837958389976	0.0659322852913053	0.0818062728543021	0.10803348129285	0.0162481966550569	0.0193598452409876	0.0397239305574695	0.0158936924647508	0.0109338914820952	0.10478767391539	0.0481201106332991	0.12353237816183	0.100482413196047	0.0405201708052507	0.0631943559104266	0.0216026097151737	0.0268509315850605	0.0465249020372049	0.0346990072656699
right_s-CPDN3C_720575940628816384	0.00983396476332279	0.0025833805253695	0.00931831206825577	0.0109005840332006	0.003589954728922	0.0138286965811508	0.00978141625706217	0.00887081562862349	0.120076618981147	0.126005313677344	0.0966977734436121	0.0909908628913366	0.0308449114649315	0.060907897025707	0.0141083863366277	0.0213616248882557	0.0876020580294886	0.0683296382248181	0.057487524311999	0.0905328699134683	0.0557209087552308	0.0271562285712254	0.0599258103990673	0.0712954421111526	0.0159516602535478	0.00151178878327212	0.000383883523455097	0.00193784662083967	0	0.0820881031101927	0.0878690252596804	0.0257721499038989	0.0256174636812477	0.0154355201268363	0.058698400860371	0.0787638507274424	0.075456353976281	0.048779405743229	0.0807651243993855	0.0487730195244253	0.0654982296478938	0.0746753273897889	0.109133696527764	0.0575079032052752	0.110911052303827	0.0751794570950866	0.0466100070997065	0.01918996426058	0.0679380617164576
right_s-CPDN3C_720575940630541783	0.00489138171684598	0.000109604854624018	0.000265740996347978	0.00589079456988271	0	0	0.00145589980852887	0.00172666378362891	0.0365549964824377	0.0287281841582801	0.0457836149094079	0.0140149189378526	0.0437811006943938	0.0494431939844351	0.0141681354022616	0.0182615233895995	0.0852319824533126	0.0747428855998741	0.071553830816341	0.0659674405131988	0.0329236305840668	0.0322836909369954	0.262069633622591	0.330349984213415	0.0110946443382465	0	0	0.000810535666146927	0	0.0235534036562711	0.0423274400221064	0.0572026180733695	0.0558503822604527	0.0514238958830799	0.0302838440202992	0.0475172955812171	0.0335498594757182	0.0142272547636188	0.0081216277097154	0.0709627238244294	0.0403906989338581	0.0872483578866692	0.107873526930651	0.0603999603968318	0.0829535340392793	0.0199772691983245	0.0294318178158655	0.0601907068798466	0.0382849597190037
right_s-CPDN3C_720575940634358879	0	0	0	0.000682171268638374	0	0	0	0.000367041090905699	0.00819808851829503	0.00979772836285176	0.0147973282814786	0.012360053994388	0.0337009061398029	0.0275336290064234	0.00740985258760523	0.00822313860060806	0.0512119714557316	0.0124348105312243	0.0106022019719435	0.0375701441463555	0.00367671433697742	0.00366669998499169	0.201728900070058	0.288626811653496	0.00797849060879183	0	0	0	0	0.0113976360675866	0.0177818294985222	0.0542158750712906	0.0641695421371366	0.0497985423156298	0.0104636212464018	0.0208596304813612	0.0292145160463598	0.00657482726402766	0.00527272473199738	0.0951910064551025	0.0477016364785924	0.0197269319654758	0.0415660829991084	0.0269013079769775	0.0648775938477357	0.0200275607211336	0.0255499198207012	0.0426390729795373	0.039036219968758
right_s-CPDN3C_720575940634904677	0.0144442315407343	0.00979945711867762	0.00827106852627129	0.013549923534469	0.0101243767869295	0.00630320395939809	0.00139539373034848	0.00318159669311636	0.0588841872496805	0.0667698377241562	0.0570617716914088	0.0406992095890278	0.0332020660413945	0.0513847271485787	0.0470934030305978	0.058252574720055	0.124716328006268	0.29615690988624	0.292715602855911	0.133876614239125	0.0523550536006638	0.0644186554095477	0.0258533153412441	0.0418671628193819	0.0150709798414896	0	0.000112401845793741	0.000189135092407807	0	0.0370733220507836	0.0363216940921983	0.0440458552219983	0.0546299116124773	0.0743525768981612	0.109437626815132	0.105465439346216	0.133652845317162	0.0385286281591646	0.0947341755482262	0.0177278481801675	0.0333501669269063	0.15300842359713	0.230356298953315	0.161699191851072	0.178861187734907	0.0756099799060467	0.0415958478440578	0.0551275846901767	0.0442812017265454
right_s-CPDN3D_720575940604488672	0.0294791926091587	0.00187617044444802	0.00392141738215861	0.0334337461295101	0.00261465299500548	0.0048054374493946	0.0073247240324585	0.00897614577997186	0.12587698885056	0.128192654809988	0.12882346228942	0.091658232306205	0.0789010097673249	0.0864760215974964	0.0140309355137881	0.0240518549269564	0.0860962723728925	0.101806173098784	0.093102182413953	0.100280323655255	0.0370737032126587	0.0549270031079704	0.0725877444819457	0.0928859080839398	0.0460990537527954	0.00111972043801859	0.000710817264599801	0.00310978230826214	0	0.108647820564693	0.137650000281774	0.0756247069718473	0.0809568117715042	0.0476371598541488	0.191953006746874	0.201667370898155	0.155066819173326	0.064177550489007	0.0830891518386163	0.095589249798145	0.073120098215398	0.134101665510731	0.15797043283022	0.116311558608223	0.185357882314517	0.13317924357589	0.0990229766365469	0.140895047522728	0.0952716393672167
right_s-CPDN3D_720575940605960626	0.000794549398857371	0.00224331201810175	0.0077052392269562	0.000386437422216226	0.00406820558593101	0.00964283157167606	0.00049663821139256	0.00129950255728731	0.030737722150172	0.00891040674631903	0.0304413950384826	0.0277449549152939	0.0675596250497683	0.0830134786968618	0.0181798571916744	0.0143924623027198	0.054389186102504	0.0922733336547637	0.0826771941316757	0.0513554841267608	0.00637824368678856	0.00884130268886825	0.135326481436465	0.161651101745593	0.0136217127624097	0.00323551747682265	0	0.00345613569308594	0	0.020756495695016	0.0340544978004858	0.0795179546721416	0.129586223520906	0.212368032830565	0.0183164303206332	0.0227952366233913	0.0546252820512187	0.0160958736038155	0.0275305316664391	0.113753108188205	0.0732317266121933	0.0698849956759195	0.0760264200947472	0.0907570858846681	0.0997267429728352	0.056332410299329	0.0491706341050769	0.134639061179543	0.0834129740425648
right_s-CPDN3D_720575940607416587	0.00401983529742	0.00378316936469912	0.0141755784252177	0.00391017800102227	0.0076626099471923	0.0184814103784011	0.00115818186037027	0.00278282997333669	0.0194936165376614	0.00696200590630766	0.0262355239624502	0.0133305906197202	0.0549947605540687	0.0521467318570001	0.00877135373285991	0.00661235172612489	0.04050086403947	0.045602592654574	0.0521567739400514	0.0289440712752782	0.00642381837905714	0.0132915205622726	0.233875756943474	0.328228548829793	0.0220183186891189	0.00595248640410875	0	0.00635836488945555	0	0.0205676184308537	0.037578591427781	0.0694442237522133	0.10803000857616	0.200454701730802	0.0290886629971544	0.0346011027335113	0.0698279405183533	0.0239085229101227	0.0279589892281174	0.00752032126034235	0.0156973951443353	0.0232350421802806	0.0526558213479204	0.0579490459946466	0.0771126669003788	0.0350005246795359	0.0207025919890865	0.0547400738560048	0.0228358126704291
right_s-CPDN3D_720575940609261892	0.0397163446935315	0.000635321011712344	0.00277720204362449	0.0336480274961491	0.0026239137605475	0.0034184695009092	0.0105366897457558	0.0122065358452277	0.170355539268691	0.155884325445851	0.179511385178485	0.0910469854525979	0.0743134699094887	0.115829800138226	0.0172568395450625	0.0283725388382228	0.123100982951671	0.0661240384773798	0.0628268961836013	0.156928603400727	0.0146819803548235	0.0317340910686072	0.117030252754786	0.118665835433112	0.0451386484494121	0	0.000662382396165869	0.00111457027083013	0	0.0824253197474436	0.106907987756337	0.0711854079107988	0.0798049335850799	0.0369800540772165	0.151379819628424	0.165162508774094	0.111518721230745	0.063592634272133	0.0548866384597569	0.105233473543275	0.0605992755017648	0.110795492110827	0.1622539468507	0.083016850052106	0.151936793269763	0.127882610551696	0.0961145385164281	0.106004077375514	0.101224011182957
right_s-CPDN3D_720575940614519157	0.00815506719785005	0.00138838309726064	0.00112206194042639	0.0102415441659282	0.00143874715500021	0	0.00245895031128001	0.0053681490696613	0.0695799745237298	0.0710619000147756	0.095157225412375	0.0566340208302501	0.0405800451715133	0.0534635721984375	0.031066909773751	0.0368229381838278	0.0276688201041579	0.075494501572434	0.0539443758503821	0.0230934312925529	0.0315890818779861	0.0309627346312839	0.223770447519418	0.258972806884465	0.0470902738435542	0	0	0	0	0.066515133835561	0.0714660159589378	0.0875496344291587	0.105621931339635	0.183163244555958	0.0371021227796862	0.0466604966889162	0.091102068229533	0.0291133050997883	0.145377894229589	0.033170184465273	0.0732400507155594	0.186784354381022	0.106887678976385	0.0842487014291419	0.0889927886505031	0.0931012743686676	0.0269813568897206	0.111519379752764	0.0764853143547306
right_s-CPDN3D_720575940616909083	0.0866063359487936	0.0118987671215957	0.00380006907849643	0.0641588866393879	0.00793837934232888	0.00584126945688109	0.0210662251079511	0.0267670222334783	0.0704825486966958	0.0592268698406044	0.0622252655775534	0.0318044892778131	0.0396060327652191	0.0646484417669462	0.100450955035592	0.104400176690994	0.0686955244640366	0.051786453243753	0.0442163510626757	0.0870228697392662	0.175422376445869	0.205074147853253	0.00951253139428264	0.0166914487721876	0.0901266021117852	0.0116462341865086	0.00394305294846239	0.00414678290261804	0.00365092345470201	0.101935108926262	0.121747672005079	0.0214463571459899	0.0360022539132801	0.00986200610317309	0.0464911439672426	0.0745626988907358	0.0798188009991505	0.0640537641932686	0.197937987899672	0.107387523805904	0.108871348377891	0.117821217156392	0.156389929655853	0.195211112547324	0.122702919280289	0.113866213456092	0.11017101166075	0.0284356285198614	0.17773594760093
right_s-CPDN3D_720575940618378708	0.0273609741744207	0.0038076271770531	0.0144549487318139	0.0297522656633192	0.0112661549389786	0.015712328454266	0.00404031161301536	0.00339191317921417	0.118046275184243	0.0920869666258597	0.0881773180263997	0.0724764112358507	0.043142032918938	0.0678116026494806	0.0311475655435367	0.04706195324987	0.0999080630453709	0.257420569317757	0.27014021679097	0.101457945450571	0.0632626348718389	0.0749573584165708	0.0398564861708551	0.0525478588626691	0.0400299288181454	0.00520268328794934	0.00286238366356419	0.00685417034507432	0.00139796986041065	0.0915406981392097	0.0926013542546881	0.0477346354399072	0.0555310858581808	0.0882356027193497	0.0670119542891053	0.0781672763722187	0.0647399456059249	0.0271109864693474	0.122422655368863	0.024397387362316	0.0269017995771842	0.169667212098517	0.238322364028859	0.176535946193891	0.196501724420562	0.150664267813835	0.0464816123251796	0.0365117896263486	0.0598982184214708
right_s-CPDN3D_720575940618853547	0.0761513405513154	0.00863642151952322	0.0210827206511839	0.0830881178624538	0.025438378728897	0.0188826214388188	0.0361153574127732	0.045468452490402	0.0723126099213832	0.0675588105622333	0.0803474310559487	0.0309534266880291	0.0281723627050797	0.044415443181404	0.0780068921247313	0.089812010138752	0.0623435371815165	0.0640444319350364	0.0698257807157174	0.0758493775240051	0.0895688615860931	0.116045925806103	0.0579754971671016	0.0415105839421505	0.102213943082133	0.0288189298792157	0.0156521653894044	0.0157340384709439	0.00903431146501642	0.167059977936424	0.185331042700894	0.0152197239330416	0.0163894727194612	0.00713031242973436	0.0757385377454553	0.0948014113900287	0.0619002091404554	0.0457422608117014	0.136600765442294	0.0256561397377078	0.0691452453175608	0.242338033205768	0.233521047208359	0.337464674004103	0.265953822318977	0.0971805684804889	0.113100658242859	0.017343769719649	0.102528212752495
right_s-CPDN3D_720575940624375113	0.0466887304954463	0.00706738982747423	0.011357015541661	0.0563987422655829	0.00570572135523113	0.0137341488585521	0.0166495955502154	0.0202645473498727	0.101533749941527	0.108597262730012	0.089276625742996	0.0742088091268171	0.0416691962643984	0.0477005577975479	0.0504960250669379	0.0547174854282119	0.0484904580675482	0.141152377919883	0.114373157379401	0.0378772194902617	0.0570894294672529	0.0598448169185949	0.143403134377807	0.191345067147581	0.138401664397683	0.00426694616606246	0.000541745760633293	0.00668491086024991	0	0.185119081897385	0.233741824575188	0.0139568901295348	0.0110711794503312	0.00949719966211411	0.0962242272371431	0.133339564298889	0.147925858212017	0.0956939649191523	0.321416199935687	0.0231419025477867	0.125493181956461	0.24090349698901	0.160725836522191	0.178878001361117	0.18803042961198	0.20496159786705	0.0311673347876962	0.0925559937826143	0.104762145344457
right_s-CPDN3D_720575940625749842	0.00696380667015641	9.6379644010071e-05	0.000233675987389041	0.0114136321354694	0.000299627542771916	0	0.00147339604031269	0.00377501926603436	0.143814160143025	0.0881283706796476	0.112762258605649	0.0633646888700612	0.185437416064121	0.189246894883625	0.0111475013849305	0.0123926838276024	0.0971560616369168	0.191707884127815	0.180753198349115	0.101941364390416	0.0187064778570075	0.0380847585887329	0.108303465286046	0.126232058352851	0.00932888950172966	0	0	0.000712734296566349	0	0.0252969198969332	0.0343035706987637	0.112306086644434	0.173643340190797	0.168923233867449	0.0301881885562342	0.0271699664860924	0.0167212299002971	0.00709237512367585	0.00574712178796576	0.0764031798789952	0.034525382969941	0.103896301431748	0.120068774625907	0.136368658050529	0.141673608383214	0.0440231794351818	0.0353660468369846	0.051984439421305	0.0349127030508266
right_s-CPDN3D_720575940626644486	0.0513282195718843	0.0343029006768915	0.0373075968801901	0.053024120661433	0.0382696868594409	0.0362398706336997	0.00685544650657318	0.00705891734844413	0.135849272070518	0.0973959647267679	0.09556017111467	0.0834566318490406	0.0602435891994501	0.087040019954309	0.0373365003754382	0.0592763993632776	0.0710409776851842	0.155245996582708	0.165881587996076	0.0602268914358282	0.0991756452371005	0.094604894853279	0.0647771059045444	0.0845221751907107	0.0461104934639678	0.00649561032076525	0.00115458618502957	0.00888130874694761	0	0.0970083800258485	0.0986880481400087	0.0293706863456088	0.026719180477345	0.0320461330438046	0.0769847820809809	0.0902523955612265	0.0633034241810081	0.0520197794213872	0.157705576914309	0.0535493443454667	0.0788101832022422	0.15709559192297	0.157163071784964	0.139302595136842	0.18043315272312	0.245597300484054	0.0474596079131644	0.0438611079007183	0.11903256692103
right_s-CPDN3D_720575940627042130	0.0274543430084658	0.0067700255414598	0.00736527645275787	0.035108888837545	0.00365725558107405	0.00860743660367123	0.00965944645776574	0.0132909864788888	0.123686486600722	0.119207122878118	0.0893253160284015	0.0809726007792969	0.0380892140580957	0.0574391340848664	0.0172387885628778	0.0207083184323014	0.103792226929979	0.134607816237928	0.122519180353166	0.108976070629908	0.0428036493289676	0.032660081566512	0.0685388424102548	0.0728356122510122	0.088917350180021	0.00255957975559836	0.000812432022594395	0.00328092987263757	0	0.153969356742071	0.156706735609413	0.0583721306782515	0.051155341653624	0.0456915001295104	0.165959459800998	0.19619249289959	0.135513246394298	0.0440413766544338	0.0901425615949941	0.058193962318009	0.074885986333787	0.171672743148709	0.168561859225147	0.120342067648176	0.179474980954245	0.111376373397188	0.0765282956376207	0.118657789213706	0.0684951470691337
right_s-CPDN3D_720575940627171154	0.0431808933400806	0.0044653789460848	0.00014778967092763	0.03126771067891	0.000568503290927266	0.00117287873413151	0.0142025759018821	0.0146563717491152	0.0641618736396703	0.0592302910997583	0.0980931684244724	0.0200840271710141	0.0569759888688182	0.0879963020786678	0.0230867379454919	0.0335058190189692	0.0760942127760222	0.0539294330829163	0.0555315274306829	0.119980486504024	0.0218726819781216	0.0302229209674235	0.0149000523787552	0.013581026737951	0.0382980437605199	0	0	0.000450772748733518	0	0.0611706648452152	0.0723869206727464	0.1079898456744	0.120482999568539	0.0677999553454806	0.0635192450388796	0.0880951804224133	0.0692157402799856	0.0416888916318393	0.041478001891553	0.16005016329726	0.120497050612219	0.0939221921379576	0.170533317844545	0.0664771760446652	0.113546431221049	0.100165302344753	0.0649755557271421	0.111821033301311	0.095317120312887
right_s-CPDN3D_720575940630116601	0.00873408223403499	0.0015807436935467	0.0160967988438688	0.00806379835533686	0.00393140566985376	0.0166336580626853	0.00209972856463561	0.00734326716908758	0.0398377886045198	0.0301305635649545	0.0511349903586253	0.0130675071976904	0.0316049777950409	0.0373312540224732	0.0178112930055303	0.0168131837692347	0.0371753214696796	0.0254338150539205	0.0392409013374332	0.0277696459416728	0.00877222664823419	0.0146485747268428	0.166442070036253	0.203426233835529	0.0250476730902139	0	0	0	0	0.0272619975050773	0.0432673601138648	0.10959404341237	0.116246652606765	0.216556516093621	0.0322278611956964	0.025665495823471	0.0607636066245896	0.0138817865322882	0.0299564329011017	0.0340407618591772	0.0621097819559673	0.0758254604148962	0.0438983908565382	0.0454764062750463	0.0643820475476323	0.0493130457460098	0.030224748256611	0.121346476032803	0.0586808487235301
right_s-CPDN3D_720575940630560761	0.0853863833899554	0.0329914285708805	0.0238131614592798	0.0679169807208407	0.0332482100095101	0.0182383082444549	0.0115243013393424	0.018736546985754	0.0461114528148604	0.0501650389967497	0.0386002943022185	0.0147896124461543	0.0336214476511382	0.050737143637483	0.0678613203679289	0.0804744298540608	0.0710093450576023	0.035435790411496	0.0369248255310584	0.0815133111060676	0.0966907349654521	0.101967554269826	0.0140043210318909	0.0232709485094232	0.0663038705629786	0.00991608852047062	0.00485606484095329	0.00696060873007755	0.00685149396175267	0.102137498852163	0.117610632646438	0.0100887441996248	0.0272486026320428	0.008445269202089	0.0543465500394583	0.0655753948217891	0.0862933655646393	0.0367329709713744	0.149551393019073	0.0894866809928446	0.12231940221863	0.154334993939158	0.192430532183448	0.254186047043272	0.201524077503114	0.115535644126803	0.080536358416568	0.0266994212871172	0.148001561360333
right_s-CPDN3D_720575940632575388	0.0475787858084272	0.0066526195824561	0.0180547290841483	0.0532378811184969	0.00981061484421833	0.0218210632347331	0.0122207091542556	0.014875029230935	0.0777462358736841	0.0897786782010636	0.0814347904968671	0.0576548235089589	0.0155011059642708	0.0226885672222118	0.0530789745186406	0.0660631110360381	0.0251206912415918	0.0797087590430932	0.0768222541328698	0.0186099132670704	0.0453057940561013	0.0496215003020833	0.0534443307582207	0.0733868107744912	0.135507732631662	0.00295231977773554	0.000749672792379282	0.00536116720690205	0	0.216094264706484	0.250711785008258	0.00456439316516939	0.00410769539602883	0.00334056231191966	0.110377359336352	0.137136402974617	0.165972549611533	0.0987924375060343	0.356642090369007	0.0053735630839766	0.117179741640933	0.222443648576633	0.153481743843959	0.179764096445498	0.194205891042649	0.225134297391371	0.0438856413502115	0.0637962715917945	0.119402865004931
right_s-CPDN3D_720575940633954808	0.0424054727672005	0.00365497936597857	0	0.0563746749690615	0.000582702300889722	0.000193364372456377	0.016936841288783	0.0184130692942892	0.0818697201057965	0.0926844508804059	0.0859464293786981	0.0778419943267553	0.021226407815103	0.0254997741601912	0.0281030802922608	0.0405467464418864	0.0343277078536952	0.0786344087997113	0.055365002697351	0.0212721919746081	0.0363814865136314	0.0260066863480336	0.124013888378286	0.16582759246819	0.119367982187906	0	0.000823747263290894	0.00242566435551172	0	0.163666366825167	0.196321746978071	0.0126177591612812	0.0162214402514737	0.0224400632293383	0.0945168664208726	0.119205559264644	0.153497892390925	0.127542397378692	0.329852865480534	0.0278535100945428	0.134214235838759	0.226032516717857	0.132263680696964	0.129228538986464	0.162501761261205	0.171612145248023	0.0111044403983516	0.0857153059929766	0.0890723659718882
right_s-CPDN3D_720575940636193647	0.050445987770255	0.000800713799746926	0.00762818670287625	0.0344846776892284	0.00511120739618768	0.00832083218792698	0.00952713781941445	0.0159720834140114	0.1064283094983	0.0847465305798884	0.152378870353679	0.0230331779810364	0.0795041295414255	0.125472626167437	0.0208054064642237	0.034952242615132	0.0730950068087439	0.0268065441547922	0.0244856088329105	0.148452641428385	0.0287418640398373	0.035802213471613	0.0159680548328336	0.0198374442367095	0.0467973044166666	0.000825273547178393	0.00115257439621085	0.000352618384341272	0	0.0888704052432147	0.0976631632349567	0.0602966134259118	0.0645694040587611	0.0338846348297222	0.136461477223283	0.14842641876894	0.117197695547636	0.0596479951500865	0.0622434846509037	0.0959730374283317	0.0832608875679622	0.0564283903281198	0.140566452461657	0.0830492844210677	0.113230941670636	0.170052249553745	0.111231776533003	0.0875280900684479	0.122115514806822
right_s-CPDN3D_720575940646209156	0.107945573912691	0.0347655166000973	0.0282745021757006	0.0949170297814369	0.0371761015328745	0.022477412099725	0.0239929523773178	0.0292653067748206	0.0579812638309763	0.05543370811307	0.0459369885581305	0.0252569716431718	0.0299749984843527	0.0495779535473185	0.115493094997984	0.123829029589348	0.0544377989572449	0.0434340633620564	0.0492530284576428	0.071281241159559	0.133318441597575	0.170230981275428	0.0424114933422212	0.0250151756974754	0.138347801758487	0.0239017901296402	0.0118014214892759	0.0127657833078407	0.0107040861935265	0.147329077920017	0.160232097332717	0.0142949142276012	0.0225487724146645	0.0141883299868568	0.0474650393885378	0.0733926169735337	0.0788981399761328	0.0459496437901257	0.188283561769833	0.0266759303236707	0.0857108252186528	0.169902997408317	0.201803794032898	0.354235543559817	0.244733458120136	0.118514785658093	0.111531905497734	0.0290278705145681	0.145900285101263
right_s-CPDN3E_720575940610043346	0.0348685380394467	0.000378051732569817	0.00206886158477237	0.0298193377318926	0.000322156797943607	0.00171626962186026	0.0274133739534479	0.0311943146499328	0.0509997631870416	0.0419901881169167	0.0631740647750663	0.0500400272899034	0.0710252766888353	0.0976820694728349	0.0231882139202744	0.0278266298617943	0.0407293602337006	0.0519467782854098	0.0465321355787291	0.0770382455358668	0.0880708260957178	0.0832437279821173	0.0379337193032809	0.0311963054798107	0.0207988361257192	0	0	0.000652456078057711	0	0.0597042410240759	0.0635402856124751	0.0178458999026102	0.0113359558702597	0.00633812595707887	0.0201394301773546	0.0247718757998395	0.0284717795957356	0.031232073688506	0.0295826121465669	0.0241812206677045	0.0253838008901511	0.133525180478037	0.0663289649399041	0.0800160467913197	0.0700570405136704	0.00952151179819159	0.0034722376002927	0.00426607272946648	0.0056676252497284
right_s-CPDN3E_720575940610400409	0.15568303533734	0.082896635492217	0.0213133333132892	0.131913677004572	0.0414294520204022	0.0277100640449446	0.0619742609031591	0.0654208314229139	0.0730598696054748	0.0727477962386227	0.117938644380749	0.032504071838731	0.0550869608063304	0.0828329253289878	0.0845573241283028	0.0975805496418496	0.060839002016769	0.020502947923223	0.0135064369077306	0.0952281523382816	0.134776106453356	0.171889660562702	0.00691014622530965	0.00619387839232263	0.081321444206699	0.0161084151276329	0.00770874888842602	0.00542426263841422	0.0019977039599109	0.121043316993402	0.141496280522307	0.0202442262017401	0.029595395846156	0.00742673251594967	0.0537533117311678	0.0721078870082171	0.0481879155336163	0.066760208838447	0.120005700413436	0.0727881987849323	0.0885962389922918	0.104933386319268	0.0956685247893534	0.226981005876561	0.110343119901711	0.0968351557749099	0.114964659022721	0.0285054267504632	0.181943016859288
right_s-CPDN3E_720575940616075147	0.0279369128878849	0.0007688953657121	0.000199573368998109	0.0366528046382894	0.000830552594726371	0.00124138452440797	0.0367206206426078	0.0457388370558921	0.0679118114136212	0.0796650426457326	0.057829180517254	0.080238873878069	0.0433417766011022	0.046245041898133	0.0204659710738444	0.0195572488503772	0.0191638517507382	0.0157805642966943	0.0202349004717765	0.0292473486498416	0.0308414803199785	0.0447522918568076	0.0689740012968494	0.0646776243809586	0.0327017878104106	0.00356938040755267	0	0.00381644373218404	0	0.0892529241926214	0.097453709806674	0.0533599268771486	0.0427338009736126	0.0229182083838154	0.0791713983527741	0.10432107522212	0.0427154583030073	0.0301721158428024	0.0349163540008236	0.0343404303701198	0.0395468168931958	0.0280999738699962	0.0384483812479355	0.0433846543675609	0.0377132762952949	0.0476513190689798	0.00377883506646127	0.00443853034409423	0.0237717203134211
right_s-CPDN3E_720575940619354673	0.0797774543542863	0.0557610115031366	0.0123594886277522	0.0814372131906729	0.042703070362264	0.0259278745529	0.0297135543045591	0.042774410372787	0.056909216301192	0.0485179302148251	0.0626763138649963	0.051939628399817	0.0644560649458055	0.0795791730479356	0.0333062154990279	0.0311287425554581	0.0171724090915317	0.0254372278644077	0.0297344481097335	0.0599088899449805	0.0430599111767182	0.0451794271753456	0.0218649696418556	0.02078260022785	0.0460362997170325	0.0132373554580601	0.00130717917207556	0.0059702065050696	0	0.14317751222729	0.102108349799726	0.0107817409364569	0.00618464871322729	0.00158056964588442	0.0454521378490048	0.0409116329544533	0.0344700933376129	0.022564624619628	0.00791118000193789	0.0170346133872617	0.0322501039823673	0.0820421308930827	0.0798474401188815	0.0522409677829925	0.0428985881378884	0.0215126133997269	0.0186855148627611	0.00914481836054473	0.0150693415143014
right_s-CPDN3E_720575940620205172	0.0702333385877795	0.00463245612024484	0.00116747064434039	0.0601412053895449	0.00112121572775943	0.00160760034011882	0.068633862179777	0.0585448436885464	0.0655531289292723	0.0759034361536153	0.0885713703648129	0.0599869966044299	0.0420175929693916	0.0567890392492568	0.0616324684364255	0.0609187107654743	0.0406324721568146	0.0380708481594164	0.0377952444054989	0.0734013219188613	0.0504668939832729	0.0657185670927573	0.0214455698533102	0.0184811713923161	0.0202067074008919	0	0.0010530783422915	0.00283517151413972	0	0.0601967224877878	0.0683766453214372	0.0276938752839953	0.0268537796813448	0.0127970864697176	0.0478804478880883	0.0618486004716739	0.0312703976981344	0.0287890266331248	0.0534433784513366	0.0150836996043892	0.0456075205067403	0.10397987302178	0.0982561802023893	0.137394569416654	0.0845866533350456	0.00728704050106684	0.00231604362810681	0.0163772027353846	0.0119054369280072
right_s-CPDN3E_720575940621542141	0.190505380382938	0.146014693335803	0.0215855251676903	0.193607175099081	0.0811562939619572	0.0491979677514518	0.0265786654504493	0.050655021858766	0.0441971331304846	0.0351689472910639	0.0932112900498611	0.0245951643990538	0.0465506294150241	0.0673106430974017	0.0643893987276106	0.0561333161439204	0.0295885213011019	0.0126825582932182	0.0102507868086401	0.0743302946809044	0.0197941679598953	0.0297754461983861	0.0125344209930858	0.00667632823493722	0.0499810262109279	0.0200146874435242	0.00149478334027953	0.00411633335675165	0.000474527700357008	0.14956061508445	0.15040262986473	0.0153240132321464	0.0154931071006692	0.0085092866186836	0.0387191091215436	0.0467360045958687	0.0411736930609033	0.0219591767915186	0.0202900246943079	0.033407158319468	0.0297433804784818	0.0618712569892978	0.0605565026441138	0.0812269526665858	0.0510226806598748	0.0162888777933963	0.0311062477986048	0.00585606974105255	0.0222003420937511
right_s-CPDN3E_720575940623055433	0.12959926284806	0.112979467238554	0.0205669176279358	0.13963130851977	0.0564892104701198	0.0367443689999234	0.0428502512864688	0.0579304653509238	0.0683099672384403	0.0539606000201979	0.116128288587229	0.020293111411635	0.0524354302544204	0.077252680272439	0.0411067467417193	0.0298005990176241	0.0299934869535292	0.0105855390781923	0.0100907331190784	0.0870561501434695	0.0101430704724285	0.0177705414042768	0.00870155004032971	0.0060283320523155	0.063639144549966	0.013730979461799	0.00139466487239737	0.00410682865924612	0	0.155152398062513	0.142651987817299	0.00353894973045012	0.006243580790213	0	0.045216908400254	0.0468933444057396	0.0473702638491894	0.0142491918422389	0.0194351654529502	0.0270348521478409	0.0202898005267366	0.082961578033269	0.0887500836083359	0.0691708887183774	0.0453295930257604	0.0106836220076105	0.0340000647550462	0.00682979812029803	0.0108708452112063
right_s-CPDN3E_720575940625852676	0.0200449123512662	0.000633155731491815	0.0018461658829929	0.0175945089020666	0.00619423740105992	0.00406219299172945	0.0173705176256069	0.0307353669451736	0.018834893155245	0.0271082303355818	0.0285935352869213	0.0324890016230799	0.0345664724906217	0.0344927033331857	0.0157840468973891	0.0141930381778111	0.0190998621232921	0.00948246420586166	0.0179252473904781	0.0237730502268122	0.0378903463350513	0.0453066224150419	0.188371317216044	0.184588844200302	0.0139166670916624	0	0	0.000716742206117475	0	0.0553998665908524	0.0409487931685026	0.00535545115487557	0.00403592836257894	0.000705786431116825	0.0146021354004364	0.0172573518677102	0.023230222994782	0.0201463182752368	0.0181566428933702	0.0129201597378923	0.0412071345293539	0.10484933048602	0.0758047498428921	0.0466600956410882	0.0389290632400695	0.0339408646864208	0	0.00443213881641825	0.00700528166612145
right_s-CPDN3E_720575940625853188	0.0761335258072581	0.0106956608862448	0.00739203672452449	0.0811832268636598	0.0357773898655798	0.0253135852876012	0.0218959273307776	0.0302927084483278	0.0392459471268557	0.0515728701177613	0.0343616107499946	0.0497441459838916	0.0302589093785624	0.0399245921058246	0.0429355708014052	0.0340443064382319	0.0156801063133989	0.0110040405963378	0.0126801191820228	0.0394920230450176	0.0337191672173819	0.0323278281853735	0.0158351462188269	0.0199853348455468	0.0403389701093009	0.00446209637727818	0.000283261342169491	0.00285981033933	0	0.147709916702158	0.141560089907395	0.0223939490805227	0.0195151327357505	0.00851674673960029	0.0648358390103387	0.0656594734253477	0.0320531885922564	0.0208837323878716	0.0156647285214662	0.0187138938281165	0.0333300604393775	0.0782174795468791	0.0952545984160673	0.105099573606223	0.0673599461300029	0.0382405921667744	0.00827547674603419	0.00346789006554807	0.0260642005552267
right_s-CPDN3E_720575940626529944	0.243647197591949	0.155484668501446	0.0293442339707117	0.241195076368117	0.115166930334998	0.0542129318543623	0.0324606999995481	0.04454237211048	0.0723237505948898	0.068157238296377	0.0887194444911765	0.0308821018303673	0.0429001518801427	0.0703102437096161	0.0655024045478204	0.0659419618403196	0.0343083764670709	0.0250209102528196	0.0121756138098567	0.0675567587139649	0.06619776802829	0.0854771433881673	0.0155548553244328	0.00774212291887631	0.0890838846551622	0.022421317963806	0.00404528997916513	0.00327738845689711	0	0.153539484407664	0.167172059387133	0.00811451048359375	0.00826548646543249	0.00187223108052719	0.0523333898962324	0.0694920037197752	0.0469049248163837	0.0445593527065852	0.0669308554041966	0.0416851084619983	0.0478124533081739	0.0836299084002023	0.0817286174633627	0.106961412143349	0.072487381611714	0.0689352553912845	0.0754447510420272	0.0315494908100015	0.0954874471066808
right_s-CPDN3E_720575940629163772	0.0650278126561146	0.0184731753092525	0.0155279511831667	0.0543853911418373	0.0189821218944758	0.011847724280408	0.0379176922979242	0.0443009671164969	0.090458451705397	0.0828193702118589	0.123345479066878	0.0490339464275184	0.0850653587811056	0.127556122188274	0.0174263148593722	0.0161402682601377	0.0546148400789947	0.0594882919780306	0.0400269238726856	0.117189914946245	0.040775767832252	0.0496348071554434	0.00997356698182474	0.00899843356191481	0.0229603158221867	0	0	0.00239354157979546	0	0.0320059394759278	0.0532074191188595	0.0268480619638447	0.0240685367692545	0.0087041157349779	0.0354316558222912	0.037051261776297	0.0274644320576602	0.0215240100660379	0.0279695230884354	0.0265479807478007	0.0316735340866433	0.096010779953061	0.056992825780118	0.0634588124910382	0.0834654769592025	0.0280738618217349	0.0147604362195534	0.0229594234335717	0.0295458816944396
right_s-CPDN3E_720575940632179620	0.169501862457125	0.20281745251395	0.0114729684182024	0.157068948155935	0.0786322221930373	0.0305382761772971	0.0365339283984249	0.0378133898444716	0.0741484786618678	0.0679982472974703	0.0877336254254586	0.0362353321452923	0.0397729846872827	0.0559379233171511	0.0600946107052162	0.0550486984776484	0.0281556541455432	0.0154148479250511	0.0117919190297877	0.0609832688091922	0.0764645228946644	0.0944961101921568	0.00720947026087944	0.00424958322324673	0.114736902498073	0.0173120484373082	0.00753598487438922	0.012422305715088	0.00847287935372103	0.125183842659912	0.137374691436104	0.0135427540568755	0.0154852912146103	0.00501369214364548	0.0340676683321459	0.0556767996814445	0.0407492099420391	0.0363400073633034	0.0710903212852273	0.0895105035009005	0.0700996483199998	0.083288753316621	0.125198466314334	0.134312796331111	0.0773687264280738	0.0482455219750901	0.0646655490651935	0.0130703045274241	0.0952432791364396
right_s-CPDN3E_720575940642372512	0.0501721265191418	0.00525151823645456	0	0.0464740589524545	0.000580539508218843	0.000177600003637248	0.0227182020058193	0.0294866227455694	0.0588743327858733	0.0747654002049669	0.0642362596592343	0.0588186577502849	0.0324626015790781	0.0442663679337953	0.0340637856505134	0.0302446727262468	0.0323317317598403	0.0223600918753715	0.028582788324256	0.0592541037442971	0.0505207208024937	0.068764115137667	0.0259133623568273	0.0350911738537997	0.0219663622781214	0	0.000564311881049	0.00316516687708964	0	0.045083108852394	0.0557128595400893	0.00892304795955686	0.00314460806548514	0.00388896883593219	0.0357782572874936	0.043710990013475	0.0188098067777247	0.0175008354371556	0.018161483268871	0.0085795230551949	0.0437850486874122	0.0593041220741466	0.10426099683118	0.085168462810576	0.0624298566233826	0.0171824613275778	0.00428540275828632	0.0188416393088238	0.0143399724405071
right_s-LNv_720575940606868828	0.00599538553766756	0.00129040515764617	0	0.00705089209866855	0.0153321804676167	0.00655428198378984	0.00909785060347958	0.011320928414297	0.00510702646571879	0.00471806466057479	0.0068733786648331	0.00933187262665146	0.00222497129422042	0.0045835264853339	0.000259483965910928	0.000894284441554706	0.00751032890461736	0.0010018237306406	0.00055497405782115	0.00182474650051946	0.00223595211909682	0.00249505762510096	0.00141837943236503	0.0157205755301537	0.0332692678476559	0.288585840591237	0.155872427701296	0.148461333676289	0.0991986333720309	0.0532688657456725	0.0130124865316412	0.00200094310837788	0.000528516717842509	0.000314100499598114	0.00139358055805503	0.0015750122823156	0.0103577127442531	0.00119796290034901	0.00120279184800918	0	0.00322044907784861	0.0153147667113594	0.0103046798961064	0.0113939825721146	0.0128373476668591	0.00598947709719185	0.00109591777668348	0	0
right_s-LNv_720575940609174392	0.00421073648158418	0.00192576638638381	0.00770834086486299	0.00546695173023207	0.0139714743720984	0.0112264308468484	0.0108331956194306	0.00909787837834813	0.000155292586492488	0	0.0012053248094607	0.00406316064683052	0.00754735963109748	0.0131711986437808	0.000143867141550224	0.0009402918406098	0.00665830233722396	0.00108246047003985	0	0.00624863823703587	0.00584355637241442	0.00391193592105625	0	0.0136966442103036	0.025593641969205	0.261543255811824	0.16050524024128	0.148873007962921	0.0978121879315454	0.0414755778293057	0.00935219035315859	0.00156691194578438	0.000586056939515165	0	0.000187395187560105	0.000188611873390514	0.00613832664531229	0.000133673651701815	0.00136625141748099	0	0	0.0150816447359127	0.00576596479574018	0.00928826819060711	0.00964004780914693	0.00279199612619741	0.00155701225891655	0	0.00197122853004334
right_s-LNv_720575940610478531	0.0052085846314003	0.00647985244041602	0.000779467187119137	0.0061319042564929	0.022753044969399	0.00736064507665505	0.0189081107952344	0.0267796262034078	0.00552724409449445	0.000829296023503194	0.00558351808743635	0.00753159431487967	0.00802312180587752	0.0102533489257371	0.000353759292385983	0.000289208734952018	0.00718200825516495	0.00306757021137994	0.00242849678973963	0.00243653739138621	0.00153488052564152	0.0037217332158246	0.00366119820224844	0.0189572538900412	0.032925604135185	0.254888778872201	0.147567980486642	0.142377493780758	0.111645750636871	0.0639218157753679	0.0145441322849289	0.00124666119534056	0	0	0.000864566554600856	0.00160328682549589	0.0121145758290102	0.00316387103295839	0.00164102862816278	0	0.0019022272903261	0.0180607180090415	0.0104833315005219	0.0163247085473771	0.00970493817458742	0.00386434652252402	0.00261641019895223	0	0
right_s-LNv_720575940628527095	0.00147450162816247	0.00603532968311504	0.000150834558823642	0.00261192575867914	0.0112869224426899	0.00580211244552746	0.00377543085100084	0.00810510110707406	0.00410585301556868	0.00249492979864535	0.00173823326298228	0.0045183091406139	0.00489457864098123	0.00839070581138531	0.000547641803804006	0.000335788389802461	0.0062686183933112	0.00418735437377632	0.00343266395563935	0.00200156127422197	0.00141122503990697	0.00113122962333813	0.00301604357214229	0.0163503557957107	0.0237940229993747	0.264046133785934	0.14242217820602	0.142839606509127	0.0853201069135384	0.0451485834664852	0.00880789822002228	0	0	0	0.000261410117351506	0.000247942158770594	0.00219206285888244	0.000143208921928509	0.000417364151598268	0	0	0.00734429797033779	0.00630697659412455	0.00616003340756285	0.00281664439648635	0.00389327425484535	0.000867944707246694	0	0
[truncated: 73 more columns]
