# Supplementary material for: Synaptic connectome of the Drosophila circadian clock
Source: Nat Commun. 2024 Dec 5;15:10392. doi: 10.1038/s41467-024-54694-0 (PMC11621569; doi:10.1038/s41467-024-54694-0)
Supplement: Supplementary file 12 — Source data [file 41467_2024_54694_MOESM12_ESM.zip › Source Data for Reinhard et al 2024/Figure_01_and_Supplementary_Figure_03.xlsx]

## Sheet: Figure_01E_Sup._Fig._03A_B
pre_hemisphere_name	post_hemisphere_name	n_synapses_sum	color
left_APDN3	left_APDN3	17	#8EFFC180
left_LN_ITP	left_APDN3	14	#BD002380
left_s-CPDN3A	left_APDN3	5	#00981780
left_s-CPDN3E	left_APDN3	5	#51810080
left_s-CPDN3D	left_DN1a	6	#4DA55B80
left_DN1pD	left_DN1pB	7	#003BBD80
left_LPN	left_DN1pC	108	#83838380
left_s-CPDN3A	left_DN1pC	14	#00981780
left_s-CPDN3C	left_DN1pC	45	#59FF7380
left_s-CPDN3D	left_DN1pC	233	#4DA55B80
right_s-CPDN3C	left_DN1pC	7	#59FF7380
left_DN1pD	left_DN1pD	9	#003BBD80
left_LPN	left_DN1pD	26	#83838380
left_s-CPDN3A	left_DN1pD	60	#00981780
left_s-CPDN3B	left_DN1pD	20	#BBFF4880
left_s-CPDN3C	left_DN1pD	146	#59FF7380
left_s-CPDN3D	left_DN1pD	240	#4DA55B80
right_s-CPDN3C	left_DN1pD	17	#59FF7380
right_s-CPDN3D	left_DN1pD	43	#4DA55B80
left_DN1pC	left_DN1pE	10	#003BBD80
left_LPN	left_DN1pE	19	#83838380
left_s-CPDN3C	left_DN1pE	21	#59FF7380
left_s-CPDN3D	left_DN1pE	107	#4DA55B80
left_DN1pB	left_DN2	28	#8100FF80
left_s-CPDN3A	left_DN2	10	#00981780
right_DN1pB	left_DN2	13	#8100FF80
right_s-CPDN3D	left_DN2	6	#4DA55B80
left_DN1a	left_LN_ITP	96	#BD00B080
left_DN1pA	left_LN_ITP	124	#003BBD
left_DN1pB	left_LN_ITP	11	#8100FF80
left_LN_ITP	left_LN_ITP	13	#BD002380
left_s-CPDN3A	left_LN_ITP	5	#00981780
right_DN1pA	left_LN_ITP	211	#003BBD
left_s-CPDN3A	left_LNd_CRYn	34	#00981780
left_s-CPDN3B	left_LNd_CRYn	46	#BBFF4880
left_s-CPDN3D	left_LNd_CRYn	13	#4DA55B80
right_LNd_CRYp	left_LNd_CRYn	5	#FFE20080
left_DN1pA	left_LNd_CRYp	54	#003BBD
left_DN1pB	left_LNd_CRYp	13	#8100FF80
left_LN_ITP	left_LNd_CRYp	15	#BD002380
left_LPN	left_LNd_CRYp	18	#83838380
right_DN1pA	left_LNd_CRYp	32	#003BBD
right_LN_ITP	left_LNd_CRYp	5	#BD002380
left_DN1pC	left_LPN	6	#003BBD80
left_DN1pE	left_LPN	23	#003BBD80
left_LPN	left_LPN	37	#83838380
left_s-CPDN3D	left_LPN	55	#4DA55B80
left_s-CPDN3E	left_LPN	18	#51810080
left_DN1a	left_l-CPDN3	21	#BD00B080
left_LNd_CRYn	left_s-CPDN3A	34	#FE7E0080
left_s-CPDN3B	left_s-CPDN3A	11	#BBFF4880
left_s-CPDN3C	left_s-CPDN3A	16	#59FF7380
left_s-CPDN3D	left_s-CPDN3A	85	#4DA55B80
right_l-CPDN3	left_s-CPDN3A	13	#8EF44480
left_DN1pD	left_s-CPDN3B	7	#003BBD80
left_LNd_CRYn	left_s-CPDN3B	46	#FE7E0080
left_s-CPDN3A	left_s-CPDN3B	52	#00981780
left_DN1pA	left_s-CPDN3C	90	#003BBD
left_DN1pB	left_s-CPDN3C	55	#8100FF80
left_DN1pD	left_s-CPDN3C	12	#003BBD80
left_LN_ITP	left_s-CPDN3C	6	#BD002380
left_LNd_CRYn	left_s-CPDN3C	5	#FE7E0080
left_s-CPDN3C	left_s-CPDN3C	27	#59FF7380
left_s-CPDN3E	left_s-CPDN3C	5	#51810080
right_DN1pA	left_s-CPDN3C	96	#003BBD
right_LN_ITP	left_s-CPDN3C	19	#BD002380
right_s-CPDN3C	left_s-CPDN3C	12	#59FF7380
left_DN1a	left_s-CPDN3D	30	#BD00B080
left_DN1pA	left_s-CPDN3D	50	#003BBD
left_DN1pB	left_s-CPDN3D	74	#8100FF80
left_DN1pE	left_s-CPDN3D	10	#003BBD80
left_LN_ITP	left_s-CPDN3D	26	#BD002380
left_LNd_CRYn	left_s-CPDN3D	6	#FE7E0080
left_l-CPDN3	left_s-CPDN3D	24	#8EF44480
left_s-CPDN3D	left_s-CPDN3D	7	#4DA55B80
left_s-LNv	left_s-CPDN3D	6	#00000080
right_DN1pA	left_s-CPDN3D	97	#003BBD
right_LN_ITP	left_s-CPDN3D	34	#BD002380
right_l-CPDN3	left_s-CPDN3D	61	#8EF44480
left_APDN3	left_s-CPDN3E	5	#8EFFC180
left_DN1a	left_s-CPDN3E	83	#BD00B080
left_DN1pB	left_s-CPDN3E	5	#8100FF80
left_DN1pC	left_s-CPDN3E	6	#003BBD80
left_LN_ITP	left_s-CPDN3E	61	#BD002380
left_s-CPDN3E	left_s-CPDN3E	21	#51810080
left_s-LNv	left_s-CPDN3E	5	#00000080
right_l-CPDN3	left_s-CPDN3E	42	#8EF44480
right_LN_ITP	right_APDN3	24	#BD002380
right_s-CPDN3E	right_APDN3	5	#51810080
right_s-CPDN3D	right_DN1a	13	#4DA55B80
right_LN_ITP	right_DN1pA	5	#BD002380
right_APDN3	right_DN1pB	5	#8EFFC180
right_s-CPDN3D	right_DN1pB	5	#4DA55B80
right_LPN	right_DN1pC	121	#83838380
right_s-CPDN3C	right_DN1pC	6	#59FF7380
right_s-CPDN3D	right_DN1pC	271	#4DA55B80
left_s-CPDN3A	right_DN1pD	5	#00981780
left_s-CPDN3C	right_DN1pD	26	#59FF7380
left_s-CPDN3D	right_DN1pD	43	#4DA55B80
right_DN1pE	right_DN1pD	6	#003BBD80
right_LPN	right_DN1pD	23	#83838380
right_s-CPDN3A	right_DN1pD	74	#00981780
right_s-CPDN3B	right_DN1pD	16	#BBFF4880
right_s-CPDN3C	right_DN1pD	160	#59FF7380
right_s-CPDN3D	right_DN1pD	296	#4DA55B80
right_LPN	right_DN1pE	20	#83838380
right_s-CPDN3C	right_DN1pE	20	#59FF7380
right_s-CPDN3D	right_DN1pE	110	#4DA55B80
left_DN1pB	right_DN2	31	#8100FF80
left_s-CPDN3A	right_DN2	11	#00981780
right_DN1pB	right_DN2	103	#8100FF80
right_DN1pD	right_DN2	5	#003BBD80
left_DN1pA	right_LN_ITP	159	#003BBD
left_LPN	right_LN_ITP	5	#83838380
right_DN1a	right_LN_ITP	220	#BD00B080
right_DN1pA	right_LN_ITP	224	#003BBD
right_DN1pB	right_LN_ITP	27	#8100FF80
right_LN_ITP	right_LN_ITP	51	#BD002380
right_l-CPDN3	right_LN_ITP	11	#8EF44480
right_s-CPDN3A	right_LN_ITP	5	#00981780
right_s-CPDN3A	right_LNd_CRYn	22	#00981780
right_s-CPDN3B	right_LNd_CRYn	48	#BBFF4880
left_DN1pA	right_LNd_CRYp	41	#003BBD
left_LN_ITP	right_LNd_CRYp	12	#BD002380
right_DN1pA	right_LNd_CRYp	44	#003BBD
right_LN_ITP	right_LNd_CRYp	21	#BD002380
right_LPN	right_LNd_CRYp	28	#83838380
right_DN1pC	right_LPN	16	#003BBD80
right_DN1pE	right_LPN	66	#003BBD80
right_LPN	right_LPN	7	#83838380
right_s-CPDN3C	right_LPN	5	#59FF7380
right_s-CPDN3D	right_LPN	118	#4DA55B80
right_s-CPDN3E	right_LPN	9	#51810080
left_s-CPDN3D	right_l-CPDN3	5	#4DA55B80
right_DN1a	right_l-CPDN3	16	#BD00B080
right_s-CPDN3A	right_l-CPDN3	5	#00981780
left_l-CPDN3	right_s-CPDN3A	6	#8EF44480
right_LNd_CRYn	right_s-CPDN3A	19	#FE7E0080
right_s-CPDN3B	right_s-CPDN3A	13	#BBFF4880
right_s-CPDN3C	right_s-CPDN3A	21	#59FF7380
right_s-CPDN3D	right_s-CPDN3A	65	#4DA55B80
right_LNd_CRYn	right_s-CPDN3B	54	#FE7E0080
right_s-CPDN3A	right_s-CPDN3B	59	#00981780
right_s-CPDN3C	right_s-CPDN3B	11	#59FF7380
right_s-CPDN3E	right_s-CPDN3B	5	#51810080
right_s-LNv	right_s-CPDN3B	7	#00000080
left_DN1pA	right_s-CPDN3C	60	#003BBD
left_LN_ITP	right_s-CPDN3C	7	#BD002380
left_s-CPDN3C	right_s-CPDN3C	16	#59FF7380
left_s-CPDN3D	right_s-CPDN3C	7	#4DA55B80
right_DN1pA	right_s-CPDN3C	48	#003BBD
right_DN1pB	right_s-CPDN3C	49	#8100FF80
right_DN1pD	right_s-CPDN3C	16	#003BBD80
right_LN_ITP	right_s-CPDN3C	5	#BD002380
right_s-CPDN3C	right_s-CPDN3C	27	#59FF7380
left_DN1pA	right_s-CPDN3D	126	#003BBD
left_LN_ITP	right_s-CPDN3D	31	#BD002380
left_LNd_CRYn	right_s-CPDN3D	6	#FE7E0080
left_l-CPDN3	right_s-CPDN3D	56	#8EF44480
right_DN1a	right_s-CPDN3D	26	#BD00B080
right_DN1pA	right_s-CPDN3D	51	#003BBD
right_DN1pB	right_s-CPDN3D	70	#8100FF80
right_DN1pD	right_s-CPDN3D	23	#003BBD80
right_DN1pE	right_s-CPDN3D	10	#003BBD80
right_LN_ITP	right_s-CPDN3D	73	#BD002380
right_LNd_CRYn	right_s-CPDN3D	11	#FE7E0080
right_LPN	right_s-CPDN3D	8	#83838380
right_l-CPDN3	right_s-CPDN3D	15	#8EF44480
right_s-CPDN3C	right_s-CPDN3D	6	#59FF7380
right_s-CPDN3D	right_s-CPDN3D	6	#4DA55B80
right_s-LNv	right_s-CPDN3D	21	#00000080
left_l-CPDN3	right_s-CPDN3E	49	#8EF44480
right_DN1a	right_s-CPDN3E	62	#BD00B080
right_DN1pB	right_s-CPDN3E	15	#8100FF80
right_LN_ITP	right_s-CPDN3E	67	#BD002380
right_LPN	right_s-CPDN3E	21	#83838380
right_s-CPDN3E	right_s-CPDN3E	8	#51810080
right_s-LNv	right_s-CPDN3E	6	#00000080

## Sheet: Figure_01F
pre_hemisphere_name_id	post_hemisphere_name_id	n_synapses_sum	grid.col	link_col
right_o_DN1pA_720575940623036766	left_i_s-CPDN3D_720575940613873361	5	#D3D3D3	#648fff
right_o_DN1pA_720575940622228999	left_i_s-CPDN3D_720575940614365923	6	#D3D3D3	#185ef0
right_o_DN1pA_720575940624899767	left_i_s-CPDN3D_720575940614365923	7	#D3D3D3	#1B458F
right_o_DN1pA_720575940622228999	left_i_s-CPDN3D_720575940620070558	6	#D3D3D3	#185ef0
right_o_DN1pA_720575940633976403	left_i_s-CPDN3D_720575940620070558	9	#D3D3D3	#159fff
right_o_DN1pA_720575940623036766	left_i_s-CPDN3D_720575940626580528	6	#D3D3D3	#648fff
right_o_DN1pA_720575940622228999	left_i_s-CPDN3D_720575940629470736	8	#D3D3D3	#185ef0
right_o_DN1pA_720575940623036766	left_i_s-CPDN3D_720575940629470736	7	#D3D3D3	#648fff
right_o_DN1pA_720575940624899767	left_i_s-CPDN3D_720575940629470736	5	#D3D3D3	#1B458F
right_o_DN1pA_720575940622228999	left_i_s-CPDN3D_720575940630152076	8	#D3D3D3	#185ef0
right_o_DN1pA_720575940622228999	left_i_s-CPDN3D_720575940630586642	8	#D3D3D3	#185ef0
right_o_DN1pA_720575940633976403	left_i_s-CPDN3D_720575940630586642	5	#D3D3D3	#159fff
right_o_DN1pA_720575940622228999	left_i_s-CPDN3D_720575940631372764	5	#D3D3D3	#185ef0
right_o_DN1pA_720575940624899767	left_i_s-CPDN3D_720575940631372764	5	#D3D3D3	#1B458F
right_o_DN1pA_720575940633976403	left_i_s-CPDN3D_720575940631372764	7	#D3D3D3	#159fff
right_o_DN1pA_720575940622228999	left_j_s-CPDN3C_720575940604383008	6	#8C8C8C	#185ef0
right_o_DN1pA_720575940623036766	left_j_s-CPDN3C_720575940604383008	6	#8C8C8C	#648fff
right_o_DN1pA_720575940622228999	left_j_s-CPDN3C_720575940612278114	5	#8C8C8C	#185ef0
right_o_DN1pA_720575940624899767	left_j_s-CPDN3C_720575940612278114	5	#8C8C8C	#1B458F
right_o_DN1pA_720575940622228999	left_j_s-CPDN3C_720575940619718383	10	#8C8C8C	#185ef0
right_o_DN1pA_720575940623036766	left_j_s-CPDN3C_720575940623365813	5	#8C8C8C	#648fff
right_o_DN1pA_720575940624899767	left_j_s-CPDN3C_720575940623365813	5	#8C8C8C	#1B458F
right_o_DN1pA_720575940623036766	left_j_s-CPDN3C_720575940627010300	5	#8C8C8C	#648fff
right_o_DN1pA_720575940624899767	left_j_s-CPDN3C_720575940627010300	6	#8C8C8C	#1B458F
right_o_DN1pA_720575940622228999	left_j_s-CPDN3C_720575940629548764	8	#8C8C8C	#185ef0
right_o_DN1pA_720575940623036766	left_j_s-CPDN3C_720575940629548764	5	#8C8C8C	#648fff
right_o_DN1pA_720575940624899767	left_j_s-CPDN3C_720575940629548764	7	#8C8C8C	#1B458F
right_o_DN1pA_720575940624899767	left_j_s-CPDN3C_720575940633253602	5	#8C8C8C	#1B458F
right_o_DN1pA_720575940633976403	left_j_s-CPDN3C_720575940633253602	6	#8C8C8C	#159fff
right_o_DN1pA_720575940622228999	left_j_s-CPDN3C_720575940636231145	7	#8C8C8C	#185ef0
right_o_DN1pA_720575940622228999	left_j_s-CPDN3C_720575940645800739	5	#8C8C8C	#185ef0
right_o_DN1pA_720575940622228999	left_p_LNd_CRYp_720575940614630962	6	#464646	#185ef0
right_o_DN1pA_720575940624899767	left_p_LNd_CRYp_720575940614630962	5	#464646	#1B458F
right_o_DN1pA_720575940622228999	left_p_LNd_CRYp_720575940631989473	5	#464646	#185ef0
right_o_DN1pA_720575940623036766	left_p_LNd_CRYp_720575940631989473	9	#464646	#648fff
right_o_DN1pA_720575940633976403	left_p_LNd_CRYp_720575940631989473	7	#464646	#159fff
right_o_DN1pA_720575940622228999	left_q_LN_ITP_720575940625254636	32	#000000	#185ef0
right_o_DN1pA_720575940623036766	left_q_LN_ITP_720575940625254636	20	#000000	#648fff
right_o_DN1pA_720575940624899767	left_q_LN_ITP_720575940625254636	35	#000000	#1B458F
right_o_DN1pA_720575940633976403	left_q_LN_ITP_720575940625254636	19	#000000	#159fff
right_o_DN1pA_720575940622228999	left_q_LN_ITP_720575940634984800	33	#000000	#185ef0
right_o_DN1pA_720575940623036766	left_q_LN_ITP_720575940634984800	17	#000000	#648fff
right_o_DN1pA_720575940624899767	left_q_LN_ITP_720575940634984800	41	#000000	#1B458F
right_o_DN1pA_720575940633976403	left_q_LN_ITP_720575940634984800	14	#000000	#159fff
right_o_DN1pA_720575940622228999	right_c_LN_ITP_720575940619074049	21	#000000	#185ef0
right_o_DN1pA_720575940623036766	right_c_LN_ITP_720575940619074049	17	#000000	#648fff
right_o_DN1pA_720575940624899767	right_c_LN_ITP_720575940619074049	23	#000000	#1B458F
right_o_DN1pA_720575940633976403	right_c_LN_ITP_720575940619074049	20	#000000	#159fff
right_o_DN1pA_720575940622228999	right_c_LN_ITP_720575940627933336	44	#000000	#185ef0
right_o_DN1pA_720575940623036766	right_c_LN_ITP_720575940627933336	24	#000000	#648fff
right_o_DN1pA_720575940624899767	right_c_LN_ITP_720575940627933336	50	#000000	#1B458F
right_o_DN1pA_720575940633976403	right_c_LN_ITP_720575940627933336	25	#000000	#159fff
right_o_DN1pA_720575940623036766	right_d_LNd_CRYp_720575940611617838	8	#464646	#648fff
right_o_DN1pA_720575940624899767	right_d_LNd_CRYp_720575940611617838	8	#464646	#1B458F
right_o_DN1pA_720575940633976403	right_d_LNd_CRYp_720575940611617838	7	#464646	#159fff
right_o_DN1pA_720575940622228999	right_d_LNd_CRYp_720575940654676385	15	#464646	#185ef0
right_o_DN1pA_720575940623036766	right_d_LNd_CRYp_720575940654676385	6	#464646	#648fff
right_o_DN1pA_720575940633976403	right_j_s-CPDN3C_720575940610991513	6	#8C8C8C	#159fff
right_o_DN1pA_720575940623036766	right_j_s-CPDN3C_720575940617643092	6	#8C8C8C	#648fff
right_o_DN1pA_720575940622228999	right_j_s-CPDN3C_720575940622852359	5	#8C8C8C	#185ef0
right_o_DN1pA_720575940624899767	right_j_s-CPDN3C_720575940623035742	5	#8C8C8C	#1B458F
right_o_DN1pA_720575940623036766	right_j_s-CPDN3C_720575940623224504	9	#8C8C8C	#648fff
right_o_DN1pA_720575940622228999	right_j_s-CPDN3C_720575940626023940	7	#8C8C8C	#185ef0
right_o_DN1pA_720575940623036766	right_j_s-CPDN3C_720575940626023940	5	#8C8C8C	#648fff
right_o_DN1pA_720575940623036766	right_j_s-CPDN3C_720575940627299940	5	#8C8C8C	#648fff
right_o_DN1pA_720575940622228999	right_k_s-CPDN3D_720575940604488672	10	#D3D3D3	#185ef0
right_o_DN1pA_720575940622228999	right_k_s-CPDN3D_720575940618378708	5	#D3D3D3	#185ef0
right_o_DN1pA_720575940633976403	right_k_s-CPDN3D_720575940618378708	5	#D3D3D3	#159fff
right_o_DN1pA_720575940622228999	right_k_s-CPDN3D_720575940624375113	8	#D3D3D3	#185ef0
right_o_DN1pA_720575940623036766	right_k_s-CPDN3D_720575940624375113	7	#D3D3D3	#648fff
right_o_DN1pA_720575940633976403	right_k_s-CPDN3D_720575940626644486	6	#D3D3D3	#159fff
right_o_DN1pA_720575940623036766	right_k_s-CPDN3D_720575940632575388	5	#D3D3D3	#648fff
right_o_DN1pA_720575940624899767	right_k_s-CPDN3D_720575940633954808	5	#D3D3D3	#1B458F
