# Supplementary material for: Synaptic connectome of the Drosophila circadian clock
Source: Nat Commun. 2024 Dec 5;15:10392. doi: 10.1038/s41467-024-54694-0 (PMC11621569; doi:10.1038/s41467-024-54694-0)
Supplement: Supplementary file 12 — Source data [file 41467_2024_54694_MOESM12_ESM.zip › Source Data for Reinhard et al 2024/Figure_05.xlsx]

## Sheet: Figure_05A_direct
pre_pt_root_id	clk_name	hemisphere_clk	n_synapses	post_pt_root_id	cell_type_post	hemibrain_type_poist	hemisphere_post
720575940605960626	s-CPDN3D	right	11	720575940606704562	DNpe041	SMP290	right
720575940607416587	s-CPDN3D	right	8	720575940606704562	DNpe041	SMP290	right
720575940610991513	s-CPDN3C	right	8	720575940623014695	DNpe033	SMP289	right
720575940611617838	LNd_CRYp	right	8	720575940628731140	NA	DNp27	left
720575940612148210	s-CPDN3A	right	8	720575940617448331	DNpe048	SMP367	right
720575940612153842	DN1pD	right	11	720575940623014695	DNpe033	SMP289	right
720575940612391464	DN1pE	right	5	720575940637618142	DNpe043	CL207	right
720575940613262259	DN1pD	right	8	720575940611782874	NA	DNp25	right
720575940613262259	DN1pD	right	12	720575940623014695	DNpe033	SMP289	right
720575940614295294	s-CPDN3B	right	6	720575940623014695	DNpe033	SMP289	right
720575940614365923	s-CPDN3D	left	23	720575940646160948	DNpe048	SMP367	left
720575940614519157	s-CPDN3D	right	8	720575940617448331	DNpe048	SMP367	right
720575940615876438	s-CPDN3A	left	8	720575940646160948	DNpe048	SMP367	left
720575940616075147	s-CPDN3E	right	6	720575940645176264	NA	DNp24	right
720575940616201309	DN1pD	left	9	720575940619451989	DNpe033	SMP289	left
720575940616201309	DN1pD	left	13	720575940629509948	NA	DNp25	left
720575940616837716	s-CPDN3B	right	16	720575940623014695	DNpe033	SMP289	right
720575940617226641	DN1a	left	13	720575940632189900	NA	DNp31	left
720575940618378708	s-CPDN3D	right	15	720575940623014695	DNpe033	SMP289	right
720575940618556587	s-CPDN3B	left	13	720575940619451989	DNpe033	SMP289	left
720575940618775892	LPN	left	7	720575940620153765	NA	DNp10	left
720575940620028096	APDN3	right	5	720575940629413962	NA	DNp27	right
720575940620070558	s-CPDN3D	left	13	720575940646160948	DNpe048	SMP367	left
720575940620142203	s-CPDN3D	left	7	720575940620757748	DNpe041	SMP290	left
720575940620561713	DN1pA	left	5	720575940624402173	DNpe053	SMP454	left
720575940621103495	s-CPDN3A	right	7	720575940617448331	DNpe048	SMP367	right
720575940621186565	s-CPDN3C	right	7	720575940606704562	DNpe041	SMP290	right
720575940621384101	s-CPDN3C	left	7	720575940619451989	DNpe033	SMP289	left
720575940621861133	DN1pD	left	7	720575940629509948	NA	DNp25	left
720575940623035742	s-CPDN3C	right	8	720575940617448331	DNpe048	SMP367	right
720575940623036766	DN1pA	right	5	720575940611782874	NA	DNp25	right
720575940623365813	s-CPDN3C	left	5	720575940619451989	DNpe033	SMP289	left
720575940624155416	DN1a	right	13	720575940628132745	NA	DNp31	right
720575940624162328	s-CPDN3B	left	15	720575940619451989	DNpe033	SMP289	left
720575940624375113	s-CPDN3D	right	16	720575940617448331	DNpe048	SMP367	right
720575940624551056	s-CPDN3A	right	6	720575940617448331	DNpe048	SMP367	right
720575940625254636	LN_ITP	left	6	720575940628731140	NA	DNp27	left
720575940625749842	s-CPDN3D	right	5	720575940623014695	DNpe033	SMP289	right
720575940625976409	LPN	right	11	720575940617448331	DNpe048	SMP367	right
720575940625976409	LPN	right	10	720575940646160948	DNpe048	SMP367	left
720575940626318353	s-CPDN3B	right	6	720575940623014695	DNpe033	SMP289	right
720575940626332166	s-CPDN3A	left	21	720575940646160948	DNpe048	SMP367	left
720575940626580528	s-CPDN3D	left	10	720575940619451989	DNpe033	SMP289	left
720575940626644486	s-CPDN3D	right	13	720575940617448331	DNpe048	SMP367	right
720575940626644486	s-CPDN3D	right	16	720575940623014695	DNpe033	SMP289	right
720575940626953475	s-CPDN3D	left	5	720575940619451989	DNpe033	SMP289	left
720575940627062424	s-CPDN3A	right	8	720575940617448331	DNpe048	SMP367	right
720575940627186435	s-CPDN3D	left	5	720575940619451989	DNpe033	SMP289	left
720575940627186435	s-CPDN3D	left	7	720575940620757748	DNpe041	SMP290	left
720575940627211706	s-CPDN3A	left	8	720575940646160948	DNpe048	SMP367	left
720575940627447401	s-CPDN3A	right	5	720575940617448331	DNpe048	SMP367	right
720575940627514267	s-CPDN3C	right	9	720575940606704562	DNpe041	SMP290	right
720575940627541066	s-CPDN3B	left	5	720575940619451989	DNpe033	SMP289	left
720575940628816384	s-CPDN3C	right	6	720575940617448331	DNpe048	SMP367	right
720575940628816384	s-CPDN3C	right	9	720575940646160948	DNpe048	SMP367	left
720575940630093100	s-CPDN3C	left	11	720575940620757748	DNpe041	SMP290	left
720575940630152076	s-CPDN3D	left	8	720575940646160948	DNpe048	SMP367	left
720575940630560761	s-CPDN3D	right	6	720575940617448331	DNpe048	SMP367	right
720575940630642380	s-CPDN3A	left	5	720575940646160948	DNpe048	SMP367	left
720575940631372764	s-CPDN3D	left	16	720575940646160948	DNpe048	SMP367	left
720575940631989473	LNd_CRYp	left	7	720575940628731140	NA	DNp27	left
720575940632512015	s-CPDN3D	left	10	720575940619451989	DNpe033	SMP289	left
720575940632512015	s-CPDN3D	left	10	720575940646160948	DNpe048	SMP367	left
720575940632575388	s-CPDN3D	right	22	720575940617448331	DNpe048	SMP367	right
720575940632575584	DN1pC	right	7	720575940617448331	DNpe048	SMP367	right
720575940633954808	s-CPDN3D	right	22	720575940617448331	DNpe048	SMP367	right
720575940634358879	s-CPDN3C	right	10	720575940606704562	DNpe041	SMP290	right
720575940634904677	s-CPDN3C	right	9	720575940623014695	DNpe033	SMP289	right
720575940635635374	s-CPDN3A	left	10	720575940632991815	DNc01	SIFa	left
720575940635635374	s-CPDN3A	left	10	720575940646160948	DNpe048	SMP367	left
720575940635707543	s-CPDN3A	right	12	720575940617448331	DNpe048	SMP367	right
720575940636231145	s-CPDN3C	left	7	720575940619451989	DNpe033	SMP289	left
720575940637555288	LPN	right	54	720575940617448331	DNpe048	SMP367	right
720575940637555288	LPN	right	5	720575940621031006	DNpe076	SMP462	right
720575940637555288	LPN	right	13	720575940646160948	DNpe048	SMP367	left
720575940637817944	s-CPDN3B	left	5	720575940646160948	DNpe048	SMP367	left
720575940638186842	s-CPDN3A	right	13	720575940617448331	DNpe048	SMP367	right
720575940639031130	s-CPDN3C	left	6	720575940620757748	DNpe041	SMP290	left
720575940639397491	LPN	left	21	720575940646160948	DNpe048	SMP367	left
720575940644703767	LPN	left	6	720575940617448331	DNpe048	SMP367	right
720575940644703767	LPN	left	13	720575940620153765	NA	DNp10	left
720575940644703767	LPN	left	22	720575940646160948	DNpe048	SMP367	left
720575940654676385	LNd_CRYp	right	9	720575940617448331	DNpe048	SMP367	right
720575940654676385	LNd_CRYp	right	5	720575940628731140	NA	DNp27	left

## Sheet: Figure_05A_disynaptic
clk_pre_pt_root_id	clk_name	hemisphere_clk	n_synapses_from_clk	bridge_pt_root_id	cell_type_bridge	hemibrain_type_bridge	hemisphere_bridge	n_synapses_to_DN	DN_post_pt_root_id	cell_type_DN	hemibrain_type_DN	hemisphere_DN
720575940604383008	s-CPDN3C	left	6	720575940630612536	CB3572	NA	left	7	720575940619451989	DNpe033	SMP289	left
720575940604383008	s-CPDN3C	left	6	720575940651601910	NA	DNd01	left	32	720575940612692889	DNge198	NA	left
720575940604383008	s-CPDN3C	left	6	720575940651601910	NA	DNd01	left	7	720575940619757366	DNg27	NA	left
720575940604383008	s-CPDN3C	left	6	720575940651601910	NA	DNd01	left	7	720575940639242303	DNpe053	SMP454	right
720575940604488672	s-CPDN3D	right	7	720575940629414972	NA	SMP346	left	8	720575940646160948	DNpe048	SMP367	left
720575940604488672	s-CPDN3D	right	24	720575940631098947	NA	SMP346	right	10	720575940617448331	DNpe048	SMP367	right
720575940604488672	s-CPDN3D	right	26	720575940637396964	NA	SMP346	right	14	720575940617448331	DNpe048	SMP367	right
720575940605960626	s-CPDN3D	right	11	720575940606704562	DNpe041	SMP290	right	6	720575940615559892	DNpe034	SMP486_b	left
720575940605960626	s-CPDN3D	right	6	720575940620627836	NA	SMP538,SMP599	right	7	720575940610715346	DNpe035	SMP601	right
720575940605960626	s-CPDN3D	right	7	720575940621457690	NA	SMP108	right	5	720575940613170498	DNpe065	vpoDN	right
720575940605960626	s-CPDN3D	right	7	720575940621457690	NA	SMP108	right	7	720575940617448331	DNpe048	SMP367	right
720575940605960626	s-CPDN3D	right	7	720575940621457690	NA	SMP108	right	5	720575940630610042	NA	DNp32	right
720575940605960626	s-CPDN3D	right	10	720575940629201724	NA	SMP335	right	5	720575940623014695	DNpe033	SMP289	right
720575940606334338	LNd_CRYn	left	7	720575940623139341	SMP162c	SMP162	left	12	720575940629736720	DNae002	CL124	right
720575940606334338	LNd_CRYn	left	7	720575940623139341	SMP162c	SMP162	left	23	720575940631333195	DNae002	CL124	left
720575940606334338	LNd_CRYn	left	7	720575940623139341	SMP162c	SMP162	left	6	720575940646160948	DNpe048	SMP367	left
720575940606334338	LNd_CRYn	left	5	720575940623796272	CB1379	NA	right	8	720575940620757748	DNpe041	SMP290	left
720575940606334338	LNd_CRYn	left	9	720575940624430364	CB1379	NA	right	10	720575940620757748	DNpe041	SMP290	left
720575940606334338	LNd_CRYn	left	6	720575940627517442	CB1379	NA	left	7	720575940606704562	DNpe041	SMP290	right
720575940606334338	LNd_CRYn	left	26	720575940629201724	NA	SMP335	right	5	720575940623014695	DNpe033	SMP289	right
720575940606334338	LNd_CRYn	left	15	720575940629298679	NA	SMP334	right	7	720575940615559892	DNpe034	SMP486_b	left
720575940606334338	LNd_CRYn	left	7	720575940629414972	NA	SMP346	left	8	720575940646160948	DNpe048	SMP367	left
720575940606334338	LNd_CRYn	left	45	720575940638954611	NA	SMP335	left	7	720575940619451989	DNpe033	SMP289	left
720575940606742027	s-CPDN3C	left	5	720575940613262259	NA	SMP537	right	8	720575940611782874	NA	DNp25	right
720575940606742027	s-CPDN3C	left	5	720575940613262259	NA	SMP537	right	12	720575940623014695	DNpe033	SMP289	right
720575940606742027	s-CPDN3C	left	9	720575940618791515	NA	DNd01	right	15	720575940604470956	DNge198	NA	right
720575940606742027	s-CPDN3C	left	9	720575940618791515	NA	DNd01	right	18	720575940619757366	DNg27	NA	left
720575940606742027	s-CPDN3C	left	9	720575940618791515	NA	DNd01	right	24	720575940644666660	DNg27	NA	right
720575940606742027	s-CPDN3C	left	6	720575940621861133	NA	SMP537	left	7	720575940629509948	NA	DNp25	left
720575940606742027	s-CPDN3C	left	6	720575940622839786	NA	DNd01	right	14	720575940604470956	DNge198	NA	right
720575940606742027	s-CPDN3C	left	6	720575940622839786	NA	DNd01	right	19	720575940619757366	DNg27	NA	left
720575940606742027	s-CPDN3C	left	6	720575940622839786	NA	DNd01	right	5	720575940624402173	DNpe053	SMP454	left
720575940606742027	s-CPDN3C	left	6	720575940622839786	NA	DNd01	right	20	720575940644666660	DNg27	NA	right
720575940606742027	s-CPDN3C	left	7	720575940626449158	NA	DNd01	left	15	720575940612692889	DNge198	NA	left
720575940606742027	s-CPDN3C	left	7	720575940626449158	NA	DNd01	left	15	720575940619757366	DNg27	NA	left
720575940606742027	s-CPDN3C	left	7	720575940626449158	NA	DNd01	left	8	720575940644666660	DNg27	NA	right
720575940606742027	s-CPDN3C	left	5	720575940627211706	CB1791	NA	left	8	720575940646160948	DNpe048	SMP367	left
720575940606742027	s-CPDN3C	left	6	720575940635635374	CB1791	NA	left	10	720575940632991815	DNc01	SIFa	left
720575940606742027	s-CPDN3C	left	6	720575940635635374	CB1791	NA	left	10	720575940646160948	DNpe048	SMP367	left
720575940606742027	s-CPDN3C	left	5	720575940650635641	NA	SMP373	left	17	720575940646160948	DNpe048	SMP367	left
720575940606742027	s-CPDN3C	left	13	720575940651601910	NA	DNd01	left	32	720575940612692889	DNge198	NA	left
720575940606742027	s-CPDN3C	left	13	720575940651601910	NA	DNd01	left	7	720575940619757366	DNg27	NA	left
720575940606742027	s-CPDN3C	left	13	720575940651601910	NA	DNd01	left	7	720575940639242303	DNpe053	SMP454	right
720575940606861442	s-CPDN3D	left	7	720575940621861133	NA	SMP537	left	7	720575940629509948	NA	DNp25	left
720575940606861442	s-CPDN3D	left	7	720575940639397491	CB1215	NA	left	21	720575940646160948	DNpe048	SMP367	left
720575940606861442	s-CPDN3D	left	7	720575940644703767	CB1215	NA	left	6	720575940617448331	DNpe048	SMP367	right
720575940606861442	s-CPDN3D	left	7	720575940644703767	CB1215	NA	left	13	720575940620153765	NA	DNp10	left
720575940606861442	s-CPDN3D	left	7	720575940644703767	CB1215	NA	left	22	720575940646160948	DNpe048	SMP367	left
720575940606861442	s-CPDN3D	left	5	720575940650635641	NA	SMP373	left	17	720575940646160948	DNpe048	SMP367	left
720575940607416587	s-CPDN3D	right	8	720575940606704562	DNpe041	SMP290	right	6	720575940615559892	DNpe034	SMP486_b	left
720575940607416587	s-CPDN3D	right	11	720575940629201724	NA	SMP335	right	5	720575940623014695	DNpe033	SMP289	right
720575940608161116	DN1pC	right	6	720575940606979081	NA	SMP161	right	10	720575940628731140	NA	DNp27	left
720575940608161116	DN1pC	right	11	720575940613481282	NA	SMP515	right	6	720575940621031006	DNpe076	SMP462	right
720575940608161116	DN1pC	right	11	720575940613481282	NA	SMP515	right	11	720575940623142426	DNpe043	CL207	left
720575940608161116	DN1pC	right	11	720575940613481282	NA	SMP515	right	13	720575940628731140	NA	DNp27	left
720575940608161116	DN1pC	right	11	720575940613481282	NA	SMP515	right	8	720575940637618142	DNpe043	CL207	right
720575940608161116	DN1pC	right	11	720575940613481282	NA	SMP515	right	7	720575940646160948	DNpe048	SMP367	left
720575940608161116	DN1pC	right	17	720575940614838431	NA	SMP090	right	6	720575940615607207	DNc01	SIFa	right
720575940608161116	DN1pC	right	17	720575940614838431	NA	SMP090	right	13	720575940623142426	DNpe043	CL207	left
720575940608161116	DN1pC	right	17	720575940614838431	NA	SMP090	right	33	720575940624402173	DNpe053	SMP454	left
720575940608161116	DN1pC	right	17	720575940614838431	NA	SMP090	right	13	720575940637618142	DNpe043	CL207	right
720575940608161116	DN1pC	right	5	720575940617238907	NA	CL086_b	right	16	720575940623122125	DNpe096	CL324	right
720575940608161116	DN1pC	right	5	720575940617238907	NA	CL086_b	right	5	720575940629155227	DNpe021	CL307	right
720575940608161116	DN1pC	right	8	720575940618284101	NA	CL182	right	7	720575940627946261	NA	DNa10	right
720575940608161116	DN1pC	right	9	720575940618364480	NA	pC1e	right	7	720575940613170498	DNpe065	vpoDN	right
720575940608161116	DN1pC	right	9	720575940618364480	NA	pC1e	right	8	720575940620369517	DNpe074	CL206	left
720575940608161116	DN1pC	right	9	720575940618364480	NA	pC1e	right	12	720575940623019544	DNae016	VES008	right
720575940608161116	DN1pC	right	9	720575940618364480	NA	pC1e	right	9	720575940626859283	DNpe088	CL139	right
720575940608161116	DN1pC	right	9	720575940618364480	NA	pC1e	right	8	720575940627496829	DNpe065	vpoDN	left
720575940608161116	DN1pC	right	12	720575940622127180	NA	SMP083	right	15	720575940613403890	DNpe076	SMP462	left
720575940608161116	DN1pC	right	12	720575940622127180	NA	SMP083	right	6	720575940619451989	DNpe033	SMP289	left
720575940608161116	DN1pC	right	12	720575940622127180	NA	SMP083	right	52	720575940621031006	DNpe076	SMP462	right
720575940608161116	DN1pC	right	8	720575940625976409	CB1215	NA	right	11	720575940617448331	DNpe048	SMP367	right
720575940608161116	DN1pC	right	8	720575940625976409	CB1215	NA	right	10	720575940646160948	DNpe048	SMP367	left
720575940608161116	DN1pC	right	8	720575940628248326	NA	SMP202	right	21	720575940617448331	DNpe048	SMP367	right
720575940608161116	DN1pC	right	8	720575940628248326	NA	SMP202	right	16	720575940621031006	DNpe076	SMP462	right
720575940608161116	DN1pC	right	12	720575940629538320	NA	SMP200	right	7	720575940637618142	DNpe043	CL207	right
720575940608288092	s-CPDN3B	left	6	720575940611261170	NA	SMP534	left	6	720575940608409355	DNpe035	SMP601	left
720575940608288092	s-CPDN3B	left	6	720575940611261170	NA	SMP534	left	7	720575940624402173	DNpe053	SMP454	left
720575940608288092	s-CPDN3B	left	6	720575940611261170	NA	SMP534	left	7	720575940646160948	DNpe048	SMP367	left
720575940608288092	s-CPDN3B	left	12	720575940619544941	NA	SMP534	left	5	720575940624402173	DNpe053	SMP454	left
720575940608288092	s-CPDN3B	left	5	720575940623218359	NA	SMP346	left	7	720575940646160948	DNpe048	SMP367	left
720575940609261892	s-CPDN3D	right	8	720575940616483284	SMP162c	SMP162	right	35	720575940631333195	DNae002	CL124	left
720575940609261892	s-CPDN3D	right	25	720575940631098947	NA	SMP346	right	10	720575940617448331	DNpe048	SMP367	right
720575940609261892	s-CPDN3D	right	7	720575940634819167	NA	SLP270	left	15	720575940611782874	NA	DNp25	right
720575940609261892	s-CPDN3D	right	7	720575940634819167	NA	SLP270	left	20	720575940627582724	DNpe072	DNp44	left
720575940609261892	s-CPDN3D	right	7	720575940634819167	NA	SLP270	left	7	720575940629509948	NA	DNp25	left
720575940609261892	s-CPDN3D	right	32	720575940637396964	NA	SMP346	right	14	720575940617448331	DNpe048	SMP367	right
720575940609504210	LNd_CRYn	right	8	720575940616483284	SMP162c	SMP162	right	35	720575940631333195	DNae002	CL124	left
720575940609504210	LNd_CRYn	right	7	720575940619855296	NA	pC1b	right	6	720575940613170498	DNpe065	vpoDN	right
720575940609504210	LNd_CRYn	right	6	720575940626067033	CB3572	NA	right	5	720575940623014695	DNpe033	SMP289	right
720575940609504210	LNd_CRYn	right	10	720575940626641939	CB3572	NA	right	14	720575940623014695	DNpe033	SMP289	right
720575940609504210	LNd_CRYn	right	8	720575940629201724	NA	SMP335	right	5	720575940623014695	DNpe033	SMP289	right
720575940609504210	LNd_CRYn	right	18	720575940629298679	NA	SMP334	right	7	720575940615559892	DNpe034	SMP486_b	left
720575940609504210	LNd_CRYn	right	7	720575940630309391	SMP162b	SMP162	right	8	720575940629736720	DNae002	CL124	right
720575940609504210	LNd_CRYn	right	7	720575940630309391	SMP162b	SMP162	right	19	720575940631333195	DNae002	CL124	left
720575940610400409	s-CPDN3E	right	5	720575940610923618	NA	SMP255	right	15	720575940637618142	DNpe043	CL207	right
720575940610400409	s-CPDN3E	right	5	720575940610959589	NA	CL086_a,CL086_d	right	7	720575940623122125	DNpe096	CL324	right
720575940610400409	s-CPDN3E	right	5	720575940610959589	NA	CL086_a,CL086_d	right	6	720575940629155227	DNpe021	CL307	right
720575940610400409	s-CPDN3E	right	13	720575940620577264	NA	CL083	right	21	720575940623122125	DNpe096	CL324	right
720575940610400409	s-CPDN3E	right	13	720575940620577264	NA	CL083	right	8	720575940629155227	DNpe021	CL307	right
720575940610400409	s-CPDN3E	right	6	720575940622810260	NA	CL083	right	12	720575940623122125	DNpe096	CL324	right
720575940610400409	s-CPDN3E	right	9	720575940637555288	CB1215	NA	right	54	720575940617448331	DNpe048	SMP367	right
720575940610400409	s-CPDN3E	right	9	720575940637555288	CB1215	NA	right	5	720575940621031006	DNpe076	SMP462	right
720575940610400409	s-CPDN3E	right	9	720575940637555288	CB1215	NA	right	13	720575940646160948	DNpe048	SMP367	left
720575940610478531	s-LNv	right	6	720575940618726765	CB1984	NA	right	23	720575940637618142	DNpe043	CL207	right
720575940610980850	s-CPDN3B	left	6	720575940619544941	NA	SMP534	left	5	720575940624402173	DNpe053	SMP454	left
720575940610991513	s-CPDN3C	right	6	720575940614284542	NA	LHAD2c1	right	14	720575940619451989	DNpe033	SMP289	left
720575940610991513	s-CPDN3C	right	6	720575940614284542	NA	LHAD2c1	right	65	720575940630610042	NA	DNp32	right
720575940610991513	s-CPDN3C	right	6	720575940614284542	NA	LHAD2c1	right	8	720575940637618142	DNpe043	CL207	right
720575940610991513	s-CPDN3C	right	6	720575940614284542	NA	LHAD2c1	right	85	720575940641148149	DNpe070	DNp42	right
720575940610991513	s-CPDN3C	right	8	720575940623014695	DNpe033	SMP289	right	6	720575940608409355	DNpe035	SMP601	left
720575940610991513	s-CPDN3C	right	8	720575940623014695	DNpe033	SMP289	right	10	720575940610715346	DNpe035	SMP601	right
720575940610991513	s-CPDN3C	right	8	720575940623014695	DNpe033	SMP289	right	7	720575940611782874	NA	DNp25	right
720575940610991513	s-CPDN3C	right	8	720575940623014695	DNpe033	SMP289	right	6	720575940630697078	DNge216	NA	left
720575940610991513	s-CPDN3C	right	8	720575940623014695	DNpe033	SMP289	right	17	720575940631110095	DNge216	NA	right
720575940610991513	s-CPDN3C	right	5	720575940625792698	NA	pC1a	right	137	720575940613170498	DNpe065	vpoDN	right
720575940610991513	s-CPDN3C	right	5	720575940625792698	NA	pC1a	right	10	720575940615692690	DNpe088	CL139	left
720575940610991513	s-CPDN3C	right	5	720575940625792698	NA	pC1a	right	18	720575940626859283	DNpe088	CL139	right
720575940610991513	s-CPDN3C	right	5	720575940625792698	NA	pC1a	right	55	720575940627496829	DNpe065	vpoDN	left
720575940610991513	s-CPDN3C	right	6	720575940630613452	CB2080	NA	right	5	720575940631309866	DNpe086	hb-1791391565	left
720575940611035866	s-CPDN3B	left	17	720575940611261170	NA	SMP534	left	6	720575940608409355	DNpe035	SMP601	left
720575940611035866	s-CPDN3B	left	17	720575940611261170	NA	SMP534	left	7	720575940624402173	DNpe053	SMP454	left
720575940611035866	s-CPDN3B	left	17	720575940611261170	NA	SMP534	left	7	720575940646160948	DNpe048	SMP367	left
720575940611035866	s-CPDN3B	left	15	720575940619544941	NA	SMP534	left	5	720575940624402173	DNpe053	SMP454	left
720575940611585459	DN1pD	right	11	720575940621591815	CB3536	NA	right	9	720575940617448331	DNpe048	SMP367	right
720575940611585459	DN1pD	right	11	720575940621591815	CB3536	NA	right	5	720575940624991495	DNge172	NA	left
720575940611585459	DN1pD	right	5	720575940626644486	CB3612	NA	right	13	720575940617448331	DNpe048	SMP367	right
720575940611585459	DN1pD	right	5	720575940626644486	CB3612	NA	right	16	720575940623014695	DNpe033	SMP289	right
720575940611585459	DN1pD	right	14	720575940627586560	CB3536	NA	right	8	720575940648654468	DNpe036	NA	right
720575940611585459	DN1pD	right	5	720575940632623842	NA	SMP373	right	8	720575940617448331	DNpe048	SMP367	right
720575940611585459	DN1pD	right	5	720575940632623842	NA	SMP373	right	5	720575940623014695	DNpe033	SMP289	right
720575940611585459	DN1pD	right	5	720575940632623842	NA	SMP373	right	9	720575940646160948	DNpe048	SMP367	left
720575940611585459	DN1pD	right	10	720575940636927374	CB2539	NA	right	5	720575940647471395	DNpe036	NA	left
720575940611585459	DN1pD	right	10	720575940636927374	CB2539	NA	right	8	720575940648654468	DNpe036	NA	right
720575940611585459	DN1pD	right	16	720575940637718598	CB2539	NA	right	8	720575940606866377	DNge163	NA	right
720575940611585459	DN1pD	right	16	720575940637718598	CB2539	NA	right	14	720575940647471395	DNpe036	NA	left
720575940611585459	DN1pD	right	16	720575940637718598	CB2539	NA	right	6	720575940648654468	DNpe036	NA	right
720575940611617838	LNd_CRYp	right	24	720575940607569417	CB3860	SMP321,SMP322	left	18	720575940628731140	NA	DNp27	left
720575940611617838	LNd_CRYp	right	16	720575940608227118	NA	SMP513	right	6	720575940628731140	NA	DNp27	left
720575940611617838	LNd_CRYp	right	6	720575940610518626	NA	SMP158	left	14	720575940612488341	DNpe045	DNp23	right
720575940611617838	LNd_CRYp	right	6	720575940610518626	NA	SMP158	left	10	720575940624349993	DNpe059	CL305	left
720575940611617838	LNd_CRYp	right	6	720575940610518626	NA	SMP158	left	6	720575940633095137	DNpe060	DNp09	right
720575940611617838	LNd_CRYp	right	6	720575940610518626	NA	SMP158	left	8	720575940637341668	DNpe045	DNp23	left
720575940611617838	LNd_CRYp	right	6	720575940610923618	NA	SMP255	right	15	720575940637618142	DNpe043	CL207	right
720575940611617838	LNd_CRYp	right	9	720575940613866390	SMP317b	SMP317	left	8	720575940631333195	DNae002	CL124	left
720575940611617838	LNd_CRYp	right	5	720575940616950161	CB0710	NA	right	12	720575940617448331	DNpe048	SMP367	right
720575940611617838	LNd_CRYp	right	5	720575940616950161	CB0710	NA	right	6	720575940646160948	DNpe048	SMP367	left
720575940611617838	LNd_CRYp	right	12	720575940617425593	SLPpm3_P02	SLP442	right	220	720575940630610042	NA	DNp32	right
720575940611617838	LNd_CRYp	right	25	720575940618483857	NA	SMP342	left	5	720575940631333195	DNae002	CL124	left
720575940611617838	LNd_CRYp	right	18	720575940618571200	NA	SMP513	left	6	720575940628731140	NA	DNp27	left
720575940611617838	LNd_CRYp	right	5	720575940619773008	NA	CL157	left	11	720575940630106309	DNpe001	IB111	left
720575940611617838	LNd_CRYp	right	5	720575940619773008	NA	CL157	left	24	720575940631333195	DNae002	CL124	left
720575940611617838	LNd_CRYp	right	10	720575940621085424	NA	AVLP428	left	5	720575940624801771	DNpe040	CL320	left
720575940611617838	LNd_CRYp	right	10	720575940621085424	NA	AVLP428	left	6	720575940628731140	NA	DNp27	left
720575940611617838	LNd_CRYp	right	10	720575940621085424	NA	AVLP428	left	12	720575940631333195	DNae002	CL124	left
720575940611617838	LNd_CRYp	right	8	720575940622343152	NA	SMP255	left	5	720575940646160948	DNpe048	SMP367	left
720575940611617838	LNd_CRYp	right	11	720575940622525192	CB1403	NA	left	8	720575940630106309	DNpe001	IB111	left
720575940611617838	LNd_CRYp	right	10	720575940622790661	SMP314a	SMP314	left	46	720575940628731140	NA	DNp27	left
720575940611617838	LNd_CRYp	right	5	720575940623305963	NA	SMP315	right	10	720575940630610042	NA	DNp32	right
720575940611617838	LNd_CRYp	right	8	720575940623451829	NA	SMP312	left	6	720575940620153765	NA	DNp10	left
720575940611617838	LNd_CRYp	right	8	720575940623451829	NA	SMP312	left	6	720575940631333195	DNae002	CL124	left
720575940611617838	LNd_CRYp	right	7	720575940623837880	CB3136	NA	left	6	720575940631333195	DNae002	CL124	left
720575940611617838	LNd_CRYp	right	5	720575940624156139	CB0710	NA	left	12	720575940646160948	DNpe048	SMP367	left
720575940611617838	LNd_CRYp	right	7	720575940624200427	NA	SMP044	right	5	720575940637618142	DNpe043	CL207	right
720575940611617838	LNd_CRYp	right	11	720575940625019454	SMP516a	SMP516	right	11	720575940628731140	NA	DNp27	left
720575940611617838	LNd_CRYp	right	6	720575940625365512	CB0710	NA	right	21	720575940617448331	DNpe048	SMP367	right
720575940611617838	LNd_CRYp	right	5	720575940625527396	NA	SMP251	right	5	720575940621031006	DNpe076	SMP462	right
720575940611617838	LNd_CRYp	right	14	720575940625813447	NA	SMP512	right	19	720575940628731140	NA	DNp27	left
720575940611617838	LNd_CRYp	right	5	720575940626151964	CB3860	SMP321,SMP322	left	19	720575940628731140	NA	DNp27	left
720575940611617838	LNd_CRYp	right	11	720575940626862128	SMP495b	SMP495	left	14	720575940631333195	DNae002	CL124	left
720575940611617838	LNd_CRYp	right	5	720575940627736119	NA	SMP514	right	9	720575940617448331	DNpe048	SMP367	right
720575940611617838	LNd_CRYp	right	5	720575940627736119	NA	SMP514	right	5	720575940628731140	NA	DNp27	left
720575940611617838	LNd_CRYp	right	5	720575940627736119	NA	SMP514	right	7	720575940646160948	DNpe048	SMP367	left
720575940611617838	LNd_CRYp	right	5	720575940629342720	SMP314a	SMP314	right	11	720575940629413962	NA	DNp27	right
720575940611617838	LNd_CRYp	right	5	720575940629414972	NA	SMP346	left	8	720575940646160948	DNpe048	SMP367	left
720575940611617838	LNd_CRYp	right	16	720575940629789310	SMP314b	SMP314	left	39	720575940628731140	NA	DNp27	left
720575940611617838	LNd_CRYp	right	26	720575940630362179	SMP516a	SMP516	left	12	720575940628731140	NA	DNp27	left
720575940611617838	LNd_CRYp	right	5	720575940630575611	NA	SMP312	right	7	720575940625345511	DNpe090	PS113	right
720575940611617838	LNd_CRYp	right	8	720575940630901719	NA	CL157	right	13	720575940620561840	DNpe001	IB111	right
720575940611617838	LNd_CRYp	right	13	720575940631235665	NA	SMP512	left	5	720575940615378700	DNpe097	CL138	left
720575940611617838	LNd_CRYp	right	13	720575940631235665	NA	SMP512	left	13	720575940628731140	NA	DNp27	left
720575940611617838	LNd_CRYp	right	12	720575940632615507	NA	SMP315	right	6	720575940630610042	NA	DNp32	right
720575940611617838	LNd_CRYp	right	17	720575940633615820	NA	SMP368	left	13	720575940613403890	DNpe076	SMP462	left
720575940611617838	LNd_CRYp	right	17	720575940633615820	NA	SMP368	left	6	720575940617448331	DNpe048	SMP367	right
720575940611617838	LNd_CRYp	right	17	720575940633615820	NA	SMP368	left	5	720575940621031006	DNpe076	SMP462	right
720575940611617838	LNd_CRYp	right	10	720575940634017619	NA	SMP514	left	11	720575940617448331	DNpe048	SMP367	right
720575940611617838	LNd_CRYp	right	10	720575940634017619	NA	SMP514	left	6	720575940646160948	DNpe048	SMP367	left
720575940611617838	LNd_CRYp	right	33	720575940634826095	NA	SMP533	left	5	720575940646160948	DNpe048	SMP367	left
720575940611617838	LNd_CRYp	right	12	720575940635839679	CB2288	NA	left	6	720575940624402173	DNpe053	SMP454	left
720575940611617838	LNd_CRYp	right	18	720575940636099184	NA	SMP315	left	8	720575940650929273	NA	DNp32	left
720575940611617838	LNd_CRYp	right	17	720575940637951977	CB0710	NA	left	8	720575940646160948	DNpe048	SMP367	left
720575940611617838	LNd_CRYp	right	26	720575940639642531	NA	SMP315	left	7	720575940650929273	NA	DNp32	left
720575940611617838	LNd_CRYp	right	15	720575940640791504	CB0998	NA	left	6	720575940620561840	DNpe001	IB111	right
720575940611617838	LNd_CRYp	right	15	720575940640791504	CB0998	NA	left	12	720575940630106309	DNpe001	IB111	left
720575940612153842	DN1pD	right	9	720575940614572542	NA	SMP545	left	10	720575940611756723	DNge200	NA	right
720575940612153842	DN1pD	right	9	720575940614572542	NA	SMP545	left	7	720575940612648106	DNge202	NA	left
720575940612153842	DN1pD	right	9	720575940614572542	NA	SMP545	left	9	720575940630665210	DNg28	NA	left
720575940612153842	DN1pD	right	9	720575940614572542	NA	SMP545	left	8	720575940632877869	DNge202	NA	right
720575940612153842	DN1pD	right	32	720575940618791515	NA	DNd01	right	15	720575940604470956	DNge198	NA	right
720575940612153842	DN1pD	right	32	720575940618791515	NA	DNd01	right	18	720575940619757366	DNg27	NA	left
720575940612153842	DN1pD	right	32	720575940618791515	NA	DNd01	right	24	720575940644666660	DNg27	NA	right
720575940612153842	DN1pD	right	34	720575940622839786	NA	DNd01	right	14	720575940604470956	DNge198	NA	right
720575940612153842	DN1pD	right	34	720575940622839786	NA	DNd01	right	19	720575940619757366	DNg27	NA	left
720575940612153842	DN1pD	right	34	720575940622839786	NA	DNd01	right	5	720575940624402173	DNpe053	SMP454	left
720575940612153842	DN1pD	right	34	720575940622839786	NA	DNd01	right	20	720575940644666660	DNg27	NA	right
720575940612153842	DN1pD	right	11	720575940623014695	DNpe033	SMP289	right	6	720575940608409355	DNpe035	SMP601	left
720575940612153842	DN1pD	right	11	720575940623014695	DNpe033	SMP289	right	10	720575940610715346	DNpe035	SMP601	right
720575940612153842	DN1pD	right	11	720575940623014695	DNpe033	SMP289	right	7	720575940611782874	NA	DNp25	right
720575940612153842	DN1pD	right	11	720575940623014695	DNpe033	SMP289	right	6	720575940630697078	DNge216	NA	left
720575940612153842	DN1pD	right	11	720575940623014695	DNpe033	SMP289	right	17	720575940631110095	DNge216	NA	right
720575940612153842	DN1pD	right	24	720575940623777065	NA	SMP545	right	11	720575940611756723	DNge200	NA	right
720575940612153842	DN1pD	right	24	720575940623777065	NA	SMP545	right	5	720575940628669545	DNge082	NA	right
720575940612153842	DN1pD	right	24	720575940623777065	NA	SMP545	right	9	720575940632161311	DNge010	NA	right
720575940612153842	DN1pD	right	24	720575940623777065	NA	SMP545	right	9	720575940632877869	DNge202	NA	right
720575940612153842	DN1pD	right	6	720575940626449158	NA	DNd01	left	15	720575940612692889	DNge198	NA	left
720575940612153842	DN1pD	right	6	720575940626449158	NA	DNd01	left	15	720575940619757366	DNg27	NA	left
720575940612153842	DN1pD	right	6	720575940626449158	NA	DNd01	left	8	720575940644666660	DNg27	NA	right
720575940612153842	DN1pD	right	7	720575940643445704	NA	SMP261	right	16	720575940621031006	DNpe076	SMP462	right
720575940612153842	DN1pD	right	20	720575940651601910	NA	DNd01	left	32	720575940612692889	DNge198	NA	left
720575940612153842	DN1pD	right	20	720575940651601910	NA	DNd01	left	7	720575940619757366	DNg27	NA	left
720575940612153842	DN1pD	right	20	720575940651601910	NA	DNd01	left	7	720575940639242303	DNpe053	SMP454	right
720575940612278114	s-CPDN3C	left	6	720575940617297620	CB2165	NA	right	9	720575940606866377	DNge163	NA	right
720575940612278114	s-CPDN3C	left	6	720575940617297620	CB2165	NA	right	7	720575940635179871	DNge163	NA	left
720575940612391464	DN1pE	right	18	720575940612246490	NA	IB007	right	58	720575940612557994	DNpe067	PS297	right
720575940612391464	DN1pE	right	18	720575940612246490	NA	IB007	right	35	720575940617750070	DNpe067	PS297	left
720575940612391464	DN1pE	right	18	720575940612246490	NA	IB007	right	15	720575940620561840	DNpe001	IB111	right
720575940612391464	DN1pE	right	18	720575940612246490	NA	IB007	right	14	720575940627652358	NA	DNp09	right
720575940612391464	DN1pE	right	18	720575940612246490	NA	IB007	right	10	720575940630106309	DNpe001	IB111	left
720575940612391464	DN1pE	right	6	720575940614215405	NA	SMP085	right	6	720575940621031006	DNpe076	SMP462	right
720575940612391464	DN1pE	right	5	720575940616950161	CB0710	NA	right	12	720575940617448331	DNpe048	SMP367	right
720575940612391464	DN1pE	right	5	720575940616950161	CB0710	NA	right	6	720575940646160948	DNpe048	SMP367	left
720575940612391464	DN1pE	right	5	720575940619751339	NA	SMP061,SMP062	right	6	720575940621031006	DNpe076	SMP462	right
720575940612391464	DN1pE	right	11	720575940621339156	NA	SMP085	right	8	720575940621031006	DNpe076	SMP462	right
720575940612391464	DN1pE	right	18	720575940622127180	NA	SMP083	right	15	720575940613403890	DNpe076	SMP462	left
720575940612391464	DN1pE	right	18	720575940622127180	NA	SMP083	right	6	720575940619451989	DNpe033	SMP289	left
720575940612391464	DN1pE	right	18	720575940622127180	NA	SMP083	right	52	720575940621031006	DNpe076	SMP462	right
720575940612391464	DN1pE	right	7	720575940625365512	CB0710	NA	right	21	720575940617448331	DNpe048	SMP367	right
720575940612391464	DN1pE	right	9	720575940625976409	CB1215	NA	right	11	720575940617448331	DNpe048	SMP367	right
720575940612391464	DN1pE	right	9	720575940625976409	CB1215	NA	right	10	720575940646160948	DNpe048	SMP367	left
720575940612391464	DN1pE	right	5	720575940626828304	NA	SMP090	right	12	720575940623142426	DNpe043	CL207	left
720575940612391464	DN1pE	right	5	720575940626828304	NA	SMP090	right	38	720575940624402173	DNpe053	SMP454	left
720575940612391464	DN1pE	right	5	720575940626828304	NA	SMP090	right	5	720575940637618142	DNpe043	CL207	right
720575940612391464	DN1pE	right	5	720575940626828304	NA	SMP090	right	5	720575940639242303	DNpe053	SMP454	right
720575940612391464	DN1pE	right	11	720575940627736119	NA	SMP514	right	9	720575940617448331	DNpe048	SMP367	right
720575940612391464	DN1pE	right	11	720575940627736119	NA	SMP514	right	5	720575940628731140	NA	DNp27	left
720575940612391464	DN1pE	right	11	720575940627736119	NA	SMP514	right	7	720575940646160948	DNpe048	SMP367	left
720575940612391464	DN1pE	right	5	720575940628248326	NA	SMP202	right	21	720575940617448331	DNpe048	SMP367	right
720575940612391464	DN1pE	right	5	720575940628248326	NA	SMP202	right	16	720575940621031006	DNpe076	SMP462	right
720575940612391464	DN1pE	right	6	720575940629538320	NA	SMP200	right	7	720575940637618142	DNpe043	CL207	right
720575940612391464	DN1pE	right	20	720575940629786998	NA	SMP291	right	36	720575940617448331	DNpe048	SMP367	right
720575940612391464	DN1pE	right	20	720575940629786998	NA	SMP291	right	31	720575940646160948	DNpe048	SMP367	left
720575940612391464	DN1pE	right	21	720575940632545834	NA	SMP083	right	10	720575940613403890	DNpe076	SMP462	left
720575940612391464	DN1pE	right	21	720575940632545834	NA	SMP083	right	5	720575940619451989	DNpe033	SMP289	left
720575940612391464	DN1pE	right	21	720575940632545834	NA	SMP083	right	34	720575940621031006	DNpe076	SMP462	right
720575940612391464	DN1pE	right	21	720575940632545834	NA	SMP083	right	7	720575940623014695	DNpe033	SMP289	right
720575940612391464	DN1pE	right	21	720575940632545834	NA	SMP083	right	6	720575940624402173	DNpe053	SMP454	left
720575940612391464	DN1pE	right	12	720575940637555288	CB1215	NA	right	54	720575940617448331	DNpe048	SMP367	right
720575940612391464	DN1pE	right	12	720575940637555288	CB1215	NA	right	5	720575940621031006	DNpe076	SMP462	right
720575940612391464	DN1pE	right	12	720575940637555288	CB1215	NA	right	13	720575940646160948	DNpe048	SMP367	left
720575940612391464	DN1pE	right	5	720575940637618142	DNpe043	CL207	right	5	720575940607384242	DNge149	NA	center
720575940612391464	DN1pE	right	5	720575940637618142	DNpe043	CL207	right	41	720575940608188427	DNge037	NA	left
720575940612391464	DN1pE	right	5	720575940637618142	DNpe043	CL207	right	6	720575940617399257	DNge048	NA	left
720575940612391464	DN1pE	right	5	720575940637618142	DNpe043	CL207	right	5	720575940621801456	DNge120	NA	left
720575940612391464	DN1pE	right	5	720575940637618142	DNpe043	CL207	right	19	720575940627826760	DNge037	NA	right
720575940612391464	DN1pE	right	5	720575940637618142	DNpe043	CL207	right	5	720575940628858640	DNpe057	AVLP499	right
720575940612391464	DN1pE	right	5	720575940637618142	DNpe043	CL207	right	6	720575940629304702	DNge073	NA	right
720575940612391464	DN1pE	right	5	720575940637618142	DNpe043	CL207	right	10	720575940631499832	DNpe050	CL341	right
720575940612391464	DN1pE	right	5	720575940637618142	DNpe043	CL207	right	5	720575940634560922	DNge073	NA	left
720575940612391464	DN1pE	right	5	720575940637618142	DNpe043	CL207	right	15	720575940641148149	DNpe070	DNp42	right
720575940612391464	DN1pE	right	5	720575940637618142	DNpe043	CL207	right	5	720575940641278965	DNpe071	CL332	right
720575940612391464	DN1pE	right	7	720575940637951977	CB0710	NA	left	8	720575940646160948	DNpe048	SMP367	left
720575940612391464	DN1pE	right	5	720575940643325581	CB0453	NA	right	8	720575940606866377	DNge163	NA	right
720575940612391464	DN1pE	right	5	720575940643325581	CB0453	NA	right	14	720575940613403890	DNpe076	SMP462	left
720575940612391464	DN1pE	right	5	720575940643325581	CB0453	NA	right	6	720575940615899622	DNg03	NA	right
720575940612391464	DN1pE	right	5	720575940643325581	CB0453	NA	right	6	720575940617448331	DNpe048	SMP367	right
720575940612391464	DN1pE	right	5	720575940643325581	CB0453	NA	right	32	720575940621031006	DNpe076	SMP462	right
720575940612391464	DN1pE	right	5	720575940643325581	CB0453	NA	right	11	720575940623142426	DNpe043	CL207	left
720575940612391464	DN1pE	right	5	720575940643325581	CB0453	NA	right	6	720575940637618142	DNpe043	CL207	right
720575940612734515	DN1pE	left	60	720575940608379915	NA	SMP531	left	5	720575940646160948	DNpe048	SMP367	left
720575940612734515	DN1pE	left	7	720575940610537170	NA	SMP339	left	5	720575940628731140	NA	DNp27	left
720575940612734515	DN1pE	left	6	720575940612812950	CB2075	NA	left	6	720575940613403890	DNpe076	SMP462	left
720575940612734515	DN1pE	left	6	720575940612812950	CB2075	NA	left	13	720575940620153765	NA	DNp10	left
720575940612734515	DN1pE	left	6	720575940612812950	CB2075	NA	left	19	720575940645258606	DNpe087	CL247	left
720575940612734515	DN1pE	left	43	720575940613866390	SMP317b	SMP317	left	8	720575940631333195	DNae002	CL124	left
720575940612734515	DN1pE	left	17	720575940616344379	NA	SMP083	left	22	720575940613403890	DNpe076	SMP462	left
720575940612734515	DN1pE	left	17	720575940616344379	NA	SMP083	left	28	720575940621031006	DNpe076	SMP462	right
720575940612734515	DN1pE	left	5	720575940618518582	NA	SLP066	left	10	720575940635640312	DNpe089	DSKMP1B	left
720575940612734515	DN1pE	left	11	720575940619343952	SLP304a	SLP304	left	18	720575940624402173	DNpe053	SMP454	left
720575940612734515	DN1pE	left	5	720575940620948720	CB2439	NA	left	9	720575940614137907	DNpe096	CL324	left
720575940612734515	DN1pE	left	5	720575940620948720	CB2439	NA	left	13	720575940620322497	DNae011	PS009	left
720575940612734515	DN1pE	left	5	720575940620948720	CB2439	NA	left	11	720575940625184782	DNpe026	CL202	left
720575940612734515	DN1pE	left	5	720575940620948720	CB2439	NA	left	7	720575940636454136	DNae011	PS009	right
720575940612734515	DN1pE	left	9	720575940626086960	NA	SMP085	left	11	720575940621031006	DNpe076	SMP462	right
720575940612734515	DN1pE	left	29	720575940626466332	NA	SMP083	left	14	720575940613403890	DNpe076	SMP462	left
720575940612734515	DN1pE	left	29	720575940626466332	NA	SMP083	left	6	720575940619451989	DNpe033	SMP289	left
720575940612734515	DN1pE	left	29	720575940626466332	NA	SMP083	left	26	720575940621031006	DNpe076	SMP462	right
720575940612734515	DN1pE	left	29	720575940626466332	NA	SMP083	left	5	720575940621196037	DNpe044	SMP479	right
720575940612734515	DN1pE	left	8	720575940626582218	NA	SMP085	left	13	720575940621031006	DNpe076	SMP462	right
720575940612734515	DN1pE	left	8	720575940626582218	NA	SMP085	left	7	720575940646160948	DNpe048	SMP367	left
720575940612734515	DN1pE	left	5	720575940626662277	NA	SMP501,SMP502	left	15	720575940621031006	DNpe076	SMP462	right
720575940612734515	DN1pE	left	5	720575940626662277	NA	SMP501,SMP502	left	19	720575940625184782	DNpe026	CL202	left
720575940612734515	DN1pE	left	5	720575940626662277	NA	SMP501,SMP502	left	50	720575940625539984	DNpe077	DNp49	left
720575940612734515	DN1pE	left	5	720575940626662277	NA	SMP501,SMP502	left	11	720575940625747812	DNpe077	DNp49	right
720575940612734515	DN1pE	left	8	720575940628262249	NA	SMP501,SMP502	left	7	720575940619582168	NA	DNb04	left
720575940612734515	DN1pE	left	8	720575940628262249	NA	SMP501,SMP502	left	22	720575940621031006	DNpe076	SMP462	right
720575940612734515	DN1pE	left	8	720575940628262249	NA	SMP501,SMP502	left	16	720575940625184782	DNpe026	CL202	left
720575940612734515	DN1pE	left	8	720575940628262249	NA	SMP501,SMP502	left	50	720575940625539984	DNpe077	DNp49	left
720575940612734515	DN1pE	left	8	720575940628262249	NA	SMP501,SMP502	left	12	720575940625747812	DNpe077	DNp49	right
720575940612734515	DN1pE	left	5	720575940628818810	CB2708	NA	left	11	720575940614137907	DNpe096	CL324	left
720575940612734515	DN1pE	left	5	720575940628818810	CB2708	NA	left	21	720575940620322497	DNae011	PS009	left
720575940612734515	DN1pE	left	5	720575940628818810	CB2708	NA	left	6	720575940623468691	NA	DNa10	left
720575940612734515	DN1pE	left	5	720575940628818810	CB2708	NA	left	5	720575940636454136	DNae011	PS009	right
720575940612734515	DN1pE	left	5	720575940628951422	CB2708	NA	left	8	720575940614137907	DNpe096	CL324	left
720575940612734515	DN1pE	left	16	720575940629430546	CB2075	NA	left	8	720575940620153765	NA	DNp10	left
720575940612734515	DN1pE	left	16	720575940629430546	CB2075	NA	left	6	720575940625539984	DNpe077	DNp49	left
720575940612734515	DN1pE	left	16	720575940629430546	CB2075	NA	left	18	720575940645258606	DNpe087	CL247	left
720575940612734515	DN1pE	left	6	720575940630113531	NA	SMP291	left	13	720575940617448331	DNpe048	SMP367	right
720575940612734515	DN1pE	left	6	720575940630113531	NA	SMP291	left	56	720575940646160948	DNpe048	SMP367	left
720575940612734515	DN1pE	left	5	720575940634017619	NA	SMP514	left	11	720575940617448331	DNpe048	SMP367	right
720575940612734515	DN1pE	left	5	720575940634017619	NA	SMP514	left	6	720575940646160948	DNpe048	SMP367	left
720575940612734515	DN1pE	left	20	720575940634826095	NA	SMP533	left	5	720575940646160948	DNpe048	SMP367	left
720575940612734515	DN1pE	left	5	720575940637951977	CB0710	NA	left	8	720575940646160948	DNpe048	SMP367	left
720575940612734515	DN1pE	left	6	720575940639397491	CB1215	NA	left	21	720575940646160948	DNpe048	SMP367	left
720575940612734515	DN1pE	left	6	720575940646386308	NA	SMP425	left	11	720575940631333195	DNae002	CL124	left
720575940612776879	s-CPDN3C	right	6	720575940613262259	NA	SMP537	right	8	720575940611782874	NA	DNp25	right
720575940612776879	s-CPDN3C	right	6	720575940613262259	NA	SMP537	right	12	720575940623014695	DNpe033	SMP289	right
720575940612776879	s-CPDN3C	right	11	720575940618791515	NA	DNd01	right	15	720575940604470956	DNge198	NA	right
720575940612776879	s-CPDN3C	right	11	720575940618791515	NA	DNd01	right	18	720575940619757366	DNg27	NA	left
720575940612776879	s-CPDN3C	right	11	720575940618791515	NA	DNd01	right	24	720575940644666660	DNg27	NA	right
720575940612776879	s-CPDN3C	right	7	720575940622839786	NA	DNd01	right	14	720575940604470956	DNge198	NA	right
720575940612776879	s-CPDN3C	right	7	720575940622839786	NA	DNd01	right	19	720575940619757366	DNg27	NA	left
720575940612776879	s-CPDN3C	right	7	720575940622839786	NA	DNd01	right	5	720575940624402173	DNpe053	SMP454	left
720575940612776879	s-CPDN3C	right	7	720575940622839786	NA	DNd01	right	20	720575940644666660	DNg27	NA	right
720575940612776879	s-CPDN3C	right	6	720575940623777065	NA	SMP545	right	11	720575940611756723	DNge200	NA	right
720575940612776879	s-CPDN3C	right	6	720575940623777065	NA	SMP545	right	5	720575940628669545	DNge082	NA	right
720575940612776879	s-CPDN3C	right	6	720575940623777065	NA	SMP545	right	9	720575940632161311	DNge010	NA	right
720575940612776879	s-CPDN3C	right	6	720575940623777065	NA	SMP545	right	9	720575940632877869	DNge202	NA	right
720575940612776879	s-CPDN3C	right	5	720575940626788625	NA	SMP534	right	6	720575940617448331	DNpe048	SMP367	right
720575940612776879	s-CPDN3C	right	14	720575940629201724	NA	SMP335	right	5	720575940623014695	DNpe033	SMP289	right
720575940612776879	s-CPDN3C	right	5	720575940632623842	NA	SMP373	right	8	720575940617448331	DNpe048	SMP367	right
720575940612776879	s-CPDN3C	right	5	720575940632623842	NA	SMP373	right	5	720575940623014695	DNpe033	SMP289	right
720575940612776879	s-CPDN3C	right	5	720575940632623842	NA	SMP373	right	9	720575940646160948	DNpe048	SMP367	left
720575940613096089	APDN3	left	24	720575940610537170	NA	SMP339	left	5	720575940628731140	NA	DNp27	left
720575940613096089	APDN3	left	5	720575940611672035	NA	CL170	left	20	720575940620711334	NA	DNa09	right
720575940613096089	APDN3	left	5	720575940611672035	NA	CL170	left	6	720575940625144061	DNg02_c	NA	right
720575940613096089	APDN3	left	5	720575940611672035	NA	CL170	left	8	720575940634140883	NA	DNa09	left
720575940613096089	APDN3	left	12	720575940617392285	NA	CL086_a,CL086_d	left	17	720575940624402173	DNpe053	SMP454	left
720575940613096089	APDN3	left	21	720575940618330041	NA	AVLP498	left	8	720575940606179686	DNpe021	CL307	left
720575940613096089	APDN3	left	21	720575940618330041	NA	AVLP498	left	46	720575940612203482	NA	DNp05	left
720575940613096089	APDN3	left	21	720575940618330041	NA	AVLP498	left	21	720575940615092019	DNpe042	CL262	left
720575940613096089	APDN3	left	21	720575940618330041	NA	AVLP498	left	19	720575940616826380	DNbe011	DNb01	left
720575940613096089	APDN3	left	21	720575940618330041	NA	AVLP498	left	5	720575940617140597	DNpe024	CL325	left
720575940613096089	APDN3	left	21	720575940618330041	NA	AVLP498	left	55	720575940618314897	DNpe059	CL305	right
720575940613096089	APDN3	left	21	720575940618330041	NA	AVLP498	left	25	720575940619038493	DNpe042	CL262	right
720575940613096089	APDN3	left	21	720575940618330041	NA	AVLP498	left	15	720575940622673860	NA	DNp06	left
720575940613096089	APDN3	left	21	720575940618330041	NA	AVLP498	left	33	720575940623781127	DNpe095	PVLP119	left
720575940613096089	APDN3	left	21	720575940618330041	NA	AVLP498	left	165	720575940624349993	DNpe059	CL305	left
720575940613096089	APDN3	left	21	720575940618330041	NA	AVLP498	left	13	720575940624426680	DNpe073	PVLP117	left
720575940613096089	APDN3	left	21	720575940618330041	NA	AVLP498	left	18	720575940625673196	DNpe060	DNp09	left
720575940613096089	APDN3	left	21	720575940618330041	NA	AVLP498	left	6	720575940626901136	DNg40	hb-5813056435	left
720575940613096089	APDN3	left	21	720575940618330041	NA	AVLP498	left	9	720575940627750216	DNpe031	PVLP116	left
720575940613096089	APDN3	left	21	720575940618330041	NA	AVLP498	left	5	720575940631333195	DNae002	CL124	left
720575940613096089	APDN3	left	21	720575940618330041	NA	AVLP498	left	7	720575940634750871	DNpe031	PVLP116	left
720575940613096089	APDN3	left	21	720575940618330041	NA	AVLP498	left	8	720575940635872101	NA	DNp09	left
720575940613096089	APDN3	left	21	720575940618330041	NA	AVLP498	left	23	720575940637341668	DNpe045	DNp23	left
720575940613096089	APDN3	left	21	720575940618330041	NA	AVLP498	left	19	720575940641173632	DNpe058	CL304	left
720575940613096089	APDN3	left	5	720575940619773008	NA	CL157	left	11	720575940630106309	DNpe001	IB111	left
720575940613096089	APDN3	left	5	720575940619773008	NA	CL157	left	24	720575940631333195	DNae002	CL124	left
720575940613096089	APDN3	left	7	720575940624903170	NA	CL089_a	left	14	720575940614137907	DNpe096	CL324	left
720575940613096089	APDN3	left	16	720575940627011605	NA	CL086_a,CL086_d	left	6	720575940624402173	DNpe053	SMP454	left
720575940613096089	APDN3	left	15	720575940627698569	CL070b	CL070	left	15	720575940610472146	NA	DNp23	left
720575940613096089	APDN3	left	15	720575940627698569	CL070b	CL070	left	13	720575940615092019	DNpe042	CL262	left
720575940613096089	APDN3	left	15	720575940627698569	CL070b	CL070	left	7	720575940618314897	DNpe059	CL305	right
720575940613096089	APDN3	left	15	720575940627698569	CL070b	CL070	left	15	720575940619038493	DNpe042	CL262	right
720575940613096089	APDN3	left	15	720575940627698569	CL070b	CL070	left	8	720575940623125628	DNpe020	PS133	right
720575940613096089	APDN3	left	15	720575940627698569	CL070b	CL070	left	19	720575940624349993	DNpe059	CL305	left
720575940613096089	APDN3	left	15	720575940627698569	CL070b	CL070	left	12	720575940624766700	DNpe020	PS133	left
720575940613096089	APDN3	left	15	720575940627698569	CL070b	CL070	left	5	720575940631483695	DNpe093	CL334	left
720575940613096089	APDN3	left	5	720575940628897103	NA	NA	left	15	720575940641173632	DNpe058	CL304	left
720575940613096089	APDN3	left	21	720575940630038743	CL070a	CL070	left	11	720575940610472146	NA	DNp23	left
720575940613096089	APDN3	left	21	720575940630038743	CL070a	CL070	left	5	720575940612488341	DNpe045	DNp23	right
720575940613096089	APDN3	left	21	720575940630038743	CL070a	CL070	left	6	720575940619038493	DNpe042	CL262	right
720575940613096089	APDN3	left	21	720575940630038743	CL070a	CL070	left	7	720575940624349993	DNpe059	CL305	left
720575940613096089	APDN3	left	21	720575940630038743	CL070a	CL070	left	22	720575940625420986	DNpe093	CL334	right
720575940613096089	APDN3	left	21	720575940630038743	CL070a	CL070	left	31	720575940631483695	DNpe093	CL334	left
720575940613096089	APDN3	left	18	720575940632355626	NA	CL269	left	5	720575940610472146	NA	DNp23	left
720575940613096089	APDN3	left	18	720575940632355626	NA	CL269	left	11	720575940618314897	DNpe059	CL305	right
720575940613096089	APDN3	left	18	720575940632355626	NA	CL269	left	14	720575940624349993	DNpe059	CL305	left
720575940613096089	APDN3	left	18	720575940632355626	NA	CL269	left	8	720575940625094325	DNae010	PS012	left
720575940613096089	APDN3	left	18	720575940632355626	NA	CL269	left	36	720575940631483695	DNpe093	CL334	left
720575940613096089	APDN3	left	6	720575940634967147	NA	NA	left	14	720575940614137907	DNpe096	CL324	left
720575940613096089	APDN3	left	6	720575940634967147	NA	NA	left	6	720575940641173632	DNpe058	CL304	left
720575940613096089	APDN3	left	14	720575940636671198	NA	CL086_a,CL086_d	left	6	720575940606179686	DNpe021	CL307	left
720575940613096089	APDN3	left	14	720575940636671198	NA	CL086_a,CL086_d	left	11	720575940614137907	DNpe096	CL324	left
720575940613096089	APDN3	left	14	720575940636671198	NA	CL086_a,CL086_d	left	5	720575940624402173	DNpe053	SMP454	left
720575940613096089	APDN3	left	52	720575940639071716	NA	AVLP571	left	27	720575940610472146	NA	DNp23	left
720575940613096089	APDN3	left	52	720575940639071716	NA	AVLP571	left	10	720575940610505006	DNpe095	PVLP119	right
720575940613096089	APDN3	left	52	720575940639071716	NA	AVLP571	left	11	720575940612488341	DNpe045	DNp23	right
720575940613096089	APDN3	left	52	720575940639071716	NA	AVLP571	left	14	720575940615092019	DNpe042	CL262	left
720575940613096089	APDN3	left	52	720575940639071716	NA	AVLP571	left	22	720575940618314897	DNpe059	CL305	right
720575940613096089	APDN3	left	52	720575940639071716	NA	AVLP571	left	5	720575940619038493	DNpe042	CL262	right
720575940613096089	APDN3	left	52	720575940639071716	NA	AVLP571	left	39	720575940623781127	DNpe095	PVLP119	left
720575940613096089	APDN3	left	52	720575940639071716	NA	AVLP571	left	28	720575940624349993	DNpe059	CL305	left
720575940613096089	APDN3	left	52	720575940639071716	NA	AVLP571	left	6	720575940624426680	DNpe073	PVLP117	left
720575940613096089	APDN3	left	52	720575940639071716	NA	AVLP571	left	6	720575940625420986	DNpe093	CL334	right
720575940613096089	APDN3	left	52	720575940639071716	NA	AVLP571	left	79	720575940631483695	DNpe093	CL334	left
720575940613096089	APDN3	left	52	720575940639071716	NA	AVLP571	left	20	720575940637341668	DNpe045	DNp23	left
720575940613096089	APDN3	left	52	720575940639071716	NA	AVLP571	left	10	720575940639789475	DNpe091	CL137	left
720575940613096089	APDN3	left	49	720575940640193920	NA	CL269	left	21	720575940615092019	DNpe042	CL262	left
720575940613096089	APDN3	left	49	720575940640193920	NA	CL269	left	10	720575940619038493	DNpe042	CL262	right
720575940613096089	APDN3	left	49	720575940640193920	NA	CL269	left	7	720575940623125628	DNpe020	PS133	right
720575940613096089	APDN3	left	49	720575940640193920	NA	CL269	left	9	720575940624349993	DNpe059	CL305	left
720575940613096089	APDN3	left	49	720575940640193920	NA	CL269	left	18	720575940624402173	DNpe053	SMP454	left
720575940613096089	APDN3	left	49	720575940640193920	NA	CL269	left	6	720575940624766700	DNpe020	PS133	left
720575940613096089	APDN3	left	49	720575940640193920	NA	CL269	left	19	720575940631333195	DNae002	CL124	left
720575940613096089	APDN3	left	7	720575940640660029	NA	CL086_c	left	27	720575940614137907	DNpe096	CL324	left
720575940613118259	s-CPDN3B	right	14	720575940626118552	NA	SMP534	right	10	720575940617448331	DNpe048	SMP367	right
720575940613118259	s-CPDN3B	right	14	720575940626118552	NA	SMP534	right	8	720575940624402173	DNpe053	SMP454	left
720575940613118259	s-CPDN3B	right	13	720575940626788625	NA	SMP534	right	6	720575940617448331	DNpe048	SMP367	right
720575940613118259	s-CPDN3B	right	5	720575940637396964	NA	SMP346	right	14	720575940617448331	DNpe048	SMP367	right
720575940613223830	s-CPDN3E	left	13	720575940650635641	NA	SMP373	left	17	720575940646160948	DNpe048	SMP367	left
720575940613262259	DN1pD	right	8	720575940611782874	NA	DNp25	right	8	720575940610173048	DNg28	NA	right
720575940613262259	DN1pD	right	8	720575940611782874	NA	DNp25	right	8	720575940621667693	DNg28	NA	left
720575940613262259	DN1pD	right	8	720575940611782874	NA	DNp25	right	5	720575940630665210	DNg28	NA	left
720575940613262259	DN1pD	right	8	720575940611782874	NA	DNp25	right	70	720575940630697078	DNge216	NA	left
720575940613262259	DN1pD	right	8	720575940611782874	NA	DNp25	right	6	720575940630980559	DNg28	NA	right
720575940613262259	DN1pD	right	8	720575940611782874	NA	DNp25	right	55	720575940631110095	DNge216	NA	right
720575940613262259	DN1pD	right	8	720575940611782874	NA	DNp25	right	6	720575940631643532	DNge213	NA	right
720575940613262259	DN1pD	right	10	720575940614572542	NA	SMP545	left	10	720575940611756723	DNge200	NA	right
720575940613262259	DN1pD	right	10	720575940614572542	NA	SMP545	left	7	720575940612648106	DNge202	NA	left
720575940613262259	DN1pD	right	10	720575940614572542	NA	SMP545	left	9	720575940630665210	DNg28	NA	left
720575940613262259	DN1pD	right	10	720575940614572542	NA	SMP545	left	8	720575940632877869	DNge202	NA	right
720575940613262259	DN1pD	right	46	720575940618791515	NA	DNd01	right	15	720575940604470956	DNge198	NA	right
720575940613262259	DN1pD	right	46	720575940618791515	NA	DNd01	right	18	720575940619757366	DNg27	NA	left
720575940613262259	DN1pD	right	46	720575940618791515	NA	DNd01	right	24	720575940644666660	DNg27	NA	right
720575940613262259	DN1pD	right	29	720575940622839786	NA	DNd01	right	14	720575940604470956	DNge198	NA	right
720575940613262259	DN1pD	right	29	720575940622839786	NA	DNd01	right	19	720575940619757366	DNg27	NA	left
720575940613262259	DN1pD	right	29	720575940622839786	NA	DNd01	right	5	720575940624402173	DNpe053	SMP454	left
720575940613262259	DN1pD	right	29	720575940622839786	NA	DNd01	right	20	720575940644666660	DNg27	NA	right
720575940613262259	DN1pD	right	12	720575940623014695	DNpe033	SMP289	right	6	720575940608409355	DNpe035	SMP601	left
720575940613262259	DN1pD	right	12	720575940623014695	DNpe033	SMP289	right	10	720575940610715346	DNpe035	SMP601	right
720575940613262259	DN1pD	right	12	720575940623014695	DNpe033	SMP289	right	7	720575940611782874	NA	DNp25	right
720575940613262259	DN1pD	right	12	720575940623014695	DNpe033	SMP289	right	6	720575940630697078	DNge216	NA	left
720575940613262259	DN1pD	right	12	720575940623014695	DNpe033	SMP289	right	17	720575940631110095	DNge216	NA	right
720575940613262259	DN1pD	right	31	720575940623777065	NA	SMP545	right	11	720575940611756723	DNge200	NA	right
720575940613262259	DN1pD	right	31	720575940623777065	NA	SMP545	right	5	720575940628669545	DNge082	NA	right
720575940613262259	DN1pD	right	31	720575940623777065	NA	SMP545	right	9	720575940632161311	DNge010	NA	right
720575940613262259	DN1pD	right	31	720575940623777065	NA	SMP545	right	9	720575940632877869	DNge202	NA	right
720575940613262259	DN1pD	right	5	720575940626644486	CB3612	NA	right	13	720575940617448331	DNpe048	SMP367	right
720575940613262259	DN1pD	right	5	720575940626644486	CB3612	NA	right	16	720575940623014695	DNpe033	SMP289	right
720575940613262259	DN1pD	right	6	720575940643445704	NA	SMP261	right	16	720575940621031006	DNpe076	SMP462	right
720575940613262259	DN1pD	right	5	720575940651601910	NA	DNd01	left	32	720575940612692889	DNge198	NA	left
720575940613262259	DN1pD	right	5	720575940651601910	NA	DNd01	left	7	720575940619757366	DNg27	NA	left
720575940613262259	DN1pD	right	5	720575940651601910	NA	DNd01	left	7	720575940639242303	DNpe053	SMP454	right
720575940613413791	s-LNv	left	5	720575940612664273	CB3017	NA	left	7	720575940615899622	DNg03	NA	right
720575940613555618	s-CPDN3E	left	6	720575940619444907	CL292a	CL292	left	35	720575940620153765	NA	DNp10	left
720575940613555618	s-CPDN3E	left	6	720575940624322291	NA	CL083	left	7	720575940614137907	DNpe096	CL324	left
720575940613555618	s-CPDN3E	left	5	720575940627011605	NA	CL086_a,CL086_d	left	6	720575940624402173	DNpe053	SMP454	left
720575940613555618	s-CPDN3E	left	6	720575940636671198	NA	CL086_a,CL086_d	left	6	720575940606179686	DNpe021	CL307	left
720575940613555618	s-CPDN3E	left	6	720575940636671198	NA	CL086_a,CL086_d	left	11	720575940614137907	DNpe096	CL324	left
720575940613555618	s-CPDN3E	left	6	720575940636671198	NA	CL086_a,CL086_d	left	5	720575940624402173	DNpe053	SMP454	left
720575940613555618	s-CPDN3E	left	5	720575940644703767	CB1215	NA	left	6	720575940617448331	DNpe048	SMP367	right
720575940613555618	s-CPDN3E	left	5	720575940644703767	CB1215	NA	left	13	720575940620153765	NA	DNp10	left
720575940613555618	s-CPDN3E	left	5	720575940644703767	CB1215	NA	left	22	720575940646160948	DNpe048	SMP367	left
720575940613873361	s-CPDN3D	left	12	720575940623218359	NA	SMP346	left	7	720575940646160948	DNpe048	SMP367	left
720575940613873361	s-CPDN3D	left	26	720575940629414972	NA	SMP346	left	8	720575940646160948	DNpe048	SMP367	left
720575940614295294	s-CPDN3B	right	5	720575940611128782	NA	SLP389	right	6	720575940606704562	DNpe041	SMP290	right
720575940614295294	s-CPDN3B	right	5	720575940611128782	NA	SLP389	right	24	720575940623014695	DNpe033	SMP289	right
720575940614295294	s-CPDN3B	right	6	720575940623014695	DNpe033	SMP289	right	6	720575940608409355	DNpe035	SMP601	left
720575940614295294	s-CPDN3B	right	6	720575940623014695	DNpe033	SMP289	right	10	720575940610715346	DNpe035	SMP601	right
720575940614295294	s-CPDN3B	right	6	720575940623014695	DNpe033	SMP289	right	7	720575940611782874	NA	DNp25	right
720575940614295294	s-CPDN3B	right	6	720575940623014695	DNpe033	SMP289	right	6	720575940630697078	DNge216	NA	left
720575940614295294	s-CPDN3B	right	6	720575940623014695	DNpe033	SMP289	right	17	720575940631110095	DNge216	NA	right
720575940614295294	s-CPDN3B	right	9	720575940624343822	NA	SMP538,SMP599	right	5	720575940608409355	DNpe035	SMP601	left
720575940614295294	s-CPDN3B	right	9	720575940624343822	NA	SMP538,SMP599	right	7	720575940610715346	DNpe035	SMP601	right
720575940614365923	s-CPDN3D	left	7	720575940612153842	NA	SMP537	right	11	720575940623014695	DNpe033	SMP289	right
720575940614365923	s-CPDN3D	left	7	720575940616201309	NA	SMP537	left	9	720575940619451989	DNpe033	SMP289	left
720575940614365923	s-CPDN3D	left	7	720575940616201309	NA	SMP537	left	13	720575940629509948	NA	DNp25	left
720575940614365923	s-CPDN3D	left	6	720575940620627836	NA	SMP538,SMP599	right	7	720575940610715346	DNpe035	SMP601	right
720575940614365923	s-CPDN3D	left	18	720575940621861133	NA	SMP537	left	7	720575940629509948	NA	DNp25	left
720575940614365923	s-CPDN3D	left	5	720575940624343822	NA	SMP538,SMP599	right	5	720575940608409355	DNpe035	SMP601	left
720575940614365923	s-CPDN3D	left	5	720575940624343822	NA	SMP538,SMP599	right	7	720575940610715346	DNpe035	SMP601	right
720575940614365923	s-CPDN3D	left	5	720575940626491727	NA	SMP538,SMP599	left	6	720575940610715346	DNpe035	SMP601	right
720575940614365923	s-CPDN3D	left	6	720575940628723834	NA	SMP523,SMP524	left	7	720575940608409355	DNpe035	SMP601	left
720575940614365923	s-CPDN3D	left	6	720575940628723834	NA	SMP523,SMP524	left	7	720575940617448331	DNpe048	SMP367	right
720575940614365923	s-CPDN3D	left	15	720575940630113531	NA	SMP291	left	13	720575940617448331	DNpe048	SMP367	right
720575940614365923	s-CPDN3D	left	15	720575940630113531	NA	SMP291	left	56	720575940646160948	DNpe048	SMP367	left
720575940614365923	s-CPDN3D	left	5	720575940637393215	NA	SMP523,SMP524	left	7	720575940617448331	DNpe048	SMP367	right
720575940614365923	s-CPDN3D	left	5	720575940637393215	NA	SMP523,SMP524	left	5	720575940646160948	DNpe048	SMP367	left
720575940614365923	s-CPDN3D	left	23	720575940646160948	DNpe048	SMP367	left	5	720575940624402173	DNpe053	SMP454	left
720575940614444338	s-CPDN3E	left	6	720575940610537170	NA	SMP339	left	5	720575940628731140	NA	DNp27	left
720575940614444338	s-CPDN3E	left	9	720575940627011605	NA	CL086_a,CL086_d	left	6	720575940624402173	DNpe053	SMP454	left
720575940614444338	s-CPDN3E	left	7	720575940646386308	NA	SMP425	left	11	720575940631333195	DNae002	CL124	left
720575940614517032	APDN3	left	6	720575940610537170	NA	SMP339	left	5	720575940628731140	NA	DNp27	left
720575940614517032	APDN3	left	25	720575940614537618	CB1823	NA	left	6	720575940614581410	DNpe087	CL247	right
720575940614517032	APDN3	left	25	720575940614537618	CB1823	NA	left	20	720575940615251251	DNpe075	PS293	left
720575940614517032	APDN3	left	25	720575940614537618	CB1823	NA	left	7	720575940619678366	NA	DNp10	right
720575940614517032	APDN3	left	25	720575940614537618	CB1823	NA	left	5	720575940620038779	DNpe075	PS293	right
720575940614517032	APDN3	left	25	720575940614537618	CB1823	NA	left	23	720575940620153765	NA	DNp10	left
720575940614517032	APDN3	left	25	720575940614537618	CB1823	NA	left	14	720575940645258606	DNpe087	CL247	left
720575940614517032	APDN3	left	15	720575940615340255	NA	CL156	left	16	720575940650929273	NA	DNp32	left
720575940614517032	APDN3	left	6	720575940615472477	PS004b	PS004	left	7	720575940620711334	NA	DNa09	right
720575940614517032	APDN3	left	6	720575940615472477	PS004b	PS004	left	5	720575940625878160	NA	DNb01	left
720575940614517032	APDN3	left	6	720575940615472477	PS004b	PS004	left	9	720575940634140883	NA	DNa09	left
720575940614517032	APDN3	left	8	720575940616673366	NA	CL359	left	10	720575940618594022	DNpe070	DNp42	left
720575940614517032	APDN3	left	8	720575940616673366	NA	CL359	left	7	720575940623781127	DNpe095	PVLP119	left
720575940614517032	APDN3	left	8	720575940616673366	NA	CL359	left	25	720575940627582724	DNpe072	DNp44	left
720575940614517032	APDN3	left	8	720575940616673366	NA	CL359	left	7	720575940628352850	NA	DNb05	left
720575940614517032	APDN3	left	8	720575940616673366	NA	CL359	left	14	720575940631122191	DNpe071	CL332	left
720575940614517032	APDN3	left	8	720575940616673366	NA	CL359	left	7	720575940631333195	DNae002	CL124	left
720575940614517032	APDN3	left	8	720575940616673366	NA	CL359	left	15	720575940650929273	NA	DNp32	left
720575940614517032	APDN3	left	19	720575940619922566	CB2808	NA	left	5	720575940615251251	DNpe075	PS293	left
720575940614517032	APDN3	left	19	720575940619922566	CB2808	NA	left	10	720575940631483695	DNpe093	CL334	left
720575940614517032	APDN3	left	19	720575940619922566	CB2808	NA	left	7	720575940641173632	DNpe058	CL304	left
720575940614517032	APDN3	left	19	720575940619922566	CB2808	NA	left	13	720575940645258606	DNpe087	CL247	left
720575940614517032	APDN3	left	8	720575940621596587	NA	aMe4	left	5	720575940628731140	NA	DNp27	left
720575940614517032	APDN3	left	22	720575940624199182	NA	CL195	left	5	720575940615251251	DNpe075	PS293	left
720575940614517032	APDN3	left	5	720575940624555210	CB1396	NA	left	8	720575940629490476	DNae017	DNa08	left
720575940614517032	APDN3	left	17	720575940624589543	CL071a	CL071	left	5	720575940629736720	DNae002	CL124	right
720575940614517032	APDN3	left	17	720575940624589543	CL071a	CL071	left	13	720575940631333195	DNae002	CL124	left
720575940614517032	APDN3	left	5	720575940625619458	SMP510a	SMP510	left	13	720575940615378700	DNpe097	CL138	left
720575940614517032	APDN3	left	5	720575940625619458	SMP510a	SMP510	left	7	720575940617952034	DNpe097	CL138	right
720575940614517032	APDN3	left	5	720575940625619458	SMP510a	SMP510	left	22	720575940624402173	DNpe053	SMP454	left
720575940614517032	APDN3	left	5	720575940625619458	SMP510a	SMP510	left	6	720575940637618142	DNpe043	CL207	right
720575940614517032	APDN3	left	9	720575940625724803	NA	CL186	left	6	720575940614581410	DNpe087	CL247	right
720575940614517032	APDN3	left	9	720575940625724803	NA	CL186	left	43	720575940615251251	DNpe075	PS293	left
720575940614517032	APDN3	left	9	720575940625724803	NA	CL186	left	9	720575940619678366	NA	DNp10	right
720575940614517032	APDN3	left	9	720575940625724803	NA	CL186	left	15	720575940620038779	DNpe075	PS293	right
720575940614517032	APDN3	left	9	720575940625724803	NA	CL186	left	54	720575940620153765	NA	DNp10	left
720575940614517032	APDN3	left	9	720575940625724803	NA	CL186	left	18	720575940645258606	DNpe087	CL247	left
720575940614517032	APDN3	left	22	720575940627016766	NA	AVLP210	left	6	720575940610472146	NA	DNp23	left
720575940614517032	APDN3	left	22	720575940627016766	NA	AVLP210	left	6	720575940612488341	DNpe045	DNp23	right
720575940614517032	APDN3	left	22	720575940627016766	NA	AVLP210	left	5	720575940615692690	DNpe088	CL139	left
720575940614517032	APDN3	left	22	720575940627016766	NA	AVLP210	left	5	720575940617030585	DNpe010	PS275	right
720575940614517032	APDN3	left	22	720575940627016766	NA	AVLP210	left	48	720575940617809181	DNpe058	CL304	right
720575940614517032	APDN3	left	22	720575940627016766	NA	AVLP210	left	21	720575940618314897	DNpe059	CL305	right
720575940614517032	APDN3	left	22	720575940627016766	NA	AVLP210	left	6	720575940619038493	DNpe042	CL262	right
720575940614517032	APDN3	left	22	720575940627016766	NA	AVLP210	left	24	720575940620534768	DNa05	PS028	left
720575940614517032	APDN3	left	22	720575940627016766	NA	AVLP210	left	7	720575940622550089	NA	DNp07	right
720575940614517032	APDN3	left	22	720575940627016766	NA	AVLP210	left	48	720575940622673860	NA	DNp06	left
720575940614517032	APDN3	left	22	720575940627016766	NA	AVLP210	left	5	720575940622838154	DNp01	Giant_Fiber	left
720575940614517032	APDN3	left	22	720575940627016766	NA	AVLP210	left	6	720575940622996579	DNg40	hb-5813056435	right
720575940614517032	APDN3	left	22	720575940627016766	NA	AVLP210	left	53	720575940623781127	DNpe095	PVLP119	left
720575940614517032	APDN3	left	22	720575940627016766	NA	AVLP210	left	38	720575940624349993	DNpe059	CL305	left
720575940614517032	APDN3	left	22	720575940627016766	NA	AVLP210	left	6	720575940624402173	DNpe053	SMP454	left
720575940614517032	APDN3	left	22	720575940627016766	NA	AVLP210	left	6	720575940624426680	DNpe073	PVLP117	left
720575940614517032	APDN3	left	22	720575940627016766	NA	AVLP210	left	14	720575940626901136	DNg40	hb-5813056435	left
720575940614517032	APDN3	left	22	720575940627016766	NA	AVLP210	left	17	720575940628577897	DNa04	PS015	left
720575940614517032	APDN3	left	22	720575940627016766	NA	AVLP210	left	25	720575940629490476	DNae017	DNa08	left
720575940614517032	APDN3	left	22	720575940627016766	NA	AVLP210	left	8	720575940631122191	DNpe071	CL332	left
720575940614517032	APDN3	left	22	720575940627016766	NA	AVLP210	left	5	720575940634253281	DNae005	PS040	left
720575940614517032	APDN3	left	22	720575940627016766	NA	AVLP210	left	7	720575940634750871	DNpe031	PVLP116	left
720575940614517032	APDN3	left	22	720575940627016766	NA	AVLP210	left	12	720575940637341668	DNpe045	DNp23	left
720575940614517032	APDN3	left	22	720575940627016766	NA	AVLP210	left	6	720575940639919824	DNpe010	PS275	left
720575940614517032	APDN3	left	22	720575940627016766	NA	AVLP210	left	106	720575940641173632	DNpe058	CL304	left
720575940614517032	APDN3	left	5	720575940630211900	CL071b	CL071	left	5	720575940615092019	DNpe042	CL262	left
720575940614517032	APDN3	left	5	720575940630211900	CL071b	CL071	left	5	720575940623125628	DNpe020	PS133	right
720575940614517032	APDN3	left	5	720575940630211900	CL071b	CL071	left	5	720575940624349993	DNpe059	CL305	left
720575940614517032	APDN3	left	5	720575940630211900	CL071b	CL071	left	14	720575940624402173	DNpe053	SMP454	left
720575940614517032	APDN3	left	5	720575940630211900	CL071b	CL071	left	7	720575940625420986	DNpe093	CL334	right
720575940614517032	APDN3	left	5	720575940630211900	CL071b	CL071	left	7	720575940629155227	DNpe021	CL307	right
720575940614517032	APDN3	left	5	720575940630211900	CL071b	CL071	left	16	720575940631483695	DNpe093	CL334	left
720575940614517032	APDN3	left	26	720575940633168711	CB1408	NA	left	6	720575940614581410	DNpe087	CL247	right
720575940614517032	APDN3	left	26	720575940633168711	CB1408	NA	left	37	720575940615251251	DNpe075	PS293	left
720575940614517032	APDN3	left	26	720575940633168711	CB1408	NA	left	20	720575940620153765	NA	DNp10	left
720575940614517032	APDN3	left	26	720575940633168711	CB1408	NA	left	8	720575940620823828	DNae013	CL052	left
720575940614517032	APDN3	left	26	720575940633168711	CB1408	NA	left	7	720575940631483695	DNpe093	CL334	left
720575940614517032	APDN3	left	26	720575940633168711	CB1408	NA	left	34	720575940645258606	DNpe087	CL247	left
720575940614517032	APDN3	left	5	720575940633186530	PVLP123b	PVLP123	left	6	720575940612488341	DNpe045	DNp23	right
720575940614517032	APDN3	left	5	720575940633186530	PVLP123b	PVLP123	left	8	720575940619654053	NA	DNp02	left
720575940614517032	APDN3	left	5	720575940633186530	PVLP123b	PVLP123	left	49	720575940622673860	NA	DNp06	left
720575940614517032	APDN3	left	5	720575940633186530	PVLP123b	PVLP123	left	16	720575940622838154	DNp01	Giant_Fiber	left
720575940614517032	APDN3	left	5	720575940633186530	PVLP123b	PVLP123	left	16	720575940623781127	DNpe095	PVLP119	left
720575940614517032	APDN3	left	5	720575940633186530	PVLP123b	PVLP123	left	33	720575940626901136	DNg40	hb-5813056435	left
720575940614517032	APDN3	left	5	720575940633186530	PVLP123b	PVLP123	left	34	720575940628437291	DNp35	PVLP136	left
720575940614517032	APDN3	left	5	720575940633186530	PVLP123b	PVLP123	left	10	720575940635872101	NA	DNp09	left
720575940614517032	APDN3	left	5	720575940633186530	PVLP123b	PVLP123	left	12	720575940637341668	DNpe045	DNp23	left
720575940614517032	APDN3	left	5	720575940633186530	PVLP123b	PVLP123	left	15	720575940641173632	DNpe058	CL304	left
720575940614517032	APDN3	left	14	720575940634866586	NA	pC1e	left	7	720575940615692690	DNpe088	CL139	left
720575940614517032	APDN3	left	14	720575940634866586	NA	pC1e	left	11	720575940620369517	DNpe074	CL206	left
720575940614517032	APDN3	left	14	720575940634866586	NA	pC1e	left	6	720575940623582867	DNpe074	CL206	right
720575940614517032	APDN3	left	13	720575940637839450	CL071b	CL071	left	7	720575940619038493	DNpe042	CL262	right
720575940614517032	APDN3	left	13	720575940637839450	CL071b	CL071	left	6	720575940623125628	DNpe020	PS133	right
720575940614517032	APDN3	left	13	720575940637839450	CL071b	CL071	left	5	720575940624349993	DNpe059	CL305	left
720575940614517032	APDN3	left	13	720575940637839450	CL071b	CL071	left	7	720575940624402173	DNpe053	SMP454	left
720575940614517032	APDN3	left	13	720575940637839450	CL071b	CL071	left	11	720575940625420986	DNpe093	CL334	right
720575940614517032	APDN3	left	13	720575940637839450	CL071b	CL071	left	14	720575940631483695	DNpe093	CL334	left
720575940614517032	APDN3	left	15	720575940646518382	NA	pC1d	left	91	720575940611735514	DNae016	VES008	left
720575940614517032	APDN3	left	15	720575940646518382	NA	pC1d	left	13	720575940615378700	DNpe097	CL138	left
720575940614517032	APDN3	left	15	720575940646518382	NA	pC1d	left	18	720575940615692690	DNpe088	CL139	left
720575940614517032	APDN3	left	15	720575940646518382	NA	pC1d	left	12	720575940617952034	DNpe097	CL138	right
720575940614517032	APDN3	left	15	720575940646518382	NA	pC1d	left	11	720575940618167579	DNae003	DNa01	left
720575940614517032	APDN3	left	15	720575940646518382	NA	pC1d	left	5	720575940618314897	DNpe059	CL305	right
720575940614517032	APDN3	left	15	720575940646518382	NA	pC1d	left	7	720575940620582260	DNpe063	CL139	left
720575940614517032	APDN3	left	15	720575940646518382	NA	pC1d	left	9	720575940627496829	DNpe065	vpoDN	left
720575940614519157	s-CPDN3D	right	8	720575940611128782	NA	SLP389	right	6	720575940606704562	DNpe041	SMP290	right
720575940614519157	s-CPDN3D	right	8	720575940611128782	NA	SLP389	right	24	720575940623014695	DNpe033	SMP289	right
720575940614519157	s-CPDN3D	right	11	720575940612148210	CB1791	NA	right	8	720575940617448331	DNpe048	SMP367	right
720575940614519157	s-CPDN3D	right	5	720575940619855296	NA	pC1b	right	6	720575940613170498	DNpe065	vpoDN	right
720575940614519157	s-CPDN3D	right	25	720575940629201724	NA	SMP335	right	5	720575940623014695	DNpe033	SMP289	right
720575940614519157	s-CPDN3D	right	8	720575940632575584	NA	SMP530	right	7	720575940617448331	DNpe048	SMP367	right
720575940614519157	s-CPDN3D	right	18	720575940635707543	CB3118	NA	right	12	720575940617448331	DNpe048	SMP367	right
720575940614630962	LNd_CRYp	left	8	720575940607569417	CB3860	SMP321,SMP322	left	18	720575940628731140	NA	DNp27	left
720575940614630962	LNd_CRYp	left	11	720575940608227118	NA	SMP513	right	6	720575940628731140	NA	DNp27	left
720575940614630962	LNd_CRYp	left	8	720575940610923618	NA	SMP255	right	15	720575940637618142	DNpe043	CL207	right
720575940614630962	LNd_CRYp	left	21	720575940618571200	NA	SMP513	left	6	720575940628731140	NA	DNp27	left
720575940614630962	LNd_CRYp	left	8	720575940619751339	NA	SMP061,SMP062	right	6	720575940621031006	DNpe076	SMP462	right
720575940614630962	LNd_CRYp	left	7	720575940622343152	NA	SMP255	left	5	720575940646160948	DNpe048	SMP367	left
720575940614630962	LNd_CRYp	left	5	720575940622790661	SMP314a	SMP314	left	46	720575940628731140	NA	DNp27	left
720575940614630962	LNd_CRYp	left	7	720575940623305963	NA	SMP315	right	10	720575940630610042	NA	DNp32	right
720575940614630962	LNd_CRYp	left	8	720575940624200427	NA	SMP044	right	5	720575940637618142	DNpe043	CL207	right
720575940614630962	LNd_CRYp	left	17	720575940625019454	SMP516a	SMP516	right	11	720575940628731140	NA	DNp27	left
720575940614630962	LNd_CRYp	left	5	720575940625365512	CB0710	NA	right	21	720575940617448331	DNpe048	SMP367	right
720575940614630962	LNd_CRYp	left	6	720575940625527396	NA	SMP251	right	5	720575940621031006	DNpe076	SMP462	right
720575940614630962	LNd_CRYp	left	11	720575940625769776	NA	SMP579,SMP583	left	7	720575940646160948	DNpe048	SMP367	left
720575940614630962	LNd_CRYp	left	12	720575940625813447	NA	SMP512	right	19	720575940628731140	NA	DNp27	left
720575940614630962	LNd_CRYp	left	7	720575940627736119	NA	SMP514	right	9	720575940617448331	DNpe048	SMP367	right
720575940614630962	LNd_CRYp	left	7	720575940627736119	NA	SMP514	right	5	720575940628731140	NA	DNp27	left
720575940614630962	LNd_CRYp	left	7	720575940627736119	NA	SMP514	right	7	720575940646160948	DNpe048	SMP367	left
720575940614630962	LNd_CRYp	left	14	720575940629342720	SMP314a	SMP314	right	11	720575940629413962	NA	DNp27	right
720575940614630962	LNd_CRYp	left	8	720575940629789310	SMP314b	SMP314	left	39	720575940628731140	NA	DNp27	left
720575940614630962	LNd_CRYp	left	11	720575940630362179	SMP516a	SMP516	left	12	720575940628731140	NA	DNp27	left
720575940614630962	LNd_CRYp	left	5	720575940630575611	NA	SMP312	right	7	720575940625345511	DNpe090	PS113	right
720575940614630962	LNd_CRYp	left	6	720575940631087943	NA	SMP337	right	5	720575940621031006	DNpe076	SMP462	right
720575940614630962	LNd_CRYp	left	21	720575940631235665	NA	SMP512	left	5	720575940615378700	DNpe097	CL138	left
720575940614630962	LNd_CRYp	left	21	720575940631235665	NA	SMP512	left	13	720575940628731140	NA	DNp27	left
720575940614630962	LNd_CRYp	left	24	720575940632615507	NA	SMP315	right	6	720575940630610042	NA	DNp32	right
720575940614630962	LNd_CRYp	left	10	720575940633615820	NA	SMP368	left	13	720575940613403890	DNpe076	SMP462	left
720575940614630962	LNd_CRYp	left	10	720575940633615820	NA	SMP368	left	6	720575940617448331	DNpe048	SMP367	right
720575940614630962	LNd_CRYp	left	10	720575940633615820	NA	SMP368	left	5	720575940621031006	DNpe076	SMP462	right
720575940614630962	LNd_CRYp	left	6	720575940634017619	NA	SMP514	left	11	720575940617448331	DNpe048	SMP367	right
720575940614630962	LNd_CRYp	left	6	720575940634017619	NA	SMP514	left	6	720575940646160948	DNpe048	SMP367	left
720575940614630962	LNd_CRYp	left	22	720575940634826095	NA	SMP533	left	5	720575940646160948	DNpe048	SMP367	left
720575940614630962	LNd_CRYp	left	18	720575940636099184	NA	SMP315	left	8	720575940650929273	NA	DNp32	left
720575940614630962	LNd_CRYp	left	6	720575940637396964	NA	SMP346	right	14	720575940617448331	DNpe048	SMP367	right
720575940614630962	LNd_CRYp	left	9	720575940639642531	NA	SMP315	left	7	720575940650929273	NA	DNp32	left
720575940614630962	LNd_CRYp	left	16	720575940661302657	NA	SMP368	right	27	720575940621031006	DNpe076	SMP462	right
720575940615228723	APDN3	right	77	720575940604543968	NA	CL269	right	6	720575940610505006	DNpe095	PVLP119	right
720575940615228723	APDN3	right	77	720575940604543968	NA	CL269	right	10	720575940612488341	DNpe045	DNp23	right
720575940615228723	APDN3	right	77	720575940604543968	NA	CL269	right	19	720575940617809181	DNpe058	CL304	right
720575940615228723	APDN3	right	77	720575940604543968	NA	CL269	right	10	720575940618314897	DNpe059	CL305	right
720575940615228723	APDN3	right	77	720575940604543968	NA	CL269	right	23	720575940619038493	DNpe042	CL262	right
720575940615228723	APDN3	right	26	720575940610959589	NA	CL086_a,CL086_d	right	7	720575940623122125	DNpe096	CL324	right
720575940615228723	APDN3	right	26	720575940610959589	NA	CL086_a,CL086_d	right	6	720575940629155227	DNpe021	CL307	right
720575940615228723	APDN3	right	5	720575940613682858	NA	CL089_a	right	15	720575940623122125	DNpe096	CL324	right
720575940615228723	APDN3	right	5	720575940613682858	NA	CL089_a	right	6	720575940629155227	DNpe021	CL307	right
720575940615228723	APDN3	right	55	720575940614749421	NA	CL269	right	8	720575940618314897	DNpe059	CL305	right
720575940615228723	APDN3	right	55	720575940614749421	NA	CL269	right	17	720575940619038493	DNpe042	CL262	right
720575940615228723	APDN3	right	55	720575940614749421	NA	CL269	right	11	720575940621157645	DNpe024	CL325	right
720575940615228723	APDN3	right	55	720575940614749421	NA	CL269	right	10	720575940624349993	DNpe059	CL305	left
720575940615228723	APDN3	right	55	720575940614749421	NA	CL269	right	41	720575940625420986	DNpe093	CL334	right
720575940615228723	APDN3	right	7	720575940618483928	NA	CL170	right	22	720575940620711334	NA	DNa09	right
720575940615228723	APDN3	right	7	720575940618483928	NA	CL170	right	7	720575940634140883	NA	DNa09	left
720575940615228723	APDN3	right	7	720575940618483928	NA	CL170	right	7	720575940653310198	DNbe004	PS066	right
720575940615228723	APDN3	right	26	720575940621414185	NA	CL086_c	right	44	720575940623122125	DNpe096	CL324	right
720575940615228723	APDN3	right	16	720575940621681502	CL070b	CL070	right	6	720575940610472146	NA	DNp23	left
720575940615228723	APDN3	right	16	720575940621681502	CL070b	CL070	right	6	720575940615092019	DNpe042	CL262	left
720575940615228723	APDN3	right	16	720575940621681502	CL070b	CL070	right	15	720575940618314897	DNpe059	CL305	right
720575940615228723	APDN3	right	16	720575940621681502	CL070b	CL070	right	8	720575940619038493	DNpe042	CL262	right
720575940615228723	APDN3	right	16	720575940621681502	CL070b	CL070	right	8	720575940624349993	DNpe059	CL305	left
720575940615228723	APDN3	right	13	720575940622062433	NA	CL086_a,CL086_d	right	24	720575940623122125	DNpe096	CL324	right
720575940615228723	APDN3	right	18	720575940626504752	NA	CL086_a,CL086_d	right	8	720575940623122125	DNpe096	CL324	right
720575940615228723	APDN3	right	16	720575940626538492	NA	CL086_a,CL086_d	right	13	720575940623122125	DNpe096	CL324	right
720575940615228723	APDN3	right	13	720575940628248326	NA	SMP202	right	21	720575940617448331	DNpe048	SMP367	right
720575940615228723	APDN3	right	13	720575940628248326	NA	SMP202	right	16	720575940621031006	DNpe076	SMP462	right
720575940615228723	APDN3	right	7	720575940629588465	NA	NA	right	14	720575940617809181	DNpe058	CL304	right
720575940615228723	APDN3	right	7	720575940629588465	NA	NA	right	31	720575940623122125	DNpe096	CL324	right
720575940615228723	APDN3	right	20	720575940629712322	NA	CL269	right	11	720575940618314897	DNpe059	CL305	right
720575940615228723	APDN3	right	20	720575940629712322	NA	CL269	right	15	720575940619038493	DNpe042	CL262	right
720575940615228723	APDN3	right	20	720575940629712322	NA	CL269	right	11	720575940621157645	DNpe024	CL325	right
720575940615228723	APDN3	right	20	720575940629712322	NA	CL269	right	10	720575940624349993	DNpe059	CL305	left
720575940615228723	APDN3	right	20	720575940629712322	NA	CL269	right	6	720575940624874983	DNae010	PS012	right
720575940615228723	APDN3	right	20	720575940629712322	NA	CL269	right	43	720575940625420986	DNpe093	CL334	right
720575940615228723	APDN3	right	20	720575940629712322	NA	CL269	right	7	720575940629736720	DNae002	CL124	right
720575940615228723	APDN3	right	20	720575940629712322	NA	CL269	right	8	720575940633095137	DNpe060	DNp09	right
720575940615228723	APDN3	right	20	720575940629712322	NA	CL269	right	6	720575940639428174	NA	DNp23	right
720575940615228723	APDN3	right	9	720575940631528566	NA	CL086_c	right	20	720575940623122125	DNpe096	CL324	right
720575940615228723	APDN3	right	95	720575940632890425	NA	AVLP571	right	11	720575940610472146	NA	DNp23	left
720575940615228723	APDN3	right	95	720575940632890425	NA	AVLP571	right	51	720575940610505006	DNpe095	PVLP119	right
720575940615228723	APDN3	right	95	720575940632890425	NA	AVLP571	right	35	720575940612488341	DNpe045	DNp23	right
720575940615228723	APDN3	right	95	720575940632890425	NA	AVLP571	right	5	720575940615092019	DNpe042	CL262	left
720575940615228723	APDN3	right	95	720575940632890425	NA	AVLP571	right	6	720575940617280657	DNpe073	PVLP117	right
720575940615228723	APDN3	right	95	720575940632890425	NA	AVLP571	right	5	720575940617809181	DNpe058	CL304	right
720575940615228723	APDN3	right	95	720575940632890425	NA	AVLP571	right	29	720575940618314897	DNpe059	CL305	right
720575940615228723	APDN3	right	95	720575940632890425	NA	AVLP571	right	24	720575940619038493	DNpe042	CL262	right
720575940615228723	APDN3	right	95	720575940632890425	NA	AVLP571	right	31	720575940623781127	DNpe095	PVLP119	left
720575940615228723	APDN3	right	95	720575940632890425	NA	AVLP571	right	29	720575940624349993	DNpe059	CL305	left
720575940615228723	APDN3	right	95	720575940632890425	NA	AVLP571	right	32	720575940625420986	DNpe093	CL334	right
720575940615228723	APDN3	right	95	720575940632890425	NA	AVLP571	right	17	720575940631483695	DNpe093	CL334	left
720575940615228723	APDN3	right	95	720575940632890425	NA	AVLP571	right	5	720575940633095137	DNpe060	DNp09	right
720575940615228723	APDN3	right	95	720575940632890425	NA	AVLP571	right	6	720575940633228103	DNp30	DSKMP1A	right
720575940615228723	APDN3	right	95	720575940632890425	NA	AVLP571	right	11	720575940637341668	DNpe045	DNp23	left
720575940615228723	APDN3	right	95	720575940632890425	NA	AVLP571	right	5	720575940639428174	NA	DNp23	right
720575940615228723	APDN3	right	18	720575940633215047	NA	NA	right	19	720575940617809181	DNpe058	CL304	right
720575940615228723	APDN3	right	18	720575940633215047	NA	NA	right	14	720575940623122125	DNpe096	CL324	right
720575940615228723	APDN3	right	39	720575940633893401	NA	AVLP498	right	28	720575940610505006	DNpe095	PVLP119	right
720575940615228723	APDN3	right	39	720575940633893401	NA	AVLP498	right	14	720575940611644529	NA	DNp06	right
720575940615228723	APDN3	right	39	720575940633893401	NA	AVLP498	right	57	720575940612488341	DNpe045	DNp23	right
720575940615228723	APDN3	right	39	720575940633893401	NA	AVLP498	right	14	720575940617280657	DNpe073	PVLP117	right
720575940615228723	APDN3	right	39	720575940633893401	NA	AVLP498	right	25	720575940617809181	DNpe058	CL304	right
720575940615228723	APDN3	right	39	720575940633893401	NA	AVLP498	right	114	720575940618314897	DNpe059	CL305	right
720575940615228723	APDN3	right	39	720575940633893401	NA	AVLP498	right	41	720575940619038493	DNpe042	CL262	right
720575940615228723	APDN3	right	39	720575940633893401	NA	AVLP498	right	22	720575940621157645	DNpe024	CL325	right
720575940615228723	APDN3	right	39	720575940633893401	NA	AVLP498	right	5	720575940621554112	DNpe031	PVLP116	right
720575940615228723	APDN3	right	39	720575940633893401	NA	AVLP498	right	13	720575940622996579	DNg40	hb-5813056435	right
720575940615228723	APDN3	right	39	720575940633893401	NA	AVLP498	right	83	720575940624349993	DNpe059	CL305	left
720575940615228723	APDN3	right	39	720575940633893401	NA	AVLP498	right	7	720575940624766700	DNpe020	PS133	left
720575940615228723	APDN3	right	39	720575940633893401	NA	AVLP498	right	8	720575940625420986	DNpe093	CL334	right
720575940615228723	APDN3	right	39	720575940633893401	NA	AVLP498	right	41	720575940626009852	NA	DNp05	right
720575940615228723	APDN3	right	39	720575940633893401	NA	AVLP498	right	12	720575940627652358	NA	DNp09	right
720575940615228723	APDN3	right	39	720575940633893401	NA	AVLP498	right	14	720575940629155227	DNpe021	CL307	right
720575940615228723	APDN3	right	39	720575940633893401	NA	AVLP498	right	15	720575940633095137	DNpe060	DNp09	right
720575940615228723	APDN3	right	39	720575940633893401	NA	AVLP498	right	10	720575940637341668	DNpe045	DNp23	left
720575940615228723	APDN3	right	39	720575940633893401	NA	AVLP498	right	14	720575940648636292	DNbe011	DNb01	right
720575940615228723	APDN3	right	12	720575940636600134	NA	CL269	right	7	720575940618314897	DNpe059	CL305	right
720575940615228723	APDN3	right	12	720575940636600134	NA	CL269	right	8	720575940619038493	DNpe042	CL262	right
720575940615228723	APDN3	right	12	720575940636600134	NA	CL269	right	15	720575940621157645	DNpe024	CL325	right
720575940615228723	APDN3	right	12	720575940636600134	NA	CL269	right	5	720575940624349993	DNpe059	CL305	left
720575940615228723	APDN3	right	12	720575940636600134	NA	CL269	right	22	720575940625420986	DNpe093	CL334	right
720575940615228723	APDN3	right	7	720575940644654871	NA	CL072	right	28	720575940625420986	DNpe093	CL334	right
720575940615228723	APDN3	right	33	720575940646353443	CL070a	CL070	right	5	720575940610472146	NA	DNp23	left
720575940615228723	APDN3	right	33	720575940646353443	CL070a	CL070	right	12	720575940619038493	DNpe042	CL262	right
720575940615228723	APDN3	right	33	720575940646353443	CL070a	CL070	right	5	720575940623122125	DNpe096	CL324	right
720575940615228723	APDN3	right	33	720575940646353443	CL070a	CL070	right	5	720575940624349993	DNpe059	CL305	left
720575940615228723	APDN3	right	33	720575940646353443	CL070a	CL070	right	22	720575940625420986	DNpe093	CL334	right
720575940615228723	APDN3	right	33	720575940646353443	CL070a	CL070	right	15	720575940631483695	DNpe093	CL334	left
720575940615330098	DN1pE	left	6	720575940604860873	CB1650	NA	left	14	720575940620153765	NA	DNp10	left
720575940615330098	DN1pE	left	6	720575940604860873	CB1650	NA	left	10	720575940645258606	DNpe087	CL247	left
720575940615330098	DN1pE	left	18	720575940608379915	NA	SMP531	left	5	720575940646160948	DNpe048	SMP367	left
720575940615330098	DN1pE	left	15	720575940613866390	SMP317b	SMP317	left	8	720575940631333195	DNae002	CL124	left
720575940615330098	DN1pE	left	11	720575940618775892	CB2857	NA	left	7	720575940620153765	NA	DNp10	left
720575940615330098	DN1pE	left	7	720575940619343952	SLP304a	SLP304	left	18	720575940624402173	DNpe053	SMP454	left
720575940615330098	DN1pE	left	8	720575940624156139	CB0710	NA	left	12	720575940646160948	DNpe048	SMP367	left
720575940615330098	DN1pE	left	5	720575940625365512	CB0710	NA	right	21	720575940617448331	DNpe048	SMP367	right
720575940615330098	DN1pE	left	5	720575940626412563	NA	SMP202	left	9	720575940613403890	DNpe076	SMP462	left
720575940615330098	DN1pE	left	5	720575940626412563	NA	SMP202	left	12	720575940646160948	DNpe048	SMP367	left
720575940615330098	DN1pE	left	12	720575940626466332	NA	SMP083	left	14	720575940613403890	DNpe076	SMP462	left
720575940615330098	DN1pE	left	12	720575940626466332	NA	SMP083	left	6	720575940619451989	DNpe033	SMP289	left
720575940615330098	DN1pE	left	12	720575940626466332	NA	SMP083	left	26	720575940621031006	DNpe076	SMP462	right
720575940615330098	DN1pE	left	12	720575940626466332	NA	SMP083	left	5	720575940621196037	DNpe044	SMP479	right
720575940615330098	DN1pE	left	9	720575940629430546	CB2075	NA	left	8	720575940620153765	NA	DNp10	left
720575940615330098	DN1pE	left	9	720575940629430546	CB2075	NA	left	6	720575940625539984	DNpe077	DNp49	left
720575940615330098	DN1pE	left	9	720575940629430546	CB2075	NA	left	18	720575940645258606	DNpe087	CL247	left
720575940615330098	DN1pE	left	5	720575940633850579	NA	SMP515	left	5	720575940617448331	DNpe048	SMP367	right
720575940615330098	DN1pE	left	5	720575940633850579	NA	SMP515	left	5	720575940621031006	DNpe076	SMP462	right
720575940615330098	DN1pE	left	5	720575940633850579	NA	SMP515	left	15	720575940628731140	NA	DNp27	left
720575940615330098	DN1pE	left	5	720575940633850579	NA	SMP515	left	14	720575940637618142	DNpe043	CL207	right
720575940615330098	DN1pE	left	5	720575940633850579	NA	SMP515	left	13	720575940646160948	DNpe048	SMP367	left
720575940615330098	DN1pE	left	8	720575940634017619	NA	SMP514	left	11	720575940617448331	DNpe048	SMP367	right
720575940615330098	DN1pE	left	8	720575940634017619	NA	SMP514	left	6	720575940646160948	DNpe048	SMP367	left
720575940615330098	DN1pE	left	9	720575940634826095	NA	SMP533	left	5	720575940646160948	DNpe048	SMP367	left
720575940615330098	DN1pE	left	6	720575940639397491	CB1215	NA	left	21	720575940646160948	DNpe048	SMP367	left
720575940615722438	s-CPDN3C	left	9	720575940625792698	NA	pC1a	right	137	720575940613170498	DNpe065	vpoDN	right
720575940615722438	s-CPDN3C	left	9	720575940625792698	NA	pC1a	right	10	720575940615692690	DNpe088	CL139	left
720575940615722438	s-CPDN3C	left	9	720575940625792698	NA	pC1a	right	18	720575940626859283	DNpe088	CL139	right
720575940615722438	s-CPDN3C	left	9	720575940625792698	NA	pC1a	right	55	720575940627496829	DNpe065	vpoDN	left
720575940615722438	s-CPDN3C	left	5	720575940626649098	CB1261	NA	right	5	720575940607632579	DNpe047	SMP478	left
720575940615722438	s-CPDN3C	left	5	720575940626649098	CB1261	NA	right	5	720575940614363619	DNpe047	SMP478	right
720575940615722438	s-CPDN3C	left	16	720575940646310947	NA	pC1a	left	115	720575940613170498	DNpe065	vpoDN	right
720575940615722438	s-CPDN3C	left	16	720575940646310947	NA	pC1a	left	24	720575940615692690	DNpe088	CL139	left
720575940615722438	s-CPDN3C	left	16	720575940646310947	NA	pC1a	left	16	720575940626859283	DNpe088	CL139	right
720575940615722438	s-CPDN3C	left	16	720575940646310947	NA	pC1a	left	75	720575940627496829	DNpe065	vpoDN	left
720575940615876438	s-CPDN3A	left	8	720575940606979081	NA	SMP161	right	10	720575940628731140	NA	DNp27	left
720575940615876438	s-CPDN3A	left	5	720575940622213545	NA	SMP161	left	31	720575940628731140	NA	DNp27	left
720575940615876438	s-CPDN3A	left	9	720575940630113531	NA	SMP291	left	13	720575940617448331	DNpe048	SMP367	right
720575940615876438	s-CPDN3A	left	9	720575940630113531	NA	SMP291	left	56	720575940646160948	DNpe048	SMP367	left
720575940615876438	s-CPDN3A	left	13	720575940638954611	NA	SMP335	left	7	720575940619451989	DNpe033	SMP289	left
720575940615876438	s-CPDN3A	left	8	720575940646160948	DNpe048	SMP367	left	5	720575940624402173	DNpe053	SMP454	left
720575940615977522	s-CPDN3A	left	5	720575940616201309	NA	SMP537	left	9	720575940619451989	DNpe033	SMP289	left
720575940615977522	s-CPDN3A	left	5	720575940616201309	NA	SMP537	left	13	720575940629509948	NA	DNp25	left
720575940615977522	s-CPDN3A	left	6	720575940651601910	NA	DNd01	left	32	720575940612692889	DNge198	NA	left
720575940615977522	s-CPDN3A	left	6	720575940651601910	NA	DNd01	left	7	720575940619757366	DNg27	NA	left
720575940615977522	s-CPDN3A	left	6	720575940651601910	NA	DNd01	left	7	720575940639242303	DNpe053	SMP454	right
720575940616075147	s-CPDN3E	right	9	720575940608029707	NA	SMP168	right	25	720575940620354836	DNp14	SMP585	right
720575940616075147	s-CPDN3E	right	6	720575940645176264	NA	DNp24	right	7	720575940630119532	DNge172	NA	right
720575940616075147	s-CPDN3E	right	6	720575940645176264	NA	DNp24	right	36	720575940630697078	DNge216	NA	left
720575940616075147	s-CPDN3E	right	6	720575940645176264	NA	DNp24	right	44	720575940631110095	DNge216	NA	right
720575940616201309	DN1pD	left	15	720575940608379915	NA	SMP531	left	5	720575940646160948	DNpe048	SMP367	left
720575940616201309	DN1pD	left	44	720575940614572542	NA	SMP545	left	10	720575940611756723	DNge200	NA	right
720575940616201309	DN1pD	left	44	720575940614572542	NA	SMP545	left	7	720575940612648106	DNge202	NA	left
720575940616201309	DN1pD	left	44	720575940614572542	NA	SMP545	left	9	720575940630665210	DNg28	NA	left
720575940616201309	DN1pD	left	44	720575940614572542	NA	SMP545	left	8	720575940632877869	DNge202	NA	right
720575940616201309	DN1pD	left	11	720575940618791515	NA	DNd01	right	15	720575940604470956	DNge198	NA	right
720575940616201309	DN1pD	left	11	720575940618791515	NA	DNd01	right	18	720575940619757366	DNg27	NA	left
720575940616201309	DN1pD	left	11	720575940618791515	NA	DNd01	right	24	720575940644666660	DNg27	NA	right
720575940616201309	DN1pD	left	9	720575940619451989	DNpe033	SMP289	left	7	720575940608409355	DNpe035	SMP601	left
720575940616201309	DN1pD	left	9	720575940619451989	DNpe033	SMP289	left	15	720575940630697078	DNge216	NA	left
720575940616201309	DN1pD	left	9	720575940619451989	DNpe033	SMP289	left	16	720575940631110095	DNge216	NA	right
720575940616201309	DN1pD	left	9	720575940619451989	DNpe033	SMP289	left	5	720575940632524559	DNge205	NA	right
720575940616201309	DN1pD	left	18	720575940622839786	NA	DNd01	right	14	720575940604470956	DNge198	NA	right
720575940616201309	DN1pD	left	18	720575940622839786	NA	DNd01	right	19	720575940619757366	DNg27	NA	left
720575940616201309	DN1pD	left	18	720575940622839786	NA	DNd01	right	5	720575940624402173	DNpe053	SMP454	left
720575940616201309	DN1pD	left	18	720575940622839786	NA	DNd01	right	20	720575940644666660	DNg27	NA	right
720575940616201309	DN1pD	left	10	720575940623701768	NA	SMP582	left	5	720575940605300140	DNg26	NA	right
720575940616201309	DN1pD	left	10	720575940623701768	NA	SMP582	left	6	720575940610610841	DNg26	NA	right
720575940616201309	DN1pD	left	10	720575940623701768	NA	SMP582	left	7	720575940617448331	DNpe048	SMP367	right
720575940616201309	DN1pD	left	23	720575940623777065	NA	SMP545	right	11	720575940611756723	DNge200	NA	right
720575940616201309	DN1pD	left	23	720575940623777065	NA	SMP545	right	5	720575940628669545	DNge082	NA	right
720575940616201309	DN1pD	left	23	720575940623777065	NA	SMP545	right	9	720575940632161311	DNge010	NA	right
720575940616201309	DN1pD	left	23	720575940623777065	NA	SMP545	right	9	720575940632877869	DNge202	NA	right
720575940616201309	DN1pD	left	17	720575940626449158	NA	DNd01	left	15	720575940612692889	DNge198	NA	left
720575940616201309	DN1pD	left	17	720575940626449158	NA	DNd01	left	15	720575940619757366	DNg27	NA	left
720575940616201309	DN1pD	left	17	720575940626449158	NA	DNd01	left	8	720575940644666660	DNg27	NA	right
720575940616201309	DN1pD	left	13	720575940629509948	NA	DNp25	left	5	720575940621667693	DNg28	NA	left
720575940616201309	DN1pD	left	13	720575940629509948	NA	DNp25	left	17	720575940630665210	DNg28	NA	left
720575940616201309	DN1pD	left	13	720575940629509948	NA	DNp25	left	63	720575940630697078	DNge216	NA	left
720575940616201309	DN1pD	left	13	720575940629509948	NA	DNp25	left	65	720575940631110095	DNge216	NA	right
720575940616201309	DN1pD	left	9	720575940634826095	NA	SMP533	left	5	720575940646160948	DNpe048	SMP367	left
720575940616201309	DN1pD	left	25	720575940651601910	NA	DNd01	left	32	720575940612692889	DNge198	NA	left
720575940616201309	DN1pD	left	25	720575940651601910	NA	DNd01	left	7	720575940619757366	DNg27	NA	left
720575940616201309	DN1pD	left	25	720575940651601910	NA	DNd01	left	7	720575940639242303	DNpe053	SMP454	right
720575940616424927	s-CPDN3A	right	5	720575940618791515	NA	DNd01	right	15	720575940604470956	DNge198	NA	right
720575940616424927	s-CPDN3A	right	5	720575940618791515	NA	DNd01	right	18	720575940619757366	DNg27	NA	left
720575940616424927	s-CPDN3A	right	5	720575940618791515	NA	DNd01	right	24	720575940644666660	DNg27	NA	right
720575940616424927	s-CPDN3A	right	5	720575940622839786	NA	DNd01	right	14	720575940604470956	DNge198	NA	right
720575940616424927	s-CPDN3A	right	5	720575940622839786	NA	DNd01	right	19	720575940619757366	DNg27	NA	left
720575940616424927	s-CPDN3A	right	5	720575940622839786	NA	DNd01	right	5	720575940624402173	DNpe053	SMP454	left
720575940616424927	s-CPDN3A	right	5	720575940622839786	NA	DNd01	right	20	720575940644666660	DNg27	NA	right
720575940616837716	s-CPDN3B	right	5	720575940618953300	NA	SMP540	left	5	720575940606704562	DNpe041	SMP290	right
720575940616837716	s-CPDN3B	right	16	720575940623014695	DNpe033	SMP289	right	6	720575940608409355	DNpe035	SMP601	left
720575940616837716	s-CPDN3B	right	16	720575940623014695	DNpe033	SMP289	right	10	720575940610715346	DNpe035	SMP601	right
720575940616837716	s-CPDN3B	right	16	720575940623014695	DNpe033	SMP289	right	7	720575940611782874	NA	DNp25	right
720575940616837716	s-CPDN3B	right	16	720575940623014695	DNpe033	SMP289	right	6	720575940630697078	DNge216	NA	left
720575940616837716	s-CPDN3B	right	16	720575940623014695	DNpe033	SMP289	right	17	720575940631110095	DNge216	NA	right
720575940616837716	s-CPDN3B	right	5	720575940635707543	CB3118	NA	right	12	720575940617448331	DNpe048	SMP367	right
720575940616849126	s-CPDN3A	left	8	720575940628835076	NA	SMP517,SMP518,SMP519	left	8	720575940646160948	DNpe048	SMP367	left
720575940616849126	s-CPDN3A	left	7	720575940629414972	NA	SMP346	left	8	720575940646160948	DNpe048	SMP367	left
720575940616909083	s-CPDN3D	right	14	720575940625976409	CB1215	NA	right	11	720575940617448331	DNpe048	SMP367	right
720575940616909083	s-CPDN3D	right	14	720575940625976409	CB1215	NA	right	10	720575940646160948	DNpe048	SMP367	left
720575940616909083	s-CPDN3D	right	5	720575940629786998	NA	SMP291	right	36	720575940617448331	DNpe048	SMP367	right
720575940616909083	s-CPDN3D	right	5	720575940629786998	NA	SMP291	right	31	720575940646160948	DNpe048	SMP367	left
720575940616909083	s-CPDN3D	right	5	720575940632623842	NA	SMP373	right	8	720575940617448331	DNpe048	SMP367	right
720575940616909083	s-CPDN3D	right	5	720575940632623842	NA	SMP373	right	5	720575940623014695	DNpe033	SMP289	right
720575940616909083	s-CPDN3D	right	5	720575940632623842	NA	SMP373	right	9	720575940646160948	DNpe048	SMP367	left
720575940616909083	s-CPDN3D	right	17	720575940637555288	CB1215	NA	right	54	720575940617448331	DNpe048	SMP367	right
720575940616909083	s-CPDN3D	right	17	720575940637555288	CB1215	NA	right	5	720575940621031006	DNpe076	SMP462	right
720575940616909083	s-CPDN3D	right	17	720575940637555288	CB1215	NA	right	13	720575940646160948	DNpe048	SMP367	left
720575940617085504	s-CPDN3A	left	10	720575940606979081	NA	SMP161	right	10	720575940628731140	NA	DNp27	left
720575940617085504	s-CPDN3A	left	12	720575940621861133	NA	SMP537	left	7	720575940629509948	NA	DNp25	left
720575940617085504	s-CPDN3A	left	16	720575940622213545	NA	SMP161	left	31	720575940628731140	NA	DNp27	left
720575940617085504	s-CPDN3A	left	5	720575940626571602	NA	SMP168	left	19	720575940620354836	DNp14	SMP585	right
720575940617085504	s-CPDN3A	left	5	720575940626571602	NA	SMP168	left	43	720575940640747352	DNp14	SMP585	left
720575940617085504	s-CPDN3A	left	22	720575940630113531	NA	SMP291	left	13	720575940617448331	DNpe048	SMP367	right
720575940617085504	s-CPDN3A	left	22	720575940630113531	NA	SMP291	left	56	720575940646160948	DNpe048	SMP367	left
720575940617085504	s-CPDN3A	left	6	720575940638954611	NA	SMP335	left	7	720575940619451989	DNpe033	SMP289	left
720575940617226641	DN1a	left	5	720575940625254636	s-LNva	s-LNv	left	6	720575940628731140	NA	DNp27	left
720575940617226641	DN1a	left	13	720575940632189900	NA	DNp31	left	5	720575940612804862	DNg01_a	NA	right
720575940617226641	DN1a	left	13	720575940632189900	NA	DNp31	left	19	720575940613717138	NA	DNb04	right
720575940617226641	DN1a	left	13	720575940632189900	NA	DNp31	left	7	720575940621226484	NA	DNb04	right
720575940617226641	DN1a	left	13	720575940632189900	NA	DNp31	left	6	720575940621325034	DNg04	NA	right
720575940617226641	DN1a	left	13	720575940632189900	NA	DNp31	left	6	720575940622925972	DNg01_a	NA	right
720575940617226641	DN1a	left	13	720575940632189900	NA	DNp31	left	6	720575940625887207	DNge157	NA	right
720575940617226641	DN1a	left	13	720575940632189900	NA	DNp31	left	10	720575940629041879	NA	DNb06	right
720575940617226641	DN1a	left	28	720575940633413715	NA	AVLP594	left	24	720575940623446860	NA	DNg30	right
720575940617226641	DN1a	left	28	720575940633413715	NA	AVLP594	left	93	720575940631270162	NA	DNg30	left
720575940617226641	DN1a	left	5	720575940634616687	PLP150a	PLP150	left	7	720575940613636325	DNpe005	WED123	left
720575940617226641	DN1a	left	5	720575940634616687	PLP150a	PLP150	left	13	720575940613915823	DNpe005	WED123	right
720575940617226641	DN1a	left	5	720575940634616687	PLP150a	PLP150	left	7	720575940615251251	DNpe075	PS293	left
720575940617226641	DN1a	left	5	720575940634616687	PLP150a	PLP150	left	15	720575940617034565	NA	DNp07	left
720575940617226641	DN1a	left	5	720575940634616687	PLP150a	PLP150	left	14	720575940622550089	NA	DNp07	right
720575940617226641	DN1a	left	5	720575940634616687	PLP150a	PLP150	left	8	720575940629502251	DNbe008	VES042	right
720575940617226641	DN1a	left	5	720575940634616687	PLP150a	PLP150	left	5	720575940644494752	DNbe008	VES042	left
720575940617226641	DN1a	left	13	720575940635283575	NA	LT53,PLP098	left	5	720575940614843275	DNge218	NA	left
720575940617226641	DN1a	left	13	720575940635283575	NA	LT53,PLP098	left	23	720575940615251251	DNpe075	PS293	left
720575940617226641	DN1a	left	13	720575940635283575	NA	LT53,PLP098	left	6	720575940619432261	NA	DNp26	left
720575940617226641	DN1a	left	13	720575940635283575	NA	LT53,PLP098	left	9	720575940620153765	NA	DNp10	left
720575940617226641	DN1a	left	13	720575940635283575	NA	LT53,PLP098	left	17	720575940622537653	DNge215	NA	left
720575940617226641	DN1a	left	13	720575940635283575	NA	LT53,PLP098	left	16	720575940623274966	DNpe037	CL338	left
720575940617226641	DN1a	left	13	720575940635283575	NA	LT53,PLP098	left	13	720575940627210568	DNge215	NA	left
720575940617226641	DN1a	left	13	720575940635283575	NA	LT53,PLP098	left	47	720575940628352850	NA	DNb05	left
720575940617226641	DN1a	left	13	720575940635283575	NA	LT53,PLP098	left	21	720575940632189900	NA	DNp31	left
720575940617226641	DN1a	left	13	720575940635283575	NA	LT53,PLP098	left	14	720575940632868051	DNbe001	PS103	left
720575940617226641	DN1a	left	13	720575940635283575	NA	LT53,PLP098	left	16	720575940646814340	DNpe085	PS195	left
720575940617226641	DN1a	left	5	720575940639301027	NA	SMP529	left	5	720575940615378700	DNpe097	CL138	left
720575940617226641	DN1a	left	5	720575940639301027	NA	SMP529	left	8	720575940619451989	DNpe033	SMP289	left
720575940617226641	DN1a	left	5	720575940639301027	NA	SMP529	left	5	720575940620757748	DNpe041	SMP290	left
720575940617226641	DN1a	left	5	720575940639301027	NA	SMP529	left	8	720575940624402173	DNpe053	SMP454	left
720575940617226641	DN1a	left	5	720575940639301027	NA	SMP529	left	13	720575940635640312	DNpe089	DSKMP1B	left
720575940617226641	DN1a	left	5	720575940639301027	NA	SMP529	left	5	720575940639242303	DNpe053	SMP454	right
720575940617642101	s-CPDN3A	left	6	720575940620627836	NA	SMP538,SMP599	right	7	720575940610715346	DNpe035	SMP601	right
720575940617642101	s-CPDN3A	left	5	720575940621861133	NA	SMP537	left	7	720575940629509948	NA	DNp25	left
720575940617642101	s-CPDN3A	left	10	720575940626449158	NA	DNd01	left	15	720575940612692889	DNge198	NA	left
720575940617642101	s-CPDN3A	left	10	720575940626449158	NA	DNd01	left	15	720575940619757366	DNg27	NA	left
720575940617642101	s-CPDN3A	left	10	720575940626449158	NA	DNd01	left	8	720575940644666660	DNg27	NA	right
720575940617643092	s-CPDN3C	right	6	720575940608029707	NA	SMP168	right	25	720575940620354836	DNp14	SMP585	right
720575940617643092	s-CPDN3C	right	6	720575940628248326	NA	SMP202	right	21	720575940617448331	DNpe048	SMP367	right
720575940617643092	s-CPDN3C	right	6	720575940628248326	NA	SMP202	right	16	720575940621031006	DNpe076	SMP462	right
720575940617643092	s-CPDN3C	right	6	720575940632575584	NA	SMP530	right	7	720575940617448331	DNpe048	SMP367	right
720575940617643092	s-CPDN3C	right	7	720575940633615820	NA	SMP368	left	13	720575940613403890	DNpe076	SMP462	left
720575940617643092	s-CPDN3C	right	7	720575940633615820	NA	SMP368	left	6	720575940617448331	DNpe048	SMP367	right
720575940617643092	s-CPDN3C	right	7	720575940633615820	NA	SMP368	left	5	720575940621031006	DNpe076	SMP462	right
720575940617643092	s-CPDN3C	right	5	720575940639778904	NA	SMP529	right	6	720575940606704562	DNpe041	SMP290	right
720575940617643092	s-CPDN3C	right	5	720575940639778904	NA	SMP529	right	8	720575940617904208	DNpe089	DSKMP1B	right
720575940617643092	s-CPDN3C	right	5	720575940639778904	NA	SMP529	right	12	720575940624402173	DNpe053	SMP454	left
720575940617643092	s-CPDN3C	right	7	720575940661302657	NA	SMP368	right	27	720575940621031006	DNpe076	SMP462	right
720575940617722944	s-CPDN3E	left	11	720575940650635641	NA	SMP373	left	17	720575940646160948	DNpe048	SMP367	left
720575940617864961	DN1a	left	7	720575940625254636	s-LNva	s-LNv	left	6	720575940628731140	NA	DNp27	left
720575940617864961	DN1a	left	22	720575940633413715	NA	AVLP594	left	24	720575940623446860	NA	DNg30	right
720575940617864961	DN1a	left	22	720575940633413715	NA	AVLP594	left	93	720575940631270162	NA	DNg30	left
720575940617864961	DN1a	left	6	720575940635283575	NA	LT53,PLP098	left	5	720575940614843275	DNge218	NA	left
720575940617864961	DN1a	left	6	720575940635283575	NA	LT53,PLP098	left	23	720575940615251251	DNpe075	PS293	left
720575940617864961	DN1a	left	6	720575940635283575	NA	LT53,PLP098	left	6	720575940619432261	NA	DNp26	left
720575940617864961	DN1a	left	6	720575940635283575	NA	LT53,PLP098	left	9	720575940620153765	NA	DNp10	left
720575940617864961	DN1a	left	6	720575940635283575	NA	LT53,PLP098	left	17	720575940622537653	DNge215	NA	left
720575940617864961	DN1a	left	6	720575940635283575	NA	LT53,PLP098	left	16	720575940623274966	DNpe037	CL338	left
720575940617864961	DN1a	left	6	720575940635283575	NA	LT53,PLP098	left	13	720575940627210568	DNge215	NA	left
720575940617864961	DN1a	left	6	720575940635283575	NA	LT53,PLP098	left	47	720575940628352850	NA	DNb05	left
720575940617864961	DN1a	left	6	720575940635283575	NA	LT53,PLP098	left	21	720575940632189900	NA	DNp31	left
720575940617864961	DN1a	left	6	720575940635283575	NA	LT53,PLP098	left	14	720575940632868051	DNbe001	PS103	left
720575940617864961	DN1a	left	6	720575940635283575	NA	LT53,PLP098	left	16	720575940646814340	DNpe085	PS195	left
720575940617864961	DN1a	left	6	720575940639301027	NA	SMP529	left	5	720575940615378700	DNpe097	CL138	left
720575940617864961	DN1a	left	6	720575940639301027	NA	SMP529	left	8	720575940619451989	DNpe033	SMP289	left
720575940617864961	DN1a	left	6	720575940639301027	NA	SMP529	left	5	720575940620757748	DNpe041	SMP290	left
720575940617864961	DN1a	left	6	720575940639301027	NA	SMP529	left	8	720575940624402173	DNpe053	SMP454	left
720575940617864961	DN1a	left	6	720575940639301027	NA	SMP529	left	13	720575940635640312	DNpe089	DSKMP1B	left
720575940617864961	DN1a	left	6	720575940639301027	NA	SMP529	left	5	720575940639242303	DNpe053	SMP454	right
720575940618378708	s-CPDN3D	right	23	720575940612153842	NA	SMP537	right	11	720575940623014695	DNpe033	SMP289	right
720575940618378708	s-CPDN3D	right	24	720575940612391464	SMP532a	SMP532	right	5	720575940637618142	DNpe043	CL207	right
720575940618378708	s-CPDN3D	right	31	720575940613262259	NA	SMP537	right	8	720575940611782874	NA	DNp25	right
720575940618378708	s-CPDN3D	right	31	720575940613262259	NA	SMP537	right	12	720575940623014695	DNpe033	SMP289	right
720575940618378708	s-CPDN3D	right	11	720575940616201309	NA	SMP537	left	9	720575940619451989	DNpe033	SMP289	left
720575940618378708	s-CPDN3D	right	11	720575940616201309	NA	SMP537	left	13	720575940629509948	NA	DNp25	left
720575940618378708	s-CPDN3D	right	5	720575940617297620	CB2165	NA	right	9	720575940606866377	DNge163	NA	right
720575940618378708	s-CPDN3D	right	5	720575940617297620	CB2165	NA	right	7	720575940635179871	DNge163	NA	left
720575940618378708	s-CPDN3D	right	7	720575940618791515	NA	DNd01	right	15	720575940604470956	DNge198	NA	right
720575940618378708	s-CPDN3D	right	7	720575940618791515	NA	DNd01	right	18	720575940619757366	DNg27	NA	left
720575940618378708	s-CPDN3D	right	7	720575940618791515	NA	DNd01	right	24	720575940644666660	DNg27	NA	right
720575940618378708	s-CPDN3D	right	6	720575940618953300	NA	SMP540	left	5	720575940606704562	DNpe041	SMP290	right
720575940618378708	s-CPDN3D	right	5	720575940621861133	NA	SMP537	left	7	720575940629509948	NA	DNp25	left
720575940618378708	s-CPDN3D	right	7	720575940622839786	NA	DNd01	right	14	720575940604470956	DNge198	NA	right
720575940618378708	s-CPDN3D	right	7	720575940622839786	NA	DNd01	right	19	720575940619757366	DNg27	NA	left
720575940618378708	s-CPDN3D	right	7	720575940622839786	NA	DNd01	right	5	720575940624402173	DNpe053	SMP454	left
720575940618378708	s-CPDN3D	right	7	720575940622839786	NA	DNd01	right	20	720575940644666660	DNg27	NA	right
720575940618378708	s-CPDN3D	right	15	720575940623014695	DNpe033	SMP289	right	6	720575940608409355	DNpe035	SMP601	left
720575940618378708	s-CPDN3D	right	15	720575940623014695	DNpe033	SMP289	right	10	720575940610715346	DNpe035	SMP601	right
720575940618378708	s-CPDN3D	right	15	720575940623014695	DNpe033	SMP289	right	7	720575940611782874	NA	DNp25	right
720575940618378708	s-CPDN3D	right	15	720575940623014695	DNpe033	SMP289	right	6	720575940630697078	DNge216	NA	left
720575940618378708	s-CPDN3D	right	15	720575940623014695	DNpe033	SMP289	right	17	720575940631110095	DNge216	NA	right
720575940618378708	s-CPDN3D	right	10	720575940623777065	NA	SMP545	right	11	720575940611756723	DNge200	NA	right
720575940618378708	s-CPDN3D	right	10	720575940623777065	NA	SMP545	right	5	720575940628669545	DNge082	NA	right
720575940618378708	s-CPDN3D	right	10	720575940623777065	NA	SMP545	right	9	720575940632161311	DNge010	NA	right
720575940618378708	s-CPDN3D	right	10	720575940623777065	NA	SMP545	right	9	720575940632877869	DNge202	NA	right
720575940618378708	s-CPDN3D	right	6	720575940626641939	CB3572	NA	right	14	720575940623014695	DNpe033	SMP289	right
720575940618378708	s-CPDN3D	right	16	720575940629201724	NA	SMP335	right	5	720575940623014695	DNpe033	SMP289	right
720575940618556587	s-CPDN3B	left	10	720575940611046885	SMP162b	SMP162	left	18	720575940631333195	DNae002	CL124	left
720575940618556587	s-CPDN3B	left	5	720575940611261170	NA	SMP534	left	6	720575940608409355	DNpe035	SMP601	left
720575940618556587	s-CPDN3B	left	5	720575940611261170	NA	SMP534	left	7	720575940624402173	DNpe053	SMP454	left
720575940618556587	s-CPDN3B	left	5	720575940611261170	NA	SMP534	left	7	720575940646160948	DNpe048	SMP367	left
720575940618556587	s-CPDN3B	left	13	720575940619451989	DNpe033	SMP289	left	7	720575940608409355	DNpe035	SMP601	left
720575940618556587	s-CPDN3B	left	13	720575940619451989	DNpe033	SMP289	left	15	720575940630697078	DNge216	NA	left
720575940618556587	s-CPDN3B	left	13	720575940619451989	DNpe033	SMP289	left	16	720575940631110095	DNge216	NA	right
720575940618556587	s-CPDN3B	left	13	720575940619451989	DNpe033	SMP289	left	5	720575940632524559	DNge205	NA	right
720575940618556587	s-CPDN3B	left	12	720575940619544941	NA	SMP534	left	5	720575940624402173	DNpe053	SMP454	left
720575940618775892	LPN	left	6	720575940604860873	CB1650	NA	left	14	720575940620153765	NA	DNp10	left
720575940618775892	LPN	left	6	720575940604860873	CB1650	NA	left	10	720575940645258606	DNpe087	CL247	left
720575940618775892	LPN	left	5	720575940608379915	NA	SMP531	left	5	720575940646160948	DNpe048	SMP367	left
720575940618775892	LPN	left	12	720575940613992657	NA	SMP383	left	5	720575940630106309	DNpe001	IB111	left
720575940618775892	LPN	left	7	720575940616344379	NA	SMP083	left	22	720575940613403890	DNpe076	SMP462	left
720575940618775892	LPN	left	7	720575940616344379	NA	SMP083	left	28	720575940621031006	DNpe076	SMP462	right
720575940618775892	LPN	left	10	720575940616673366	NA	CL359	left	10	720575940618594022	DNpe070	DNp42	left
720575940618775892	LPN	left	10	720575940616673366	NA	CL359	left	7	720575940623781127	DNpe095	PVLP119	left
720575940618775892	LPN	left	10	720575940616673366	NA	CL359	left	25	720575940627582724	DNpe072	DNp44	left
720575940618775892	LPN	left	10	720575940616673366	NA	CL359	left	7	720575940628352850	NA	DNb05	left
720575940618775892	LPN	left	10	720575940616673366	NA	CL359	left	14	720575940631122191	DNpe071	CL332	left
720575940618775892	LPN	left	10	720575940616673366	NA	CL359	left	7	720575940631333195	DNae002	CL124	left
720575940618775892	LPN	left	10	720575940616673366	NA	CL359	left	15	720575940650929273	NA	DNp32	left
720575940618775892	LPN	left	5	720575940616739485	CL196b	CL196	left	16	720575940620153765	NA	DNp10	left
720575940618775892	LPN	left	7	720575940620153765	NA	DNp10	left	6	720575940615251251	DNpe075	PS293	left
720575940618775892	LPN	left	7	720575940620153765	NA	DNp10	left	9	720575940618398533	DNpe082	PS163	right
720575940618775892	LPN	left	7	720575940620153765	NA	DNp10	left	9	720575940625184782	DNpe026	CL202	left
720575940618775892	LPN	left	7	720575940620153765	NA	DNp10	left	10	720575940625887207	DNge157	NA	right
720575940618775892	LPN	left	7	720575940620153765	NA	DNp10	left	10	720575940628352850	NA	DNb05	left
720575940618775892	LPN	left	7	720575940620153765	NA	DNp10	left	27	720575940628883535	DNge099	NA	right
720575940618775892	LPN	left	7	720575940620153765	NA	DNp10	left	17	720575940631091407	DNge099	NA	left
720575940618775892	LPN	left	7	720575940620153765	NA	DNp10	left	6	720575940643487342	NA	DNp19	right
720575940618775892	LPN	left	6	720575940620948720	CB2439	NA	left	9	720575940614137907	DNpe096	CL324	left
720575940618775892	LPN	left	6	720575940620948720	CB2439	NA	left	13	720575940620322497	DNae011	PS009	left
720575940618775892	LPN	left	6	720575940620948720	CB2439	NA	left	11	720575940625184782	DNpe026	CL202	left
720575940618775892	LPN	left	6	720575940620948720	CB2439	NA	left	7	720575940636454136	DNae011	PS009	right
720575940618775892	LPN	left	5	720575940622213545	NA	SMP161	left	31	720575940628731140	NA	DNp27	left
720575940618775892	LPN	left	9	720575940622343152	NA	SMP255	left	5	720575940646160948	DNpe048	SMP367	left
720575940618775892	LPN	left	5	720575940622658317	NA	SLP270	right	14	720575940605725873	DNpe072	DNp44	right
720575940618775892	LPN	left	5	720575940622658317	NA	SLP270	right	18	720575940611782874	NA	DNp25	right
720575940618775892	LPN	left	5	720575940622658317	NA	SLP270	right	12	720575940627582724	DNpe072	DNp44	left
720575940618775892	LPN	left	6	720575940623139341	SMP162c	SMP162	left	12	720575940629736720	DNae002	CL124	right
720575940618775892	LPN	left	6	720575940623139341	SMP162c	SMP162	left	23	720575940631333195	DNae002	CL124	left
720575940618775892	LPN	left	6	720575940623139341	SMP162c	SMP162	left	6	720575940646160948	DNpe048	SMP367	left
720575940618775892	LPN	left	5	720575940624156139	CB0710	NA	left	12	720575940646160948	DNpe048	SMP367	left
720575940618775892	LPN	left	5	720575940625053773	NA	SMP001	left	11	720575940623142426	DNpe043	CL207	left
720575940618775892	LPN	left	5	720575940625053773	NA	SMP001	left	5	720575940623786376	NA	DNp24	left
720575940618775892	LPN	left	10	720575940625769776	NA	SMP579,SMP583	left	7	720575940646160948	DNpe048	SMP367	left
720575940618775892	LPN	left	16	720575940626086960	NA	SMP085	left	11	720575940621031006	DNpe076	SMP462	right
720575940618775892	LPN	left	16	720575940626466332	NA	SMP083	left	14	720575940613403890	DNpe076	SMP462	left
720575940618775892	LPN	left	16	720575940626466332	NA	SMP083	left	6	720575940619451989	DNpe033	SMP289	left
720575940618775892	LPN	left	16	720575940626466332	NA	SMP083	left	26	720575940621031006	DNpe076	SMP462	right
720575940618775892	LPN	left	16	720575940626466332	NA	SMP083	left	5	720575940621196037	DNpe044	SMP479	right
720575940618775892	LPN	left	19	720575940626582218	NA	SMP085	left	13	720575940621031006	DNpe076	SMP462	right
720575940618775892	LPN	left	19	720575940626582218	NA	SMP085	left	7	720575940646160948	DNpe048	SMP367	left
720575940618775892	LPN	left	8	720575940631989473	LNdb	LNd	left	7	720575940628731140	NA	DNp27	left
720575940618775892	LPN	left	6	720575940636099184	NA	SMP315	left	8	720575940650929273	NA	DNp32	left
720575940618775892	LPN	left	6	720575940650635641	NA	SMP373	left	17	720575940646160948	DNpe048	SMP367	left
720575940618775892	LPN	left	5	720575940659104641	NA	SMP065	left	9	720575940615092019	DNpe042	CL262	left
720575940618775892	LPN	left	5	720575940659104641	NA	SMP065	left	18	720575940619038493	DNpe042	CL262	right
720575940618775892	LPN	left	5	720575940659104641	NA	SMP065	left	31	720575940623781127	DNpe095	PVLP119	left
720575940618775892	LPN	left	5	720575940659104641	NA	SMP065	left	10	720575940624349993	DNpe059	CL305	left
720575940618775892	LPN	left	5	720575940659104641	NA	SMP065	left	14	720575940630135084	DNge053	NA	right
720575940618775892	LPN	left	5	720575940659104641	NA	SMP065	left	12	720575940638204132	DNge053	NA	left
720575940618831320	s-CPDN3B	left	6	720575940611261170	NA	SMP534	left	6	720575940608409355	DNpe035	SMP601	left
720575940618831320	s-CPDN3B	left	6	720575940611261170	NA	SMP534	left	7	720575940624402173	DNpe053	SMP454	left
720575940618831320	s-CPDN3B	left	6	720575940611261170	NA	SMP534	left	7	720575940646160948	DNpe048	SMP367	left
720575940618831320	s-CPDN3B	left	8	720575940619544941	NA	SMP534	left	5	720575940624402173	DNpe053	SMP454	left
720575940618831320	s-CPDN3B	left	5	720575940623218359	NA	SMP346	left	7	720575940646160948	DNpe048	SMP367	left
720575940618831320	s-CPDN3B	left	6	720575940629414972	NA	SMP346	left	8	720575940646160948	DNpe048	SMP367	left
720575940619074049	LN_ITP	right	6	720575940608029707	NA	SMP168	right	25	720575940620354836	DNp14	SMP585	right
720575940619074049	LN_ITP	right	5	720575940610991513	CB1449	NA	right	8	720575940623014695	DNpe033	SMP289	right
720575940619074049	LN_ITP	right	5	720575940611617838	LNdb	LNd	right	8	720575940628731140	NA	DNp27	left
720575940619074049	LN_ITP	right	6	720575940615871967	NA	SMP001	right	7	720575940617904208	DNpe089	DSKMP1B	right
720575940619074049	LN_ITP	right	6	720575940615871967	NA	SMP001	right	5	720575940630610042	NA	DNp32	right
720575940619074049	LN_ITP	right	6	720575940615871967	NA	SMP001	right	16	720575940637618142	DNpe043	CL207	right
720575940619074049	LN_ITP	right	8	720575940616075147	CB2901	NA	right	6	720575940645176264	NA	DNp24	right
720575940619074049	LN_ITP	right	7	720575940618378708	CB3612	NA	right	15	720575940623014695	DNpe033	SMP289	right
720575940619074049	LN_ITP	right	6	720575940620070558	CB3508	NA	left	13	720575940646160948	DNpe048	SMP367	left
720575940619074049	LN_ITP	right	5	720575940623036766	NA	DN1pA	right	5	720575940611782874	NA	DNp25	right
720575940619074049	LN_ITP	right	9	720575940623912636	SLP304a	SLP304	right	10	720575940628858640	DNpe057	AVLP499	right
720575940619074049	LN_ITP	right	9	720575940623912636	SLP304a	SLP304	right	7	720575940641148149	DNpe070	DNp42	right
720575940619074049	LN_ITP	right	7	720575940624375113	CB3508	NA	right	16	720575940617448331	DNpe048	SMP367	right
720575940619074049	LN_ITP	right	5	720575940625433662	SMP162b	SMP162	right	6	720575940640747352	DNp14	SMP585	left
720575940619074049	LN_ITP	right	5	720575940626644486	CB3612	NA	right	13	720575940617448331	DNpe048	SMP367	right
720575940619074049	LN_ITP	right	5	720575940626644486	CB3612	NA	right	16	720575940623014695	DNpe033	SMP289	right
720575940619074049	LN_ITP	right	6	720575940631087943	NA	SMP337	right	5	720575940621031006	DNpe076	SMP462	right
720575940619074049	LN_ITP	right	6	720575940632575388	CB3508	NA	right	22	720575940617448331	DNpe048	SMP367	right
720575940619074049	LN_ITP	right	13	720575940633615820	NA	SMP368	left	13	720575940613403890	DNpe076	SMP462	left
720575940619074049	LN_ITP	right	13	720575940633615820	NA	SMP368	left	6	720575940617448331	DNpe048	SMP367	right
720575940619074049	LN_ITP	right	13	720575940633615820	NA	SMP368	left	5	720575940621031006	DNpe076	SMP462	right
720575940619074049	LN_ITP	right	7	720575940633954808	CB3508	NA	right	22	720575940617448331	DNpe048	SMP367	right
720575940619074049	LN_ITP	right	6	720575940641501648	NA	aMe3	right	14	720575940624402173	DNpe053	SMP454	left
720575940619074049	LN_ITP	right	6	720575940641501648	NA	aMe3	right	27	720575940628731140	NA	DNp27	left
720575940619074049	LN_ITP	right	6	720575940641501648	NA	aMe3	right	53	720575940629413962	NA	DNp27	right
720575940619074049	LN_ITP	right	6	720575940654676385	LNdb	LNd	right	9	720575940617448331	DNpe048	SMP367	right
720575940619074049	LN_ITP	right	6	720575940654676385	LNdb	LNd	right	5	720575940628731140	NA	DNp27	left
720575940619074049	LN_ITP	right	21	720575940661302657	NA	SMP368	right	27	720575940621031006	DNpe076	SMP462	right
720575940619212453	s-CPDN3D	left	9	720575940639397491	CB1215	NA	left	21	720575940646160948	DNpe048	SMP367	left
720575940619212453	s-CPDN3D	left	5	720575940650635641	NA	SMP373	left	17	720575940646160948	DNpe048	SMP367	left
720575940619354673	s-CPDN3E	right	6	720575940610959589	NA	CL086_a,CL086_d	right	7	720575940623122125	DNpe096	CL324	right
720575940619354673	s-CPDN3E	right	6	720575940610959589	NA	CL086_a,CL086_d	right	6	720575940629155227	DNpe021	CL307	right
720575940619718383	s-CPDN3C	left	6	720575940613845516	NA	SMP298	left	12	720575940606866377	DNge163	NA	right
720575940619718383	s-CPDN3C	left	6	720575940613845516	NA	SMP298	left	9	720575940635179871	DNge163	NA	left
720575940619718383	s-CPDN3C	left	6	720575940616791782	CB2165	NA	left	5	720575940606866377	DNge163	NA	right
720575940619718383	s-CPDN3C	left	6	720575940616791782	CB2165	NA	left	6	720575940635179871	DNge163	NA	left
720575940619718383	s-CPDN3C	left	6	720575940621384101	CB3626	NA	left	7	720575940619451989	DNpe033	SMP289	left
720575940619718383	s-CPDN3C	left	5	720575940628248326	NA	SMP202	right	21	720575940617448331	DNpe048	SMP367	right
720575940619718383	s-CPDN3C	left	5	720575940628248326	NA	SMP202	right	16	720575940621031006	DNpe076	SMP462	right
720575940619718383	s-CPDN3C	left	10	720575940633615820	NA	SMP368	left	13	720575940613403890	DNpe076	SMP462	left
720575940619718383	s-CPDN3C	left	10	720575940633615820	NA	SMP368	left	6	720575940617448331	DNpe048	SMP367	right
720575940619718383	s-CPDN3C	left	10	720575940633615820	NA	SMP368	left	5	720575940621031006	DNpe076	SMP462	right
720575940619718383	s-CPDN3C	left	10	720575940661302657	NA	SMP368	right	27	720575940621031006	DNpe076	SMP462	right
720575940620024149	s-CPDN3E	left	8	720575940610537170	NA	SMP339	left	5	720575940628731140	NA	DNp27	left
720575940620024149	s-CPDN3E	left	8	720575940618518582	NA	SLP066	left	10	720575940635640312	DNpe089	DSKMP1B	left
720575940620028096	APDN3	right	30	720575940608135637	NA	CL169	right	18	720575940614137907	DNpe096	CL324	left
720575940620028096	APDN3	right	30	720575940608135637	NA	CL169	right	14	720575940617030585	DNpe010	PS275	right
720575940620028096	APDN3	right	30	720575940608135637	NA	CL169	right	7	720575940622237466	DNge152	NA	center
720575940620028096	APDN3	right	30	720575940608135637	NA	CL169	right	22	720575940623122125	DNpe096	CL324	right
720575940620028096	APDN3	right	30	720575940608135637	NA	CL169	right	5	720575940623468691	NA	DNa10	left
720575940620028096	APDN3	right	30	720575940608135637	NA	CL169	right	5	720575940624402173	DNpe053	SMP454	left
720575940620028096	APDN3	right	30	720575940608135637	NA	CL169	right	16	720575940625887207	DNge157	NA	right
720575940620028096	APDN3	right	30	720575940608135637	NA	CL169	right	5	720575940627946261	NA	DNa10	right
720575940620028096	APDN3	right	30	720575940608135637	NA	CL169	right	19	720575940639919824	DNpe010	PS275	left
720575940620028096	APDN3	right	30	720575940608135637	NA	CL169	right	7	720575940645534516	DNge157	NA	left
720575940620028096	APDN3	right	36	720575940608559172	CB1225	NA	right	14	720575940617809181	DNpe058	CL304	right
720575940620028096	APDN3	right	27	720575940610520306	NA	NA	right	12	720575940617809181	DNpe058	CL304	right
720575940620028096	APDN3	right	25	720575940610607730	NA	CL273	right	6	720575940613915823	DNpe005	WED123	right
720575940620028096	APDN3	right	25	720575940610607730	NA	CL273	right	5	720575940635552948	DNpe037	CL338	right
720575940620028096	APDN3	right	8	720575940610947221	CB2319	NA	right	5	720575940653310198	DNbe004	PS066	right
720575940620028096	APDN3	right	82	720575940610959589	NA	CL086_a,CL086_d	right	7	720575940623122125	DNpe096	CL324	right
720575940620028096	APDN3	right	82	720575940610959589	NA	CL086_a,CL086_d	right	6	720575940629155227	DNpe021	CL307	right
720575940620028096	APDN3	right	9	720575940613682858	NA	CL089_a	right	15	720575940623122125	DNpe096	CL324	right
720575940620028096	APDN3	right	9	720575940613682858	NA	CL089_a	right	6	720575940629155227	DNpe021	CL307	right
720575940620028096	APDN3	right	15	720575940614307259	CB1225	NA	right	7	720575940623122125	DNpe096	CL324	right
720575940620028096	APDN3	right	15	720575940614307259	CB1225	NA	right	6	720575940623938823	DNbe007	PS067	right
720575940620028096	APDN3	right	6	720575940614749421	NA	CL269	right	8	720575940618314897	DNpe059	CL305	right
720575940620028096	APDN3	right	6	720575940614749421	NA	CL269	right	17	720575940619038493	DNpe042	CL262	right
720575940620028096	APDN3	right	6	720575940614749421	NA	CL269	right	11	720575940621157645	DNpe024	CL325	right
720575940620028096	APDN3	right	6	720575940614749421	NA	CL269	right	10	720575940624349993	DNpe059	CL305	left
720575940620028096	APDN3	right	6	720575940614749421	NA	CL269	right	41	720575940625420986	DNpe093	CL334	right
720575940620028096	APDN3	right	16	720575940614881183	NA	CL169	right	8	720575940614137907	DNpe096	CL324	left
720575940620028096	APDN3	right	16	720575940614881183	NA	CL169	right	6	720575940620918789	NA	DNa03	left
720575940620028096	APDN3	right	16	720575940614881183	NA	CL169	right	8	720575940622910188	DNg02_f	NA	right
720575940620028096	APDN3	right	16	720575940614881183	NA	CL169	right	8	720575940623122125	DNpe096	CL324	right
720575940620028096	APDN3	right	16	720575940614881183	NA	CL169	right	5	720575940625482954	DNg02_e	NA	right
720575940620028096	APDN3	right	16	720575940614881183	NA	CL169	right	9	720575940625887207	DNge157	NA	right
720575940620028096	APDN3	right	16	720575940614881183	NA	CL169	right	6	720575940627432680	DNa04	PS015	right
720575940620028096	APDN3	right	16	720575940614881183	NA	CL169	right	10	720575940627731599	DNbe004	PS066	left
720575940620028096	APDN3	right	16	720575940614881183	NA	CL169	right	5	720575940628942586	DNg02_e	NA	left
720575940620028096	APDN3	right	16	720575940614881183	NA	CL169	right	5	720575940630492714	DNg02_d	NA	right
720575940620028096	APDN3	right	16	720575940614881183	NA	CL169	right	9	720575940641305229	DNg02_d	NA	left
720575940620028096	APDN3	right	16	720575940614881183	NA	CL169	right	7	720575940653310198	DNbe004	PS066	right
720575940620028096	APDN3	right	5	720575940617238907	NA	CL086_b	right	16	720575940623122125	DNpe096	CL324	right
720575940620028096	APDN3	right	5	720575940617238907	NA	CL086_b	right	5	720575940629155227	DNpe021	CL307	right
720575940620028096	APDN3	right	5	720575940618528391	CL161b	CL161	right	5	720575940603874784	DNpe055	PS167	left
720575940620028096	APDN3	right	5	720575940618528391	CL161b	CL161	right	10	720575940613558509	DNpe055	PS167	right
720575940620028096	APDN3	right	30	720575940619031837	NA	PS181	right	16	720575940611644529	NA	DNp06	right
720575940620028096	APDN3	right	30	720575940619031837	NA	PS181	right	17	720575940612203482	NA	DNp05	left
720575940620028096	APDN3	right	30	720575940619031837	NA	PS181	right	8	720575940612488341	DNpe045	DNp23	right
720575940620028096	APDN3	right	30	720575940619031837	NA	PS181	right	7	720575940613088426	DNbe007	PS067	left
720575940620028096	APDN3	right	30	720575940619031837	NA	PS181	right	23	720575940614137907	DNpe096	CL324	left
720575940620028096	APDN3	right	30	720575940619031837	NA	PS181	right	15	720575940615679282	DNg02_g	NA	right
720575940620028096	APDN3	right	30	720575940619031837	NA	PS181	right	70	720575940617809181	DNpe058	CL304	right
720575940620028096	APDN3	right	30	720575940619031837	NA	PS181	right	66	720575940620711334	NA	DNa09	right
720575940620028096	APDN3	right	30	720575940619031837	NA	PS181	right	17	720575940622042603	DNg02_c	NA	left
720575940620028096	APDN3	right	30	720575940619031837	NA	PS181	right	22	720575940622910188	DNg02_f	NA	right
720575940620028096	APDN3	right	30	720575940619031837	NA	PS181	right	26	720575940623122125	DNpe096	CL324	right
720575940620028096	APDN3	right	30	720575940619031837	NA	PS181	right	18	720575940624402173	DNpe053	SMP454	left
720575940620028096	APDN3	right	30	720575940619031837	NA	PS181	right	9	720575940625482954	DNg02_e	NA	right
720575940620028096	APDN3	right	30	720575940619031837	NA	PS181	right	6	720575940625878160	NA	DNb01	left
720575940620028096	APDN3	right	30	720575940619031837	NA	PS181	right	11	720575940626009852	NA	DNp05	right
720575940620028096	APDN3	right	30	720575940619031837	NA	PS181	right	34	720575940626278129	DNg02_f	NA	left
720575940620028096	APDN3	right	30	720575940619031837	NA	PS181	right	64	720575940627731599	DNbe004	PS066	left
720575940620028096	APDN3	right	30	720575940619031837	NA	PS181	right	18	720575940628942586	DNg02_e	NA	left
720575940620028096	APDN3	right	30	720575940619031837	NA	PS181	right	9	720575940629155227	DNpe021	CL307	right
720575940620028096	APDN3	right	30	720575940619031837	NA	PS181	right	20	720575940629777018	NA	DNp11	right
720575940620028096	APDN3	right	30	720575940619031837	NA	PS181	right	15	720575940630492714	DNg02_d	NA	right
720575940620028096	APDN3	right	30	720575940619031837	NA	PS181	right	59	720575940634140883	NA	DNa09	left
720575940620028096	APDN3	right	30	720575940619031837	NA	PS181	right	9	720575940634253281	DNae005	PS040	left
720575940620028096	APDN3	right	30	720575940619031837	NA	PS181	right	7	720575940635552948	DNpe037	CL338	right
720575940620028096	APDN3	right	30	720575940619031837	NA	PS181	right	10	720575940639919824	DNpe010	PS275	left
720575940620028096	APDN3	right	30	720575940619031837	NA	PS181	right	19	720575940641173632	DNpe058	CL304	left
720575940620028096	APDN3	right	30	720575940619031837	NA	PS181	right	30	720575940641305229	DNg02_d	NA	left
720575940620028096	APDN3	right	30	720575940619031837	NA	PS181	right	46	720575940653310198	DNbe004	PS066	right
720575940620028096	APDN3	right	38	720575940620299617	NA	CL086_a,CL086_d	right	19	720575940623122125	DNpe096	CL324	right
720575940620028096	APDN3	right	8	720575940620878727	NA	PS158	right	53	720575940620322497	DNae011	PS009	left
720575940620028096	APDN3	right	8	720575940620878727	NA	PS158	right	61	720575940620711334	NA	DNa09	right
720575940620028096	APDN3	right	8	720575940620878727	NA	PS158	right	33	720575940627731599	DNbe004	PS066	left
720575940620028096	APDN3	right	8	720575940620878727	NA	PS158	right	26	720575940634140883	NA	DNa09	left
720575940620028096	APDN3	right	8	720575940620878727	NA	PS158	right	68	720575940636454136	DNae011	PS009	right
720575940620028096	APDN3	right	8	720575940620878727	NA	PS158	right	44	720575940653310198	DNbe004	PS066	right
720575940620028096	APDN3	right	31	720575940621300574	NA	CL059	right	17	720575940618314897	DNpe059	CL305	right
720575940620028096	APDN3	right	31	720575940621300574	NA	CL059	right	20	720575940619038493	DNpe042	CL262	right
720575940620028096	APDN3	right	31	720575940621300574	NA	CL059	right	10	720575940621157645	DNpe024	CL325	right
720575940620028096	APDN3	right	31	720575940621300574	NA	CL059	right	5	720575940624766700	DNpe020	PS133	left
720575940620028096	APDN3	right	31	720575940621300574	NA	CL059	right	5	720575940629155227	DNpe021	CL307	right
720575940620028096	APDN3	right	66	720575940622062433	NA	CL086_a,CL086_d	right	24	720575940623122125	DNpe096	CL324	right
720575940620028096	APDN3	right	7	720575940622810260	NA	CL083	right	12	720575940623122125	DNpe096	CL324	right
720575940620028096	APDN3	right	7	720575940624214798	NA	AVLP522	right	22	720575940612488341	DNpe045	DNp23	right
720575940620028096	APDN3	right	7	720575940624214798	NA	AVLP522	right	13	720575940617280657	DNpe073	PVLP117	right
720575940620028096	APDN3	right	7	720575940624214798	NA	AVLP522	right	8	720575940617809181	DNpe058	CL304	right
720575940620028096	APDN3	right	7	720575940624214798	NA	AVLP522	right	5	720575940619038493	DNpe042	CL262	right
720575940620028096	APDN3	right	7	720575940624214798	NA	AVLP522	right	5	720575940621157645	DNpe024	CL325	right
720575940620028096	APDN3	right	7	720575940624214798	NA	AVLP522	right	8	720575940629736720	DNae002	CL124	right
720575940620028096	APDN3	right	7	720575940624596231	CB2975	NA	right	5	720575940610199781	DNpe094	PS212	right
720575940620028096	APDN3	right	11	720575940625103546	NA	NA	right	16	720575940623122125	DNpe096	CL324	right
720575940620028096	APDN3	right	13	720575940625454152	NA	CL273	right	38	720575940614581410	DNpe087	CL247	right
720575940620028096	APDN3	right	13	720575940625454152	NA	CL273	right	5	720575940623122125	DNpe096	CL324	right
720575940620028096	APDN3	right	13	720575940625454152	NA	CL273	right	9	720575940625345511	DNpe090	PS113	right
720575940620028096	APDN3	right	5	720575940625464072	CB2074	NA	right	5	720575940627731599	DNbe004	PS066	left
720575940620028096	APDN3	right	6	720575940625525739	NA	CL097	right	24	720575940617809181	DNpe058	CL304	right
720575940620028096	APDN3	right	6	720575940625525739	NA	CL097	right	47	720575940641173632	DNpe058	CL304	left
720575940620028096	APDN3	right	111	720575940626504752	NA	CL086_a,CL086_d	right	8	720575940623122125	DNpe096	CL324	right
720575940620028096	APDN3	right	69	720575940626538492	NA	CL086_a,CL086_d	right	13	720575940623122125	DNpe096	CL324	right
720575940620028096	APDN3	right	136	720575940627293370	CL075b	CL075	right	10	720575940614137907	DNpe096	CL324	left
720575940620028096	APDN3	right	136	720575940627293370	CL075b	CL075	right	21	720575940618594022	DNpe070	DNp42	left
720575940620028096	APDN3	right	136	720575940627293370	CL075b	CL075	right	12	720575940620153765	NA	DNp10	left
720575940620028096	APDN3	right	136	720575940627293370	CL075b	CL075	right	12	720575940620711334	NA	DNa09	right
720575940620028096	APDN3	right	136	720575940627293370	CL075b	CL075	right	8	720575940623122125	DNpe096	CL324	right
720575940620028096	APDN3	right	136	720575940627293370	CL075b	CL075	right	7	720575940641173632	DNpe058	CL304	left
720575940620028096	APDN3	right	15	720575940628174080	CB1269	NA	right	6	720575940615043222	DNae009	VES009	right
720575940620028096	APDN3	right	15	720575940628174080	CB1269	NA	right	5	720575940627731599	DNbe004	PS066	left
720575940620028096	APDN3	right	15	720575940628174080	CB1269	NA	right	17	720575940629170250	DNpe085	PS195	right
720575940620028096	APDN3	right	15	720575940628174080	CB1269	NA	right	9	720575940653310198	DNbe004	PS066	right
720575940620028096	APDN3	right	35	720575940628248326	NA	SMP202	right	21	720575940617448331	DNpe048	SMP367	right
720575940620028096	APDN3	right	35	720575940628248326	NA	SMP202	right	16	720575940621031006	DNpe076	SMP462	right
720575940620028096	APDN3	right	9	720575940628520279	CB1649	NA	right	9	720575940603591014	DNae006	DNa05	left
720575940620028096	APDN3	right	9	720575940628520279	CB1649	NA	right	8	720575940620534768	DNa05	PS028	left
720575940620028096	APDN3	right	9	720575940628520279	CB1649	NA	right	6	720575940623062515	DNa05	PS028	right
720575940620028096	APDN3	right	9	720575940628520279	CB1649	NA	right	6	720575940623274966	DNpe037	CL338	left
720575940620028096	APDN3	right	9	720575940628520279	CB1649	NA	right	5	720575940627139530	DNae004	DNa04	left
720575940620028096	APDN3	right	9	720575940628520279	CB1649	NA	right	7	720575940627432680	DNa04	PS015	right
720575940620028096	APDN3	right	9	720575940628520279	CB1649	NA	right	13	720575940628577897	DNa04	PS015	left
720575940620028096	APDN3	right	9	720575940628520279	CB1649	NA	right	8	720575940635552948	DNpe037	CL338	right
720575940620028096	APDN3	right	29	720575940629026174	NA	CL155	right	7	720575940613088426	DNbe007	PS067	left
720575940620028096	APDN3	right	29	720575940629026174	NA	CL155	right	15	720575940615679282	DNg02_g	NA	right
720575940620028096	APDN3	right	29	720575940629026174	NA	CL155	right	6	720575940617922439	DNg02_g	NA	right
720575940620028096	APDN3	right	29	720575940629026174	NA	CL155	right	20	720575940622594186	DNge227	hb-1626948732	right
720575940620028096	APDN3	right	29	720575940629026174	NA	CL155	right	17	720575940622910188	DNg02_f	NA	right
720575940620028096	APDN3	right	29	720575940629026174	NA	CL155	right	18	720575940623938823	DNbe007	PS067	right
720575940620028096	APDN3	right	29	720575940629026174	NA	CL155	right	7	720575940625887207	DNge157	NA	right
720575940620028096	APDN3	right	29	720575940629026174	NA	CL155	right	8	720575940626377349	DNg02_g	NA	left
720575940620028096	APDN3	right	29	720575940629026174	NA	CL155	right	7	720575940628942586	DNg02_e	NA	left
720575940620028096	APDN3	right	29	720575940629026174	NA	CL155	right	12	720575940630492714	DNg02_d	NA	right
720575940620028096	APDN3	right	29	720575940629026174	NA	CL155	right	8	720575940641305229	DNg02_d	NA	left
720575940620028096	APDN3	right	26	720575940629139447	CL075b	CL075	left	6	720575940614137907	DNpe096	CL324	left
720575940620028096	APDN3	right	26	720575940629139447	CL075b	CL075	left	10	720575940620711334	NA	DNa09	right
720575940620028096	APDN3	right	26	720575940629139447	CL075b	CL075	left	15	720575940623122125	DNpe096	CL324	right
720575940620028096	APDN3	right	26	720575940629139447	CL075b	CL075	left	20	720575940634140883	NA	DNa09	left
720575940620028096	APDN3	right	10	720575940629142524	NA	CL201	right	12	720575940617809181	DNpe058	CL304	right
720575940620028096	APDN3	right	10	720575940629142524	NA	CL201	right	7	720575940629846722	DNpe091	CL137	right
720575940620028096	APDN3	right	19	720575940629588465	NA	NA	right	14	720575940617809181	DNpe058	CL304	right
720575940620028096	APDN3	right	19	720575940629588465	NA	NA	right	31	720575940623122125	DNpe096	CL324	right
720575940620028096	APDN3	right	15	720575940630091320	NA	NA	right	12	720575940623122125	DNpe096	CL324	right
720575940620028096	APDN3	right	100	720575940630431225	NA	CL204	right	40	720575940610505006	DNpe095	PVLP119	right
720575940620028096	APDN3	right	100	720575940630431225	NA	CL204	right	8	720575940613358450	DNbe005	PS069	left
720575940620028096	APDN3	right	100	720575940630431225	NA	CL204	right	7	720575940614137907	DNpe096	CL324	left
720575940620028096	APDN3	right	100	720575940630431225	NA	CL204	right	5	720575940614759149	DNge140	NA	left
720575940620028096	APDN3	right	100	720575940630431225	NA	CL204	right	5	720575940614840715	DNge171b	NA	left
720575940620028096	APDN3	right	100	720575940630431225	NA	CL204	right	13	720575940617030585	DNpe010	PS275	right
720575940620028096	APDN3	right	100	720575940630431225	NA	CL204	right	8	720575940618314897	DNpe059	CL305	right
720575940620028096	APDN3	right	100	720575940630431225	NA	CL204	right	5	720575940632499757	DNp01	Giant_Fiber	right
720575940620028096	APDN3	right	100	720575940630431225	NA	CL204	right	9	720575940634140883	NA	DNa09	left
720575940620028096	APDN3	right	100	720575940630431225	NA	CL204	right	7	720575940634253281	DNae005	PS040	left
720575940620028096	APDN3	right	100	720575940630431225	NA	CL204	right	25	720575940639919824	DNpe010	PS275	left
720575940620028096	APDN3	right	20	720575940630547968	CB1225	NA	right	11	720575940617809181	DNpe058	CL304	right
720575940620028096	APDN3	right	23	720575940631201932	NA	CL273	right	37	720575940623122125	DNpe096	CL324	right
720575940620028096	APDN3	right	23	720575940631201932	NA	CL273	right	7	720575940625345511	DNpe090	PS113	right
720575940620028096	APDN3	right	23	720575940631201932	NA	CL273	right	14	720575940635552948	DNpe037	CL338	right
720575940620028096	APDN3	right	5	720575940631724025	NA	CL089_b	right	17	720575940623122125	DNpe096	CL324	right
720575940620028096	APDN3	right	22	720575940631878820	NA	CL169	right	17	720575940614137907	DNpe096	CL324	left
720575940620028096	APDN3	right	22	720575940631878820	NA	CL169	right	11	720575940623122125	DNpe096	CL324	right
720575940620028096	APDN3	right	22	720575940631878820	NA	CL169	right	13	720575940623468691	NA	DNa10	left
720575940620028096	APDN3	right	22	720575940631878820	NA	CL169	right	6	720575940623938823	DNbe007	PS067	right
720575940620028096	APDN3	right	22	720575940631878820	NA	CL169	right	5	720575940624402173	DNpe053	SMP454	left
720575940620028096	APDN3	right	22	720575940631878820	NA	CL169	right	13	720575940625887207	DNge157	NA	right
720575940620028096	APDN3	right	22	720575940631878820	NA	CL169	right	18	720575940627946261	NA	DNa10	right
720575940620028096	APDN3	right	22	720575940631878820	NA	CL169	right	11	720575940636454136	DNae011	PS009	right
720575940620028096	APDN3	right	22	720575940631878820	NA	CL169	right	19	720575940653310198	DNbe004	PS066	right
720575940620028096	APDN3	right	17	720575940632046540	SMP393b	SMP393	right	10	720575940620561840	DNpe001	IB111	right
720575940620028096	APDN3	right	30	720575940633215047	NA	NA	right	19	720575940617809181	DNpe058	CL304	right
720575940620028096	APDN3	right	30	720575940633215047	NA	NA	right	14	720575940623122125	DNpe096	CL324	right
720575940620028096	APDN3	right	5	720575940634284399	CB1353	NA	right	6	720575940620322497	DNae011	PS009	left
720575940620028096	APDN3	right	5	720575940634284399	CB1353	NA	right	7	720575940620711334	NA	DNa09	right
720575940620028096	APDN3	right	5	720575940634284399	CB1353	NA	right	8	720575940627731599	DNbe004	PS066	left
720575940620028096	APDN3	right	5	720575940634284399	CB1353	NA	right	5	720575940653310198	DNbe004	PS066	right
720575940620028096	APDN3	right	15	720575940634619060	NA	aMe10	right	7	720575940637341668	DNpe045	DNp23	left
720575940620028096	APDN3	right	7	720575940635417957	CB1225	NA	right	5	720575940623274966	DNpe037	CL338	left
720575940620028096	APDN3	right	12	720575940636600134	NA	CL269	right	7	720575940618314897	DNpe059	CL305	right
720575940620028096	APDN3	right	12	720575940636600134	NA	CL269	right	8	720575940619038493	DNpe042	CL262	right
720575940620028096	APDN3	right	12	720575940636600134	NA	CL269	right	15	720575940621157645	DNpe024	CL325	right
720575940620028096	APDN3	right	12	720575940636600134	NA	CL269	right	5	720575940624349993	DNpe059	CL305	left
720575940620028096	APDN3	right	12	720575940636600134	NA	CL269	right	22	720575940625420986	DNpe093	CL334	right
720575940620028096	APDN3	right	24	720575940637037939	NA	CL273	right	47	720575940623122125	DNpe096	CL324	right
720575940620028096	APDN3	right	24	720575940637037939	NA	CL273	right	7	720575940625345511	DNpe090	PS113	right
720575940620028096	APDN3	right	24	720575940637037939	NA	CL273	right	5	720575940635552948	DNpe037	CL338	right
720575940620028096	APDN3	right	5	720575940637223221	CB1876	NA	right	6	720575940627731599	DNbe004	PS066	left
720575940620028096	APDN3	right	5	720575940637223221	CB1876	NA	right	5	720575940653310198	DNbe004	PS066	right
720575940620028096	APDN3	right	25	720575940637502909	CB1225	NA	right	6	720575940617809181	DNpe058	CL304	right
720575940620028096	APDN3	right	5	720575940638973784	NA	CL089_a	right	19	720575940623122125	DNpe096	CL324	right
720575940620028096	APDN3	right	32	720575940639438208	CL075a	CL075	right	34	720575940617809181	DNpe058	CL304	right
720575940620028096	APDN3	right	32	720575940639438208	CL075a	CL075	right	10	720575940623122125	DNpe096	CL324	right
720575940620028096	APDN3	right	32	720575940639438208	CL075a	CL075	right	14	720575940641173632	DNpe058	CL304	left
720575940620028096	APDN3	right	18	720575940639787661	CL292b	CL292	right	21	720575940614581410	DNpe087	CL247	right
720575940620028096	APDN3	right	18	720575940639787661	CL292b	CL292	right	6	720575940623122125	DNpe096	CL324	right
720575940620028096	APDN3	right	23	720575940647967028	NA	NA	right	17	720575940623122125	DNpe096	CL324	right
720575940620028096	APDN3	right	5	720575940653885345	NA	PLP254	right	19	720575940615043222	DNae009	VES009	right
720575940620028096	APDN3	right	5	720575940653885345	NA	PLP254	right	15	720575940623385894	DNde005	VES028	right
720575940620028096	APDN3	right	5	720575940653885345	NA	PLP254	right	5	720575940629240263	DNge041	NA	right
720575940620028096	APDN3	right	5	720575940653885345	NA	PLP254	right	12	720575940630135084	DNge053	NA	right
720575940620028096	APDN3	right	5	720575940653885345	NA	PLP254	right	33	720575940637126007	DNpe084	VES055	right
720575940620028096	APDN3	right	5	720575940653885345	NA	PLP254	right	7	720575940638204132	DNge053	NA	left
720575940620070558	s-CPDN3D	left	5	720575940612153842	NA	SMP537	right	11	720575940623014695	DNpe033	SMP289	right
720575940620070558	s-CPDN3D	left	15	720575940616201309	NA	SMP537	left	9	720575940619451989	DNpe033	SMP289	left
720575940620070558	s-CPDN3D	left	15	720575940616201309	NA	SMP537	left	13	720575940629509948	NA	DNp25	left
720575940620070558	s-CPDN3D	left	26	720575940621861133	NA	SMP537	left	7	720575940629509948	NA	DNp25	left
720575940620070558	s-CPDN3D	left	6	720575940628723834	NA	SMP523,SMP524	left	7	720575940608409355	DNpe035	SMP601	left
720575940620070558	s-CPDN3D	left	6	720575940628723834	NA	SMP523,SMP524	left	7	720575940617448331	DNpe048	SMP367	right
720575940620070558	s-CPDN3D	left	25	720575940630113531	NA	SMP291	left	13	720575940617448331	DNpe048	SMP367	right
720575940620070558	s-CPDN3D	left	25	720575940630113531	NA	SMP291	left	56	720575940646160948	DNpe048	SMP367	left
720575940620070558	s-CPDN3D	left	13	720575940646160948	DNpe048	SMP367	left	5	720575940624402173	DNpe053	SMP454	left
720575940620116091	DN1pC	left	15	720575940608379915	NA	SMP531	left	5	720575940646160948	DNpe048	SMP367	left
720575940620116091	DN1pC	left	14	720575940610537170	NA	SMP339	left	5	720575940628731140	NA	DNp27	left
720575940620116091	DN1pC	left	10	720575940611152867	NA	SMP090	left	7	720575940623142426	DNpe043	CL207	left
720575940620116091	DN1pC	left	10	720575940611152867	NA	SMP090	left	26	720575940624402173	DNpe053	SMP454	left
720575940620116091	DN1pC	left	10	720575940611152867	NA	SMP090	left	7	720575940637618142	DNpe043	CL207	right
720575940620116091	DN1pC	left	11	720575940616344379	NA	SMP083	left	22	720575940613403890	DNpe076	SMP462	left
720575940620116091	DN1pC	left	11	720575940616344379	NA	SMP083	left	28	720575940621031006	DNpe076	SMP462	right
720575940620116091	DN1pC	left	6	720575940618518582	NA	SLP066	left	10	720575940635640312	DNpe089	DSKMP1B	left
720575940620116091	DN1pC	left	6	720575940622213545	NA	SMP161	left	31	720575940628731140	NA	DNp27	left
720575940620116091	DN1pC	left	11	720575940626412563	NA	SMP202	left	9	720575940613403890	DNpe076	SMP462	left
720575940620116091	DN1pC	left	11	720575940626412563	NA	SMP202	left	12	720575940646160948	DNpe048	SMP367	left
720575940620116091	DN1pC	left	8	720575940626466332	NA	SMP083	left	14	720575940613403890	DNpe076	SMP462	left
720575940620116091	DN1pC	left	8	720575940626466332	NA	SMP083	left	6	720575940619451989	DNpe033	SMP289	left
720575940620116091	DN1pC	left	8	720575940626466332	NA	SMP083	left	26	720575940621031006	DNpe076	SMP462	right
720575940620116091	DN1pC	left	8	720575940626466332	NA	SMP083	left	5	720575940621196037	DNpe044	SMP479	right
720575940620116091	DN1pC	left	7	720575940630113531	NA	SMP291	left	13	720575940617448331	DNpe048	SMP367	right
720575940620116091	DN1pC	left	7	720575940630113531	NA	SMP291	left	56	720575940646160948	DNpe048	SMP367	left
720575940620116091	DN1pC	left	11	720575940633850579	NA	SMP515	left	5	720575940617448331	DNpe048	SMP367	right
720575940620116091	DN1pC	left	11	720575940633850579	NA	SMP515	left	5	720575940621031006	DNpe076	SMP462	right
720575940620116091	DN1pC	left	11	720575940633850579	NA	SMP515	left	15	720575940628731140	NA	DNp27	left
720575940620116091	DN1pC	left	11	720575940633850579	NA	SMP515	left	14	720575940637618142	DNpe043	CL207	right
720575940620116091	DN1pC	left	11	720575940633850579	NA	SMP515	left	13	720575940646160948	DNpe048	SMP367	left
720575940620116091	DN1pC	left	9	720575940634866586	NA	pC1e	left	7	720575940615692690	DNpe088	CL139	left
720575940620116091	DN1pC	left	9	720575940634866586	NA	pC1e	left	11	720575940620369517	DNpe074	CL206	left
720575940620116091	DN1pC	left	9	720575940634866586	NA	pC1e	left	6	720575940623582867	DNpe074	CL206	right
720575940620116091	DN1pC	left	10	720575940639807285	NA	SMP090	left	9	720575940623142426	DNpe043	CL207	left
720575940620116091	DN1pC	left	10	720575940639807285	NA	SMP090	left	37	720575940624402173	DNpe053	SMP454	left
720575940620116091	DN1pC	left	10	720575940639807285	NA	SMP090	left	7	720575940637618142	DNpe043	CL207	right
720575940620116091	DN1pC	left	7	720575940659437185	NA	SMP200	left	7	720575940631333195	DNae002	CL124	left
720575940620142203	s-CPDN3D	left	7	720575940620757748	DNpe041	SMP290	left	5	720575940623338281	DNge160	NA	right
720575940620142203	s-CPDN3D	left	5	720575940626091722	NA	SLP389	left	31	720575940619451989	DNpe033	SMP289	left
720575940620142203	s-CPDN3D	left	17	720575940630642380	CB1791	NA	left	5	720575940646160948	DNpe048	SMP367	left
720575940620142203	s-CPDN3D	left	33	720575940638954611	NA	SMP335	left	7	720575940619451989	DNpe033	SMP289	left
720575940620287067	DN1pD	left	5	720575940611536355	CB2539	NA	left	5	720575940648654468	DNpe036	NA	right
720575940620287067	DN1pD	left	9	720575940615816605	NA	SMP526	right	7	720575940646160948	DNpe048	SMP367	left
720575940620287067	DN1pD	left	7	720575940621384101	CB3626	NA	left	7	720575940619451989	DNpe033	SMP289	left
720575940620287067	DN1pD	left	6	720575940622119861	CB2349	NA	left	5	720575940624402173	DNpe053	SMP454	left
720575940620287067	DN1pD	left	16	720575940631511948	CB3536	NA	left	8	720575940648654468	DNpe036	NA	right
720575940620287067	DN1pD	left	5	720575940632623842	NA	SMP373	right	8	720575940617448331	DNpe048	SMP367	right
720575940620287067	DN1pD	left	5	720575940632623842	NA	SMP373	right	5	720575940623014695	DNpe033	SMP289	right
720575940620287067	DN1pD	left	5	720575940632623842	NA	SMP373	right	9	720575940646160948	DNpe048	SMP367	left
720575940620287067	DN1pD	left	14	720575940635196334	NA	NA	left	5	720575940647471395	DNpe036	NA	left
720575940620287067	DN1pD	left	14	720575940635196334	NA	NA	left	10	720575940648654468	DNpe036	NA	right
720575940620287067	DN1pD	left	12	720575940640873891	CB2539	NA	left	11	720575940648654468	DNpe036	NA	right
720575940620287067	DN1pD	left	9	720575940650635641	NA	SMP373	left	17	720575940646160948	DNpe048	SMP367	left
720575940620561713	DN1pA	left	5	720575940624402173	DNpe053	SMP454	left	8	720575940605725873	DNpe072	DNp44	right
720575940620561713	DN1pA	left	5	720575940624402173	DNpe053	SMP454	left	11	720575940606866377	DNge163	NA	right
720575940620561713	DN1pA	left	5	720575940624402173	DNpe053	SMP454	left	19	720575940607170178	DNge142	NA	right
720575940620561713	DN1pA	left	5	720575940624402173	DNpe053	SMP454	left	13	720575940610173048	DNg28	NA	right
720575940620561713	DN1pA	left	5	720575940624402173	DNpe053	SMP454	left	7	720575940613403890	DNpe076	SMP462	left
720575940620561713	DN1pA	left	5	720575940624402173	DNpe053	SMP454	left	8	720575940615378700	DNpe097	CL138	left
720575940620561713	DN1pA	left	5	720575940624402173	DNpe053	SMP454	left	6	720575940616167986	DNge151	NA	center
720575940620561713	DN1pA	left	5	720575940624402173	DNpe053	SMP454	left	5	720575940617448331	DNpe048	SMP367	right
720575940620561713	DN1pA	left	5	720575940624402173	DNpe053	SMP454	left	14	720575940617952034	DNpe097	CL138	right
720575940620561713	DN1pA	left	5	720575940624402173	DNpe053	SMP454	left	6	720575940619757366	DNg27	NA	left
720575940620561713	DN1pA	left	5	720575940624402173	DNpe053	SMP454	left	26	720575940621031006	DNpe076	SMP462	right
720575940620561713	DN1pA	left	5	720575940624402173	DNpe053	SMP454	left	5	720575940623938823	DNbe007	PS067	right
720575940620561713	DN1pA	left	5	720575940624402173	DNpe053	SMP454	left	19	720575940625489160	DNge150	NA	center
720575940620561713	DN1pA	left	5	720575940624402173	DNpe053	SMP454	left	24	720575940625815562	DNge213	NA	left
720575940620561713	DN1pA	left	5	720575940624402173	DNpe053	SMP454	left	5	720575940626319235	DNge064	NA	right
720575940620561713	DN1pA	left	5	720575940624402173	DNpe053	SMP454	left	21	720575940627582724	DNpe072	DNp44	left
720575940620561713	DN1pA	left	5	720575940624402173	DNpe053	SMP454	left	11	720575940627629598	DNge142	NA	left
720575940620561713	DN1pA	left	5	720575940624402173	DNpe053	SMP454	left	12	720575940628731140	NA	DNp27	left
720575940620561713	DN1pA	left	5	720575940624402173	DNpe053	SMP454	left	6	720575940630610042	NA	DNp32	right
720575940620561713	DN1pA	left	5	720575940624402173	DNpe053	SMP454	left	7	720575940630980559	DNg28	NA	right
720575940620561713	DN1pA	left	5	720575940624402173	DNpe053	SMP454	left	8	720575940631643532	DNge213	NA	right
720575940620561713	DN1pA	left	5	720575940624402173	DNpe053	SMP454	left	128	720575940632407826	DNge205	NA	left
720575940620561713	DN1pA	left	5	720575940624402173	DNpe053	SMP454	left	135	720575940632524559	DNge205	NA	right
720575940620561713	DN1pA	left	5	720575940624402173	DNpe053	SMP454	left	12	720575940635179871	DNge163	NA	left
720575940620561713	DN1pA	left	5	720575940624402173	DNpe053	SMP454	left	10	720575940639242303	DNpe053	SMP454	right
720575940620561713	DN1pA	left	5	720575940624402173	DNpe053	SMP454	left	5	720575940645176264	NA	DNp24	right
720575940620561713	DN1pA	left	5	720575940624402173	DNpe053	SMP454	left	10	720575940650929273	NA	DNp32	left
720575940620561713	DN1pA	left	13	720575940625254636	s-LNva	s-LNv	left	6	720575940628731140	NA	DNp27	left
720575940620561713	DN1pA	left	11	720575940631989473	LNdb	LNd	left	7	720575940628731140	NA	DNp27	left
720575940620561713	DN1pA	left	6	720575940636231145	CB3626	NA	left	7	720575940619451989	DNpe033	SMP289	left
720575940620561713	DN1pA	left	5	720575940654676385	LNdb	LNd	right	9	720575940617448331	DNpe048	SMP367	right
720575940620561713	DN1pA	left	5	720575940654676385	LNdb	LNd	right	5	720575940628731140	NA	DNp27	left
720575940620755297	s-CPDN3A	right	6	720575940622839786	NA	DNd01	right	14	720575940604470956	DNge198	NA	right
720575940620755297	s-CPDN3A	right	6	720575940622839786	NA	DNd01	right	19	720575940619757366	DNg27	NA	left
720575940620755297	s-CPDN3A	right	6	720575940622839786	NA	DNd01	right	5	720575940624402173	DNpe053	SMP454	left
720575940620755297	s-CPDN3A	right	6	720575940622839786	NA	DNd01	right	20	720575940644666660	DNg27	NA	right
720575940620926155	s-CPDN3B	right	5	720575940626118552	NA	SMP534	right	10	720575940617448331	DNpe048	SMP367	right
720575940620926155	s-CPDN3B	right	5	720575940626118552	NA	SMP534	right	8	720575940624402173	DNpe053	SMP454	left
720575940620926155	s-CPDN3B	right	5	720575940633094495	NA	SMP408_d	right	13	720575940621031006	DNpe076	SMP462	right
720575940620926155	s-CPDN3B	right	8	720575940635707543	CB3118	NA	right	12	720575940617448331	DNpe048	SMP367	right
720575940621031629	LNd_CRYn	left	10	720575940611046885	SMP162b	SMP162	left	18	720575940631333195	DNae002	CL124	left
720575940621031629	LNd_CRYn	left	9	720575940623139341	SMP162c	SMP162	left	12	720575940629736720	DNae002	CL124	right
720575940621031629	LNd_CRYn	left	9	720575940623139341	SMP162c	SMP162	left	23	720575940631333195	DNae002	CL124	left
720575940621031629	LNd_CRYn	left	9	720575940623139341	SMP162c	SMP162	left	6	720575940646160948	DNpe048	SMP367	left
720575940621031629	LNd_CRYn	left	8	720575940624344072	NA	SMP549	left	7	720575940650929273	NA	DNp32	left
720575940621031629	LNd_CRYn	left	7	720575940629414972	NA	SMP346	left	8	720575940646160948	DNpe048	SMP367	left
720575940621031629	LNd_CRYn	left	11	720575940630612536	CB3572	NA	left	7	720575940619451989	DNpe033	SMP289	left
720575940621031629	LNd_CRYn	left	20	720575940631589407	NA	SMP334	left	7	720575940615559892	DNpe034	SMP486_b	left
720575940621031629	LNd_CRYn	left	10	720575940637817944	CB1338	NA	left	5	720575940646160948	DNpe048	SMP367	left
720575940621031629	LNd_CRYn	left	10	720575940638954611	NA	SMP335	left	7	720575940619451989	DNpe033	SMP289	left
720575940621033152	s-CPDN3A	right	6	720575940618791515	NA	DNd01	right	15	720575940604470956	DNge198	NA	right
720575940621033152	s-CPDN3A	right	6	720575940618791515	NA	DNd01	right	18	720575940619757366	DNg27	NA	left
720575940621033152	s-CPDN3A	right	6	720575940618791515	NA	DNd01	right	24	720575940644666660	DNg27	NA	right
720575940621033152	s-CPDN3A	right	5	720575940622839786	NA	DNd01	right	14	720575940604470956	DNge198	NA	right
720575940621033152	s-CPDN3A	right	5	720575940622839786	NA	DNd01	right	19	720575940619757366	DNg27	NA	left
720575940621033152	s-CPDN3A	right	5	720575940622839786	NA	DNd01	right	5	720575940624402173	DNpe053	SMP454	left
720575940621033152	s-CPDN3A	right	5	720575940622839786	NA	DNd01	right	20	720575940644666660	DNg27	NA	right
720575940621103495	s-CPDN3A	right	19	720575940606979081	NA	SMP161	right	10	720575940628731140	NA	DNp27	left
720575940621103495	s-CPDN3A	right	6	720575940612153842	NA	SMP537	right	11	720575940623014695	DNpe033	SMP289	right
720575940621103495	s-CPDN3A	right	12	720575940613262259	NA	SMP537	right	8	720575940611782874	NA	DNp25	right
720575940621103495	s-CPDN3A	right	12	720575940613262259	NA	SMP537	right	12	720575940623014695	DNpe033	SMP289	right
720575940621103495	s-CPDN3A	right	5	720575940621616381	NA	SMP517,SMP518,SMP519	right	5	720575940617448331	DNpe048	SMP367	right
720575940621103495	s-CPDN3A	right	5	720575940621616381	NA	SMP517,SMP518,SMP519	right	6	720575940646160948	DNpe048	SMP367	left
720575940621103495	s-CPDN3A	right	14	720575940622213545	NA	SMP161	left	31	720575940628731140	NA	DNp27	left
720575940621103495	s-CPDN3A	right	9	720575940629786998	NA	SMP291	right	36	720575940617448331	DNpe048	SMP367	right
720575940621103495	s-CPDN3A	right	9	720575940629786998	NA	SMP291	right	31	720575940646160948	DNpe048	SMP367	left
720575940621103495	s-CPDN3A	right	8	720575940631098947	NA	SMP346	right	10	720575940617448331	DNpe048	SMP367	right
720575940621126365	s-CPDN3A	right	5	720575940606979081	NA	SMP161	right	10	720575940628731140	NA	DNp27	left
720575940621186565	s-CPDN3C	right	7	720575940606704562	DNpe041	SMP290	right	6	720575940615559892	DNpe034	SMP486_b	left
720575940621186565	s-CPDN3C	right	9	720575940625792698	NA	pC1a	right	137	720575940613170498	DNpe065	vpoDN	right
720575940621186565	s-CPDN3C	right	9	720575940625792698	NA	pC1a	right	10	720575940615692690	DNpe088	CL139	left
720575940621186565	s-CPDN3C	right	9	720575940625792698	NA	pC1a	right	18	720575940626859283	DNpe088	CL139	right
720575940621186565	s-CPDN3C	right	9	720575940625792698	NA	pC1a	right	55	720575940627496829	DNpe065	vpoDN	left
720575940621186565	s-CPDN3C	right	5	720575940629201724	NA	SMP335	right	5	720575940623014695	DNpe033	SMP289	right
720575940621268651	APDN3	right	23	720575940609825230	CB1823	NA	right	19	720575940614581410	DNpe087	CL247	right
720575940621268651	APDN3	right	23	720575940609825230	CB1823	NA	right	7	720575940619678366	NA	DNp10	right
720575940621268651	APDN3	right	23	720575940609825230	CB1823	NA	right	21	720575940620038779	DNpe075	PS293	right
720575940621268651	APDN3	right	7	720575940611686314	CL071b	CL071	right	5	720575940606179686	DNpe021	CL307	left
720575940621268651	APDN3	right	7	720575940611686314	CL071b	CL071	right	16	720575940619038493	DNpe042	CL262	right
720575940621268651	APDN3	right	7	720575940611686314	CL071b	CL071	right	7	720575940621157645	DNpe024	CL325	right
720575940621268651	APDN3	right	7	720575940611686314	CL071b	CL071	right	5	720575940624874983	DNae010	PS012	right
720575940621268651	APDN3	right	7	720575940611686314	CL071b	CL071	right	17	720575940625420986	DNpe093	CL334	right
720575940621268651	APDN3	right	7	720575940611686314	CL071b	CL071	right	10	720575940629155227	DNpe021	CL307	right
720575940621268651	APDN3	right	7	720575940611686314	CL071b	CL071	right	10	720575940631483695	DNpe093	CL334	left
720575940621268651	APDN3	right	21	720575940613840807	CB1408	NA	right	38	720575940614581410	DNpe087	CL247	right
720575940621268651	APDN3	right	21	720575940613840807	CB1408	NA	right	17	720575940620038779	DNpe075	PS293	right
720575940621268651	APDN3	right	21	720575940613840807	CB1408	NA	right	8	720575940625420986	DNpe093	CL334	right
720575940621268651	APDN3	right	5	720575940616237201	CB1396	NA	right	7	720575940625420986	DNpe093	CL334	right
720575940621268651	APDN3	right	5	720575940616237201	CB1396	NA	right	9	720575940631520312	DNae017	DNa08	right
720575940621268651	APDN3	right	5	720575940618364480	NA	pC1e	right	7	720575940613170498	DNpe065	vpoDN	right
720575940621268651	APDN3	right	5	720575940618364480	NA	pC1e	right	8	720575940620369517	DNpe074	CL206	left
720575940621268651	APDN3	right	5	720575940618364480	NA	pC1e	right	12	720575940623019544	DNae016	VES008	right
720575940621268651	APDN3	right	5	720575940618364480	NA	pC1e	right	9	720575940626859283	DNpe088	CL139	right
720575940621268651	APDN3	right	5	720575940618364480	NA	pC1e	right	8	720575940627496829	DNpe065	vpoDN	left
720575940621268651	APDN3	right	10	720575940618748929	CL071b	CL071	right	5	720575940616274619	DNpe026	CL202	right
720575940621268651	APDN3	right	10	720575940618748929	CL071b	CL071	right	5	720575940618314897	DNpe059	CL305	right
720575940621268651	APDN3	right	10	720575940618748929	CL071b	CL071	right	15	720575940619038493	DNpe042	CL262	right
720575940621268651	APDN3	right	10	720575940618748929	CL071b	CL071	right	7	720575940621157645	DNpe024	CL325	right
720575940621268651	APDN3	right	10	720575940618748929	CL071b	CL071	right	6	720575940622910188	DNg02_f	NA	right
720575940621268651	APDN3	right	10	720575940618748929	CL071b	CL071	right	5	720575940623125628	DNpe020	PS133	right
720575940621268651	APDN3	right	10	720575940618748929	CL071b	CL071	right	9	720575940625420986	DNpe093	CL334	right
720575940621268651	APDN3	right	10	720575940618748929	CL071b	CL071	right	5	720575940631483695	DNpe093	CL334	left
720575940621268651	APDN3	right	7	720575940618985894	SMP510a	SMP510	right	11	720575940615378700	DNpe097	CL138	left
720575940621268651	APDN3	right	7	720575940618985894	SMP510a	SMP510	right	7	720575940624402173	DNpe053	SMP454	left
720575940621268651	APDN3	right	15	720575940620356545	NA	pC1d	right	8	720575940606112940	DNg13	hb-1696530677	right
720575940621268651	APDN3	right	15	720575940620356545	NA	pC1d	right	8	720575940615378700	DNpe097	CL138	left
720575940621268651	APDN3	right	15	720575940620356545	NA	pC1d	right	10	720575940617952034	DNpe097	CL138	right
720575940621268651	APDN3	right	15	720575940620356545	NA	pC1d	right	38	720575940618314897	DNpe059	CL305	right
720575940621268651	APDN3	right	15	720575940620356545	NA	pC1d	right	124	720575940623019544	DNae016	VES008	right
720575940621268651	APDN3	right	15	720575940620356545	NA	pC1d	right	7	720575940624349993	DNpe059	CL305	left
720575940621268651	APDN3	right	15	720575940620356545	NA	pC1d	right	21	720575940626328707	DNae003	DNa01	right
720575940621268651	APDN3	right	15	720575940620356545	NA	pC1d	right	17	720575940626859283	DNpe088	CL139	right
720575940621268651	APDN3	right	9	720575940622391501	CL071b	CL071	right	16	720575940619038493	DNpe042	CL262	right
720575940621268651	APDN3	right	9	720575940622391501	CL071b	CL071	right	7	720575940621157645	DNpe024	CL325	right
720575940621268651	APDN3	right	9	720575940622391501	CL071b	CL071	right	10	720575940623125628	DNpe020	PS133	right
720575940621268651	APDN3	right	9	720575940622391501	CL071b	CL071	right	6	720575940624402173	DNpe053	SMP454	left
720575940621268651	APDN3	right	9	720575940622391501	CL071b	CL071	right	18	720575940625420986	DNpe093	CL334	right
720575940621268651	APDN3	right	9	720575940622391501	CL071b	CL071	right	7	720575940629155227	DNpe021	CL307	right
720575940621268651	APDN3	right	9	720575940622391501	CL071b	CL071	right	16	720575940631483695	DNpe093	CL334	left
720575940621268651	APDN3	right	5	720575940622951181	NA	CL187	right	7	720575940611735002	DNge215	NA	right
720575940621268651	APDN3	right	5	720575940622951181	NA	CL187	right	6	720575940620038779	DNpe075	PS293	right
720575940621268651	APDN3	right	5	720575940622951181	NA	CL187	right	7	720575940622550089	NA	DNp07	right
720575940621268651	APDN3	right	5	720575940622951181	NA	CL187	right	24	720575940625747812	DNpe077	DNp49	right
720575940621268651	APDN3	right	5	720575940622951181	NA	CL187	right	8	720575940631520312	DNae017	DNa08	right
720575940621268651	APDN3	right	5	720575940622951181	NA	CL187	right	8	720575940644279319	DNpe028	IB046	right
720575940621268651	APDN3	right	21	720575940624472334	NA	AVLP210	right	25	720575940610505006	DNpe095	PVLP119	right
720575940621268651	APDN3	right	21	720575940624472334	NA	AVLP210	right	52	720575940611644529	NA	DNp06	right
720575940621268651	APDN3	right	21	720575940624472334	NA	AVLP210	right	20	720575940612488341	DNpe045	DNp23	right
720575940621268651	APDN3	right	21	720575940624472334	NA	AVLP210	right	129	720575940617809181	DNpe058	CL304	right
720575940621268651	APDN3	right	21	720575940624472334	NA	AVLP210	right	40	720575940618314897	DNpe059	CL305	right
720575940621268651	APDN3	right	21	720575940624472334	NA	AVLP210	right	10	720575940619038493	DNpe042	CL262	right
720575940621268651	APDN3	right	21	720575940624472334	NA	AVLP210	right	8	720575940622843530	DNpe031	PVLP116	right
720575940621268651	APDN3	right	21	720575940624472334	NA	AVLP210	right	18	720575940622996579	DNg40	hb-5813056435	right
720575940621268651	APDN3	right	21	720575940624472334	NA	AVLP210	right	11	720575940624349993	DNpe059	CL305	left
720575940621268651	APDN3	right	21	720575940624472334	NA	AVLP210	right	11	720575940625090314	NA	DNa08	right
720575940621268651	APDN3	right	21	720575940624472334	NA	AVLP210	right	5	720575940626859283	DNpe088	CL139	right
720575940621268651	APDN3	right	21	720575940624472334	NA	AVLP210	right	7	720575940627432680	DNa04	PS015	right
720575940621268651	APDN3	right	21	720575940624472334	NA	AVLP210	right	39	720575940631520312	DNae017	DNa08	right
720575940621268651	APDN3	right	21	720575940624472334	NA	AVLP210	right	35	720575940641173632	DNpe058	CL304	left
720575940621268651	APDN3	right	21	720575940624472334	NA	AVLP210	right	6	720575940641278965	DNpe071	CL332	right
720575940621268651	APDN3	right	6	720575940625334970	NA	CL359	right	15	720575940605725873	DNpe072	DNp44	right
720575940621268651	APDN3	right	6	720575940625334970	NA	CL359	right	14	720575940619038493	DNpe042	CL262	right
720575940621268651	APDN3	right	6	720575940625334970	NA	CL359	right	14	720575940629502251	DNbe008	VES042	right
720575940621268651	APDN3	right	6	720575940625334970	NA	CL359	right	7	720575940630610042	NA	DNp32	right
720575940621268651	APDN3	right	6	720575940625334970	NA	CL359	right	5	720575940637618142	DNpe043	CL207	right
720575940621268651	APDN3	right	6	720575940625334970	NA	CL359	right	18	720575940641148149	DNpe070	DNp42	right
720575940621268651	APDN3	right	6	720575940625334970	NA	CL359	right	13	720575940641278965	DNpe071	CL332	right
720575940621268651	APDN3	right	30	720575940625355364	NA	CL156	right	47	720575940630610042	NA	DNp32	right
720575940621268651	APDN3	right	5	720575940625525739	NA	CL097	right	24	720575940617809181	DNpe058	CL304	right
720575940621268651	APDN3	right	5	720575940625525739	NA	CL097	right	47	720575940641173632	DNpe058	CL304	left
720575940621268651	APDN3	right	10	720575940627293370	CL075b	CL075	right	10	720575940614137907	DNpe096	CL324	left
720575940621268651	APDN3	right	10	720575940627293370	CL075b	CL075	right	21	720575940618594022	DNpe070	DNp42	left
720575940621268651	APDN3	right	10	720575940627293370	CL075b	CL075	right	12	720575940620153765	NA	DNp10	left
720575940621268651	APDN3	right	10	720575940627293370	CL075b	CL075	right	12	720575940620711334	NA	DNa09	right
720575940621268651	APDN3	right	10	720575940627293370	CL075b	CL075	right	8	720575940623122125	DNpe096	CL324	right
720575940621268651	APDN3	right	10	720575940627293370	CL075b	CL075	right	7	720575940641173632	DNpe058	CL304	left
720575940621268651	APDN3	right	24	720575940628732715	CL071a	CL071	right	8	720575940621157645	DNpe024	CL325	right
720575940621268651	APDN3	right	24	720575940628732715	CL071a	CL071	right	5	720575940629736720	DNae002	CL124	right
720575940621268651	APDN3	right	5	720575940630247235	NA	CL107	right	6	720575940617809181	DNpe058	CL304	right
720575940621268651	APDN3	right	5	720575940630247235	NA	CL107	right	13	720575940623122125	DNpe096	CL324	right
720575940621268651	APDN3	right	5	720575940630796115	CB3532	NA	right	5	720575940607378633	DNpe039	CL306	left
720575940621268651	APDN3	right	5	720575940630796115	CB3532	NA	right	5	720575940610505006	DNpe095	PVLP119	right
720575940621268651	APDN3	right	5	720575940630796115	CB3532	NA	right	8	720575940621554112	DNpe031	PVLP116	right
720575940621268651	APDN3	right	5	720575940630796115	CB3532	NA	right	5	720575940626806046	DNpe039	CL306	right
720575940621268651	APDN3	right	5	720575940630796115	CB3532	NA	right	10	720575940627750216	DNpe031	PVLP116	left
720575940621268651	APDN3	right	5	720575940630796115	CB3532	NA	right	7	720575940628437291	DNp35	PVLP136	left
720575940621268651	APDN3	right	5	720575940630796115	CB3532	NA	right	5	720575940628858640	DNpe057	AVLP499	right
720575940621268651	APDN3	right	5	720575940630796115	CB3532	NA	right	7	720575940633095137	DNpe060	DNp09	right
720575940621268651	APDN3	right	5	720575940630796115	CB3532	NA	right	17	720575940634750871	DNpe031	PVLP116	left
720575940621268651	APDN3	right	38	720575940632717408	CB1823	NA	right	8	720575940620038779	DNpe075	PS293	right
720575940621268651	APDN3	right	17	720575940634425439	CB2808	NA	right	8	720575940614581410	DNpe087	CL247	right
720575940621268651	APDN3	right	17	720575940634425439	CB2808	NA	right	9	720575940617809181	DNpe058	CL304	right
720575940621268651	APDN3	right	17	720575940634425439	CB2808	NA	right	5	720575940619116061	DNbe002	NA	right
720575940621268651	APDN3	right	17	720575940634425439	CB2808	NA	right	7	720575940637126007	DNpe084	VES055	right
720575940621268651	APDN3	right	17	720575940634425439	CB2808	NA	right	8	720575940645258606	DNpe087	CL247	left
720575940621268651	APDN3	right	11	720575940638917027	NA	CL186	right	17	720575940614581410	DNpe087	CL247	right
720575940621268651	APDN3	right	11	720575940638917027	NA	CL186	right	24	720575940619678366	NA	DNp10	right
720575940621268651	APDN3	right	11	720575940638917027	NA	CL186	right	79	720575940620038779	DNpe075	PS293	right
720575940621268651	APDN3	right	11	720575940638917027	NA	CL186	right	6	720575940645258606	DNpe087	CL247	left
720575940621268651	APDN3	right	6	720575940639438208	CL075a	CL075	right	34	720575940617809181	DNpe058	CL304	right
720575940621268651	APDN3	right	6	720575940639438208	CL075a	CL075	right	10	720575940623122125	DNpe096	CL324	right
720575940621268651	APDN3	right	6	720575940639438208	CL075a	CL075	right	14	720575940641173632	DNpe058	CL304	left
720575940621384101	s-CPDN3C	left	8	720575940612153842	NA	SMP537	right	11	720575940623014695	DNpe033	SMP289	right
720575940621384101	s-CPDN3C	left	18	720575940614572542	NA	SMP545	left	10	720575940611756723	DNge200	NA	right
720575940621384101	s-CPDN3C	left	18	720575940614572542	NA	SMP545	left	7	720575940612648106	DNge202	NA	left
720575940621384101	s-CPDN3C	left	18	720575940614572542	NA	SMP545	left	9	720575940630665210	DNg28	NA	left
720575940621384101	s-CPDN3C	left	18	720575940614572542	NA	SMP545	left	8	720575940632877869	DNge202	NA	right
720575940621384101	s-CPDN3C	left	20	720575940616201309	NA	SMP537	left	9	720575940619451989	DNpe033	SMP289	left
720575940621384101	s-CPDN3C	left	20	720575940616201309	NA	SMP537	left	13	720575940629509948	NA	DNp25	left
720575940621384101	s-CPDN3C	left	7	720575940619451989	DNpe033	SMP289	left	7	720575940608409355	DNpe035	SMP601	left
720575940621384101	s-CPDN3C	left	7	720575940619451989	DNpe033	SMP289	left	15	720575940630697078	DNge216	NA	left
720575940621384101	s-CPDN3C	left	7	720575940619451989	DNpe033	SMP289	left	16	720575940631110095	DNge216	NA	right
720575940621384101	s-CPDN3C	left	7	720575940619451989	DNpe033	SMP289	left	5	720575940632524559	DNge205	NA	right
720575940621384101	s-CPDN3C	left	31	720575940621861133	NA	SMP537	left	7	720575940629509948	NA	DNp25	left
720575940621384101	s-CPDN3C	left	13	720575940622319715	NA	SMP286	left	6	720575940614185366	DNpe034	SMP486_b	right
720575940621384101	s-CPDN3C	left	13	720575940622319715	NA	SMP286	left	8	720575940615559892	DNpe034	SMP486_b	left
720575940621384101	s-CPDN3C	left	13	720575940622319715	NA	SMP286	left	8	720575940622040419	DNpe044	SMP479	left
720575940621384101	s-CPDN3C	left	13	720575940622319715	NA	SMP286	left	5	720575940627921182	oviDNa_a	oviDNa	left
720575940621384101	s-CPDN3C	left	13	720575940622319715	NA	SMP286	left	5	720575940632407826	DNge205	NA	left
720575940621384101	s-CPDN3C	left	7	720575940626449158	NA	DNd01	left	15	720575940612692889	DNge198	NA	left
720575940621384101	s-CPDN3C	left	7	720575940626449158	NA	DNd01	left	15	720575940619757366	DNg27	NA	left
720575940621384101	s-CPDN3C	left	7	720575940626449158	NA	DNd01	left	8	720575940644666660	DNg27	NA	right
720575940621384101	s-CPDN3C	left	23	720575940638954611	NA	SMP335	left	7	720575940619451989	DNpe033	SMP289	left
720575940621384101	s-CPDN3C	left	7	720575940650635641	NA	SMP373	left	17	720575940646160948	DNpe048	SMP367	left
720575940621384101	s-CPDN3C	left	7	720575940651601910	NA	DNd01	left	32	720575940612692889	DNge198	NA	left
720575940621384101	s-CPDN3C	left	7	720575940651601910	NA	DNd01	left	7	720575940619757366	DNg27	NA	left
720575940621384101	s-CPDN3C	left	7	720575940651601910	NA	DNd01	left	7	720575940639242303	DNpe053	SMP454	right
720575940621490416	s-CPDN3B	right	6	720575940632623842	NA	SMP373	right	8	720575940617448331	DNpe048	SMP367	right
720575940621490416	s-CPDN3B	right	6	720575940632623842	NA	SMP373	right	5	720575940623014695	DNpe033	SMP289	right
720575940621490416	s-CPDN3B	right	6	720575940632623842	NA	SMP373	right	9	720575940646160948	DNpe048	SMP367	left
720575940621542141	s-CPDN3E	right	10	720575940610959589	NA	CL086_a,CL086_d	right	7	720575940623122125	DNpe096	CL324	right
720575940621542141	s-CPDN3E	right	10	720575940610959589	NA	CL086_a,CL086_d	right	6	720575940629155227	DNpe021	CL307	right
720575940621542141	s-CPDN3E	right	6	720575940613682858	NA	CL089_a	right	15	720575940623122125	DNpe096	CL324	right
720575940621542141	s-CPDN3E	right	6	720575940613682858	NA	CL089_a	right	6	720575940629155227	DNpe021	CL307	right
720575940621542141	s-CPDN3E	right	5	720575940620299617	NA	CL086_a,CL086_d	right	19	720575940623122125	DNpe096	CL324	right
720575940621542141	s-CPDN3E	right	8	720575940622062433	NA	CL086_a,CL086_d	right	24	720575940623122125	DNpe096	CL324	right
720575940621638593	DN1pB	right	7	720575940614519157	CB3764	NA	right	8	720575940617448331	DNpe048	SMP367	right
720575940621638593	DN1pB	right	5	720575940623701768	NA	SMP582	left	5	720575940605300140	DNg26	NA	right
720575940621638593	DN1pB	right	5	720575940623701768	NA	SMP582	left	6	720575940610610841	DNg26	NA	right
720575940621638593	DN1pB	right	5	720575940623701768	NA	SMP582	left	7	720575940617448331	DNpe048	SMP367	right
720575940621638593	DN1pB	right	5	720575940624375113	CB3508	NA	right	16	720575940617448331	DNpe048	SMP367	right
720575940621638593	DN1pB	right	5	720575940625749842	CB2843	NA	right	5	720575940623014695	DNpe033	SMP289	right
720575940621638593	DN1pB	right	9	720575940627514267	CB3095	NA	right	9	720575940606704562	DNpe041	SMP290	right
720575940621638593	DN1pB	right	31	720575940632623842	NA	SMP373	right	8	720575940617448331	DNpe048	SMP367	right
720575940621638593	DN1pB	right	31	720575940632623842	NA	SMP373	right	5	720575940623014695	DNpe033	SMP289	right
720575940621638593	DN1pB	right	31	720575940632623842	NA	SMP373	right	9	720575940646160948	DNpe048	SMP367	left
720575940621638593	DN1pB	right	5	720575940650635641	NA	SMP373	left	17	720575940646160948	DNpe048	SMP367	left
720575940621845530	s-CPDN3D	left	5	720575940622213545	NA	SMP161	left	31	720575940628731140	NA	DNp27	left
720575940621845530	s-CPDN3D	left	10	720575940623139341	SMP162c	SMP162	left	12	720575940629736720	DNae002	CL124	right
720575940621845530	s-CPDN3D	left	10	720575940623139341	SMP162c	SMP162	left	23	720575940631333195	DNae002	CL124	left
720575940621845530	s-CPDN3D	left	10	720575940623139341	SMP162c	SMP162	left	6	720575940646160948	DNpe048	SMP367	left
720575940621845530	s-CPDN3D	left	24	720575940623218359	NA	SMP346	left	7	720575940646160948	DNpe048	SMP367	left
720575940621845530	s-CPDN3D	left	19	720575940629414972	NA	SMP346	left	8	720575940646160948	DNpe048	SMP367	left
720575940621845530	s-CPDN3D	left	6	720575940633615820	NA	SMP368	left	13	720575940613403890	DNpe076	SMP462	left
720575940621845530	s-CPDN3D	left	6	720575940633615820	NA	SMP368	left	6	720575940617448331	DNpe048	SMP367	right
720575940621845530	s-CPDN3D	left	6	720575940633615820	NA	SMP368	left	5	720575940621031006	DNpe076	SMP462	right
720575940621861133	DN1pD	left	28	720575940608379915	NA	SMP531	left	5	720575940646160948	DNpe048	SMP367	left
720575940621861133	DN1pD	left	41	720575940614572542	NA	SMP545	left	10	720575940611756723	DNge200	NA	right
720575940621861133	DN1pD	left	41	720575940614572542	NA	SMP545	left	7	720575940612648106	DNge202	NA	left
720575940621861133	DN1pD	left	41	720575940614572542	NA	SMP545	left	9	720575940630665210	DNg28	NA	left
720575940621861133	DN1pD	left	41	720575940614572542	NA	SMP545	left	8	720575940632877869	DNge202	NA	right
720575940621861133	DN1pD	left	12	720575940618791515	NA	DNd01	right	15	720575940604470956	DNge198	NA	right
720575940621861133	DN1pD	left	12	720575940618791515	NA	DNd01	right	18	720575940619757366	DNg27	NA	left
720575940621861133	DN1pD	left	12	720575940618791515	NA	DNd01	right	24	720575940644666660	DNg27	NA	right
720575940621861133	DN1pD	left	5	720575940622319715	NA	SMP286	left	6	720575940614185366	DNpe034	SMP486_b	right
720575940621861133	DN1pD	left	5	720575940622319715	NA	SMP286	left	8	720575940615559892	DNpe034	SMP486_b	left
720575940621861133	DN1pD	left	5	720575940622319715	NA	SMP286	left	8	720575940622040419	DNpe044	SMP479	left
720575940621861133	DN1pD	left	5	720575940622319715	NA	SMP286	left	5	720575940627921182	oviDNa_a	oviDNa	left
720575940621861133	DN1pD	left	5	720575940622319715	NA	SMP286	left	5	720575940632407826	DNge205	NA	left
720575940621861133	DN1pD	left	12	720575940622839786	NA	DNd01	right	14	720575940604470956	DNge198	NA	right
720575940621861133	DN1pD	left	12	720575940622839786	NA	DNd01	right	19	720575940619757366	DNg27	NA	left
720575940621861133	DN1pD	left	12	720575940622839786	NA	DNd01	right	5	720575940624402173	DNpe053	SMP454	left
720575940621861133	DN1pD	left	12	720575940622839786	NA	DNd01	right	20	720575940644666660	DNg27	NA	right
720575940621861133	DN1pD	left	7	720575940623777065	NA	SMP545	right	11	720575940611756723	DNge200	NA	right
720575940621861133	DN1pD	left	7	720575940623777065	NA	SMP545	right	5	720575940628669545	DNge082	NA	right
720575940621861133	DN1pD	left	7	720575940623777065	NA	SMP545	right	9	720575940632161311	DNge010	NA	right
720575940621861133	DN1pD	left	7	720575940623777065	NA	SMP545	right	9	720575940632877869	DNge202	NA	right
720575940621861133	DN1pD	left	35	720575940626449158	NA	DNd01	left	15	720575940612692889	DNge198	NA	left
720575940621861133	DN1pD	left	35	720575940626449158	NA	DNd01	left	15	720575940619757366	DNg27	NA	left
720575940621861133	DN1pD	left	35	720575940626449158	NA	DNd01	left	8	720575940644666660	DNg27	NA	right
720575940621861133	DN1pD	left	7	720575940629509948	NA	DNp25	left	5	720575940621667693	DNg28	NA	left
720575940621861133	DN1pD	left	7	720575940629509948	NA	DNp25	left	17	720575940630665210	DNg28	NA	left
720575940621861133	DN1pD	left	7	720575940629509948	NA	DNp25	left	63	720575940630697078	DNge216	NA	left
720575940621861133	DN1pD	left	7	720575940629509948	NA	DNp25	left	65	720575940631110095	DNge216	NA	right
720575940621861133	DN1pD	left	11	720575940634826095	NA	SMP533	left	5	720575940646160948	DNpe048	SMP367	left
720575940621861133	DN1pD	left	33	720575940651601910	NA	DNd01	left	32	720575940612692889	DNge198	NA	left
720575940621861133	DN1pD	left	33	720575940651601910	NA	DNd01	left	7	720575940619757366	DNg27	NA	left
720575940621861133	DN1pD	left	33	720575940651601910	NA	DNd01	left	7	720575940639242303	DNpe053	SMP454	right
720575940622228999	DN1pA	right	6	720575940614365923	CB3508	NA	left	23	720575940646160948	DNpe048	SMP367	left
720575940622228999	DN1pA	right	5	720575940618378708	CB3612	NA	right	15	720575940623014695	DNpe033	SMP289	right
720575940622228999	DN1pA	right	6	720575940620070558	CB3508	NA	left	13	720575940646160948	DNpe048	SMP367	left
720575940622228999	DN1pA	right	8	720575940624375113	CB3508	NA	right	16	720575940617448331	DNpe048	SMP367	right
720575940622228999	DN1pA	right	32	720575940625254636	s-LNva	s-LNv	left	6	720575940628731140	NA	DNp27	left
720575940622228999	DN1pA	right	8	720575940630152076	CB3508	NA	left	8	720575940646160948	DNpe048	SMP367	left
720575940622228999	DN1pA	right	5	720575940631372764	CB3508	NA	left	16	720575940646160948	DNpe048	SMP367	left
720575940622228999	DN1pA	right	5	720575940631989473	LNdb	LNd	left	7	720575940628731140	NA	DNp27	left
720575940622228999	DN1pA	right	7	720575940636231145	CB3626	NA	left	7	720575940619451989	DNpe033	SMP289	left
720575940622228999	DN1pA	right	15	720575940654676385	LNdb	LNd	right	9	720575940617448331	DNpe048	SMP367	right
720575940622228999	DN1pA	right	15	720575940654676385	LNdb	LNd	right	5	720575940628731140	NA	DNp27	left
720575940622378474	s-CPDN3B	right	5	720575940626118552	NA	SMP534	right	10	720575940617448331	DNpe048	SMP367	right
720575940622378474	s-CPDN3B	right	5	720575940626118552	NA	SMP534	right	8	720575940624402173	DNpe053	SMP454	left
720575940622398836	DN1pA	left	7	720575940611617838	LNdb	LNd	right	8	720575940628731140	NA	DNp27	left
720575940622398836	DN1pA	left	9	720575940614365923	CB3508	NA	left	23	720575940646160948	DNpe048	SMP367	left
720575940622398836	DN1pA	left	7	720575940618378708	CB3612	NA	right	15	720575940623014695	DNpe033	SMP289	right
720575940622398836	DN1pA	left	11	720575940620070558	CB3508	NA	left	13	720575940646160948	DNpe048	SMP367	left
720575940622398836	DN1pA	left	6	720575940623035742	CB1709	NA	right	8	720575940617448331	DNpe048	SMP367	right
720575940622398836	DN1pA	left	5	720575940623365813	CB3626	NA	left	5	720575940619451989	DNpe033	SMP289	left
720575940622398836	DN1pA	left	5	720575940624375113	CB3508	NA	right	16	720575940617448331	DNpe048	SMP367	right
720575940622398836	DN1pA	left	13	720575940625254636	s-LNva	s-LNv	left	6	720575940628731140	NA	DNp27	left
720575940622398836	DN1pA	left	7	720575940626644486	CB3612	NA	right	13	720575940617448331	DNpe048	SMP367	right
720575940622398836	DN1pA	left	7	720575940626644486	CB3612	NA	right	16	720575940623014695	DNpe033	SMP289	right
720575940622398836	DN1pA	left	8	720575940631372764	CB3508	NA	left	16	720575940646160948	DNpe048	SMP367	left
720575940622398836	DN1pA	left	9	720575940631989473	LNdb	LNd	left	7	720575940628731140	NA	DNp27	left
720575940622398836	DN1pA	left	10	720575940632512015	CB3612	NA	left	10	720575940619451989	DNpe033	SMP289	left
720575940622398836	DN1pA	left	10	720575940632512015	CB3612	NA	left	10	720575940646160948	DNpe048	SMP367	left
720575940622398836	DN1pA	left	9	720575940632575388	CB3508	NA	right	22	720575940617448331	DNpe048	SMP367	right
720575940622398836	DN1pA	left	5	720575940633954808	CB3508	NA	right	22	720575940617448331	DNpe048	SMP367	right
720575940622398836	DN1pA	left	5	720575940634904677	CB3626	NA	right	9	720575940623014695	DNpe033	SMP289	right
720575940622398836	DN1pA	left	8	720575940654676385	LNdb	LNd	right	9	720575940617448331	DNpe048	SMP367	right
720575940622398836	DN1pA	left	8	720575940654676385	LNdb	LNd	right	5	720575940628731140	NA	DNp27	left
720575940622597078	s-CPDN3A	left	10	720575940622213545	NA	SMP161	left	31	720575940628731140	NA	DNp27	left
720575940622597078	s-CPDN3A	left	7	720575940623218359	NA	SMP346	left	7	720575940646160948	DNpe048	SMP367	left
720575940622597078	s-CPDN3A	left	5	720575940624162597	NA	SMP517,SMP518,SMP519	left	7	720575940608409355	DNpe035	SMP601	left
720575940622597078	s-CPDN3A	left	5	720575940624162597	NA	SMP517,SMP518,SMP519	left	8	720575940617448331	DNpe048	SMP367	right
720575940622597078	s-CPDN3A	left	5	720575940624162597	NA	SMP517,SMP518,SMP519	left	6	720575940646160948	DNpe048	SMP367	left
720575940622700531	s-CPDN3C	right	6	720575940612153842	NA	SMP537	right	11	720575940623014695	DNpe033	SMP289	right
720575940622700531	s-CPDN3C	right	8	720575940613262259	NA	SMP537	right	8	720575940611782874	NA	DNp25	right
720575940622700531	s-CPDN3C	right	8	720575940613262259	NA	SMP537	right	12	720575940623014695	DNpe033	SMP289	right
720575940622700531	s-CPDN3C	right	8	720575940618791515	NA	DNd01	right	15	720575940604470956	DNge198	NA	right
720575940622700531	s-CPDN3C	right	8	720575940618791515	NA	DNd01	right	18	720575940619757366	DNg27	NA	left
720575940622700531	s-CPDN3C	right	8	720575940618791515	NA	DNd01	right	24	720575940644666660	DNg27	NA	right
720575940622700531	s-CPDN3C	right	6	720575940621103495	CB1791	NA	right	7	720575940617448331	DNpe048	SMP367	right
720575940622700531	s-CPDN3C	right	15	720575940622839786	NA	DNd01	right	14	720575940604470956	DNge198	NA	right
720575940622700531	s-CPDN3C	right	15	720575940622839786	NA	DNd01	right	19	720575940619757366	DNg27	NA	left
720575940622700531	s-CPDN3C	right	15	720575940622839786	NA	DNd01	right	5	720575940624402173	DNpe053	SMP454	left
720575940622700531	s-CPDN3C	right	15	720575940622839786	NA	DNd01	right	20	720575940644666660	DNg27	NA	right
720575940622700531	s-CPDN3C	right	10	720575940626067033	CB3572	NA	right	5	720575940623014695	DNpe033	SMP289	right
720575940622700531	s-CPDN3C	right	5	720575940627062424	CB1791	NA	right	8	720575940617448331	DNpe048	SMP367	right
720575940622700531	s-CPDN3C	right	10	720575940627447401	CB1791	NA	right	5	720575940617448331	DNpe048	SMP367	right
720575940622700531	s-CPDN3C	right	6	720575940631008824	CB0594	NA	right	11	720575940608409355	DNpe035	SMP601	left
720575940622700531	s-CPDN3C	right	6	720575940631008824	CB0594	NA	right	34	720575940610173048	DNg28	NA	right
720575940622700531	s-CPDN3C	right	6	720575940631008824	CB0594	NA	right	10	720575940610715346	DNpe035	SMP601	right
720575940622700531	s-CPDN3C	right	6	720575940631008824	CB0594	NA	right	5	720575940618936710	DNpe086	hb-1791391565	right
720575940622700531	s-CPDN3C	right	6	720575940631008824	CB0594	NA	right	127	720575940620878785	DNpe092	NA	right
720575940622700531	s-CPDN3C	right	6	720575940631008824	CB0594	NA	right	13	720575940621667693	DNg28	NA	left
720575940622700531	s-CPDN3C	right	6	720575940631008824	CB0594	NA	right	38	720575940623925173	DNpe092	NA	left
720575940622700531	s-CPDN3C	right	6	720575940631008824	CB0594	NA	right	6	720575940630665210	DNg28	NA	left
720575940622700531	s-CPDN3C	right	6	720575940631008824	CB0594	NA	right	35	720575940630980559	DNg28	NA	right
720575940622700531	s-CPDN3C	right	6	720575940631008824	CB0594	NA	right	29	720575940647471395	DNpe036	NA	left
720575940622700531	s-CPDN3C	right	6	720575940631008824	CB0594	NA	right	33	720575940648654468	DNpe036	NA	right
720575940622821731	s-CPDN3E	left	5	720575940610537170	NA	SMP339	left	5	720575940628731140	NA	DNp27	left
720575940622821731	s-CPDN3E	left	5	720575940626571602	NA	SMP168	left	19	720575940620354836	DNp14	SMP585	right
720575940622821731	s-CPDN3E	left	5	720575940626571602	NA	SMP168	left	43	720575940640747352	DNp14	SMP585	left
720575940622821731	s-CPDN3E	left	7	720575940627011605	NA	CL086_a,CL086_d	left	6	720575940624402173	DNpe053	SMP454	left
720575940622821731	s-CPDN3E	left	6	720575940636671198	NA	CL086_a,CL086_d	left	6	720575940606179686	DNpe021	CL307	left
720575940622821731	s-CPDN3E	left	6	720575940636671198	NA	CL086_a,CL086_d	left	11	720575940614137907	DNpe096	CL324	left
720575940622821731	s-CPDN3E	left	6	720575940636671198	NA	CL086_a,CL086_d	left	5	720575940624402173	DNpe053	SMP454	left
720575940622821731	s-CPDN3E	left	6	720575940646386308	NA	SMP425	left	11	720575940631333195	DNae002	CL124	left
720575940622852359	s-CPDN3C	right	17	720575940612153842	NA	SMP537	right	11	720575940623014695	DNpe033	SMP289	right
720575940622852359	s-CPDN3C	right	20	720575940612391464	SMP532a	SMP532	right	5	720575940637618142	DNpe043	CL207	right
720575940622852359	s-CPDN3C	right	19	720575940613262259	NA	SMP537	right	8	720575940611782874	NA	DNp25	right
720575940622852359	s-CPDN3C	right	19	720575940613262259	NA	SMP537	right	12	720575940623014695	DNpe033	SMP289	right
720575940622852359	s-CPDN3C	right	12	720575940616201309	NA	SMP537	left	9	720575940619451989	DNpe033	SMP289	left
720575940622852359	s-CPDN3C	right	12	720575940616201309	NA	SMP537	left	13	720575940629509948	NA	DNp25	left
720575940622852359	s-CPDN3C	right	10	720575940618791515	NA	DNd01	right	15	720575940604470956	DNge198	NA	right
720575940622852359	s-CPDN3C	right	10	720575940618791515	NA	DNd01	right	18	720575940619757366	DNg27	NA	left
720575940622852359	s-CPDN3C	right	10	720575940618791515	NA	DNd01	right	24	720575940644666660	DNg27	NA	right
720575940622852359	s-CPDN3C	right	5	720575940621861133	NA	SMP537	left	7	720575940629509948	NA	DNp25	left
720575940622852359	s-CPDN3C	right	8	720575940622839786	NA	DNd01	right	14	720575940604470956	DNge198	NA	right
720575940622852359	s-CPDN3C	right	8	720575940622839786	NA	DNd01	right	19	720575940619757366	DNg27	NA	left
720575940622852359	s-CPDN3C	right	8	720575940622839786	NA	DNd01	right	5	720575940624402173	DNpe053	SMP454	left
720575940622852359	s-CPDN3C	right	8	720575940622839786	NA	DNd01	right	20	720575940644666660	DNg27	NA	right
720575940622852359	s-CPDN3C	right	14	720575940623777065	NA	SMP545	right	11	720575940611756723	DNge200	NA	right
720575940622852359	s-CPDN3C	right	14	720575940623777065	NA	SMP545	right	5	720575940628669545	DNge082	NA	right
720575940622852359	s-CPDN3C	right	14	720575940623777065	NA	SMP545	right	9	720575940632161311	DNge010	NA	right
720575940622852359	s-CPDN3C	right	14	720575940623777065	NA	SMP545	right	9	720575940632877869	DNge202	NA	right
720575940622852359	s-CPDN3C	right	12	720575940629201724	NA	SMP335	right	5	720575940623014695	DNpe033	SMP289	right
720575940623003405	LNd_CRYn	right	7	720575940616483284	SMP162c	SMP162	right	35	720575940631333195	DNae002	CL124	left
720575940623003405	LNd_CRYn	right	5	720575940618836801	CB2021	NA	right	6	720575940620757748	DNpe041	SMP290	left
720575940623003405	LNd_CRYn	right	5	720575940620199872	CB2274	NA	right	5	720575940630610042	NA	DNp32	right
720575940623003405	LNd_CRYn	right	7	720575940624430364	CB1379	NA	right	10	720575940620757748	DNpe041	SMP290	left
720575940623003405	LNd_CRYn	right	6	720575940626067033	CB3572	NA	right	5	720575940623014695	DNpe033	SMP289	right
720575940623003405	LNd_CRYn	right	7	720575940626641939	CB3572	NA	right	14	720575940623014695	DNpe033	SMP289	right
720575940623003405	LNd_CRYn	right	11	720575940629201724	NA	SMP335	right	5	720575940623014695	DNpe033	SMP289	right
720575940623003405	LNd_CRYn	right	18	720575940629298679	NA	SMP334	right	7	720575940615559892	DNpe034	SMP486_b	left
720575940623003405	LNd_CRYn	right	8	720575940630309391	SMP162b	SMP162	right	8	720575940629736720	DNae002	CL124	right
720575940623003405	LNd_CRYn	right	8	720575940630309391	SMP162b	SMP162	right	19	720575940631333195	DNae002	CL124	left
720575940623003405	LNd_CRYn	right	5	720575940631098947	NA	SMP346	right	10	720575940617448331	DNpe048	SMP367	right
720575940623003405	LNd_CRYn	right	6	720575940635707543	CB3118	NA	right	12	720575940617448331	DNpe048	SMP367	right
720575940623003405	LNd_CRYn	right	5	720575940637798771	CB0993	NA	right	5	720575940617904208	DNpe089	DSKMP1B	right
720575940623035742	s-CPDN3C	right	5	720575940617297620	CB2165	NA	right	9	720575940606866377	DNge163	NA	right
720575940623035742	s-CPDN3C	right	5	720575940617297620	CB2165	NA	right	7	720575940635179871	DNge163	NA	left
720575940623035742	s-CPDN3C	right	14	720575940623701768	NA	SMP582	left	5	720575940605300140	DNg26	NA	right
720575940623035742	s-CPDN3C	right	14	720575940623701768	NA	SMP582	left	6	720575940610610841	DNg26	NA	right
720575940623035742	s-CPDN3C	right	14	720575940623701768	NA	SMP582	left	7	720575940617448331	DNpe048	SMP367	right
720575940623035742	s-CPDN3C	right	7	720575940626067033	CB3572	NA	right	5	720575940623014695	DNpe033	SMP289	right
720575940623035742	s-CPDN3C	right	6	720575940626641939	CB3572	NA	right	14	720575940623014695	DNpe033	SMP289	right
720575940623035742	s-CPDN3C	right	6	720575940661302657	NA	SMP368	right	27	720575940621031006	DNpe076	SMP462	right
720575940623036254	DN2	left	6	720575940618726765	CB1984	NA	right	23	720575940637618142	DNpe043	CL207	right
720575940623036254	DN2	left	5	720575940621591815	CB3536	NA	right	9	720575940617448331	DNpe048	SMP367	right
720575940623036254	DN2	left	5	720575940621591815	CB3536	NA	right	5	720575940624991495	DNge172	NA	left
720575940623036766	DN1pA	right	8	720575940611617838	LNdb	LNd	right	8	720575940628731140	NA	DNp27	left
720575940623036766	DN1pA	right	5	720575940611782874	NA	DNp25	right	8	720575940610173048	DNg28	NA	right
720575940623036766	DN1pA	right	5	720575940611782874	NA	DNp25	right	8	720575940621667693	DNg28	NA	left
720575940623036766	DN1pA	right	5	720575940611782874	NA	DNp25	right	5	720575940630665210	DNg28	NA	left
720575940623036766	DN1pA	right	5	720575940611782874	NA	DNp25	right	70	720575940630697078	DNge216	NA	left
720575940623036766	DN1pA	right	5	720575940611782874	NA	DNp25	right	6	720575940630980559	DNg28	NA	right
720575940623036766	DN1pA	right	5	720575940611782874	NA	DNp25	right	55	720575940631110095	DNge216	NA	right
720575940623036766	DN1pA	right	5	720575940611782874	NA	DNp25	right	6	720575940631643532	DNge213	NA	right
720575940623036766	DN1pA	right	5	720575940623365813	CB3626	NA	left	5	720575940619451989	DNpe033	SMP289	left
720575940623036766	DN1pA	right	7	720575940624375113	CB3508	NA	right	16	720575940617448331	DNpe048	SMP367	right
720575940623036766	DN1pA	right	20	720575940625254636	s-LNva	s-LNv	left	6	720575940628731140	NA	DNp27	left
720575940623036766	DN1pA	right	6	720575940626580528	CB3612	NA	left	10	720575940619451989	DNpe033	SMP289	left
720575940623036766	DN1pA	right	9	720575940631989473	LNdb	LNd	left	7	720575940628731140	NA	DNp27	left
720575940623036766	DN1pA	right	5	720575940632575388	CB3508	NA	right	22	720575940617448331	DNpe048	SMP367	right
720575940623036766	DN1pA	right	6	720575940654676385	LNdb	LNd	right	9	720575940617448331	DNpe048	SMP367	right
720575940623036766	DN1pA	right	6	720575940654676385	LNdb	LNd	right	5	720575940628731140	NA	DNp27	left
720575940623055433	s-CPDN3E	right	15	720575940610959589	NA	CL086_a,CL086_d	right	7	720575940623122125	DNpe096	CL324	right
720575940623055433	s-CPDN3E	right	15	720575940610959589	NA	CL086_a,CL086_d	right	6	720575940629155227	DNpe021	CL307	right
720575940623224504	s-CPDN3C	right	10	720575940622839786	NA	DNd01	right	14	720575940604470956	DNge198	NA	right
720575940623224504	s-CPDN3C	right	10	720575940622839786	NA	DNd01	right	19	720575940619757366	DNg27	NA	left
720575940623224504	s-CPDN3C	right	10	720575940622839786	NA	DNd01	right	5	720575940624402173	DNpe053	SMP454	left
720575940623224504	s-CPDN3C	right	10	720575940622839786	NA	DNd01	right	20	720575940644666660	DNg27	NA	right
720575940623224504	s-CPDN3C	right	7	720575940626067033	CB3572	NA	right	5	720575940623014695	DNpe033	SMP289	right
720575940623224504	s-CPDN3C	right	5	720575940626641939	CB3572	NA	right	14	720575940623014695	DNpe033	SMP289	right
720575940623286271	l-CPDN3	left	15	720575940605033504	NA	SLP358	right	17	720575940630610042	NA	DNp32	right
720575940623286271	l-CPDN3	left	15	720575940605033504	NA	SLP358	right	7	720575940646173748	oviDNa_b	SLP410	right
720575940623286271	l-CPDN3	left	8	720575940609641284	NA	SLP064	right	13	720575940610715346	DNpe035	SMP601	right
720575940623286271	l-CPDN3	left	12	720575940611514074	CB3054	NA	left	6	720575940623142426	DNpe043	CL207	left
720575940623286271	l-CPDN3	left	8	720575940611785585	CB3203	NA	right	5	720575940637618142	DNpe043	CL207	right
720575940623286271	l-CPDN3	left	36	720575940612251055	CB3054	NA	right	5	720575940637618142	DNpe043	CL207	right
720575940623286271	l-CPDN3	left	6	720575940614775592	NA	PAL01	left	8	720575940617448331	DNpe048	SMP367	right
720575940623286271	l-CPDN3	left	6	720575940614775592	NA	PAL01	left	5	720575940646160948	DNpe048	SMP367	left
720575940623286271	l-CPDN3	left	6	720575940615990578	cL10	NA	left	7	720575940628731140	NA	DNp27	left
720575940623286271	l-CPDN3	left	37	720575940617947771	CB3054	NA	right	16	720575940637618142	DNpe043	CL207	right
720575940623286271	l-CPDN3	left	15	720575940618802811	NA	CL356	right	10	720575940610505006	DNpe095	PVLP119	right
720575940623286271	l-CPDN3	left	15	720575940618802811	NA	CL356	right	9	720575940623019544	DNae016	VES008	right
720575940623286271	l-CPDN3	left	15	720575940618802811	NA	CL356	right	7	720575940624121161	DNpe027	PS166	right
720575940623286271	l-CPDN3	left	15	720575940618802811	NA	CL356	right	13	720575940624874983	DNae010	PS012	right
720575940623286271	l-CPDN3	left	5	720575940619751339	NA	SMP061,SMP062	right	6	720575940621031006	DNpe076	SMP462	right
720575940623286271	l-CPDN3	left	5	720575940622658317	NA	SLP270	right	14	720575940605725873	DNpe072	DNp44	right
720575940623286271	l-CPDN3	left	5	720575940622658317	NA	SLP270	right	18	720575940611782874	NA	DNp25	right
720575940623286271	l-CPDN3	left	5	720575940622658317	NA	SLP270	right	12	720575940627582724	DNpe072	DNp44	left
720575940623286271	l-CPDN3	left	7	720575940625748764	WED092b	WED092	right	6	720575940631270162	NA	DNg30	left
720575940623286271	l-CPDN3	left	5	720575940626571602	NA	SMP168	left	19	720575940620354836	DNp14	SMP585	right
720575940623286271	l-CPDN3	left	5	720575940626571602	NA	SMP168	left	43	720575940640747352	DNp14	SMP585	left
720575940623286271	l-CPDN3	left	49	720575940626887055	CB3054	NA	right	13	720575940637618142	DNpe043	CL207	right
720575940623286271	l-CPDN3	left	7	720575940627071251	NA	CL356	left	6	720575940608145026	DNpe027	PS166	left
720575940623286271	l-CPDN3	left	7	720575940627071251	NA	CL356	left	18	720575940611735514	DNae016	VES008	left
720575940623286271	l-CPDN3	left	7	720575940627071251	NA	CL356	left	14	720575940625094325	DNae010	PS012	left
720575940623286271	l-CPDN3	left	7	720575940627071251	NA	CL356	left	8	720575940627582724	DNpe072	DNp44	left
720575940623286271	l-CPDN3	left	7	720575940627357457	NA	PAL01	right	9	720575940617448331	DNpe048	SMP367	right
720575940623286271	l-CPDN3	left	7	720575940627357457	NA	PAL01	right	5	720575940624402173	DNpe053	SMP454	left
720575940623286271	l-CPDN3	left	7	720575940627357457	NA	PAL01	right	6	720575940646160948	DNpe048	SMP367	left
720575940623286271	l-CPDN3	left	19	720575940628393713	NA	CL356	right	17	720575940610505006	DNpe095	PVLP119	right
720575940623286271	l-CPDN3	left	19	720575940628393713	NA	CL356	right	6	720575940620561840	DNpe001	IB111	right
720575940623286271	l-CPDN3	left	19	720575940628393713	NA	CL356	right	14	720575940623019544	DNae016	VES008	right
720575940623286271	l-CPDN3	left	19	720575940628393713	NA	CL356	right	11	720575940624121161	DNpe027	PS166	right
720575940623286271	l-CPDN3	left	19	720575940628393713	NA	CL356	right	15	720575940624874983	DNae010	PS012	right
720575940623286271	l-CPDN3	left	11	720575940629201724	NA	SMP335	right	5	720575940623014695	DNpe033	SMP289	right
720575940623286271	l-CPDN3	left	5	720575940630113531	NA	SMP291	left	13	720575940617448331	DNpe048	SMP367	right
720575940623286271	l-CPDN3	left	5	720575940630113531	NA	SMP291	left	56	720575940646160948	DNpe048	SMP367	left
720575940623286271	l-CPDN3	left	7	720575940630560761	CB3765	NA	right	6	720575940617448331	DNpe048	SMP367	right
720575940623286271	l-CPDN3	left	12	720575940631034895	NA	IB115	right	5	720575940615092019	DNpe042	CL262	left
720575940623286271	l-CPDN3	left	12	720575940631034895	NA	IB115	right	8	720575940619038493	DNpe042	CL262	right
720575940623286271	l-CPDN3	left	12	720575940631034895	NA	IB115	right	16	720575940620823828	DNae013	CL052	left
720575940623286271	l-CPDN3	left	12	720575940631034895	NA	IB115	right	14	720575940623142426	DNpe043	CL207	left
720575940623286271	l-CPDN3	left	12	720575940631034895	NA	IB115	right	14	720575940624874983	DNae010	PS012	right
720575940623286271	l-CPDN3	left	12	720575940631034895	NA	IB115	right	15	720575940625094325	DNae010	PS012	left
720575940623286271	l-CPDN3	left	12	720575940631034895	NA	IB115	right	19	720575940637608560	DNae013	CL052	right
720575940623286271	l-CPDN3	left	12	720575940631034895	NA	IB115	right	18	720575940637618142	DNpe043	CL207	right
720575940623286271	l-CPDN3	left	13	720575940633413715	NA	AVLP594	left	24	720575940623446860	NA	DNg30	right
720575940623286271	l-CPDN3	left	13	720575940633413715	NA	AVLP594	left	93	720575940631270162	NA	DNg30	left
720575940623286271	l-CPDN3	left	44	720575940635229591	NA	AVLP594	right	51	720575940623446860	NA	DNg30	right
720575940623286271	l-CPDN3	left	44	720575940635229591	NA	AVLP594	right	7	720575940630610042	NA	DNp32	right
720575940623286271	l-CPDN3	left	44	720575940635229591	NA	AVLP594	right	91	720575940631270162	NA	DNg30	left
720575940623286271	l-CPDN3	left	22	720575940635590136	NA	SMP527	right	7	720575940623338281	DNge160	NA	right
720575940623286271	l-CPDN3	left	22	720575940635590136	NA	SMP527	right	11	720575940624402173	DNpe053	SMP454	left
720575940623286271	l-CPDN3	left	22	720575940635590136	NA	SMP527	right	6	720575940629736720	DNae002	CL124	right
720575940623286271	l-CPDN3	left	22	720575940635590136	NA	SMP527	right	6	720575940631333195	DNae002	CL124	left
720575940623286271	l-CPDN3	left	22	720575940635590136	NA	SMP527	right	8	720575940639242303	DNpe053	SMP454	right
720575940623286271	l-CPDN3	left	22	720575940635590136	NA	SMP527	right	8	720575940641148149	DNpe070	DNp42	right
720575940623286271	l-CPDN3	left	15	720575940638954611	NA	SMP335	left	7	720575940619451989	DNpe033	SMP289	left
720575940623286271	l-CPDN3	left	41	720575940639778904	NA	SMP529	right	6	720575940606704562	DNpe041	SMP290	right
720575940623286271	l-CPDN3	left	41	720575940639778904	NA	SMP529	right	8	720575940617904208	DNpe089	DSKMP1B	right
720575940623286271	l-CPDN3	left	41	720575940639778904	NA	SMP529	right	12	720575940624402173	DNpe053	SMP454	left
720575940623286271	l-CPDN3	left	5	720575940661302657	NA	SMP368	right	27	720575940621031006	DNpe076	SMP462	right
720575940623365813	s-CPDN3C	left	10	720575940614572542	NA	SMP545	left	10	720575940611756723	DNge200	NA	right
720575940623365813	s-CPDN3C	left	10	720575940614572542	NA	SMP545	left	7	720575940612648106	DNge202	NA	left
720575940623365813	s-CPDN3C	left	10	720575940614572542	NA	SMP545	left	9	720575940630665210	DNg28	NA	left
720575940623365813	s-CPDN3C	left	10	720575940614572542	NA	SMP545	left	8	720575940632877869	DNge202	NA	right
720575940623365813	s-CPDN3C	left	7	720575940616201309	NA	SMP537	left	9	720575940619451989	DNpe033	SMP289	left
720575940623365813	s-CPDN3C	left	7	720575940616201309	NA	SMP537	left	13	720575940629509948	NA	DNp25	left
720575940623365813	s-CPDN3C	left	5	720575940619451989	DNpe033	SMP289	left	7	720575940608409355	DNpe035	SMP601	left
720575940623365813	s-CPDN3C	left	5	720575940619451989	DNpe033	SMP289	left	15	720575940630697078	DNge216	NA	left
720575940623365813	s-CPDN3C	left	5	720575940619451989	DNpe033	SMP289	left	16	720575940631110095	DNge216	NA	right
720575940623365813	s-CPDN3C	left	5	720575940619451989	DNpe033	SMP289	left	5	720575940632524559	DNge205	NA	right
720575940623365813	s-CPDN3C	left	11	720575940621861133	NA	SMP537	left	7	720575940629509948	NA	DNp25	left
720575940623365813	s-CPDN3C	left	5	720575940622319715	NA	SMP286	left	6	720575940614185366	DNpe034	SMP486_b	right
720575940623365813	s-CPDN3C	left	5	720575940622319715	NA	SMP286	left	8	720575940615559892	DNpe034	SMP486_b	left
720575940623365813	s-CPDN3C	left	5	720575940622319715	NA	SMP286	left	8	720575940622040419	DNpe044	SMP479	left
720575940623365813	s-CPDN3C	left	5	720575940622319715	NA	SMP286	left	5	720575940627921182	oviDNa_a	oviDNa	left
720575940623365813	s-CPDN3C	left	5	720575940622319715	NA	SMP286	left	5	720575940632407826	DNge205	NA	left
720575940623365813	s-CPDN3C	left	15	720575940626449158	NA	DNd01	left	15	720575940612692889	DNge198	NA	left
720575940623365813	s-CPDN3C	left	15	720575940626449158	NA	DNd01	left	15	720575940619757366	DNg27	NA	left
720575940623365813	s-CPDN3C	left	15	720575940626449158	NA	DNd01	left	8	720575940644666660	DNg27	NA	right
720575940623365813	s-CPDN3C	left	12	720575940638954611	NA	SMP335	left	7	720575940619451989	DNpe033	SMP289	left
720575940623365813	s-CPDN3C	left	6	720575940650635641	NA	SMP373	left	17	720575940646160948	DNpe048	SMP367	left
720575940623365813	s-CPDN3C	left	8	720575940651601910	NA	DNd01	left	32	720575940612692889	DNge198	NA	left
720575940623365813	s-CPDN3C	left	8	720575940651601910	NA	DNd01	left	7	720575940619757366	DNg27	NA	left
720575940623365813	s-CPDN3C	left	8	720575940651601910	NA	DNd01	left	7	720575940639242303	DNpe053	SMP454	right
720575940623474019	s-CPDN3B	right	11	720575940612171237	NA	SLP067	right	14	720575940609719250	DNpe046	LHPV11a1	right
720575940623474019	s-CPDN3B	right	11	720575940612171237	NA	SLP067	right	37	720575940617904208	DNpe089	DSKMP1B	right
720575940623474019	s-CPDN3B	right	9	720575940616483284	SMP162c	SMP162	right	35	720575940631333195	DNae002	CL124	left
720575940623474019	s-CPDN3B	right	5	720575940630309391	SMP162b	SMP162	right	8	720575940629736720	DNae002	CL124	right
720575940623474019	s-CPDN3B	right	5	720575940630309391	SMP162b	SMP162	right	19	720575940631333195	DNae002	CL124	left
720575940623474019	s-CPDN3B	right	8	720575940631098947	NA	SMP346	right	10	720575940617448331	DNpe048	SMP367	right
720575940623474019	s-CPDN3B	right	9	720575940637396964	NA	SMP346	right	14	720575940617448331	DNpe048	SMP367	right
720575940623857084	s-CPDN3A	right	7	720575940616483284	SMP162c	SMP162	right	35	720575940631333195	DNae002	CL124	left
720575940624010829	s-CPDN3C	right	6	720575940612153842	NA	SMP537	right	11	720575940623014695	DNpe033	SMP289	right
720575940624010829	s-CPDN3C	right	14	720575940613262259	NA	SMP537	right	8	720575940611782874	NA	DNp25	right
720575940624010829	s-CPDN3C	right	14	720575940613262259	NA	SMP537	right	12	720575940623014695	DNpe033	SMP289	right
720575940624010829	s-CPDN3C	right	14	720575940618791515	NA	DNd01	right	15	720575940604470956	DNge198	NA	right
720575940624010829	s-CPDN3C	right	14	720575940618791515	NA	DNd01	right	18	720575940619757366	DNg27	NA	left
720575940624010829	s-CPDN3C	right	14	720575940618791515	NA	DNd01	right	24	720575940644666660	DNg27	NA	right
720575940624010829	s-CPDN3C	right	6	720575940622839786	NA	DNd01	right	14	720575940604470956	DNge198	NA	right
720575940624010829	s-CPDN3C	right	6	720575940622839786	NA	DNd01	right	19	720575940619757366	DNg27	NA	left
720575940624010829	s-CPDN3C	right	6	720575940622839786	NA	DNd01	right	5	720575940624402173	DNpe053	SMP454	left
720575940624010829	s-CPDN3C	right	6	720575940622839786	NA	DNd01	right	20	720575940644666660	DNg27	NA	right
720575940624010829	s-CPDN3C	right	5	720575940625976409	CB1215	NA	right	11	720575940617448331	DNpe048	SMP367	right
720575940624010829	s-CPDN3C	right	5	720575940625976409	CB1215	NA	right	10	720575940646160948	DNpe048	SMP367	left
720575940624010829	s-CPDN3C	right	6	720575940626449158	NA	DNd01	left	15	720575940612692889	DNge198	NA	left
720575940624010829	s-CPDN3C	right	6	720575940626449158	NA	DNd01	left	15	720575940619757366	DNg27	NA	left
720575940624010829	s-CPDN3C	right	6	720575940626449158	NA	DNd01	left	8	720575940644666660	DNg27	NA	right
720575940624010829	s-CPDN3C	right	7	720575940651601910	NA	DNd01	left	32	720575940612692889	DNge198	NA	left
720575940624010829	s-CPDN3C	right	7	720575940651601910	NA	DNd01	left	7	720575940619757366	DNg27	NA	left
720575940624010829	s-CPDN3C	right	7	720575940651601910	NA	DNd01	left	7	720575940639242303	DNpe053	SMP454	right
720575940624155416	DN1a	right	26	720575940626584719	NA	LHAV3p1	right	9	720575940611782874	NA	DNp25	right
720575940624155416	DN1a	right	13	720575940628132745	NA	DNp31	right	5	720575940630289804	DNg02_a	NA	left
720575940624155416	DN1a	right	13	720575940628132745	NA	DNp31	right	5	720575940637308605	NA	DNb06	left
720575940624155416	DN1a	right	9	720575940630560761	CB3765	NA	right	6	720575940617448331	DNpe048	SMP367	right
720575940624155416	DN1a	right	21	720575940635229591	NA	AVLP594	right	51	720575940623446860	NA	DNg30	right
720575940624155416	DN1a	right	21	720575940635229591	NA	AVLP594	right	7	720575940630610042	NA	DNp32	right
720575940624155416	DN1a	right	21	720575940635229591	NA	AVLP594	right	91	720575940631270162	NA	DNg30	left
720575940624155416	DN1a	right	6	720575940638978749	NA	SLP368	right	6	720575940623122125	DNpe096	CL324	right
720575940624162328	s-CPDN3B	left	5	720575940611261170	NA	SMP534	left	6	720575940608409355	DNpe035	SMP601	left
720575940624162328	s-CPDN3B	left	5	720575940611261170	NA	SMP534	left	7	720575940624402173	DNpe053	SMP454	left
720575940624162328	s-CPDN3B	left	5	720575940611261170	NA	SMP534	left	7	720575940646160948	DNpe048	SMP367	left
720575940624162328	s-CPDN3B	left	6	720575940616201309	NA	SMP537	left	9	720575940619451989	DNpe033	SMP289	left
720575940624162328	s-CPDN3B	left	6	720575940616201309	NA	SMP537	left	13	720575940629509948	NA	DNp25	left
720575940624162328	s-CPDN3B	left	8	720575940616330011	NA	SMP540	right	5	720575940629509948	NA	DNp25	left
720575940624162328	s-CPDN3B	left	15	720575940619451989	DNpe033	SMP289	left	7	720575940608409355	DNpe035	SMP601	left
720575940624162328	s-CPDN3B	left	15	720575940619451989	DNpe033	SMP289	left	15	720575940630697078	DNge216	NA	left
720575940624162328	s-CPDN3B	left	15	720575940619451989	DNpe033	SMP289	left	16	720575940631110095	DNge216	NA	right
720575940624162328	s-CPDN3B	left	15	720575940619451989	DNpe033	SMP289	left	5	720575940632524559	DNge205	NA	right
720575940624375113	s-CPDN3D	right	15	720575940612153842	NA	SMP537	right	11	720575940623014695	DNpe033	SMP289	right
720575940624375113	s-CPDN3D	right	6	720575940612391464	SMP532a	SMP532	right	5	720575940637618142	DNpe043	CL207	right
720575940624375113	s-CPDN3D	right	22	720575940613262259	NA	SMP537	right	8	720575940611782874	NA	DNp25	right
720575940624375113	s-CPDN3D	right	22	720575940613262259	NA	SMP537	right	12	720575940623014695	DNpe033	SMP289	right
720575940624375113	s-CPDN3D	right	7	720575940621861133	NA	SMP537	left	7	720575940629509948	NA	DNp25	left
720575940624375113	s-CPDN3D	right	5	720575940622717420	NA	SMP523,SMP524	right	10	720575940646160948	DNpe048	SMP367	left
720575940624375113	s-CPDN3D	right	24	720575940629786998	NA	SMP291	right	36	720575940617448331	DNpe048	SMP367	right
720575940624375113	s-CPDN3D	right	24	720575940629786998	NA	SMP291	right	31	720575940646160948	DNpe048	SMP367	left
720575940624375113	s-CPDN3D	right	52	720575940632575584	NA	SMP530	right	7	720575940617448331	DNpe048	SMP367	right
720575940624375113	s-CPDN3D	right	28	720575940637555288	CB1215	NA	right	54	720575940617448331	DNpe048	SMP367	right
720575940624375113	s-CPDN3D	right	28	720575940637555288	CB1215	NA	right	5	720575940621031006	DNpe076	SMP462	right
720575940624375113	s-CPDN3D	right	28	720575940637555288	CB1215	NA	right	13	720575940646160948	DNpe048	SMP367	left
720575940624551056	s-CPDN3A	right	13	720575940606979081	NA	SMP161	right	10	720575940628731140	NA	DNp27	left
720575940624551056	s-CPDN3A	right	6	720575940627472684	NA	SMP517,SMP518,SMP519	right	5	720575940617448331	DNpe048	SMP367	right
720575940624899767	DN1pA	right	8	720575940611617838	LNdb	LNd	right	8	720575940628731140	NA	DNp27	left
720575940624899767	DN1pA	right	7	720575940614365923	CB3508	NA	left	23	720575940646160948	DNpe048	SMP367	left
720575940624899767	DN1pA	right	5	720575940623035742	CB1709	NA	right	8	720575940617448331	DNpe048	SMP367	right
720575940624899767	DN1pA	right	5	720575940623365813	CB3626	NA	left	5	720575940619451989	DNpe033	SMP289	left
720575940624899767	DN1pA	right	35	720575940625254636	s-LNva	s-LNv	left	6	720575940628731140	NA	DNp27	left
720575940624899767	DN1pA	right	5	720575940631372764	CB3508	NA	left	16	720575940646160948	DNpe048	SMP367	left
720575940624899767	DN1pA	right	5	720575940633954808	CB3508	NA	right	22	720575940617448331	DNpe048	SMP367	right
720575940624920871	APDN3	left	12	720575940606119625	NA	CL108	left	9	720575940615092019	DNpe042	CL262	left
720575940624920871	APDN3	left	12	720575940606119625	NA	CL108	left	22	720575940618314897	DNpe059	CL305	right
720575940624920871	APDN3	left	12	720575940606119625	NA	CL108	left	15	720575940619038493	DNpe042	CL262	right
720575940624920871	APDN3	left	12	720575940606119625	NA	CL108	left	5	720575940622838154	DNp01	Giant_Fiber	left
720575940624920871	APDN3	left	12	720575940606119625	NA	CL108	left	18	720575940623781127	DNpe095	PVLP119	left
720575940624920871	APDN3	left	12	720575940606119625	NA	CL108	left	22	720575940624349993	DNpe059	CL305	left
720575940624920871	APDN3	left	12	720575940606119625	NA	CL108	left	7	720575940624402173	DNpe053	SMP454	left
720575940624920871	APDN3	left	12	720575940606119625	NA	CL108	left	5	720575940635872101	NA	DNp09	left
720575940624920871	APDN3	left	12	720575940606119625	NA	CL108	left	41	720575940637341668	DNpe045	DNp23	left
720575940624920871	APDN3	left	12	720575940606119625	NA	CL108	left	12	720575940639789475	DNpe091	CL137	left
720575940624920871	APDN3	left	12	720575940606119625	NA	CL108	left	81	720575940641173632	DNpe058	CL304	left
720575940624920871	APDN3	left	15	720575940610152857	CB3521	NA	left	6	720575940610472146	NA	DNp23	left
720575940624920871	APDN3	left	15	720575940610152857	CB3521	NA	left	5	720575940631483695	DNpe093	CL334	left
720575940624920871	APDN3	left	5	720575940610294933	CB3001	NA	left	6	720575940624349993	DNpe059	CL305	left
720575940624920871	APDN3	left	5	720575940610294933	CB3001	NA	left	14	720575940641173632	DNpe058	CL304	left
720575940624920871	APDN3	left	42	720575940610537170	NA	SMP339	left	5	720575940628731140	NA	DNp27	left
720575940624920871	APDN3	left	30	720575940615529631	NA	AVLP046	left	6	720575940614137907	DNpe096	CL324	left
720575940624920871	APDN3	left	6	720575940617392285	NA	CL086_a,CL086_d	left	17	720575940624402173	DNpe053	SMP454	left
720575940624920871	APDN3	left	58	720575940618330041	NA	AVLP498	left	8	720575940606179686	DNpe021	CL307	left
720575940624920871	APDN3	left	58	720575940618330041	NA	AVLP498	left	46	720575940612203482	NA	DNp05	left
720575940624920871	APDN3	left	58	720575940618330041	NA	AVLP498	left	21	720575940615092019	DNpe042	CL262	left
720575940624920871	APDN3	left	58	720575940618330041	NA	AVLP498	left	19	720575940616826380	DNbe011	DNb01	left
720575940624920871	APDN3	left	58	720575940618330041	NA	AVLP498	left	5	720575940617140597	DNpe024	CL325	left
720575940624920871	APDN3	left	58	720575940618330041	NA	AVLP498	left	55	720575940618314897	DNpe059	CL305	right
720575940624920871	APDN3	left	58	720575940618330041	NA	AVLP498	left	25	720575940619038493	DNpe042	CL262	right
720575940624920871	APDN3	left	58	720575940618330041	NA	AVLP498	left	15	720575940622673860	NA	DNp06	left
720575940624920871	APDN3	left	58	720575940618330041	NA	AVLP498	left	33	720575940623781127	DNpe095	PVLP119	left
720575940624920871	APDN3	left	58	720575940618330041	NA	AVLP498	left	165	720575940624349993	DNpe059	CL305	left
720575940624920871	APDN3	left	58	720575940618330041	NA	AVLP498	left	13	720575940624426680	DNpe073	PVLP117	left
720575940624920871	APDN3	left	58	720575940618330041	NA	AVLP498	left	18	720575940625673196	DNpe060	DNp09	left
720575940624920871	APDN3	left	58	720575940618330041	NA	AVLP498	left	6	720575940626901136	DNg40	hb-5813056435	left
720575940624920871	APDN3	left	58	720575940618330041	NA	AVLP498	left	9	720575940627750216	DNpe031	PVLP116	left
720575940624920871	APDN3	left	58	720575940618330041	NA	AVLP498	left	5	720575940631333195	DNae002	CL124	left
720575940624920871	APDN3	left	58	720575940618330041	NA	AVLP498	left	7	720575940634750871	DNpe031	PVLP116	left
720575940624920871	APDN3	left	58	720575940618330041	NA	AVLP498	left	8	720575940635872101	NA	DNp09	left
720575940624920871	APDN3	left	58	720575940618330041	NA	AVLP498	left	23	720575940637341668	DNpe045	DNp23	left
720575940624920871	APDN3	left	58	720575940618330041	NA	AVLP498	left	19	720575940641173632	DNpe058	CL304	left
720575940624920871	APDN3	left	12	720575940619098721	CB1764	NA	left	9	720575940619038493	DNpe042	CL262	right
720575940624920871	APDN3	left	12	720575940619098721	CB1764	NA	left	5	720575940623781127	DNpe095	PVLP119	left
720575940624920871	APDN3	left	12	720575940619098721	CB1764	NA	left	5	720575940624349993	DNpe059	CL305	left
720575940624920871	APDN3	left	6	720575940619936080	NA	CL086_a,CL086_d	left	13	720575940614137907	DNpe096	CL324	left
720575940624920871	APDN3	left	5	720575940620303713	NA	CL094	left	10	720575940627652358	NA	DNp09	right
720575940624920871	APDN3	left	6	720575940621603755	NA	NA	left	5	720575940624402173	DNpe053	SMP454	left
720575940624920871	APDN3	left	43	720575940621947302	NA	AVLP442	left	5	720575940606179686	DNpe021	CL307	left
720575940624920871	APDN3	left	43	720575940621947302	NA	AVLP442	left	7	720575940614137907	DNpe096	CL324	left
720575940624920871	APDN3	left	43	720575940621947302	NA	AVLP442	left	25	720575940615092019	DNpe042	CL262	left
720575940624920871	APDN3	left	43	720575940621947302	NA	AVLP442	left	63	720575940618314897	DNpe059	CL305	right
720575940624920871	APDN3	left	43	720575940621947302	NA	AVLP442	left	22	720575940619038493	DNpe042	CL262	right
720575940624920871	APDN3	left	43	720575940621947302	NA	AVLP442	left	5	720575940620054694	NA	DNp11	left
720575940624920871	APDN3	left	43	720575940621947302	NA	AVLP442	left	31	720575940622673860	NA	DNp06	left
720575940624920871	APDN3	left	43	720575940621947302	NA	AVLP442	left	9	720575940622838154	DNp01	Giant_Fiber	left
720575940624920871	APDN3	left	43	720575940621947302	NA	AVLP442	left	11	720575940623125628	DNpe020	PS133	right
720575940624920871	APDN3	left	43	720575940621947302	NA	AVLP442	left	19	720575940623274966	DNpe037	CL338	left
720575940624920871	APDN3	left	43	720575940621947302	NA	AVLP442	left	116	720575940623781127	DNpe095	PVLP119	left
720575940624920871	APDN3	left	43	720575940621947302	NA	AVLP442	left	114	720575940624349993	DNpe059	CL305	left
720575940624920871	APDN3	left	43	720575940621947302	NA	AVLP442	left	6	720575940624402173	DNpe053	SMP454	left
720575940624920871	APDN3	left	43	720575940621947302	NA	AVLP442	left	11	720575940624766700	DNpe020	PS133	left
720575940624920871	APDN3	left	43	720575940621947302	NA	AVLP442	left	5	720575940625094325	DNae010	PS012	left
720575940624920871	APDN3	left	43	720575940621947302	NA	AVLP442	left	6	720575940625184782	DNpe026	CL202	left
720575940624920871	APDN3	left	43	720575940621947302	NA	AVLP442	left	23	720575940625539984	DNpe077	DNp49	left
720575940624920871	APDN3	left	43	720575940621947302	NA	AVLP442	left	34	720575940626562833	DNpe057	AVLP499	left
720575940624920871	APDN3	left	43	720575940621947302	NA	AVLP442	left	28	720575940628437291	DNp35	PVLP136	left
720575940624920871	APDN3	left	43	720575940621947302	NA	AVLP442	left	6	720575940631333195	DNae002	CL124	left
720575940624920871	APDN3	left	43	720575940621947302	NA	AVLP442	left	5	720575940631483695	DNpe093	CL334	left
720575940624920871	APDN3	left	43	720575940621947302	NA	AVLP442	left	14	720575940635872101	NA	DNp09	left
720575940624920871	APDN3	left	43	720575940621947302	NA	AVLP442	left	70	720575940637341668	DNpe045	DNp23	left
720575940624920871	APDN3	left	43	720575940621947302	NA	AVLP442	left	17	720575940641173632	DNpe058	CL304	left
720575940624920871	APDN3	left	43	720575940621947302	NA	AVLP442	left	5	720575940653053601	DNg03	NA	left
720575940624920871	APDN3	left	6	720575940622754342	NA	AVLP523	left	11	720575940624426680	DNpe073	PVLP117	left
720575940624920871	APDN3	left	6	720575940622754342	NA	AVLP523	left	8	720575940637341668	DNpe045	DNp23	left
720575940624920871	APDN3	left	6	720575940622754342	NA	AVLP523	left	7	720575940641173632	DNpe058	CL304	left
720575940624920871	APDN3	left	7	720575940622828780	NA	CL340	left	5	720575940610505006	DNpe095	PVLP119	right
720575940624920871	APDN3	left	7	720575940622828780	NA	CL340	left	8	720575940614137907	DNpe096	CL324	left
720575940624920871	APDN3	left	7	720575940622828780	NA	CL340	left	36	720575940617809181	DNpe058	CL304	right
720575940624920871	APDN3	left	7	720575940622828780	NA	CL340	left	33	720575940620711334	NA	DNa09	right
720575940624920871	APDN3	left	7	720575940622828780	NA	CL340	left	20	720575940621519130	DNae015	PS014	right
720575940624920871	APDN3	left	7	720575940622828780	NA	CL340	left	5	720575940623062515	DNa05	PS028	right
720575940624920871	APDN3	left	7	720575940622828780	NA	CL340	left	38	720575940623122125	DNpe096	CL324	right
720575940624920871	APDN3	left	7	720575940622828780	NA	CL340	left	17	720575940627432680	DNa04	PS015	right
720575940624920871	APDN3	left	7	720575940622828780	NA	CL340	left	5	720575940627645514	NA	DNp03	left
720575940624920871	APDN3	left	7	720575940622828780	NA	CL340	left	13	720575940628884496	NA	DNp03	right
720575940624920871	APDN3	left	6	720575940625734714	NA	CL097	left	32	720575940617809181	DNpe058	CL304	right
720575940624920871	APDN3	left	6	720575940625734714	NA	CL097	left	5	720575940629155227	DNpe021	CL307	right
720575940624920871	APDN3	left	6	720575940625734714	NA	CL097	left	29	720575940641173632	DNpe058	CL304	left
720575940624920871	APDN3	left	14	720575940626115324	CB2344	NA	right	5	720575940617280657	DNpe073	PVLP117	right
720575940624920871	APDN3	left	14	720575940626115324	CB2344	NA	right	12	720575940618314897	DNpe059	CL305	right
720575940624920871	APDN3	left	14	720575940626115324	CB2344	NA	right	5	720575940619038493	DNpe042	CL262	right
720575940624920871	APDN3	left	14	720575940626115324	CB2344	NA	right	7	720575940624349993	DNpe059	CL305	left
720575940624920871	APDN3	left	8	720575940626591875	PVLP122a	PVLP122	left	32	720575940606179686	DNpe021	CL307	left
720575940624920871	APDN3	left	8	720575940626591875	PVLP122a	PVLP122	left	7	720575940608188427	DNge037	NA	left
720575940624920871	APDN3	left	8	720575940626591875	PVLP122a	PVLP122	left	23	720575940612203482	NA	DNp05	left
720575940624920871	APDN3	left	8	720575940626591875	PVLP122a	PVLP122	left	43	720575940612488341	DNpe045	DNp23	right
720575940624920871	APDN3	left	8	720575940626591875	PVLP122a	PVLP122	left	16	720575940615092019	DNpe042	CL262	left
720575940624920871	APDN3	left	8	720575940626591875	PVLP122a	PVLP122	left	8	720575940616826380	DNbe011	DNb01	left
720575940624920871	APDN3	left	8	720575940626591875	PVLP122a	PVLP122	left	7	720575940617809181	DNpe058	CL304	right
720575940624920871	APDN3	left	8	720575940626591875	PVLP122a	PVLP122	left	59	720575940618314897	DNpe059	CL305	right
720575940624920871	APDN3	left	8	720575940626591875	PVLP122a	PVLP122	left	35	720575940619038493	DNpe042	CL262	right
720575940624920871	APDN3	left	8	720575940626591875	PVLP122a	PVLP122	left	13	720575940619654053	NA	DNp02	left
720575940624920871	APDN3	left	8	720575940626591875	PVLP122a	PVLP122	left	11	720575940620054694	NA	DNp11	left
720575940624920871	APDN3	left	8	720575940626591875	PVLP122a	PVLP122	left	17	720575940620298772	DNge035	NA	left
720575940624920871	APDN3	left	8	720575940626591875	PVLP122a	PVLP122	left	6	720575940622550089	NA	DNp07	right
720575940624920871	APDN3	left	8	720575940626591875	PVLP122a	PVLP122	left	101	720575940622673860	NA	DNp06	left
720575940624920871	APDN3	left	8	720575940626591875	PVLP122a	PVLP122	left	33	720575940622838154	DNp01	Giant_Fiber	left
720575940624920871	APDN3	left	8	720575940626591875	PVLP122a	PVLP122	left	7	720575940622910188	DNg02_f	NA	right
720575940624920871	APDN3	left	8	720575940626591875	PVLP122a	PVLP122	left	15	720575940622996579	DNg40	hb-5813056435	right
720575940624920871	APDN3	left	8	720575940626591875	PVLP122a	PVLP122	left	5	720575940623274966	DNpe037	CL338	left
720575940624920871	APDN3	left	8	720575940626591875	PVLP122a	PVLP122	left	38	720575940623781127	DNpe095	PVLP119	left
720575940624920871	APDN3	left	8	720575940626591875	PVLP122a	PVLP122	left	43	720575940624349993	DNpe059	CL305	left
720575940624920871	APDN3	left	8	720575940626591875	PVLP122a	PVLP122	left	6	720575940624426680	DNpe073	PVLP117	left
720575940624920871	APDN3	left	8	720575940626591875	PVLP122a	PVLP122	left	69	720575940626901136	DNg40	hb-5813056435	left
720575940624920871	APDN3	left	8	720575940626591875	PVLP122a	PVLP122	left	8	720575940627731599	DNbe004	PS066	left
720575940624920871	APDN3	left	8	720575940626591875	PVLP122a	PVLP122	left	10	720575940628437291	DNp35	PVLP136	left
720575940624920871	APDN3	left	8	720575940626591875	PVLP122a	PVLP122	left	16	720575940629155227	DNpe021	CL307	right
720575940624920871	APDN3	left	8	720575940626591875	PVLP122a	PVLP122	left	38	720575940635552948	DNpe037	CL338	right
720575940624920871	APDN3	left	8	720575940626591875	PVLP122a	PVLP122	left	75	720575940637341668	DNpe045	DNp23	left
720575940624920871	APDN3	left	8	720575940626591875	PVLP122a	PVLP122	left	11	720575940639789475	DNpe091	CL137	left
720575940624920871	APDN3	left	8	720575940626591875	PVLP122a	PVLP122	left	40	720575940641173632	DNpe058	CL304	left
720575940624920871	APDN3	left	8	720575940626591875	PVLP122a	PVLP122	left	30	720575940653310198	DNbe004	PS066	right
720575940624920871	APDN3	left	9	720575940626828292	CB2344	NA	left	7	720575940610472146	NA	DNp23	left
720575940624920871	APDN3	left	9	720575940626828292	CB2344	NA	left	6	720575940623781127	DNpe095	PVLP119	left
720575940624920871	APDN3	left	9	720575940626828292	CB2344	NA	left	7	720575940624426680	DNpe073	PVLP117	left
720575940624920871	APDN3	left	9	720575940626828292	CB2344	NA	left	6	720575940631483695	DNpe093	CL334	left
720575940624920871	APDN3	left	6	720575940628248698	NA	CL089_b	left	15	720575940614137907	DNpe096	CL324	left
720575940624920871	APDN3	left	5	720575940628292907	CB2344	NA	left	6	720575940618314897	DNpe059	CL305	right
720575940624920871	APDN3	left	5	720575940628292907	CB2344	NA	left	6	720575940624349993	DNpe059	CL305	left
720575940624920871	APDN3	left	5	720575940628292907	CB2344	NA	left	11	720575940624426680	DNpe073	PVLP117	left
720575940624920871	APDN3	left	6	720575940628786762	NA	CL059	left	5	720575940606179686	DNpe021	CL307	left
720575940624920871	APDN3	left	6	720575940628786762	NA	CL059	left	6	720575940618314897	DNpe059	CL305	right
720575940624920871	APDN3	left	6	720575940628786762	NA	CL059	left	9	720575940623781127	DNpe095	PVLP119	left
720575940624920871	APDN3	left	6	720575940628786762	NA	CL059	left	13	720575940624349993	DNpe059	CL305	left
720575940624920871	APDN3	left	6	720575940628786762	NA	CL059	left	5	720575940624402173	DNpe053	SMP454	left
720575940624920871	APDN3	left	18	720575940629139447	CL075b	CL075	left	6	720575940614137907	DNpe096	CL324	left
[truncated: 2,159 more rows]

## Sheet: Figure_05D_clk
clk_name	nt_type	n	n_total	perc
APDN3	GLUT	12	12	1
DN1a	GLUT	4	4	1
DN1pA	GLUT	8	8	1
DN1pB	GLUT	4	4	1
DN1pC	GLUT	4	4	1
DN1pD	GLUT	8	8	1
DN1pE	GLUT	4	4	1
DN2	NA	3	3	1
LN_ITP	ACH	4	4	1
LNd_CRYn	ACH	6	6	1
LNd_CRYp	ACH	4	4	1
LPN	ACH	6	6	1
l-CPDN3	ACH	2	2	1
l-LNv	NA	8	8	1
s-CPDN3A	GLUT	38	38	1
s-CPDN3B	GLUT	25	25	1
s-CPDN3C	GLUT	32	32	1
s-CPDN3D	GLUT	37	37	1
s-CPDN3E	GLUT	25	25	1
s-LNv	NA	8	8	1

## Sheet: Figure_05D_input_output
clk_name	nt_type	clk	n_syn	n_syn_total	perc_syn	group
APDN3	ACH	clk	38	5017	0.00757425	input
APDN3	ACH	no_clk	2538	5017	0.50588	input
APDN3	GABA	no_clk	806	5017	0.160654	input
APDN3	GLUT	clk	32	5017	0.00637831	input
APDN3	GLUT	no_clk	248	5017	0.0494319	input
APDN3	NA	no_clk	1355	5017	0.270082	input
DN1a	ACH	no_clk	932	1530	0.60915	input
DN1a	GABA	no_clk	240	1530	0.156863	input
DN1a	GLUT	clk	19	1530	0.0124183	input
DN1a	GLUT	no_clk	326	1530	0.213072	input
DN1a	NA	no_clk	13	1530	0.00849673	input
DN1pA	ACH	clk	5	377	0.0132626	input
DN1pA	ACH	no_clk	199	377	0.527851	input
DN1pA	GLUT	no_clk	173	377	0.458886	input
DN1pB	ACH	no_clk	594	1414	0.420085	input
DN1pB	GABA	no_clk	32	1414	0.0226308	input
DN1pB	GLUT	clk	17	1414	0.0120226	input
DN1pB	GLUT	no_clk	712	1414	0.503536	input
DN1pB	NA	no_clk	59	1414	0.0417256	input
DN1pC	ACH	clk	229	2504	0.0914537	input
DN1pC	ACH	no_clk	1164	2504	0.464856	input
DN1pC	GABA	no_clk	72	2504	0.028754	input
DN1pC	GLUT	clk	576	2504	0.230032	input
DN1pC	GLUT	no_clk	420	2504	0.167732	input
DN1pC	NA	no_clk	43	2504	0.0171725	input
DN1pD	ACH	clk	49	2979	0.0164485	input
DN1pD	ACH	no_clk	1248	2979	0.418933	input
DN1pD	GLUT	clk	1161	2979	0.389728	input
DN1pD	GLUT	no_clk	485	2979	0.162806	input
DN1pD	NA	no_clk	36	2979	0.0120846	input
DN1pE	ACH	clk	39	1467	0.0265849	input
DN1pE	ACH	no_clk	639	1467	0.435583	input
DN1pE	GABA	no_clk	33	1467	0.0224949	input
DN1pE	GLUT	clk	268	1467	0.182686	input
DN1pE	GLUT	no_clk	488	1467	0.332652	input
DN2	ACH	no_clk	129	349	0.369628	input
DN2	GLUT	clk	207	349	0.593123	input
DN2	GLUT	no_clk	13	349	0.0372493	input
LN_ITP	ACH	clk	80	3570	0.022409	input
LN_ITP	ACH	no_clk	1338	3570	0.37479	input
LN_ITP	GABA	no_clk	401	3570	0.112325	input
LN_ITP	GLUT	clk	1082	3570	0.303081	input
LN_ITP	GLUT	no_clk	571	3570	0.159944	input
LN_ITP	NA	no_clk	98	3570	0.027451	input
LNd_CRYn	ACH	clk	5	1129	0.0044287	input
LNd_CRYn	ACH	no_clk	573	1129	0.507529	input
LNd_CRYn	GABA	no_clk	14	1129	0.0124004	input
LNd_CRYn	GLUT	clk	163	1129	0.144376	input
LNd_CRYn	GLUT	no_clk	313	1129	0.277236	input
LNd_CRYn	NA	no_clk	61	1129	0.0540301	input
LNd_CRYp	ACH	clk	99	2149	0.0460679	input
LNd_CRYp	ACH	no_clk	980	2149	0.456026	input
LNd_CRYp	GABA	no_clk	149	2149	0.0693346	input
LNd_CRYp	GLUT	clk	184	2149	0.0856212	input
LNd_CRYp	GLUT	no_clk	686	2149	0.319218	input
LNd_CRYp	NA	no_clk	51	2149	0.023732	input
LPN	ACH	clk	44	1522	0.0289093	input
LPN	ACH	no_clk	583	1522	0.383049	input
LPN	GABA	no_clk	177	1522	0.116294	input
LPN	GLUT	clk	316	1522	0.207622	input
LPN	GLUT	no_clk	299	1522	0.196452	input
LPN	NA	no_clk	103	1522	0.0676741	input
l-CPDN3	ACH	no_clk	652	1280	0.509375	input
l-CPDN3	GABA	no_clk	245	1280	0.191406	input
l-CPDN3	GLUT	clk	47	1280	0.0367188	input
l-CPDN3	GLUT	no_clk	301	1280	0.235156	input
l-CPDN3	NA	no_clk	35	1280	0.0273438	input
l-LNv	ACH	no_clk	778	1666	0.466987	input
l-LNv	GABA	no_clk	36	1666	0.0216086	input
l-LNv	GLUT	no_clk	780	1666	0.468187	input
l-LNv	NA	no_clk	72	1666	0.0432173	input
s-CPDN3A	ACH	clk	72	1912	0.0376569	input
s-CPDN3A	ACH	no_clk	843	1912	0.4409	input
s-CPDN3A	GABA	no_clk	103	1912	0.0538703	input
s-CPDN3A	GLUT	clk	211	1912	0.110356	input
s-CPDN3A	GLUT	no_clk	222	1912	0.116109	input
s-CPDN3A	NA	no_clk	461	1912	0.241109	input
s-CPDN3B	ACH	clk	100	1071	0.0933707	input
s-CPDN3B	ACH	no_clk	335	1071	0.312792	input
s-CPDN3B	GABA	no_clk	22	1071	0.0205415	input
s-CPDN3B	GLUT	clk	134	1071	0.125117	input
s-CPDN3B	GLUT	no_clk	409	1071	0.381886	input
s-CPDN3B	NA	clk	7	1071	0.00653595	input
s-CPDN3B	NA	no_clk	64	1071	0.0597572	input
s-CPDN3C	ACH	clk	42	2238	0.0187668	input
s-CPDN3C	ACH	no_clk	1011	2238	0.451743	input
s-CPDN3C	GABA	no_clk	93	2238	0.041555	input
s-CPDN3C	GLUT	clk	520	2238	0.23235	input
s-CPDN3C	GLUT	no_clk	550	2238	0.245755	input
s-CPDN3C	NA	no_clk	22	2238	0.00983021	input
s-CPDN3D	ACH	clk	351	2442	0.143735	input
s-CPDN3D	ACH	no_clk	851	2442	0.348485	input
s-CPDN3D	GABA	no_clk	59	2442	0.0241605	input
s-CPDN3D	GLUT	clk	586	2442	0.239967	input
s-CPDN3D	GLUT	no_clk	449	2442	0.183866	input
s-CPDN3D	NA	clk	27	2442	0.0110565	input
s-CPDN3D	NA	no_clk	119	2442	0.0487305	input
s-CPDN3E	ACH	clk	240	1481	0.162053	input
s-CPDN3E	ACH	no_clk	687	1481	0.463876	input
s-CPDN3E	GABA	no_clk	36	1481	0.0243079	input
s-CPDN3E	GLUT	clk	205	1481	0.13842	input
s-CPDN3E	GLUT	no_clk	141	1481	0.0952059	input
s-CPDN3E	NA	clk	11	1481	0.00742741	input
s-CPDN3E	NA	no_clk	161	1481	0.10871	input
s-LNv	ACH	no_clk	241	524	0.459924	input
s-LNv	GLUT	no_clk	276	524	0.526718	input
s-LNv	NA	no_clk	7	524	0.0133588	input
APDN3	ACH	no_clk	7456	9229	0.807888	output
APDN3	GABA	no_clk	34	9229	0.00368404	output
APDN3	GLUT	clk	27	9229	0.00292556	output
APDN3	GLUT	no_clk	811	9229	0.0878752	output
APDN3	NA	no_clk	901	9229	0.097627	output
DN1a	ACH	clk	353	1899	0.185887	output
DN1a	ACH	no_clk	336	1899	0.176935	output
DN1a	GLUT	clk	201	1899	0.105845	output
DN1a	GLUT	no_clk	497	1899	0.261717	output
DN1a	NA	no_clk	512	1899	0.269616	output
DN1pA	ACH	clk	889	1580	0.562658	output
DN1pA	ACH	no_clk	10	1580	0.00632911	output
DN1pA	GLUT	clk	618	1580	0.391139	output
DN1pA	NA	no_clk	63	1580	0.0398734	output
DN1pB	ACH	clk	51	2170	0.0235023	output
DN1pB	ACH	no_clk	746	2170	0.343779	output
DN1pB	GLUT	clk	268	2170	0.123502	output
DN1pB	GLUT	no_clk	354	2170	0.163134	output
DN1pB	NA	clk	175	2170	0.0806452	output
DN1pB	NA	no_clk	576	2170	0.265438	output
DN1pC	ACH	clk	22	1624	0.0135468	output
DN1pC	ACH	no_clk	999	1624	0.615148	output
DN1pC	GABA	no_clk	34	1624	0.020936	output
DN1pC	GLUT	clk	16	1624	0.00985222	output
DN1pC	GLUT	no_clk	485	1624	0.298645	output
DN1pC	NA	no_clk	68	1624	0.0418719	output
DN1pD	ACH	no_clk	613	2590	0.23668	output
DN1pD	GABA	no_clk	189	2590	0.072973	output
DN1pD	GLUT	clk	74	2590	0.0285714	output
DN1pD	GLUT	no_clk	979	2590	0.377992	output
DN1pD	NA	clk	5	2590	0.0019305	output
DN1pD	NA	no_clk	730	2590	0.281853	output
DN1pE	ACH	clk	89	2057	0.0432669	output
DN1pE	ACH	no_clk	696	2057	0.338357	output
DN1pE	GLUT	clk	26	2057	0.0126398	output
DN1pE	GLUT	no_clk	965	2057	0.46913	output
DN1pE	NA	no_clk	281	2057	0.136607	output
DN2	ACH	no_clk	20	53	0.377358	output
DN2	GLUT	no_clk	28	53	0.528302	output
DN2	NA	no_clk	5	53	0.0943396	output
LN_ITP	ACH	clk	117	1048	0.111641	output
LN_ITP	ACH	no_clk	250	1048	0.23855	output
LN_ITP	GLUT	clk	372	1048	0.354962	output
LN_ITP	GLUT	no_clk	210	1048	0.200382	output
LN_ITP	NA	no_clk	99	1048	0.0944656	output
LNd_CRYn	ACH	no_clk	730	1400	0.521429	output
LNd_CRYn	GLUT	clk	181	1400	0.129286	output
LNd_CRYn	GLUT	no_clk	373	1400	0.266429	output
LNd_CRYn	NA	no_clk	116	1400	0.0828571	output
LNd_CRYp	ACH	clk	5	4190	0.00119332	output
LNd_CRYp	ACH	no_clk	2792	4190	0.666348	output
LNd_CRYp	GABA	no_clk	6	4190	0.00143198	output
LNd_CRYp	GLUT	no_clk	1314	4190	0.313604	output
LNd_CRYp	NA	no_clk	73	4190	0.0174224	output
LPN	ACH	clk	95	2157	0.0440427	output
LPN	ACH	no_clk	639	2157	0.296245	output
LPN	GABA	no_clk	57	2157	0.0264256	output
LPN	GLUT	clk	346	2157	0.160408	output
LPN	GLUT	no_clk	760	2157	0.352341	output
LPN	NA	no_clk	260	2157	0.120538	output
l-CPDN3	ACH	clk	11	1701	0.00646678	output
l-CPDN3	ACH	no_clk	670	1701	0.393886	output
l-CPDN3	GABA	no_clk	5	1701	0.00293945	output
l-CPDN3	GLUT	clk	266	1701	0.156379	output
l-CPDN3	GLUT	no_clk	475	1701	0.279248	output
l-CPDN3	NA	no_clk	274	1701	0.161082	output
l-LNv	ACH	no_clk	487	551	0.883848	output
l-LNv	GABA	no_clk	9	551	0.0163339	output
l-LNv	NA	no_clk	55	551	0.0998185	output
s-CPDN3A	ACH	clk	71	1717	0.0413512	output
s-CPDN3A	ACH	no_clk	442	1717	0.257426	output
s-CPDN3A	GLUT	clk	269	1717	0.156669	output
s-CPDN3A	GLUT	no_clk	663	1717	0.386139	output
s-CPDN3A	NA	clk	21	1717	0.0122306	output
s-CPDN3A	NA	no_clk	251	1717	0.146185	output
s-CPDN3B	ACH	clk	94	923	0.101842	output
s-CPDN3B	ACH	no_clk	199	923	0.215601	output
s-CPDN3B	GLUT	clk	60	923	0.0650054	output
s-CPDN3B	GLUT	no_clk	378	923	0.409534	output
s-CPDN3B	NA	no_clk	192	923	0.208017	output
s-CPDN3C	ACH	clk	5	2450	0.00204082	output
s-CPDN3C	ACH	no_clk	650	2450	0.265306	output
s-CPDN3C	GABA	no_clk	89	2450	0.0363265	output
s-CPDN3C	GLUT	clk	584	2450	0.238367	output
s-CPDN3C	GLUT	no_clk	540	2450	0.220408	output
s-CPDN3C	NA	no_clk	582	2450	0.237551	output
s-CPDN3D	ACH	clk	191	3715	0.0514132	output
s-CPDN3D	ACH	no_clk	485	3715	0.130552	output
s-CPDN3D	GABA	no_clk	25	3715	0.00672948	output
s-CPDN3D	GLUT	clk	1537	3715	0.413728	output
s-CPDN3D	GLUT	no_clk	889	3715	0.2393	output
s-CPDN3D	NA	clk	6	3715	0.00161507	output
s-CPDN3D	NA	no_clk	582	3715	0.156662	output
s-CPDN3E	ACH	clk	27	800	0.03375	output
s-CPDN3E	ACH	no_clk	474	800	0.5925	output
s-CPDN3E	GLUT	clk	49	800	0.06125	output
s-CPDN3E	GLUT	no_clk	190	800	0.2375	output
s-CPDN3E	NA	no_clk	60	800	0.075	output
s-LNv	ACH	no_clk	13	551	0.0235935	output
s-LNv	GLUT	clk	45	551	0.0816697	output
s-LNv	GLUT	no_clk	421	551	0.764065	output
s-LNv	NA	no_clk	72	551	0.130672	output

## Sheet: Figure_05E
clk_name	root_id	hemisphere_clk	nt_type	nt_type_score	da_avg	ser_avg	gaba_avg	glut_avg	ach_avg	oct_avg	hemilineage	cell_type
DN1a	720575940624155416	right	GLUT	0	0.01	0.5	0	0.41	0.01	0.07	putative_primary	DN1a
DN1a	720575940626755673	right	GLUT	0.78	0.02	0.1	0.01	0.78	0.02	0.07	putative_primary	DN1a
DN1pA	720575940623036766	right	GLUT	0	0.05	0.33	0.06	0.38	0.18	0	putative_primary	DN1pA
DN1pA	720575940622228999	right	GLUT	0.46	0.08	0.2	0.06	0.46	0.2	0	putative_primary	DN1pA
DN1pA	720575940624899767	right	GLUT	0	0.08	0.42	0.04	0.32	0.14	0	putative_primary	DN1pA
DN1pA	720575940633976403	right	GLUT	0	0.06	0.37	0.05	0.36	0.16	0	putative_primary	DN1pA
DN1pB	720575940621638593	right	GLUT	0.67	0.06	0.08	0.06	0.67	0.13	0	putative_primary	DN1pB
DN1pB	720575940628358931	right	GLUT	0.61	0.06	0.08	0.08	0.61	0.17	0	putative_primary	DN1pB
DN1pC	720575940608161116	right	GLUT	0.89	0.03	0.01	0.02	0.89	0.05	0	putative_primary	SMP530
DN1pC	720575940632575584	right	GLUT	0.93	0.02	0.01	0.02	0.93	0.02	0	putative_primary	SMP530
DN1pD	720575940611585459	right	GLUT	0.85	0.01	0	0.05	0.85	0.08	0	SMPpd2	SMP539
DN1pD	720575940631242799	right	GLUT	0.66	0.03	0.01	0.12	0.66	0.2	0	SMPpd2	SMP539
DN1pD	720575940613262259	right	GLUT	0.86	0.01	0.01	0.01	0.86	0.1	0	SMPpd2	SMP537
DN1pD	720575940612153842	right	GLUT	0.87	0.01	0.01	0.02	0.87	0.09	0	SMPpd2	SMP537
DN1pE	720575940612391464	right	GLUT	0.93	0	0	0.01	0.93	0.05	0	SMPpd2	SMP532a
DN1pE	720575940631863085	right	GLUT	0.88	0	0.01	0.01	0.88	0.1	0	SMPpd2	SMP532b
DN2	720575940643843620	right	NA	0	0	0	0	0	0	0	NA	SLP463
DN2	720575940629218811	right	NA	0.78	0	0.78	0	0	0.21	0	NA	SLP463
APDN3	720575940615228723	right	GLUT	0.71	0.01	0	0.19	0.71	0.08	0	SLPpl1	SLP249
APDN3	720575940629399370	right	GLUT	0.74	0.01	0	0.18	0.74	0.06	0	SLPpl1	SLP249
APDN3	720575940621268651	right	GLUT	0.7	0.01	0	0.22	0.7	0.05	0.02	SLPpl1	LMTe01
APDN3	720575940640278387	right	GLUT	0.8	0	0	0.16	0.8	0.03	0.01	SLPpl1	LMTe01
APDN3	720575940637041263	right	GLUT	0.78	0.01	0	0.14	0.78	0.04	0.02	SLPpl1	LTe71
APDN3	720575940620028096	right	GLUT	0.71	0.02	0.01	0.16	0.71	0.09	0.02	SLPpl1	PLP080
l-CPDN3	720575940634069148	right	ACH	0.92	0.03	0.03	0.01	0.01	0.92	0	putative_primary	aMe13
s-LNv	720575940628527095	right	NA	0.46	0.08	0.36	0.06	0.01	0.46	0.04	NA	s-LNvb
s-LNv	720575940609174392	right	NA	0	0.07	0.45	0.09	0.01	0.36	0.01	NA	s-LNvb
s-LNv	720575940610478531	right	NA	0.49	0.06	0.28	0.14	0.02	0.49	0.01	NA	s-LNvb
s-LNv	720575940606868828	right	NA	0.57	0.11	0.23	0.08	0.01	0.57	0.01	NA	s-LNvb
l-LNv	720575940626843536	right	NA	0.87	0.02	0.87	0.01	0	0.09	0	putative_primary	l-LNv
l-LNv	720575940630926075	right	NA	0.92	0.04	0.92	0.01	0	0.02	0	putative_primary	l-LNv
l-LNv	720575940622355894	right	NA	0.84	0.07	0.84	0.03	0.01	0.04	0.01	NA	NA
l-LNv	720575940616662284	right	NA	0.74	0.16	0.74	0.02	0.01	0.06	0.02	putative_primary	l-LNv
LNd_CRYn	720575940626899817	right	ACH	0.83	0.04	0.03	0.01	0.08	0.83	0	SLPav1_lateral	LNdc
LNd_CRYn	720575940609504210	right	ACH	0.86	0.06	0.02	0.02	0.03	0.86	0	SLPav1_lateral	LNdc
LNd_CRYn	720575940623003405	right	ACH	0.81	0.06	0.05	0.03	0.05	0.81	0	SLPav1_lateral	LNdc
LNd_CRYp	720575940611617838	right	ACH	0.52	0.02	0.04	0.03	0.52	0.39	0	SLPav1_lateral	LNdb
LNd_CRYp	720575940654676385	right	ACH	0.69	0.02	0.24	0.01	0.04	0.69	0	SLPav1_lateral	LNdb
LN_ITP	720575940619074049	right	ACH	0	0.19	0.18	0.01	0.36	0.26	0	NA	s-LNva
LN_ITP	720575940627933336	right	ACH	0.38	0.18	0.27	0.01	0.38	0.16	0	putative_primary	LNda
LPN	720575940625976409	right	ACH	0.66	0.03	0.28	0	0.03	0.66	0	SMPpv2_dorsal	CB1215
LPN	720575940637555288	right	ACH	0.83	0.04	0.08	0.01	0.05	0.83	0	SMPpv2_dorsal	CB1215
LPN	720575940629066087	right	ACH	0.84	0.02	0.08	0	0.06	0.84	0	SMPpv2_dorsal	CB2857
DN1a	720575940617864961	left	GLUT	0.76	0.03	0.1	0.01	0.76	0.05	0.05	putative_primary	DN1a
DN1a	720575940617226641	left	GLUT	0.76	0.03	0.1	0.01	0.76	0.05	0.05	putative_primary	DN1a
DN1pA	720575940622398836	left	GLUT	0	0.08	0.39	0.05	0.29	0.19	0	putative_primary	DN1pA
DN1pA	720575940628692040	left	GLUT	0	0.08	0.34	0.07	0.35	0.17	0	putative_primary	DN1pA
DN1pA	720575940620561713	left	GLUT	0	0.06	0.33	0.05	0.3	0.26	0	putative_primary	DN1pA
DN1pA	720575940644609440	left	GLUT	0	0.07	0.3	0.06	0.4	0.16	0	putative_primary	DN1pA
DN1pB	720575940628257874	left	GLUT	0.65	0.05	0.07	0.09	0.65	0.15	0	putative_primary	DN1pB
DN1pB	720575940645975063	left	GLUT	0.65	0.05	0.08	0.1	0.65	0.12	0	putative_primary	DN1pB
DN1pC	720575940620116091	left	GLUT	0.87	0.05	0.01	0.02	0.87	0.05	0	putative_primary	SMP530
DN1pC	720575940643074976	left	GLUT	0.94	0.02	0.01	0.02	0.94	0.02	0	putative_primary	SMP530
DN1pD	720575940620287067	left	GLUT	0.73	0.02	0.01	0.12	0.73	0.12	0	SMPpd2	SMP539
DN1pD	720575940631583519	left	GLUT	0.79	0.02	0.01	0.07	0.79	0.11	0	SMPpd2	SMP539
DN1pD	720575940616201309	left	GLUT	0.81	0.02	0.03	0.02	0.81	0.13	0	SMPpd2	SMP537
DN1pD	720575940621861133	left	GLUT	0.87	0.01	0.01	0.02	0.87	0.08	0	SMPpd2	SMP537
DN1pE	720575940612734515	left	GLUT	0.89	0.01	0.01	0.01	0.89	0.08	0	SMPpd2	SMP532a
DN1pE	720575940615330098	left	GLUT	0.85	0.01	0.01	0.02	0.85	0.11	0	SMPpd2	SMP532b
DN2	720575940623036254	left	NA	0.83	0.02	0.83	0	0	0.14	0	NA	SLP463
APDN3	720575940634473497	left	GLUT	0.68	0.03	0.01	0.2	0.68	0.08	0	SLPpl1	PLP080
APDN3	720575940614517032	left	GLUT	0.84	0.01	0	0.12	0.84	0.03	0	SLPpl1	LMTe01
APDN3	720575940624920871	left	GLUT	0.79	0.01	0	0.15	0.79	0.03	0.02	SLPpl1	LTe71
APDN3	720575940626537468	left	GLUT	0.85	0.01	0	0.11	0.85	0.03	0.01	SLPpl1	LMTe01
APDN3	720575940613096089	left	GLUT	0.64	0.01	0.01	0.29	0.64	0.04	0	SLPpl1	SLP249
APDN3	720575940653095670	left	GLUT	0.65	0.02	0.01	0.27	0.65	0.05	0	SLPpl1	SLP249
l-CPDN3	720575940623286271	left	ACH	0.93	0.03	0.02	0.01	0.01	0.93	0	putative_primary	aMe13
LNd_CRYn	720575940627984119	left	ACH	0.9	0.05	0.01	0.01	0.02	0.9	0	SLPav1_lateral	LNdc
LNd_CRYn	720575940606334338	left	ACH	0.9	0.06	0	0.01	0.02	0.9	0	SLPav1_lateral	LNdc
LNd_CRYn	720575940621031629	left	ACH	0.8	0.06	0.02	0.06	0.06	0.8	0	SLPav1_lateral	LNdc
LNd_CRYp	720575940631989473	left	ACH	0.61	0.03	0.14	0.04	0.19	0.61	0	SLPav1_lateral	LNdb
LNd_CRYp	720575940614630962	left	ACH	0.53	0.02	0.14	0.02	0.29	0.53	0	SLPav1_lateral	LNdb
LN_ITP	720575940625254636	left	ACH	0.48	0.28	0.48	0.02	0.09	0.11	0.01	NA	s-LNva
LN_ITP	720575940634984800	left	ACH	0.55	0.18	0.18	0	0.55	0.09	0	putative_primary	LNda
LPN	720575940639397491	left	ACH	0.81	0.03	0.07	0.01	0.08	0.81	0	SMPpv2_dorsal	CB1215
LPN	720575940644703767	left	ACH	0.85	0.03	0.04	0.01	0.06	0.85	0	SMPpv2_dorsal	CB1215
LPN	720575940618775892	left	ACH	0.8	0.02	0.1	0	0.07	0.8	0	SMPpv2_dorsal	CB2857
s-CPDN3A	720575940616849126	left	GLUT	0.94	0	0	0.04	0.94	0.01	0	SLPpl1	CB1791
s-CPDN3A	720575940637296105	left	GLUT	0.88	0.01	0	0.1	0.88	0.01	0	SLPpl1	CB1791
s-CPDN3A	720575940630642380	left	GLUT	0.83	0.01	0	0.03	0.83	0.12	0	SLPpl1	CB1791
s-CPDN3A	720575940633762841	left	GLUT	0.76	0.02	0	0.13	0.76	0.09	0	SLPpl1	CB1791
s-CPDN3A	720575940635635374	left	GLUT	0.8	0.02	0.08	0.02	0.8	0.02	0.05	SLPpl1	CB1791
s-CPDN3A	720575940627211706	left	GLUT	0.93	0.01	0.01	0.01	0.93	0.02	0.02	SLPpl1	CB1791
s-CPDN3A	720575940615876438	left	GLUT	0.93	0.01	0.03	0.01	0.93	0.01	0	SLPpl1	CB1791
s-CPDN3A	720575940617085504	left	GLUT	0.91	0.01	0.03	0.02	0.91	0.02	0	SLPpl1	CB1791
s-CPDN3A	720575940615977522	left	GLUT	0.91	0.02	0	0.04	0.91	0.03	0	SLPpl1	SMP229
s-CPDN3A	720575940626729744	left	GLUT	0.71	0.02	0	0.15	0.71	0.12	0	SLPpl1	SMP229
s-CPDN3A	720575940617642101	left	GLUT	0.77	0.03	0.03	0.07	0.77	0.1	0	SLPpl1	SMP229
s-CPDN3A	720575940629912121	left	GLUT	0.63	0.04	0.02	0.13	0.63	0.17	0	SLPpl1	SMP229
s-CPDN3A	720575940637807677	left	GLUT	0.95	0.01	0	0.01	0.95	0.03	0	SLPpl1	CB3118
s-CPDN3A	720575940622597078	left	GLUT	0.86	0.01	0	0.1	0.86	0.03	0	SLPpl1	CB1770
s-CPDN3A	720575940626332166	left	GLUT	0.92	0.01	0	0.04	0.92	0.03	0	SLPpl1	CB3118
s-CPDN3A	720575940615594869	left	GLUT	0.87	0.01	0	0.09	0.87	0.03	0	SLPpl1	CB3118
s-CPDN3A	720575940620032276	left	GLUT	0	0	0	0	0	0	0	SLPpl1	SMP229
s-CPDN3A	720575940625149437	left	GLUT	0.97	0	0	0.02	0.97	0.01	0	SLPpl1	CB3118
s-CPDN3A	720575940631605079	left	GLUT	0.9	0.01	0	0.06	0.9	0.03	0	SLPpl1	CB1770
s-CPDN3A	720575940628665360	left	GLUT	0	0	0	0	0	0	0	SLPpl1	SMP229
s-CPDN3B	720575940620970445	left	GLUT	0.96	0	0	0.01	0.96	0.03	0	SLPpl1	CB1011
s-CPDN3B	720575940618556587	left	GLUT	0.95	0	0.02	0.01	0.95	0.02	0	SLPpl1	CB3252
s-CPDN3B	720575940618831320	left	GLUT	0.85	0.01	0	0.03	0.85	0.1	0	SLPpl1	CB3252
s-CPDN3B	720575940629987579	left	GLUT	0.9	0.04	0.02	0.02	0.9	0.02	0	SLPpl1	CB1338
s-CPDN3B	720575940608288092	left	GLUT	0.94	0.02	0.01	0.01	0.94	0.02	0	SLPpl1	CB1011
s-CPDN3B	720575940625436805	left	GLUT	0.75	0.16	0.01	0.02	0.75	0.05	0	SLPpl1	CB1011
s-CPDN3B	720575940637817944	left	GLUT	0.95	0.01	0.01	0.01	0.95	0.02	0	SLPpl1	CB1338
s-CPDN3B	720575940611035866	left	GLUT	0.95	0	0	0.02	0.95	0.03	0	SLPpl1	CB3252
s-CPDN3B	720575940610980850	left	GLUT	0.98	0.01	0	0.01	0.98	0.01	0	SLPpl1	CB1011
s-CPDN3B	720575940635008607	left	GLUT	0.91	0.01	0	0.05	0.91	0.03	0	SLPpl1	CB1011
s-CPDN3B	720575940624162328	left	GLUT	0.89	0.01	0.01	0.02	0.89	0.07	0	SLPpl1	CB3763
s-CPDN3B	720575940627541066	left	GLUT	0.85	0.03	0.03	0.02	0.85	0.07	0	SLPpl1	CB3766
s-CPDN3C	720575940636231145	left	GLUT	0.97	0	0.01	0.01	0.97	0.01	0	SLPpl1	CB3626
s-CPDN3C	720575940638137200	left	GLUT	0.8	0.01	0	0.03	0.8	0.14	0.02	SLPpl1	CB3095
s-CPDN3C	720575940623365813	left	GLUT	0.95	0.01	0	0.02	0.95	0.02	0	SLPpl1	CB3626
s-CPDN3C	720575940612278114	left	GLUT	0.89	0.02	0	0.05	0.89	0.04	0	SLPpl1	CB1709
s-CPDN3C	720575940619718383	left	GLUT	0.89	0.02	0.01	0.02	0.89	0.06	0	SLPpl1	CB1709
s-CPDN3C	720575940639031130	left	GLUT	0.78	0.04	0.01	0.08	0.78	0.09	0	SLPpl1	CB3095
s-CPDN3C	720575940627010300	left	GLUT	0.82	0.02	0.03	0.07	0.82	0.06	0	SLPpl1	CB2438
s-CPDN3C	720575940629548764	left	GLUT	0.91	0.01	0.03	0.03	0.91	0.02	0	SLPpl1	CB2568
s-CPDN3C	720575940606742027	left	GLUT	0.89	0.01	0	0.04	0.89	0.05	0	SLPpl1	CB2568
s-CPDN3C	720575940621384101	left	GLUT	0.92	0	0	0.05	0.92	0.02	0	SLPpl1	CB3626
s-CPDN3C	720575940645800739	left	GLUT	0.91	0.02	0.01	0.02	0.91	0.03	0.01	SLPpl1	CB3767
s-CPDN3C	720575940615722438	left	GLUT	0.87	0.01	0	0.08	0.87	0.04	0	SLPpl1	CB3095
s-CPDN3C	720575940630093100	left	GLUT	0.73	0.01	0.1	0.05	0.73	0.11	0	SLPpl1	CB3095
s-CPDN3C	720575940604383008	left	GLUT	0.81	0.04	0.05	0.04	0.81	0.06	0.01	SLPpl1	CB2438
s-CPDN3C	720575940633253602	left	GLUT	0.89	0.02	0	0.03	0.89	0.05	0	SLPpl1	CB1709
s-CPDN3C	720575940625956371	left	GLUT	0.75	0.01	0.03	0.11	0.75	0.1	0	SLPpl1	CB1449
s-CPDN3D	720575940627186435	left	GLUT	0.76	0.03	0.03	0.12	0.76	0.06	0	SLPpl1	CB3192
s-CPDN3D	720575940630586642	left	GLUT	0.93	0.01	0	0.01	0.93	0.04	0	SLPpl1	CB2587
s-CPDN3D	720575940614365923	left	GLUT	0.89	0.01	0.01	0.07	0.89	0.02	0	SLPpl1	CB3508
s-CPDN3D	720575940620142203	left	GLUT	0.82	0.03	0.01	0.05	0.82	0.09	0	SLPpl1	CB3764
s-CPDN3D	720575940630426967	left	GLUT	0.75	0.04	0.02	0.02	0.75	0.17	0	SLPpl1	CB3192
s-CPDN3D	720575940626580528	left	GLUT	0.96	0.01	0.01	0.01	0.96	0.01	0	SLPpl1	CB3612
s-CPDN3D	720575940620070558	left	GLUT	0.96	0.01	0	0.03	0.96	0.01	0	SLPpl1	CB3508
s-CPDN3D	720575940606861442	left	GLUT	0.75	0.04	0.03	0.08	0.75	0.09	0	SLPpl1	CB3765
s-CPDN3D	720575940634818399	left	GLUT	0.78	0.02	0.02	0.12	0.78	0.07	0	SLPpl1	CB3765
s-CPDN3D	720575940631372764	left	GLUT	0.97	0.01	0.01	0.01	0.97	0	0	SLPpl1	CB3508
s-CPDN3D	720575940630152076	left	GLUT	0.84	0.02	0	0.09	0.84	0.04	0	SLPpl1	CB3508
s-CPDN3D	720575940621845530	left	GLUT	0.81	0.1	0.02	0.02	0.81	0.05	0	SLPpl1	CB3449
s-CPDN3D	720575940629470736	left	GLUT	0.94	0.02	0.01	0.02	0.94	0.02	0	SLPpl1	CB2587
s-CPDN3D	720575940632512015	left	GLUT	0.94	0	0.02	0.01	0.94	0.03	0	SLPpl1	CB3612
s-CPDN3D	720575940619212453	left	GLUT	0.76	0.03	0.01	0.11	0.76	0.09	0	SLPpl1	CB3765
s-CPDN3D	720575940639791067	left	GLUT	0.93	0.04	0	0.01	0.93	0.02	0	SLPpl1	CB3449
s-CPDN3D	720575940626953475	left	GLUT	0.9	0.01	0.01	0.05	0.9	0.03	0	SLPpl1	CB2843
s-CPDN3D	720575940613873361	left	GLUT	0.92	0.03	0.01	0.02	0.92	0.03	0	SLPpl1	CB3449
s-CPDN3E	720575940638758744	left	GLUT	0.74	0.01	0	0.18	0.74	0.06	0	SLPpl1	CB2989
s-CPDN3E	720575940613223830	left	GLUT	0.83	0.05	0.01	0.07	0.83	0.04	0	SLPpl1	CB2901
s-CPDN3E	720575940613555618	left	GLUT	0.74	0.03	0	0.13	0.74	0.09	0	SLPpl1	CB2989
s-CPDN3E	720575940614444338	left	GLUT	0.67	0.03	0.01	0.23	0.67	0.06	0	SLPpl1	CB2989
s-CPDN3E	720575940617722944	left	GLUT	0.95	0	0	0.04	0.95	0.01	0	SLPpl1	CB2901
s-CPDN3E	720575940620024149	left	GLUT	0.74	0.02	0.01	0.09	0.74	0.13	0.01	SLPpl1	CB2989
s-CPDN3E	720575940622821731	left	GLUT	0.7	0.02	0.01	0.22	0.7	0.05	0	SLPpl1	CB2989
s-CPDN3E	720575940628137987	left	GLUT	0.9	0.01	0	0.05	0.9	0.04	0	SLPpl1	CB2901
s-CPDN3E	720575940628911946	left	GLUT	0.74	0.04	0.01	0.13	0.74	0.08	0	SLPpl1	CB2989
s-CPDN3E	720575940630562297	left	GLUT	0.72	0.05	0.01	0.16	0.72	0.06	0.01	SLPpl1	CB2989
s-CPDN3E	720575940631118095	left	GLUT	0.69	0.02	0.01	0.21	0.69	0.06	0	SLPpl1	CB2901
s-CPDN3E	720575940638973091	left	GLUT	0	0	0	0	0	0	0	SLPpl1	CB2901
s-CPDN3A	720575940635707543	right	GLUT	0.91	0	0.01	0.02	0.91	0.05	0	SLPpl1	CB3118
s-CPDN3A	720575940642740260	right	GLUT	0.87	0.01	0	0.09	0.87	0.03	0	SLPpl1	CB1770
s-CPDN3A	720575940620755297	right	GLUT	0.78	0.02	0.01	0.06	0.78	0.13	0	SLPpl1	SMP229
s-CPDN3A	720575940621033152	right	GLUT	0.67	0.04	0.03	0.13	0.67	0.13	0.01	SLPpl1	SMP229
s-CPDN3A	720575940623857084	right	GLUT	0.86	0.03	0.05	0.03	0.86	0.03	0	SLPpl1	CB3118
s-CPDN3A	720575940615337019	right	GLUT	0	0	0	0	0	0	0	SLPpl1	SMP229
s-CPDN3A	720575940616424927	right	GLUT	0.78	0.01	0.01	0.1	0.78	0.1	0	SLPpl1	SMP229
s-CPDN3A	720575940631322472	right	GLUT	0.88	0.01	0	0.07	0.88	0.04	0	SLPpl1	CB1770
s-CPDN3A	720575940627447401	right	GLUT	0.81	0.01	0.05	0.01	0.81	0.04	0.08	SLPpl1	CB1791
s-CPDN3A	720575940626212178	right	GLUT	0.98	0	0	0.01	0.98	0	0	SLPpl1	CB1791
s-CPDN3A	720575940638186842	right	GLUT	0.93	0	0.04	0.01	0.93	0.01	0.02	SLPpl1	CB1791
s-CPDN3A	720575940627062424	right	GLUT	0.91	0.01	0.05	0.01	0.91	0	0.02	SLPpl1	CB1791
s-CPDN3A	720575940621126365	right	GLUT	0.76	0.09	0.01	0.1	0.76	0.04	0	SLPpl1	CB1791
s-CPDN3A	720575940624551056	right	GLUT	0.9	0.01	0.01	0.05	0.9	0.02	0	SLPpl1	CB1791
s-CPDN3A	720575940621103495	right	GLUT	0.82	0.03	0.06	0.01	0.82	0.01	0.07	SLPpl1	CB1791
s-CPDN3A	720575940612148210	right	GLUT	0.88	0.01	0.01	0.08	0.88	0.03	0	SLPpl1	CB1791
s-CPDN3A	720575940610128082	right	GLUT	0.85	0.02	0	0.04	0.85	0.09	0	SLPpl1	CB1791
s-CPDN3A	720575940637453382	right	GLUT	0.92	0.01	0	0.04	0.92	0.02	0	SLPpl1	CB1791
s-CPDN3B	720575940635765496	right	GLUT	0.94	0.01	0.01	0.02	0.94	0.02	0	SLPpl1	CB1338
s-CPDN3B	720575940626318353	right	GLUT	0.95	0.01	0.01	0.01	0.95	0.02	0	SLPpl1	CB3252
s-CPDN3B	720575940623474019	right	GLUT	0.9	0.04	0.01	0.04	0.9	0.01	0	SLPpl1	CB1338
s-CPDN3B	720575940622378474	right	GLUT	0.95	0	0.01	0.01	0.95	0.03	0	SLPpl1	CB3252
s-CPDN3B	720575940638798141	right	GLUT	0.87	0.01	0	0.03	0.87	0.08	0	SLPpl1	CB3252
s-CPDN3B	720575940614295294	right	GLUT	0.88	0	0.03	0.03	0.88	0.05	0	SLPpl1	CB3766
s-CPDN3B	720575940639497277	right	GLUT	0.95	0.01	0	0.01	0.95	0.03	0	SLPpl1	CB1011
s-CPDN3B	720575940613118259	right	GLUT	0.87	0.01	0.01	0.05	0.87	0.05	0	SLPpl1	CB3252
s-CPDN3B	720575940620926155	right	GLUT	0.54	0.08	0.03	0.1	0.54	0.25	0	SLPpl1	CB1011
s-CPDN3B	720575940619246246	right	GLUT	0.87	0.07	0.02	0.01	0.87	0.02	0	SLPpl1	CB1011
s-CPDN3B	720575940616837716	right	GLUT	0.94	0	0.01	0.03	0.94	0.02	0	SLPpl1	CB3763
s-CPDN3B	720575940621490416	right	GLUT	0.83	0.03	0	0.08	0.83	0.05	0	SLPpl1	CB1011
s-CPDN3B	720575940615198367	right	GLUT	0.53	0.18	0.01	0.04	0.53	0.24	0	SLPpl1	CB1011
s-CPDN3C	720575940612776879	right	GLUT	0.9	0.01	0	0.03	0.9	0.05	0	SLPpl1	CB3626
s-CPDN3C	720575940610991513	right	GLUT	0.85	0	0.04	0.05	0.85	0.06	0	SLPpl1	CB1449
s-CPDN3C	720575940621186565	right	GLUT	0.63	0.03	0.01	0.12	0.63	0.2	0	SLPpl1	CB3095
s-CPDN3C	720575940630541783	right	GLUT	0.79	0.02	0.04	0.06	0.79	0.09	0	SLPpl1	CB3095
s-CPDN3C	720575940622852359	right	GLUT	0.93	0	0	0.05	0.93	0.01	0	SLPpl1	CB3626
s-CPDN3C	720575940626023940	right	GLUT	0.91	0.02	0	0.04	0.91	0.03	0	SLPpl1	CB1709
s-CPDN3C	720575940617643092	right	GLUT	0.92	0.01	0	0.05	0.92	0.01	0	SLPpl1	CB3767
s-CPDN3C	720575940634904677	right	GLUT	0.94	0	0	0.03	0.94	0.03	0	SLPpl1	CB3626
s-CPDN3C	720575940622700531	right	GLUT	0.86	0.01	0.02	0.07	0.86	0.04	0	SLPpl1	CB2438
s-CPDN3C	720575940627514267	right	GLUT	0.64	0.02	0	0.23	0.64	0.12	0	SLPpl1	CB3095
s-CPDN3C	720575940623035742	right	GLUT	0.9	0.01	0.02	0.05	0.9	0.02	0	SLPpl1	CB1709
s-CPDN3C	720575940623224504	right	GLUT	0.89	0.03	0.05	0.01	0.89	0.03	0	SLPpl1	CB2438
s-CPDN3C	720575940627299940	right	GLUT	0.95	0	0.01	0.03	0.95	0.02	0	SLPpl1	CB2568
s-CPDN3C	720575940634358879	right	GLUT	0.8	0.02	0.03	0.04	0.8	0.11	0	SLPpl1	CB3095
s-CPDN3C	720575940624010829	right	GLUT	0.82	0.04	0.01	0.08	0.82	0.05	0	SLPpl1	CB2568
s-CPDN3C	720575940628816384	right	GLUT	0.92	0.01	0	0.05	0.92	0.02	0	SLPpl1	CB1709
s-CPDN3D	720575940605960626	right	GLUT	0.83	0.02	0	0.11	0.83	0.04	0	SLPpl1	CB3192
s-CPDN3D	720575940614519157	right	GLUT	0.87	0.02	0.01	0.06	0.87	0.04	0	SLPpl1	CB3764
s-CPDN3D	720575940609261892	right	GLUT	0.92	0.03	0.01	0.02	0.92	0.03	0	SLPpl1	CB3449
s-CPDN3D	720575940618378708	right	GLUT	0.99	0	0	0	0.99	0.01	0	SLPpl1	CB3612
s-CPDN3D	720575940624375113	right	GLUT	0.98	0	0.01	0.01	0.98	0.01	0	SLPpl1	CB3508
s-CPDN3D	720575940633954808	right	GLUT	0.92	0.01	0.01	0.05	0.92	0.02	0	SLPpl1	CB3508
s-CPDN3D	720575940626644486	right	GLUT	0.98	0.01	0	0	0.98	0.01	0	SLPpl1	CB3612
s-CPDN3D	720575940636193647	right	GLUT	0.81	0.09	0.02	0.02	0.81	0.05	0.01	SLPpl1	CB3449
s-CPDN3D	720575940607416587	right	GLUT	0.68	0.1	0.04	0.06	0.68	0.12	0	SLPpl1	CB3192
s-CPDN3D	720575940632575388	right	GLUT	0.96	0.01	0.01	0.02	0.96	0.01	0	SLPpl1	CB3508
s-CPDN3D	720575940616909083	right	GLUT	0.84	0.03	0.02	0.07	0.84	0.04	0	SLPpl1	CB3765
s-CPDN3D	720575940618853547	right	GLUT	0.72	0.14	0.01	0.05	0.72	0.08	0	SLPpl1	CB3765
s-CPDN3D	720575940630116601	right	GLUT	0.86	0.02	0	0.08	0.86	0.04	0	SLPpl1	CB3764
s-CPDN3D	720575940630560761	right	GLUT	0.69	0.04	0.01	0.09	0.69	0.16	0	SLPpl1	CB3765
s-CPDN3D	720575940646209156	right	GLUT	0.83	0.04	0.01	0.07	0.83	0.05	0	SLPpl1	CB3765
s-CPDN3D	720575940627042130	right	GLUT	0.98	0	0	0.01	0.98	0.01	0	SLPpl1	CB2587
s-CPDN3D	720575940604488672	right	GLUT	0.96	0.01	0.01	0.01	0.96	0.02	0	SLPpl1	CB2587
s-CPDN3D	720575940625749842	right	GLUT	0.93	0.01	0.01	0.02	0.93	0.04	0	SLPpl1	CB2843
s-CPDN3D	720575940627171154	right	GLUT	0.92	0.03	0.01	0.01	0.92	0.03	0	SLPpl1	CB3449
s-CPDN3E	720575940610400409	right	GLUT	0.77	0.02	0	0.15	0.77	0.05	0	SLPpl1	CB2989
s-CPDN3E	720575940610043346	right	GLUT	0.93	0	0	0.03	0.93	0.04	0	SLPpl1	CB2901
s-CPDN3E	720575940616075147	right	GLUT	0.74	0.01	0.01	0.14	0.74	0.1	0	SLPpl1	CB2901
s-CPDN3E	720575940619354673	right	GLUT	0.68	0.02	0	0.25	0.68	0.05	0	SLPpl1	CB2901
s-CPDN3E	720575940620205172	right	GLUT	0.94	0	0	0.02	0.94	0.03	0	SLPpl1	CB2901
s-CPDN3E	720575940621542141	right	GLUT	0.74	0.04	0.01	0.11	0.74	0.09	0	SLPpl1	CB2989
s-CPDN3E	720575940625852676	right	GLUT	0.76	0.01	0.01	0.11	0.76	0.11	0	SLPpl1	CB2901
s-CPDN3E	720575940625853188	right	GLUT	0.86	0	0	0.12	0.86	0.01	0	SLPpl1	CB2901
s-CPDN3E	720575940626529944	right	GLUT	0.64	0.05	0.01	0.15	0.64	0.14	0.01	SLPpl1	CB2989
s-CPDN3E	720575940629163772	right	GLUT	0.87	0.01	0.01	0.02	0.87	0.09	0	SLPpl1	CB2901
s-CPDN3E	720575940632179620	right	GLUT	0.7	0.04	0.01	0.12	0.7	0.12	0	SLPpl1	CB2989
s-CPDN3E	720575940642372512	right	GLUT	0.99	0	0.01	0	0.99	0	0	SLPpl1	CB2901
s-CPDN3E	720575940623055433	right	GLUT	0.73	0.03	0.01	0.12	0.73	0.1	0	SLPpl1	CB2989

## Sheet: Figure_05G
clk_name	n_syn_total	cell_type
DN1a	26	DNp31
DN1pA	5	DNp25
DN1pA	5	others
DN1pD	28	DNp25
DN1pD	32	DNpe033
LNd_CRYp	20	DNp27
LNd_CRYp	9	DNpe048
LPN	137	DNpe048
LPN	25	others
others	11	DNp27
others	7	DNpe048
others	11	others
s-CPDN3A	111	DNpe048
s-CPDN3A	10	others
s-CPDN3B	61	DNpe033
s-CPDN3B	5	DNpe048
s-CPDN3C	36	DNpe033
s-CPDN3C	43	DNpe041
s-CPDN3C	23	DNpe048
s-CPDN3D	66	DNpe033
s-CPDN3D	33	DNpe041
s-CPDN3D	157	DNpe048

## Sheet: Figure_05H
group	cell_type	n_syn_from_clk_total	n_input_syn_total_DN	perc
clk	DNpe033	195	648	0.300926
clk	DNpe041	76	253	0.300395
clk	DNpe048	449	1412	0.317989
no_clk	DNpe033	453	648	0.699074
no_clk	DNpe041	177	253	0.699605
no_clk	DNpe048	963	1412	0.682011

## Sheet: Figure_05K
pre_name	syn_to_bridge	bridge_name	syn_to_DN	DN_name
LNd_CRYp	24	oviIN	45	oviDNa
DN1a	190	AVLP594	1036	DNg30
l-CPDN3	228	AVLP594	1036	DNg30
DN1pC	12	pc1a	1720	vpoDN
DN1pC	48	pc1e	60	vpoDN
s-CPDN3C	188	pc1a	1720	vpoDN
s-CPDN3D	5	pc1b	12	vpoDN
APDN3	45	pc1d	18	vpoDN
APDN3	26	pc1e	60	vpoDN
LNd_CRYn	7	pc1b	12	vpoDN
DN1pC	27	SMP090	12	DNc01
s-CPDN3C/D	22	s-CPDN3A	10	DNc01
