# Supplementary material for: Synaptic connectome of the Drosophila circadian clock
Source: Nat Commun. 2024 Dec 5;15:10392. doi: 10.1038/s41467-024-54694-0 (PMC11621569; doi:10.1038/s41467-024-54694-0)
Supplement: Supplementary file 12 — Source data [file 41467_2024_54694_MOESM12_ESM.zip › Source Data for Reinhard et al 2024/Figure_04.xlsx]

## Sheet: Figure_04B
name_clk	group	perc_of_output_syn
DN1a	central_clock	0.229595
DN1a	central_no_clock	0.314376
DN1a	others_no_clock	0.0236967
DN1a	undefined_no_clock	0.0995261
DN1a	visual_centrifugal_no_clock	0.270669
DN1a	visual_projection_clock	0.062138
DN1pA	central_clock	0.751266
DN1pA	others_no_clock	0.00949367
DN1pA	undefined_no_clock	0.0367089
DN1pA	visual_projection_clock	0.202532
DN1pB	central_clock	0.223041
DN1pB	central_no_clock	0.657604
DN1pB	others_clock	0.00460829
DN1pB	undefined_no_clock	0.114747
DN1pC	central_no_clock	0.951355
DN1pC	others_clock	0.023399
DN1pC	others_no_clock	0.00431034
DN1pC	undefined_no_clock	0.020936
DN1pD	central_clock	0.0305019
DN1pD	central_no_clock	0.862934
DN1pD	others_no_clock	0.023166
DN1pD	undefined_no_clock	0.0833977
DN1pE	central_clock	0.0559067
DN1pE	central_no_clock	0.826932
DN1pE	others_no_clock	0.00243072
DN1pE	undefined_no_clock	0.11473
DN2	central_no_clock	1
s-CPDN3E	central_clock	0.095
s-CPDN3E	central_no_clock	0.87875
s-CPDN3E	others_no_clock	0.0075
s-CPDN3E	undefined_no_clock	0.01875
s-CPDN3D	central_clock	0.466756
s-CPDN3D	central_no_clock	0.441992
s-CPDN3D	descending_no_clock	0.0689098
s-CPDN3D	undefined_no_clock	0.0223419
s-CPDN3C	central_clock	0.240408
s-CPDN3C	central_no_clock	0.685306
s-CPDN3C	descending_no_clock	0.0416327
s-CPDN3C	others_no_clock	0.00244898
s-CPDN3C	undefined_no_clock	0.0302041
s-CPDN3B	central_clock	0.166847
s-CPDN3B	central_no_clock	0.72481
s-CPDN3B	descending_no_clock	0.071506
s-CPDN3B	others_no_clock	0.0195016
s-CPDN3B	undefined_no_clock	0.0173348
s-CPDN3A	central_clock	0.21025
s-CPDN3A	central_no_clock	0.675015
s-CPDN3A	descending_no_clock	0.0704718
s-CPDN3A	undefined_no_clock	0.0442632
APDN3	central_no_clock	0.865858
APDN3	others_clock	0.00292556
APDN3	others_no_clock	0.021129
APDN3	undefined_no_clock	0.0753061
APDN3	visual_projection_no_clock	0.0347817
l-CPDN3	central_clock	0.159906
l-CPDN3	central_no_clock	0.690182
l-CPDN3	others_clock	0.00293945
l-CPDN3	undefined_no_clock	0.0611405
l-CPDN3	visual_centrifugal_no_clock	0.0511464
l-CPDN3	visual_projection_no_clock	0.0346855
LPN	central_clock	0.202133
LPN	central_no_clock	0.689383
LPN	descending_no_clock	0.0751043
LPN	others_clock	0.00231803
LPN	undefined_no_clock	0.0310617
LNd_CRYn	central_clock	0.129286
LNd_CRYn	central_no_clock	0.811429
LNd_CRYn	undefined_no_clock	0.0592857
LNd_CRYp	central_no_clock	0.981384
LNd_CRYp	others_clock	0.00119332
LNd_CRYp	others_no_clock	0.00692124
LNd_CRYp	undefined_no_clock	0.0105012
LN_ITP	central_clock	0.436069
LN_ITP	central_no_clock	0.42271
LN_ITP	endocrine_no_clock	0.0362595
LN_ITP	others_no_clock	0.0171756
LN_ITP	undefined_no_clock	0.0162214
LN_ITP	visual_centrifugal_no_clock	0.0410305
LN_ITP	visual_projection_clock	0.0305344
l-LNv	optic_no_clock	0.920145
l-LNv	undefined_no_clock	0.0362976
l-LNv	visual_centrifugal_no_clock	0.0435572
s-LNv	central_clock	0.0816697
s-LNv	central_no_clock	0.909256
s-LNv	undefined_no_clock	0.00907441

## Sheet: Figure_04C_single_con
clk_root_id	name_clk	hemisphere_clk	n_synapses	post_pt_root_id	cell_type/hemibrain_type_post	group
720575940620028096	APDN3	right	136	720575940627293370	CL075	central
720575940634473497	APDN3	left	118	720575940629139447	CL075	central
720575940620028096	APDN3	right	111	720575940626504752	CL086_a,CL086_d	central
720575940634473497	APDN3	left	90	720575940625647618	CL086_a,CL086_d	central
720575940629399370	APDN3	right	83	720575940604543968	CL269	central
720575940620028096	APDN3	right	82	720575940610959589	CL086_a,CL086_d	central
720575940634473497	APDN3	left	82	720575940617392285	CL086_a,CL086_d	central
720575940631863085	DN1pE	right	81	720575940623535851	SMP234	central
720575940612391464	DN1pE	right	79	720575940623535851	SMP234	central
720575940612734515	DN1pE	left	78	720575940640456923	SMP234	central
720575940615228723	APDN3	right	77	720575940604543968	CL269	central
720575940620028096	APDN3	right	69	720575940626538492	CL086_a,CL086_d	central
720575940634473497	APDN3	left	68	720575940619936080	CL086_a,CL086_d	central
720575940616201309	DN1pD	left	66	720575940626775824	SMP285	central
720575940620028096	APDN3	right	66	720575940622062433	CL086_a,CL086_d	central
720575940634473497	APDN3	left	60	720575940627011605	CL086_a,CL086_d	central
720575940637555288	LPN	right	58	720575940623535851	SMP234	central
720575940621861133	DN1pD	left	57	720575940626775824	SMP285	central
720575940634473497	APDN3	left	56	720575940636671198	CL086_a,CL086_d	central
720575940615228723	APDN3	right	55	720575940614749421	CL269	central
720575940632575584	DN1pC	right	52	720575940626717739	CB1713	central
720575940615330098	DN1pE	left	51	720575940640456923	SMP234	central
720575940612391464	DN1pE	right	50	720575940640354638	SMP317	central
720575940613096089	APDN3	left	49	720575940640193920	CL269	central
720575940629399370	APDN3	right	47	720575940614749421	CL269	central
720575940643074976	DN1pC	left	47	720575940621719540	CB1713	central
720575940613262259	DN1pD	right	46	720575940618791515	DNd01	central
720575940620116091	DN1pC	left	46	720575940621719540	CB1713	central
720575940637041263	APDN3	right	46	720575940627293370	CL075	central
720575940643074976	DN1pC	left	46	720575940612464867	CB1713	central
720575940606334338	LNd_CRYn	left	45	720575940638954611	SMP335	central
720575940612734515	DN1pE	left	43	720575940613866390	SMP317	central
720575940626580528	s-CPDN3D	left	42	720575940626775824	SMP285	central
720575940626899817	LNd_CRYn	right	42	720575940629201724	SMP335	central
720575940621384101	s-CPDN3C	left	41	720575940626775824	SMP285	central
720575940632575584	DN1pC	right	40	720575940608822226	CB1713	central
720575940620028096	APDN3	right	38	720575940620299617	CL086_a,CL086_d	central
720575940620116091	DN1pC	left	37	720575940612464867	CB1713	central
720575940623365813	s-CPDN3C	left	37	720575940626775824	SMP285	central
720575940653095670	APDN3	left	36	720575940640193920	CL269	central
720575940608161116	DN1pC	right	35	720575940608822226	CB1713	central
720575940621861133	DN1pD	left	35	720575940626449158	DNd01	central
720575940629399370	APDN3	right	35	720575940610959589	CL086_a,CL086_d	central
720575940634904677	s-CPDN3C	right	35	720575940629285879	SMP285	central
720575940608161116	DN1pC	right	34	720575940626717739	CB1713	central
720575940612153842	DN1pD	right	34	720575940622839786	DNd01	central
720575940613262259	DN1pD	right	33	720575940629285879	SMP285	central
720575940620142203	s-CPDN3D	left	33	720575940638954611	SMP335	central
720575940621861133	DN1pD	left	33	720575940651601910	DNd01	central
720575940609261892	s-CPDN3D	right	32	720575940637396964	SMP346	central
720575940612153842	DN1pD	right	32	720575940618791515	DNd01	central
720575940612153842	DN1pD	right	32	720575940629285879	SMP285	central
720575940620028096	APDN3	right	32	720575940639438208	CL075	central
720575940636231145	s-CPDN3C	left	32	720575940626775824	SMP285	central
720575940644703767	LPN	left	30	720575940640456923	SMP234	central
720575940613262259	DN1pD	right	29	720575940622839786	DNd01	central
720575940639397491	LPN	left	29	720575940640456923	SMP234	central
720575940612734515	DN1pE	left	28	720575940630036240	SMP317	central
720575940618378708	s-CPDN3D	right	28	720575940629285879	SMP285	central
720575940604488672	s-CPDN3D	right	26	720575940637396964	SMP346	central
720575940606334338	LNd_CRYn	left	26	720575940629201724	SMP335	central
720575940613873361	s-CPDN3D	left	26	720575940629414972	SMP346	central
720575940615228723	APDN3	right	26	720575940610959589	CL086_a,CL086_d	central
720575940620028096	APDN3	right	26	720575940629139447	CL075	central
720575940622852359	s-CPDN3C	right	26	720575940629285879	SMP285	central
720575940624920871	APDN3	left	26	720575940646532228	CL075	central
720575940630116601	s-CPDN3D	right	26	720575940629201724	SMP335	central
720575940636193647	s-CPDN3D	right	26	720575940631098947	SMP346	central
720575940609261892	s-CPDN3D	right	25	720575940631098947	SMP346	central
720575940614519157	s-CPDN3D	right	25	720575940629201724	SMP335	central
720575940616201309	DN1pD	left	25	720575940651601910	DNd01	central
720575940634473497	APDN3	left	25	720575940627293370	CL075	central
720575940604488672	s-CPDN3D	right	24	720575940631098947	SMP346	central
720575940621845530	s-CPDN3D	left	24	720575940623218359	SMP346	central
720575940612776879	s-CPDN3C	right	23	720575940629285879	SMP285	central
720575940621384101	s-CPDN3C	left	23	720575940638954611	SMP335	central
720575940626953475	s-CPDN3D	left	23	720575940626775824	SMP285	central
720575940636193647	s-CPDN3D	right	23	720575940637396964	SMP346	central
720575940612391464	DN1pE	right	22	720575940617326677	SMP317	central
720575940629470736	s-CPDN3D	left	22	720575940629414972	SMP346	central
720575940632512015	s-CPDN3D	left	22	720575940626775824	SMP285	central
720575940637296105	s-CPDN3A	left	22	720575940640456923	SMP234	central
720575940654676385	LNd_CRYp	right	22	720575940617107540	SMP317	central
720575940626899817	LNd_CRYn	right	21	720575940638954611	SMP335	central
720575940634069148	l-CPDN3	right	21	720575940638954611	SMP335	central
720575940654676385	LNd_CRYp	right	21	720575940630036240	SMP317	central
720575940612153842	DN1pD	right	20	720575940651601910	DNd01	central
720575940614630962	LNd_CRYp	left	20	720575940617326677	SMP317	central
720575940615228723	APDN3	right	20	720575940629712322	CL269	central
720575940633762841	s-CPDN3A	left	20	720575940640456923	SMP234	central
720575940637453382	s-CPDN3A	right	20	720575940623535851	SMP234	central
720575940616201309	DN1pD	left	19	720575940629285879	SMP285	central
720575940621845530	s-CPDN3D	left	19	720575940629414972	SMP346	central
720575940634473497	APDN3	left	19	720575940646532228	CL075	central
720575940637555288	LPN	right	19	720575940608822226	CB1713	central
720575940611617838	LNd_CRYp	right	18	720575940617107540	SMP317	central
720575940612153842	DN1pD	right	18	720575940626775824	SMP285	central
720575940613096089	APDN3	left	18	720575940632355626	CL269	central
720575940615228723	APDN3	right	18	720575940623535851	SMP234	central
720575940615228723	APDN3	right	18	720575940626504752	CL086_a,CL086_d	central
720575940616201309	DN1pD	left	18	720575940622839786	DNd01	central
720575940624920871	APDN3	left	18	720575940629139447	CL075	central
720575940625956371	s-CPDN3C	left	18	720575940626775824	SMP285	central
720575940627984119	LNd_CRYn	left	18	720575940638954611	SMP335	central
720575940629399370	APDN3	right	18	720575940629712322	CL269	central
720575940636231145	s-CPDN3C	left	18	720575940638954611	SMP335	central
720575940653095670	APDN3	left	18	720575940632355626	CL269	central
720575940616201309	DN1pD	left	17	720575940626449158	DNd01	central
720575940629470736	s-CPDN3D	left	17	720575940623218359	SMP346	central
720575940632575584	DN1pC	right	17	720575940623535851	SMP234	central
720575940611617838	LNd_CRYp	right	16	720575940617326677	SMP317	central
720575940611617838	LNd_CRYp	right	16	720575940630036240	SMP317	central
720575940612734515	DN1pE	left	16	720575940621719540	CB1713	central
720575940613096089	APDN3	left	16	720575940627011605	CL086_a,CL086_d	central
720575940615228723	APDN3	right	16	720575940626538492	CL086_a,CL086_d	central
720575940618378708	s-CPDN3D	right	16	720575940629201724	SMP335	central
720575940627541066	s-CPDN3B	left	16	720575940626775824	SMP285	central
720575940630152076	s-CPDN3D	left	16	720575940638954611	SMP335	central
720575940637555288	LPN	right	16	720575940626717739	CB1713	central
720575940611617838	LNd_CRYp	right	15	720575940624198861	SMP317	central
720575940614630962	LNd_CRYp	left	15	720575940617107540	SMP317	central
720575940615330098	DN1pE	left	15	720575940613866390	SMP317	central
720575940616909083	s-CPDN3D	right	15	720575940623535851	SMP234	central
720575940622700531	s-CPDN3C	right	15	720575940622839786	DNd01	central
720575940623055433	s-CPDN3E	right	15	720575940610959589	CL086_a,CL086_d	central
720575940623286271	l-CPDN3	left	15	720575940638954611	SMP335	central
720575940623365813	s-CPDN3C	left	15	720575940626449158	DNd01	central
720575940624162328	s-CPDN3B	left	15	720575940626775824	SMP285	central
720575940625749842	s-CPDN3D	right	15	720575940629285879	SMP285	central
720575940626580528	s-CPDN3D	left	15	720575940638954611	SMP335	central
720575940629399370	APDN3	right	15	720575940626538492	CL086_a,CL086_d	central
720575940630586642	s-CPDN3D	left	15	720575940629414972	SMP346	central
720575940639397491	LPN	left	15	720575940612464867	CB1713	central
720575940653095670	APDN3	left	15	720575940627011605	CL086_a,CL086_d	central
720575940612776879	s-CPDN3C	right	14	720575940629201724	SMP335	central
720575940613096089	APDN3	left	14	720575940636671198	CL086_a,CL086_d	central
720575940614630962	LNd_CRYp	left	14	720575940624198861	SMP317	central
720575940624010829	s-CPDN3C	right	14	720575940618791515	DNd01	central
720575940629912121	s-CPDN3A	left	14	720575940626449158	DNd01	central
720575940630426967	s-CPDN3D	left	14	720575940638954611	SMP335	central
720575940630586642	s-CPDN3D	left	14	720575940623218359	SMP346	central
720575940631863085	DN1pE	right	14	720575940617326677	SMP317	central
720575940631989473	LNd_CRYp	left	14	720575940624198861	SMP317	central
720575940632179620	s-CPDN3E	right	14	720575940626504752	CL086_a,CL086_d	central
720575940632512015	s-CPDN3D	left	14	720575940640456923	SMP234	central
720575940644703767	LPN	left	14	720575940612464867	CB1713	central
720575940653095670	APDN3	left	14	720575940633949613	CL269	central
720575940654676385	LNd_CRYp	right	14	720575940613866390	SMP317	central
720575940606742027	s-CPDN3C	left	13	720575940651601910	DNd01	central
720575940610400409	s-CPDN3E	right	13	720575940623535851	SMP234	central
720575940613096089	APDN3	left	13	720575940640456923	SMP234	central
720575940614295294	s-CPDN3B	right	13	720575940629285879	SMP285	central
720575940615228723	APDN3	right	13	720575940622062433	CL086_a,CL086_d	central
720575940615876438	s-CPDN3A	left	13	720575940638954611	SMP335	central
720575940620287067	DN1pD	left	13	720575940626775824	SMP285	central
720575940624551056	s-CPDN3A	right	13	720575940623535851	SMP234	central
720575940627211706	s-CPDN3A	left	13	720575940629414972	SMP346	central
720575940629399370	APDN3	right	13	720575940622062433	CL086_a,CL086_d	central
720575940632179620	s-CPDN3E	right	13	720575940620299617	CL086_a,CL086_d	central
720575940632512015	s-CPDN3D	left	13	720575940638954611	SMP335	central
720575940634818399	s-CPDN3D	left	13	720575940640456923	SMP234	central
720575940634904677	s-CPDN3C	right	13	720575940629201724	SMP335	central
720575940639031130	s-CPDN3C	left	13	720575940638954611	SMP335	central
720575940654676385	LNd_CRYp	right	13	720575940640354638	SMP317	central
720575940613096089	APDN3	left	12	720575940617392285	CL086_a,CL086_d	central
720575940613555618	s-CPDN3E	left	12	720575940640456923	SMP234	central
720575940613873361	s-CPDN3D	left	12	720575940623218359	SMP346	central
720575940615228723	APDN3	right	12	720575940636600134	CL269	central
720575940620028096	APDN3	right	12	720575940636600134	CL269	central
720575940621126365	s-CPDN3A	right	12	720575940623535851	SMP234	central
720575940621861133	DN1pD	left	12	720575940618791515	DNd01	central
720575940621861133	DN1pD	left	12	720575940622839786	DNd01	central
720575940621861133	DN1pD	left	12	720575940629285879	SMP285	central
720575940622852359	s-CPDN3C	right	12	720575940629201724	SMP335	central
720575940623365813	s-CPDN3C	left	12	720575940638954611	SMP335	central
720575940627186435	s-CPDN3D	left	12	720575940638954611	SMP335	central
720575940627299940	s-CPDN3C	right	12	720575940618791515	DNd01	central
720575940627299940	s-CPDN3C	right	12	720575940622839786	DNd01	central
720575940629399370	APDN3	right	12	720575940626504752	CL086_a,CL086_d	central
720575940635635374	s-CPDN3A	left	12	720575940640456923	SMP234	central
720575940637041263	APDN3	right	12	720575940639438208	CL075	central
720575940654676385	LNd_CRYp	right	12	720575940617326677	SMP317	central
720575940607416587	s-CPDN3D	right	11	720575940629201724	SMP335	central
720575940610991513	s-CPDN3C	right	11	720575940629285879	SMP285	central
720575940612776879	s-CPDN3C	right	11	720575940618791515	DNd01	central
720575940616201309	DN1pD	left	11	720575940618791515	DNd01	central
720575940618775892	LPN	left	11	720575940640456923	SMP234	central
720575940623003405	LNd_CRYn	right	11	720575940629201724	SMP335	central
720575940623286271	l-CPDN3	left	11	720575940629201724	SMP335	central
720575940629399370	APDN3	right	11	720575940636600134	CL269	central
720575940629470736	s-CPDN3D	left	11	720575940637396964	SMP346	central
720575940631989473	LNd_CRYp	left	11	720575940640354638	SMP317	central
720575940632179620	s-CPDN3E	right	11	720575940622062433	CL086_a,CL086_d	central
720575940637041263	APDN3	right	11	720575940629712322	CL269	central
720575940637041263	APDN3	right	11	720575940636600134	CL269	central
720575940653095670	APDN3	left	11	720575940640456923	SMP234	central
720575940605960626	s-CPDN3D	right	10	720575940629201724	SMP335	central
720575940611585459	DN1pD	right	10	720575940629285879	SMP285	central
720575940614630962	LNd_CRYp	left	10	720575940640354638	SMP317	central
720575940617642101	s-CPDN3A	left	10	720575940626449158	DNd01	central
720575940619212453	s-CPDN3D	left	10	720575940640456923	SMP234	central
720575940621031629	LNd_CRYn	left	10	720575940638954611	SMP335	central
720575940621268651	APDN3	right	10	720575940627293370	CL075	central
720575940621542141	s-CPDN3E	right	10	720575940610959589	CL086_a,CL086_d	central
720575940622852359	s-CPDN3C	right	10	720575940618791515	DNd01	central
720575940623224504	s-CPDN3C	right	10	720575940622839786	DNd01	central
720575940625976409	LPN	right	10	720575940608822226	CB1713	central
720575940626529944	s-CPDN3E	right	10	720575940622062433	CL086_a,CL086_d	central
720575940627171154	s-CPDN3D	right	10	720575940637396964	SMP346	central
720575940629470736	s-CPDN3D	left	10	720575940631098947	SMP346	central
720575940629912121	s-CPDN3A	left	10	720575940651601910	DNd01	central
720575940630586642	s-CPDN3D	left	10	720575940631098947	SMP346	central
720575940631242799	DN1pD	right	10	720575940629285879	SMP285	central
720575940631989473	LNd_CRYp	left	10	720575940617107540	SMP317	central
720575940632179620	s-CPDN3E	right	10	720575940610959589	CL086_a,CL086_d	central
720575940646209156	s-CPDN3D	right	10	720575940623535851	SMP234	central
720575940653095670	APDN3	left	10	720575940617392285	CL086_a,CL086_d	central
720575940606742027	s-CPDN3C	left	9	720575940618791515	DNd01	central
720575940606861442	s-CPDN3D	left	9	720575940640456923	SMP234	central
720575940611617838	LNd_CRYp	right	9	720575940613866390	SMP317	central
720575940614444338	s-CPDN3E	left	9	720575940627011605	CL086_a,CL086_d	central
720575940616424927	s-CPDN3A	right	9	720575940629285879	SMP285	central
720575940616837716	s-CPDN3B	right	9	720575940629285879	SMP285	central
720575940623474019	s-CPDN3B	right	9	720575940637396964	SMP346	central
720575940626529944	s-CPDN3E	right	9	720575940626504752	CL086_a,CL086_d	central
720575940626529944	s-CPDN3E	right	9	720575940626538492	CL086_a,CL086_d	central
720575940626644486	s-CPDN3D	right	9	720575940629285879	SMP285	central
720575940627042130	s-CPDN3D	right	9	720575940637396964	SMP346	central
720575940627186435	s-CPDN3D	left	9	720575940626775824	SMP285	central
720575940627299940	s-CPDN3C	right	9	720575940629285879	SMP285	central
720575940630093100	s-CPDN3C	left	9	720575940638954611	SMP335	central
720575940630586642	s-CPDN3D	left	9	720575940637396964	SMP346	central
720575940632179620	s-CPDN3E	right	9	720575940623535851	SMP234	central
720575940634904677	s-CPDN3C	right	9	720575940622839786	DNd01	central
720575940638186842	s-CPDN3A	right	9	720575940623535851	SMP234	central
720575940639397491	LPN	left	9	720575940621719540	CB1713	central
720575940653095670	APDN3	left	9	720575940625647618	CL086_a,CL086_d	central
720575940609504210	LNd_CRYn	right	8	720575940629201724	SMP335	central
720575940615330098	DN1pE	left	8	720575940630036240	SMP317	central
720575940616849126	s-CPDN3A	left	8	720575940640456923	SMP234	central
720575940618378708	s-CPDN3D	right	8	720575940623535851	SMP234	central
720575940621103495	s-CPDN3A	right	8	720575940631098947	SMP346	central
720575940621542141	s-CPDN3E	right	8	720575940622062433	CL086_a,CL086_d	central
720575940622700531	s-CPDN3C	right	8	720575940618791515	DNd01	central
720575940622852359	s-CPDN3C	right	8	720575940622839786	DNd01	central
720575940623365813	s-CPDN3C	left	8	720575940651601910	DNd01	central
720575940623474019	s-CPDN3B	right	8	720575940631098947	SMP346	central
720575940626529944	s-CPDN3E	right	8	720575940623535851	SMP234	central
720575940627010300	s-CPDN3C	left	8	720575940626449158	DNd01	central
720575940627010300	s-CPDN3C	left	8	720575940651601910	DNd01	central
720575940629548764	s-CPDN3C	left	8	720575940618791515	DNd01	central
720575940629548764	s-CPDN3C	left	8	720575940626449158	DNd01	central
720575940637041263	APDN3	right	8	720575940620299617	CL086_a,CL086_d	central
720575940638758744	s-CPDN3E	left	8	720575940640456923	SMP234	central
720575940644703767	LPN	left	8	720575940621719540	CB1713	central
720575940604488672	s-CPDN3D	right	7	720575940629414972	SMP346	central
720575940606334338	LNd_CRYn	left	7	720575940629414972	SMP346	central
720575940606742027	s-CPDN3C	left	7	720575940626449158	DNd01	central
720575940608161116	DN1pC	right	7	720575940623535851	SMP234	central
720575940612734515	DN1pE	left	7	720575940617107540	SMP317	central
720575940612776879	s-CPDN3C	right	7	720575940622839786	DNd01	central
720575940614630962	LNd_CRYp	left	7	720575940630036240	SMP317	central
720575940616849126	s-CPDN3A	left	7	720575940629414972	SMP346	central
720575940618378708	s-CPDN3D	right	7	720575940618791515	DNd01	central
720575940618378708	s-CPDN3D	right	7	720575940622839786	DNd01	central
720575940621031629	LNd_CRYn	left	7	720575940629414972	SMP346	central
720575940621384101	s-CPDN3C	left	7	720575940626449158	DNd01	central
720575940621384101	s-CPDN3C	left	7	720575940651601910	DNd01	central
720575940622597078	s-CPDN3A	left	7	720575940623218359	SMP346	central
720575940622821731	s-CPDN3E	left	7	720575940627011605	CL086_a,CL086_d	central
720575940624010829	s-CPDN3C	right	7	720575940651601910	DNd01	central
720575940625976409	LPN	right	7	720575940629201724	SMP335	central
720575940626729744	s-CPDN3A	left	7	720575940626449158	DNd01	central
720575940627062424	s-CPDN3A	right	7	720575940623535851	SMP234	central
720575940627447401	s-CPDN3A	right	7	720575940637396964	SMP346	central
720575940628911946	s-CPDN3E	left	7	720575940640456923	SMP234	central
720575940629548764	s-CPDN3C	left	7	720575940622839786	DNd01	central
720575940629548764	s-CPDN3C	left	7	720575940651601910	DNd01	central
720575940631583519	DN1pD	left	7	720575940626775824	SMP285	central
720575940631605079	s-CPDN3A	left	7	720575940623218359	SMP346	central
720575940631863085	DN1pE	right	7	720575940640354638	SMP317	central
720575940637817944	s-CPDN3B	left	7	720575940623218359	SMP346	central
720575940639791067	s-CPDN3D	left	7	720575940623218359	SMP346	central
720575940640278387	APDN3	right	7	720575940639438208	CL075	central
720575940642740260	s-CPDN3A	right	7	720575940623535851	SMP234	central
720575940645800739	s-CPDN3C	left	7	720575940629414972	SMP346	central
720575940654676385	LNd_CRYp	right	7	720575940624198861	SMP317	central
720575940604383008	s-CPDN3C	left	6	720575940651601910	DNd01	central
720575940606742027	s-CPDN3C	left	6	720575940622839786	DNd01	central
720575940609261892	s-CPDN3D	right	6	720575940629285879	SMP285	central
720575940612153842	DN1pD	right	6	720575940626449158	DNd01	central
720575940612391464	DN1pE	right	6	720575940626717739	CB1713	central
720575940613262259	DN1pD	right	6	720575940626775824	SMP285	central
720575940613555618	s-CPDN3E	left	6	720575940636671198	CL086_a,CL086_d	central
720575940614630962	LNd_CRYp	left	6	720575940637396964	SMP346	central
720575940615876438	s-CPDN3A	left	6	720575940640456923	SMP234	central
720575940615977522	s-CPDN3A	left	6	720575940651601910	DNd01	central
720575940617085504	s-CPDN3A	left	6	720575940638954611	SMP335	central
720575940618831320	s-CPDN3B	left	6	720575940629414972	SMP346	central
720575940618853547	s-CPDN3D	right	6	720575940623535851	SMP234	central
720575940619354673	s-CPDN3E	right	6	720575940610959589	CL086_a,CL086_d	central
720575940620028096	APDN3	right	6	720575940614749421	CL269	central
720575940620116091	DN1pC	left	6	720575940640456923	SMP234	central
720575940620755297	s-CPDN3A	right	6	720575940622839786	DNd01	central
720575940621033152	s-CPDN3A	right	6	720575940618791515	DNd01	central
720575940621268651	APDN3	right	6	720575940639438208	CL075	central
720575940622821731	s-CPDN3E	left	6	720575940636671198	CL086_a,CL086_d	central
720575940622852359	s-CPDN3C	right	6	720575940626775824	SMP285	central
720575940624010829	s-CPDN3C	right	6	720575940622839786	DNd01	central
720575940624010829	s-CPDN3C	right	6	720575940626449158	DNd01	central
720575940624920871	APDN3	left	6	720575940617392285	CL086_a,CL086_d	central
720575940624920871	APDN3	left	6	720575940619936080	CL086_a,CL086_d	central
720575940625976409	LPN	right	6	720575940623535851	SMP234	central
720575940626580528	s-CPDN3D	left	6	720575940651601910	DNd01	central
720575940627010300	s-CPDN3C	left	6	720575940618791515	DNd01	central
720575940627062424	s-CPDN3A	right	6	720575940629201724	SMP335	central
720575940627514267	s-CPDN3C	right	6	720575940629201724	SMP335	central
720575940628911946	s-CPDN3E	left	6	720575940625647618	CL086_a,CL086_d	central
720575940628911946	s-CPDN3E	left	6	720575940627011605	CL086_a,CL086_d	central
720575940629066087	LPN	right	6	720575940623535851	SMP234	central
720575940629470736	s-CPDN3D	left	6	720575940626775824	SMP285	central
720575940629548764	s-CPDN3C	left	6	720575940626775824	SMP285	central
720575940630562297	s-CPDN3E	left	6	720575940636671198	CL086_a,CL086_d	central
720575940630586642	s-CPDN3D	left	6	720575940626775824	SMP285	central
720575940631863085	DN1pE	right	6	720575940608822226	CB1713	central
720575940631989473	LNd_CRYp	left	6	720575940617326677	SMP317	central
720575940632179620	s-CPDN3E	right	6	720575940626538492	CL086_a,CL086_d	central
720575940634069148	l-CPDN3	right	6	720575940629201724	SMP335	central
720575940634473497	APDN3	left	6	720575940639438208	CL075	central
720575940635765496	s-CPDN3B	right	6	720575940631098947	SMP346	central
720575940636231145	s-CPDN3C	left	6	720575940626449158	DNd01	central
720575940637041263	APDN3	right	6	720575940622062433	CL086_a,CL086_d	central
720575940638137200	s-CPDN3C	left	6	720575940626775824	SMP285	central
720575940640278387	APDN3	right	6	720575940627293370	CL075	central
720575940643074976	DN1pC	left	6	720575940640456923	SMP234	central
720575940653095670	APDN3	left	6	720575940619936080	CL086_a,CL086_d	central
720575940604488672	s-CPDN3D	right	5	720575940626775824	SMP285	central
720575940605960626	s-CPDN3D	right	5	720575940629285879	SMP285	central
720575940608288092	s-CPDN3B	left	5	720575940623218359	SMP346	central
720575940610400409	s-CPDN3E	right	5	720575940610959589	CL086_a,CL086_d	central
720575940611035866	s-CPDN3B	left	5	720575940640456923	SMP234	central
720575940611617838	LNd_CRYp	right	5	720575940629414972	SMP346	central
720575940612391464	DN1pE	right	5	720575940624198861	SMP317	central
720575940613118259	s-CPDN3B	right	5	720575940637396964	SMP346	central
720575940613262259	DN1pD	right	5	720575940651601910	DNd01	central
720575940613555618	s-CPDN3E	left	5	720575940627011605	CL086_a,CL086_d	central
720575940615330098	DN1pE	left	5	720575940612464867	CB1713	central
720575940616424927	s-CPDN3A	right	5	720575940618791515	DNd01	central
720575940616424927	s-CPDN3A	right	5	720575940622839786	DNd01	central
720575940618831320	s-CPDN3B	left	5	720575940623218359	SMP346	central
720575940618831320	s-CPDN3B	left	5	720575940640456923	SMP234	central
720575940621033152	s-CPDN3A	right	5	720575940622839786	DNd01	central
720575940621103495	s-CPDN3A	right	5	720575940623535851	SMP234	central
720575940621126365	s-CPDN3A	right	5	720575940640456923	SMP234	central
720575940621186565	s-CPDN3C	right	5	720575940629201724	SMP335	central
720575940621542141	s-CPDN3E	right	5	720575940620299617	CL086_a,CL086_d	central
720575940622378474	s-CPDN3B	right	5	720575940623535851	SMP234	central
720575940623003405	LNd_CRYn	right	5	720575940631098947	SMP346	central
720575940626212178	s-CPDN3A	right	5	720575940629201724	SMP335	central
720575940626529944	s-CPDN3E	right	5	720575940620299617	CL086_a,CL086_d	central
720575940626644486	s-CPDN3D	right	5	720575940623535851	SMP234	central
720575940626644486	s-CPDN3D	right	5	720575940629201724	SMP335	central
720575940626729744	s-CPDN3A	left	5	720575940626775824	SMP285	central
720575940626729744	s-CPDN3A	left	5	720575940651601910	DNd01	central
720575940626899817	LNd_CRYn	right	5	720575940629414972	SMP346	central
720575940627042130	s-CPDN3D	right	5	720575940623218359	SMP346	central
720575940627042130	s-CPDN3D	right	5	720575940629285879	SMP285	central
720575940627171154	s-CPDN3D	right	5	720575940631098947	SMP346	central
720575940627211706	s-CPDN3A	left	5	720575940637396964	SMP346	central
720575940627514267	s-CPDN3C	right	5	720575940629285879	SMP285	central
720575940628358931	DN1pB	right	5	720575940623535851	SMP234	central
720575940628911946	s-CPDN3E	left	5	720575940617392285	CL086_a,CL086_d	central
720575940628911946	s-CPDN3E	left	5	720575940619936080	CL086_a,CL086_d	central
720575940629066087	LPN	right	5	720575940604543968	CL269	central
720575940629399370	APDN3	right	5	720575940623535851	SMP234	central
720575940629912121	s-CPDN3A	left	5	720575940626775824	SMP285	central
720575940630541783	s-CPDN3C	right	5	720575940629285879	SMP285	central
720575940630560761	s-CPDN3D	right	5	720575940623535851	SMP234	central
720575940630562297	s-CPDN3E	left	5	720575940627011605	CL086_a,CL086_d	central
720575940630642380	s-CPDN3A	left	5	720575940629414972	SMP346	central
720575940631863085	DN1pE	right	5	720575940626717739	CB1713	central
720575940631989473	LNd_CRYp	left	5	720575940637396964	SMP346	central
720575940635635374	s-CPDN3A	left	5	720575940629414972	SMP346	central
720575940635635374	s-CPDN3A	left	5	720575940638954611	SMP335	central
720575940637041263	APDN3	right	5	720575940614749421	CL269	central
720575940637296105	s-CPDN3A	left	5	720575940623218359	SMP346	central
720575940637817944	s-CPDN3B	left	5	720575940629414972	SMP346	central
720575940639791067	s-CPDN3D	left	5	720575940629414972	SMP346	central
720575940643074976	DN1pC	left	5	720575940613866390	SMP317	central
720575940645975063	DN1pB	left	5	720575940626775824	SMP285	central
720575940653095670	APDN3	left	5	720575940636671198	CL086_a,CL086_d	central
720575940624259720	l-LNv	left	9	720575940627864305	Mi1	optic
720575940630647678	l-LNv	left	9	720575940628006808	CB3843	optic
720575940630926075	l-LNv	right	9	720575940617719350	Mi1	optic
720575940622355894	l-LNv	right	8	720575940627231290	Mi1	optic
720575940626843536	l-LNv	right	8	720575940621699822	Mi1	optic
720575940626843536	l-LNv	right	8	720575940646028142	Mi1	optic
720575940630647678	l-LNv	left	8	720575940610112068	Tm3	optic
720575940617219933	l-LNv	left	7	720575940606863026	Mi1	optic
720575940622355894	l-LNv	right	7	720575940627484657	Mi1	optic
720575940626843536	l-LNv	right	7	720575940622025505	Mi1	optic
720575940626843536	l-LNv	right	7	720575940624165815	Tm3	optic
720575940626843536	l-LNv	right	7	720575940647995769	Mi1	optic
720575940617219933	l-LNv	left	6	720575940610174387	Mi1	optic
720575940617219933	l-LNv	left	6	720575940621546501	Tm3	optic
720575940617219933	l-LNv	left	6	720575940626978874	Mi1	optic
720575940617219933	l-LNv	left	6	720575940627090106	Mi1	optic
720575940617219933	l-LNv	left	6	720575940628359223	Mi1	optic
720575940617219933	l-LNv	left	6	720575940629500265	Mi1	optic
720575940617219933	l-LNv	left	6	720575940631284342	Mi1	optic
720575940617219933	l-LNv	left	6	720575940634724453	Mi1	optic
720575940619074049	LN_ITP	right	6	720575940606477246	Lat	optic
720575940622355894	l-LNv	right	6	720575940620044481	Mi1	optic
720575940622355894	l-LNv	right	6	720575940621582156	Mi1	optic
720575940622355894	l-LNv	right	6	720575940622383624	Mi1	optic
720575940622355894	l-LNv	right	6	720575940628290618	Mi1	optic
720575940622355894	l-LNv	right	6	720575940631679530	Mi1	optic
720575940624259720	l-LNv	left	6	720575940613630631	Mi1	optic
720575940624259720	l-LNv	left	6	720575940614607912	Mi1	optic
720575940624259720	l-LNv	left	6	720575940624145919	L5	optic
720575940626843536	l-LNv	right	6	720575940621952636	Mi1	optic
720575940626843536	l-LNv	right	6	720575940628664136	Mi1	optic
720575940626843536	l-LNv	right	6	720575940633780505	Mi1	optic
720575940630926075	l-LNv	right	6	720575940622838408	Mi1	optic
720575940630926075	l-LNv	right	6	720575940632263016	Mi1	optic
720575940630926075	l-LNv	right	6	720575940632531983	NA	optic
720575940638924378	l-LNv	left	6	720575940610533582	Mi1	optic
720575940638924378	l-LNv	left	6	720575940617297803	Mi1	optic
720575940638924378	l-LNv	left	6	720575940619905919	Mi1	optic
720575940638924378	l-LNv	left	6	720575940626252303	Mi1	optic
720575940638924378	l-LNv	left	6	720575940631112252	Mi1	optic
720575940638924378	l-LNv	left	6	720575940643266583	Mi1	optic
720575940616662284	l-LNv	right	5	720575940622981500	Tm3	optic
720575940616662284	l-LNv	right	5	720575940644858916	Mi1	optic
720575940617219933	l-LNv	left	5	720575940608228107	Mi1	optic
720575940617219933	l-LNv	left	5	720575940612576730	Tm3	optic
720575940617219933	l-LNv	left	5	720575940624872887	Mi1	optic
720575940617219933	l-LNv	left	5	720575940628573994	Mi1	optic
720575940617219933	l-LNv	left	5	720575940636481528	Mi1	optic
720575940617219933	l-LNv	left	5	720575940637431110	Mi1	optic
720575940617219933	l-LNv	left	5	720575940641108699	Mi1	optic
720575940622355894	l-LNv	right	5	720575940607493065	L1	optic
720575940622355894	l-LNv	right	5	720575940616304925	Mi1	optic
720575940622355894	l-LNv	right	5	720575940626231068	Mi1	optic
720575940622355894	l-LNv	right	5	720575940626768650	Mi1	optic
720575940622355894	l-LNv	right	5	720575940627705512	Tm3	optic
720575940622355894	l-LNv	right	5	720575940628562075	Mi1	optic
720575940624259720	l-LNv	left	5	720575940611884773	Mi1	optic
720575940624259720	l-LNv	left	5	720575940612246990	L2	optic
720575940624259720	l-LNv	left	5	720575940616677332	Mi1	optic
720575940624259720	l-LNv	left	5	720575940618504395	Mi1	optic
720575940624259720	l-LNv	left	5	720575940620960020	Mi1	optic
720575940624259720	l-LNv	left	5	720575940622206442	Mi1	optic
720575940624259720	l-LNv	left	5	720575940623340412	Mi1	optic
720575940624259720	l-LNv	left	5	720575940627864326	Mi1	optic
720575940626843536	l-LNv	right	5	720575940618013745	Mi1	optic
720575940626843536	l-LNv	right	5	720575940618875905	Mi1	optic
720575940626843536	l-LNv	right	5	720575940620159960	Mi1	optic
720575940626843536	l-LNv	right	5	720575940621189358	Mi1	optic
720575940626843536	l-LNv	right	5	720575940622838408	Mi1	optic
720575940626843536	l-LNv	right	5	720575940627733447	Mi1	optic
720575940626843536	l-LNv	right	5	720575940632258575	Mi1	optic
720575940626843536	l-LNv	right	5	720575940636028261	Mi1	optic
720575940626843536	l-LNv	right	5	720575940637468016	Mi1	optic
720575940626843536	l-LNv	right	5	720575940654696097	Mi1	optic
720575940630926075	l-LNv	right	5	720575940610695338	Mi1	optic
720575940630926075	l-LNv	right	5	720575940625568010	Mi1	optic
720575940630926075	l-LNv	right	5	720575940626971560	Mi1	optic
720575940638924378	l-LNv	left	5	720575940612861182	Mi1	optic
720575940638924378	l-LNv	left	5	720575940613622946	Mi1	optic
720575940638924378	l-LNv	left	5	720575940614448059	Mi1	optic
720575940638924378	l-LNv	left	5	720575940616496102	Mi1	optic
720575940638924378	l-LNv	left	5	720575940623530032	Mi1	optic
720575940638924378	l-LNv	left	5	720575940624411283	CB0816	optic
720575940638924378	l-LNv	left	5	720575940625004981	Mi1	optic
720575940638924378	l-LNv	left	5	720575940626742921	Mi1	optic
720575940638924378	l-LNv	left	5	720575940629678124	Mi1	optic
720575940638924378	l-LNv	left	5	720575940631758423	Mi1	optic
720575940638924378	l-LNv	left	5	720575940632211596	Tm3	optic
720575940638924378	l-LNv	left	5	720575940632769678	Mi1	optic
720575940638924378	l-LNv	left	5	720575940635864171	Tm3	optic
720575940640278387	APDN3	right	5	720575940608698633	Lat	optic
720575940626755673	DN1a	right	46	720575940635503712	cM08	visual_centrifugal
720575940626755673	DN1a	right	43	720575940626130215	cM08	visual_centrifugal
720575940626755673	DN1a	right	40	720575940636212660	cM08	visual_centrifugal
720575940626755673	DN1a	right	36	720575940622357253	cM08	visual_centrifugal
720575940617864961	DN1a	left	32	720575940618365908	cM08	visual_centrifugal
720575940617864961	DN1a	left	30	720575940613890674	cM08	visual_centrifugal
720575940617226641	DN1a	left	26	720575940616522050	cM08	visual_centrifugal
720575940617226641	DN1a	left	23	720575940616107626	cM08	visual_centrifugal
720575940617864961	DN1a	left	22	720575940628213385	cM08	visual_centrifugal
720575940617864961	DN1a	left	21	720575940616107626	cM08	visual_centrifugal
720575940617864961	DN1a	left	21	720575940625342472	cM08	visual_centrifugal
720575940617864961	DN1a	left	21	720575940637557861	cM08	visual_centrifugal
720575940617226641	DN1a	left	19	720575940613890674	cM08	visual_centrifugal
720575940617226641	DN1a	left	19	720575940628213385	cM08	visual_centrifugal
720575940624155416	DN1a	right	19	720575940635503712	cM08	visual_centrifugal
720575940634069148	l-CPDN3	right	19	720575940640311715	cM08	visual_centrifugal
720575940617226641	DN1a	left	18	720575940625342472	cM08	visual_centrifugal
720575940621268651	APDN3	right	16	720575940624987143	aMe4	visual_centrifugal
720575940623286271	l-CPDN3	left	16	720575940616107626	cM08	visual_centrifugal
720575940640278387	APDN3	right	16	720575940624987143	aMe4	visual_centrifugal
720575940640278387	APDN3	right	16	720575940632888633	aMe4	visual_centrifugal
720575940623286271	l-CPDN3	left	15	720575940613890674	cM08	visual_centrifugal
720575940624155416	DN1a	right	15	720575940626130215	cM08	visual_centrifugal
720575940624155416	DN1a	right	14	720575940636212660	cM08	visual_centrifugal
720575940626537468	APDN3	left	14	720575940621596587	aMe4	visual_centrifugal
720575940614517032	APDN3	left	13	720575940630436730	aMe4	visual_centrifugal
720575940617226641	DN1a	left	13	720575940637557861	cM08	visual_centrifugal
720575940614517032	APDN3	left	12	720575940646542446	aMe4	visual_centrifugal
720575940617864961	DN1a	left	12	720575940616522050	cM08	visual_centrifugal
720575940621268651	APDN3	right	12	720575940632888633	aMe4	visual_centrifugal
720575940624155416	DN1a	right	12	720575940622357253	cM08	visual_centrifugal
720575940626537468	APDN3	left	12	720575940630436730	aMe4	visual_centrifugal
720575940619074049	LN_ITP	right	10	720575940637137253	Lat	visual_centrifugal
720575940634069148	l-CPDN3	right	10	720575940613890674	cM08	visual_centrifugal
720575940634069148	l-CPDN3	right	10	720575940615062447	cL10	visual_centrifugal
720575940640278387	APDN3	right	10	720575940631964729	aMe4	visual_centrifugal
720575940621268651	APDN3	right	9	720575940631964729	aMe4	visual_centrifugal
720575940622355894	l-LNv	right	9	720575940638977257	cM09	visual_centrifugal
720575940638924378	l-LNv	left	9	720575940627028517	cM09	visual_centrifugal
720575940640278387	APDN3	right	9	720575940639156799	aMe4	visual_centrifugal
720575940614517032	APDN3	left	8	720575940621596587	aMe4	visual_centrifugal
720575940617226641	DN1a	left	7	720575940618365908	cM08	visual_centrifugal
720575940619074049	LN_ITP	right	7	720575940615062447	cL10	visual_centrifugal
720575940621268651	APDN3	right	7	720575940639156799	aMe4	visual_centrifugal
720575940621268651	APDN3	right	6	720575940631673029	aMe4	visual_centrifugal
720575940623286271	l-CPDN3	left	6	720575940615990578	cL10	visual_centrifugal
720575940625254636	LN_ITP	left	6	720575940615990578	cL10	visual_centrifugal
720575940630926075	l-LNv	right	6	720575940627028517	cM09	visual_centrifugal
720575940634069148	l-CPDN3	right	6	720575940616107626	cM08	visual_centrifugal
720575940614517032	APDN3	left	5	720575940635601559	aMe4	visual_centrifugal
720575940614517032	APDN3	left	5	720575940640150717	aMe4	visual_centrifugal
720575940625254636	LN_ITP	left	5	720575940616107626	cM08	visual_centrifugal
720575940626537468	APDN3	left	5	720575940628935676	aMe4	visual_centrifugal
720575940626537468	APDN3	left	5	720575940631394678	aMe4	visual_centrifugal
720575940626537468	APDN3	left	5	720575940646542446	aMe4	visual_centrifugal
720575940626755673	DN1a	right	5	720575940615062447	cL10	visual_centrifugal
720575940627933336	LN_ITP	right	5	720575940637137253	Lat	visual_centrifugal
720575940634069148	l-CPDN3	right	5	720575940615393447	cM08	visual_centrifugal
720575940634984800	LN_ITP	left	5	720575940613890674	cM08	visual_centrifugal
720575940634984800	LN_ITP	left	5	720575940616107626	cM08	visual_centrifugal
720575940634473497	APDN3	left	17	720575940627318334	LC13	visual_projection
720575940620028096	APDN3	right	15	720575940634619060	aMe10	visual_projection
720575940617226641	DN1a	left	13	720575940635283575	LT53,PLP098	visual_projection
720575940634473497	APDN3	left	13	720575940613664790	LC13	visual_projection
720575940623286271	l-CPDN3	left	10	720575940620442502	MTe06	visual_projection
720575940634473497	APDN3	left	10	720575940630293049	LC13	visual_projection
720575940620028096	APDN3	right	9	720575940623194151	LC13	visual_projection
720575940623286271	l-CPDN3	left	9	720575940622588307	MTe06	visual_projection
720575940634473497	APDN3	left	9	720575940609166148	LC13	visual_projection
720575940634473497	APDN3	left	9	720575940618924379	LC13	visual_projection
720575940634473497	APDN3	left	9	720575940623257063	LC13	visual_projection
720575940634473497	APDN3	left	9	720575940626214568	LC13	visual_projection
720575940623286271	l-CPDN3	left	8	720575940631379281	MTe06	visual_projection
720575940634069148	l-CPDN3	right	8	720575940629635692	MTe06	visual_projection
720575940634473497	APDN3	left	8	720575940623651366	LC13	visual_projection
720575940634473497	APDN3	left	8	720575940626397724	LC13	visual_projection
720575940634473497	APDN3	left	8	720575940628206439	LC13	visual_projection
720575940634473497	APDN3	left	8	720575940633397146	LC13	visual_projection
720575940620028096	APDN3	right	7	720575940619259456	LC13	visual_projection
720575940620028096	APDN3	right	7	720575940623618381	LC13	visual_projection
720575940620028096	APDN3	right	7	720575940627303697	LC13	visual_projection
720575940634473497	APDN3	left	7	720575940609181508	LC13	visual_projection
720575940617864961	DN1a	left	6	720575940635283575	LT53,PLP098	visual_projection
720575940619074049	LN_ITP	right	6	720575940641501648	aMe3	visual_projection
720575940620028096	APDN3	right	6	720575940604212838	LC13	visual_projection
720575940620028096	APDN3	right	6	720575940607390421	LC13	visual_projection
720575940620028096	APDN3	right	6	720575940609585250	LC13	visual_projection
720575940620028096	APDN3	right	6	720575940625818501	LC13	visual_projection
720575940620028096	APDN3	right	6	720575940629008748	LC13	visual_projection
720575940620028096	APDN3	right	6	720575940631407068	LC13	visual_projection
720575940623286271	l-CPDN3	left	6	720575940623637469	MTe06	visual_projection
720575940623286271	l-CPDN3	left	6	720575940630521163	MTe06	visual_projection
720575940624920871	APDN3	left	6	720575940616713996	aMe10	visual_projection
720575940634069148	l-CPDN3	right	6	720575940615942978	MTe06	visual_projection
720575940634069148	l-CPDN3	right	6	720575940631345465	NA	visual_projection
720575940634473497	APDN3	left	6	720575940620200624	LC13	visual_projection
720575940634473497	APDN3	left	6	720575940620750463	LC13	visual_projection
720575940634473497	APDN3	left	6	720575940621882308	LC13	visual_projection
720575940634473497	APDN3	left	6	720575940623136243	LC13	visual_projection
720575940634473497	APDN3	left	6	720575940626290760	LC13	visual_projection
720575940634473497	APDN3	left	6	720575940627494793	LC13	visual_projection
720575940634473497	APDN3	left	6	720575940629016364	LC13	visual_projection
720575940634473497	APDN3	left	6	720575940634285560	LC13	visual_projection
720575940637041263	APDN3	right	6	720575940634619060	aMe10	visual_projection
720575940620028096	APDN3	right	5	720575940603067360	LC13	visual_projection
720575940620028096	APDN3	right	5	720575940619792566	LC13	visual_projection
720575940620028096	APDN3	right	5	720575940621598856	LC13	visual_projection
720575940620028096	APDN3	right	5	720575940621922925	LC13	visual_projection
720575940620028096	APDN3	right	5	720575940634711544	LC13	visual_projection
720575940634473497	APDN3	left	5	720575940616713996	aMe10	visual_projection
720575940634473497	APDN3	left	5	720575940624998192	LC13	visual_projection
720575940634473497	APDN3	left	5	720575940625733453	aMe10	visual_projection
720575940634473497	APDN3	left	5	720575940627883792	LC13	visual_projection
720575940634473497	APDN3	left	5	720575940631176310	LC13	visual_projection
720575940634473497	APDN3	left	5	720575940631298860	aMe26	visual_projection
720575940634473497	APDN3	left	5	720575940635466608	LC13	visual_projection
720575940634473497	APDN3	left	5	720575940639898958	LC13	visual_projection

## Sheet: Figure_04C_summary
cell_type/hemibrain_type_post	syn_from_clk	group
CL086_a,CL086_d	1185	central
SMP234	830	central
SMP285	801	central
DNd01	705	central
SMP335	597	central
SMP346	565	central
CL269	508	central
CL075	493	central
SMP317	474	central
CB1713	466	central
average_connection_strength	16.9412	central
Mi1	425	optic
Tm3	46	optic
Lat	11	optic
CB3843	9	optic
L5	6	optic
average_connection_strength	5.69231	optic
CB0816	5	optic
L1	5	optic
L2	5	optic
unknown	6	optic
cM08	595	visual_centrifugal
aMe4	185	visual_centrifugal
cL10	34	visual_centrifugal
cM09	24	visual_centrifugal
Lat	15	visual_centrifugal
average_connection_strength	14.2167	visual_centrifugal
LC13	279	visual_projection
MTe06	53	visual_projection
aMe10	37	visual_projection
LT53,PLP098	19	visual_projection
average_connection_strength	7.10526	visual_projection
aMe3	6	visual_projection
aMe26	5	visual_projection
unknown	6	visual_projection

## Sheet: Figure_04D
pre_pt_root_id	name_pre	n_synapses	post_pt_root_id	name_post
720575940624899767	DN1pA	50	720575940627933336	LN_ITP
720575940622228999	DN1pA	44	720575940627933336	LN_ITP
720575940624899767	DN1pA	41	720575940634984800	LN_ITP
720575940624899767	DN1pA	35	720575940625254636	LN_ITP
720575940622228999	DN1pA	33	720575940634984800	LN_ITP
720575940622228999	DN1pA	32	720575940625254636	LN_ITP
720575940628692040	DN1pA	31	720575940619074049	LN_ITP
720575940622398836	DN1pA	30	720575940619074049	LN_ITP
720575940644609440	DN1pA	29	720575940634984800	LN_ITP
720575940644609440	DN1pA	28	720575940627933336	LN_ITP
720575940644609440	DN1pA	26	720575940625254636	LN_ITP
720575940633976403	DN1pA	25	720575940627933336	LN_ITP
720575940623036766	DN1pA	24	720575940627933336	LN_ITP
720575940624899767	DN1pA	23	720575940619074049	LN_ITP
720575940622228999	DN1pA	21	720575940619074049	LN_ITP
720575940623036766	DN1pA	20	720575940625254636	LN_ITP
720575940633976403	DN1pA	20	720575940619074049	LN_ITP
720575940644609440	DN1pA	20	720575940619074049	LN_ITP
720575940622398836	DN1pA	19	720575940627933336	LN_ITP
720575940628692040	DN1pA	19	720575940627933336	LN_ITP
720575940633976403	DN1pA	19	720575940625254636	LN_ITP
720575940622398836	DN1pA	17	720575940634984800	LN_ITP
720575940623036766	DN1pA	17	720575940619074049	LN_ITP
720575940623036766	DN1pA	17	720575940634984800	LN_ITP
720575940622228999	DN1pA	15	720575940654676385	LNd_CRYp
720575940620561713	DN1pA	14	720575940634984800	LN_ITP
720575940628692040	DN1pA	14	720575940632575388	s-CPDN3D
720575940633976403	DN1pA	14	720575940634984800	LN_ITP
720575940620561713	DN1pA	13	720575940625254636	LN_ITP
720575940622398836	DN1pA	13	720575940625254636	LN_ITP
720575940620561713	DN1pA	12	720575940627933336	LN_ITP
720575940628692040	DN1pA	12	720575940634984800	LN_ITP
720575940644609440	DN1pA	12	720575940614630962	LNd_CRYp
720575940620561713	DN1pA	11	720575940631989473	LNd_CRYp
720575940622398836	DN1pA	11	720575940620070558	s-CPDN3D
720575940628692040	DN1pA	11	720575940612776879	s-CPDN3C
720575940622228999	DN1pA	10	720575940604488672	s-CPDN3D
720575940622228999	DN1pA	10	720575940619718383	s-CPDN3C
720575940622398836	DN1pA	10	720575940632512015	s-CPDN3D
720575940628692040	DN1pA	10	720575940618378708	s-CPDN3D
720575940628692040	DN1pA	10	720575940624375113	s-CPDN3D
720575940628692040	DN1pA	10	720575940633954808	s-CPDN3D
720575940644609440	DN1pA	10	720575940654676385	LNd_CRYp
720575940622398836	DN1pA	9	720575940614365923	s-CPDN3D
720575940622398836	DN1pA	9	720575940631989473	LNd_CRYp
720575940622398836	DN1pA	9	720575940632575388	s-CPDN3D
720575940622398836	DN1pA	9	720575940645800739	s-CPDN3C
720575940623036766	DN1pA	9	720575940623224504	s-CPDN3C
720575940623036766	DN1pA	9	720575940631989473	LNd_CRYp
720575940633976403	DN1pA	9	720575940620070558	s-CPDN3D
720575940622228999	DN1pA	8	720575940624375113	s-CPDN3D
720575940622228999	DN1pA	8	720575940629470736	s-CPDN3D
720575940622228999	DN1pA	8	720575940629548764	s-CPDN3C
720575940622228999	DN1pA	8	720575940630152076	s-CPDN3D
720575940622228999	DN1pA	8	720575940630586642	s-CPDN3D
720575940622398836	DN1pA	8	720575940631372764	s-CPDN3D
720575940622398836	DN1pA	8	720575940654676385	LNd_CRYp
720575940623036766	DN1pA	8	720575940611617838	LNd_CRYp
720575940624899767	DN1pA	8	720575940611617838	LNd_CRYp
720575940628692040	DN1pA	8	720575940604488672	s-CPDN3D
720575940628692040	DN1pA	8	720575940627042130	s-CPDN3D
720575940622228999	DN1pA	7	720575940626023940	s-CPDN3C
720575940622228999	DN1pA	7	720575940636231145	s-CPDN3C
720575940622398836	DN1pA	7	720575940611617838	LNd_CRYp
720575940622398836	DN1pA	7	720575940618378708	s-CPDN3D
720575940622398836	DN1pA	7	720575940626644486	s-CPDN3D
720575940623036766	DN1pA	7	720575940624375113	s-CPDN3D
720575940623036766	DN1pA	7	720575940629470736	s-CPDN3D
720575940624899767	DN1pA	7	720575940614365923	s-CPDN3D
720575940624899767	DN1pA	7	720575940629548764	s-CPDN3C
720575940628692040	DN1pA	7	720575940634904677	s-CPDN3C
720575940633976403	DN1pA	7	720575940611617838	LNd_CRYp
720575940633976403	DN1pA	7	720575940631372764	s-CPDN3D
720575940633976403	DN1pA	7	720575940631989473	LNd_CRYp
720575940644609440	DN1pA	7	720575940617643092	s-CPDN3C
720575940644609440	DN1pA	7	720575940626023940	s-CPDN3C
720575940644609440	DN1pA	7	720575940626644486	s-CPDN3D
720575940644609440	DN1pA	7	720575940630586642	s-CPDN3D
720575940620561713	DN1pA	6	720575940619718383	s-CPDN3C
720575940620561713	DN1pA	6	720575940620587763	NA
720575940620561713	DN1pA	6	720575940636231145	s-CPDN3C
720575940622228999	DN1pA	6	720575940604383008	s-CPDN3C
720575940622228999	DN1pA	6	720575940606903335	NA
720575940622228999	DN1pA	6	720575940614365923	s-CPDN3D
720575940622228999	DN1pA	6	720575940614630962	LNd_CRYp
720575940622228999	DN1pA	6	720575940620070558	s-CPDN3D
720575940622398836	DN1pA	6	720575940611625205	NA
720575940622398836	DN1pA	6	720575940612278114	s-CPDN3C
720575940622398836	DN1pA	6	720575940623035742	s-CPDN3C
720575940622398836	DN1pA	6	720575940624010829	s-CPDN3C
720575940622398836	DN1pA	6	720575940627299940	s-CPDN3C
720575940622398836	DN1pA	6	720575940629548764	s-CPDN3C
720575940623036766	DN1pA	6	720575940604383008	s-CPDN3C
720575940623036766	DN1pA	6	720575940617643092	s-CPDN3C
720575940623036766	DN1pA	6	720575940626580528	s-CPDN3D
720575940623036766	DN1pA	6	720575940654676385	LNd_CRYp
720575940624899767	DN1pA	6	720575940627010300	s-CPDN3C
720575940628692040	DN1pA	6	720575940611617838	LNd_CRYp
720575940628692040	DN1pA	6	720575940614630962	LNd_CRYp
720575940633976403	DN1pA	6	720575940610991513	s-CPDN3C
720575940633976403	DN1pA	6	720575940626644486	s-CPDN3D
720575940633976403	DN1pA	6	720575940633253602	s-CPDN3C
720575940644609440	DN1pA	6	720575940609261892	s-CPDN3D
720575940644609440	DN1pA	6	720575940621384101	s-CPDN3C
720575940644609440	DN1pA	6	720575940627010300	s-CPDN3C
720575940644609440	DN1pA	6	720575940631989473	LNd_CRYp
720575940620561713	DN1pA	5	720575940604488672	s-CPDN3D
720575940620561713	DN1pA	5	720575940612278114	s-CPDN3C
720575940620561713	DN1pA	5	720575940614630962	LNd_CRYp
720575940620561713	DN1pA	5	720575940624402173	NA
720575940620561713	DN1pA	5	720575940630201696	NA
720575940620561713	DN1pA	5	720575940645800739	s-CPDN3C
720575940620561713	DN1pA	5	720575940654676385	LNd_CRYp
720575940622228999	DN1pA	5	720575940591650778	NA
720575940622228999	DN1pA	5	720575940612278114	s-CPDN3C
720575940622228999	DN1pA	5	720575940618378708	s-CPDN3D
720575940622228999	DN1pA	5	720575940622053891	NA
720575940622228999	DN1pA	5	720575940622852359	s-CPDN3C
720575940622228999	DN1pA	5	720575940631372764	s-CPDN3D
720575940622228999	DN1pA	5	720575940631989473	LNd_CRYp
720575940622228999	DN1pA	5	720575940645800739	s-CPDN3C
720575940622398836	DN1pA	5	720575940604383008	s-CPDN3C
720575940622398836	DN1pA	5	720575940619718383	s-CPDN3C
720575940622398836	DN1pA	5	720575940621256674	NA
720575940622398836	DN1pA	5	720575940623365813	s-CPDN3C
720575940622398836	DN1pA	5	720575940624375113	s-CPDN3D
720575940622398836	DN1pA	5	720575940627010300	s-CPDN3C
720575940622398836	DN1pA	5	720575940630690093	NA
720575940622398836	DN1pA	5	720575940633954808	s-CPDN3D
720575940622398836	DN1pA	5	720575940634904677	s-CPDN3C
720575940623036766	DN1pA	5	720575940611782874	NA
720575940623036766	DN1pA	5	720575940613873361	s-CPDN3D
720575940623036766	DN1pA	5	720575940623365813	s-CPDN3C
720575940623036766	DN1pA	5	720575940626023940	s-CPDN3C
720575940623036766	DN1pA	5	720575940627010300	s-CPDN3C
720575940623036766	DN1pA	5	720575940627299940	s-CPDN3C
720575940623036766	DN1pA	5	720575940629548764	s-CPDN3C
720575940623036766	DN1pA	5	720575940632575388	s-CPDN3D
720575940624899767	DN1pA	5	720575940447173317	NA
720575940624899767	DN1pA	5	720575940457836835	NA
720575940624899767	DN1pA	5	720575940612278114	s-CPDN3C
720575940624899767	DN1pA	5	720575940614630962	LNd_CRYp
720575940624899767	DN1pA	5	720575940623035742	s-CPDN3C
720575940624899767	DN1pA	5	720575940623365813	s-CPDN3C
720575940624899767	DN1pA	5	720575940629470736	s-CPDN3D
720575940624899767	DN1pA	5	720575940631372764	s-CPDN3D
720575940624899767	DN1pA	5	720575940633253602	s-CPDN3C
720575940624899767	DN1pA	5	720575940633954808	s-CPDN3D
720575940628692040	DN1pA	5	720575940614519157	s-CPDN3D
720575940628692040	DN1pA	5	720575940625956371	s-CPDN3C
720575940628692040	DN1pA	5	720575940626534114	NA
720575940628692040	DN1pA	5	720575940626644486	s-CPDN3D
720575940628692040	DN1pA	5	720575940627299940	s-CPDN3C
720575940628692040	DN1pA	5	720575940631989473	LNd_CRYp
720575940628692040	DN1pA	5	720575940654676385	LNd_CRYp
720575940633976403	DN1pA	5	720575940618378708	s-CPDN3D
720575940633976403	DN1pA	5	720575940630586642	s-CPDN3D
720575940644609440	DN1pA	5	720575940460994893	NA
720575940644609440	DN1pA	5	720575940620070558	s-CPDN3D
720575940644609440	DN1pA	5	720575940623365813	s-CPDN3C
720575940644609440	DN1pA	5	720575940627042130	s-CPDN3D
720575940644609440	DN1pA	5	720575940645800739	s-CPDN3C
720575940621384101	s-CPDN3C	41	720575940626775824	NA
720575940623365813	s-CPDN3C	37	720575940626775824	NA
720575940634904677	s-CPDN3C	35	720575940629285879	NA
720575940636231145	s-CPDN3C	32	720575940626775824	NA
720575940621384101	s-CPDN3C	31	720575940621861133	DN1pD
720575940622852359	s-CPDN3C	26	720575940629285879	NA
720575940606742027	s-CPDN3C	25	720575940620287067	DN1pD
720575940612776879	s-CPDN3C	23	720575940629285879	NA
720575940621384101	s-CPDN3C	23	720575940638954611	NA
720575940630541783	s-CPDN3C	23	720575940625792698	NA
720575940621384101	s-CPDN3C	20	720575940616201309	DN1pD
720575940622852359	s-CPDN3C	20	720575940612391464	DN1pE
720575940622852359	s-CPDN3C	19	720575940613262259	DN1pD
720575940621384101	s-CPDN3C	18	720575940614572542	NA
720575940622852359	s-CPDN3C	18	720575940633590167	NA
720575940624010829	s-CPDN3C	18	720575940611585459	DN1pD
720575940625956371	s-CPDN3C	18	720575940626775824	NA
720575940636231145	s-CPDN3C	18	720575940638954611	NA
720575940622852359	s-CPDN3C	17	720575940612153842	DN1pD
720575940615722438	s-CPDN3C	16	720575940646310947	NA
720575940634358879	s-CPDN3C	16	720575940625792698	NA
720575940622700531	s-CPDN3C	15	720575940622839786	NA
720575940623365813	s-CPDN3C	15	720575940626449158	NA
720575940636231145	s-CPDN3C	15	720575940614572542	NA
720575940612776879	s-CPDN3C	14	720575940629201724	NA
720575940622852359	s-CPDN3C	14	720575940623777065	NA
720575940623035742	s-CPDN3C	14	720575940623701768	NA
720575940624010829	s-CPDN3C	14	720575940613262259	DN1pD
720575940624010829	s-CPDN3C	14	720575940618791515	NA
720575940606742027	s-CPDN3C	13	720575940651601910	NA
720575940621384101	s-CPDN3C	13	720575940622319715	NA
720575940622852359	s-CPDN3C	13	720575940631242799	DN1pD
720575940634904677	s-CPDN3C	13	720575940629201724	NA
720575940639031130	s-CPDN3C	13	720575940638954611	NA
720575940645800739	s-CPDN3C	13	720575940637531369	NA
720575940645800739	s-CPDN3C	13	720575940643074976	DN1pC
720575940622852359	s-CPDN3C	12	720575940616201309	DN1pD
720575940622852359	s-CPDN3C	12	720575940629201724	NA
720575940623365813	s-CPDN3C	12	720575940638954611	NA
720575940627299940	s-CPDN3C	12	720575940618791515	NA
720575940627299940	s-CPDN3C	12	720575940622839786	NA
720575940610991513	s-CPDN3C	11	720575940629285879	NA
720575940612776879	s-CPDN3C	11	720575940618791515	NA
720575940612776879	s-CPDN3C	11	720575940619784641	NA
720575940621384101	s-CPDN3C	11	720575940620116091	DN1pC
720575940622852359	s-CPDN3C	11	720575940611585459	DN1pD
720575940623365813	s-CPDN3C	11	720575940621861133	DN1pD
720575940630093100	s-CPDN3C	11	720575940620757748	NA
720575940634904677	s-CPDN3C	11	720575940623777065	NA
720575940610991513	s-CPDN3C	10	720575940636928398	NA
720575940617643092	s-CPDN3C	10	720575940637531369	NA
720575940619718383	s-CPDN3C	10	720575940633615820	NA
720575940619718383	s-CPDN3C	10	720575940661302657	NA
720575940621384101	s-CPDN3C	10	720575940620287067	DN1pD
720575940622700531	s-CPDN3C	10	720575940626067033	NA
720575940622700531	s-CPDN3C	10	720575940627447401	s-CPDN3A
720575940622852359	s-CPDN3C	10	720575940618791515	NA
720575940622852359	s-CPDN3C	10	720575940621325150	NA
720575940623224504	s-CPDN3C	10	720575940622839786	NA
720575940623365813	s-CPDN3C	10	720575940614572542	NA
720575940634358879	s-CPDN3C	10	720575940606704562	NA
720575940634358879	s-CPDN3C	10	720575940608903122	NA
720575940634904677	s-CPDN3C	10	720575940611585459	DN1pD
720575940636231145	s-CPDN3C	10	720575940620116091	DN1pC
720575940606742027	s-CPDN3C	9	720575940618791515	NA
720575940615722438	s-CPDN3C	9	720575940625792698	NA
720575940621186565	s-CPDN3C	9	720575940625792698	NA
720575940621384101	s-CPDN3C	9	720575940612734515	DN1pE
720575940621384101	s-CPDN3C	9	720575940616614946	NA
720575940622852359	s-CPDN3C	9	720575940631201055	NA
720575940623365813	s-CPDN3C	9	720575940623609067	NA
720575940624010829	s-CPDN3C	9	720575940631242799	DN1pD
720575940627299940	s-CPDN3C	9	720575940623777065	NA
720575940627299940	s-CPDN3C	9	720575940629285879	NA
720575940627514267	s-CPDN3C	9	720575940606704562	NA
720575940628816384	s-CPDN3C	9	720575940646160948	NA
720575940629548764	s-CPDN3C	9	720575940616614946	NA
720575940630093100	s-CPDN3C	9	720575940638954611	NA
720575940634904677	s-CPDN3C	9	720575940613262259	DN1pD
720575940634904677	s-CPDN3C	9	720575940621325150	NA
720575940634904677	s-CPDN3C	9	720575940622839786	NA
720575940634904677	s-CPDN3C	9	720575940623014695	NA
720575940634904677	s-CPDN3C	9	720575940631511436	NA
720575940638137200	s-CPDN3C	9	720575940646310947	NA
720575940604383008	s-CPDN3C	8	720575940617033565	NA
720575940606742027	s-CPDN3C	8	720575940611585459	DN1pD
720575940610991513	s-CPDN3C	8	720575940623014695	NA
720575940612278114	s-CPDN3C	8	720575940606742027	s-CPDN3C
720575940612278114	s-CPDN3C	8	720575940627010300	s-CPDN3C
720575940621384101	s-CPDN3C	8	720575940612153842	DN1pD
720575940622700531	s-CPDN3C	8	720575940613262259	DN1pD
720575940622700531	s-CPDN3C	8	720575940618791515	NA
720575940622852359	s-CPDN3C	8	720575940622839786	NA
720575940623035742	s-CPDN3C	8	720575940617448331	NA
720575940623365813	s-CPDN3C	8	720575940618741157	NA
720575940623365813	s-CPDN3C	8	720575940651601910	NA
720575940627010300	s-CPDN3C	8	720575940626449158	NA
720575940627010300	s-CPDN3C	8	720575940651601910	NA
720575940629548764	s-CPDN3C	8	720575940618791515	NA
720575940629548764	s-CPDN3C	8	720575940626449158	NA
720575940645800739	s-CPDN3C	8	720575940615816605	NA
720575940606742027	s-CPDN3C	7	720575940626449158	NA
720575940612776879	s-CPDN3C	7	720575940622839786	NA
720575940617643092	s-CPDN3C	7	720575940633615820	NA
720575940617643092	s-CPDN3C	7	720575940661302657	NA
720575940619718383	s-CPDN3C	7	720575940635455351	NA
720575940621186565	s-CPDN3C	7	720575940606704562	NA
720575940621384101	s-CPDN3C	7	720575940612278195	NA
720575940621384101	s-CPDN3C	7	720575940619451989	NA
720575940621384101	s-CPDN3C	7	720575940626449158	NA
720575940621384101	s-CPDN3C	7	720575940650635641	NA
720575940621384101	s-CPDN3C	7	720575940651601910	NA
720575940622700531	s-CPDN3C	7	720575940611585459	DN1pD
720575940622852359	s-CPDN3C	7	720575940626962435	NA
720575940623035742	s-CPDN3C	7	720575940626067033	NA
720575940623224504	s-CPDN3C	7	720575940614862278	NA
720575940623224504	s-CPDN3C	7	720575940626067033	NA
720575940623365813	s-CPDN3C	7	720575940424080181	NA
720575940623365813	s-CPDN3C	7	720575940612278195	NA
720575940623365813	s-CPDN3C	7	720575940616201309	DN1pD
720575940623365813	s-CPDN3C	7	720575940620551126	NA
720575940624010829	s-CPDN3C	7	720575940651601910	NA
720575940626023940	s-CPDN3C	7	720575940628248326	NA
720575940626023940	s-CPDN3C	7	720575940661302657	NA
720575940627299940	s-CPDN3C	7	720575940611585459	DN1pD
720575940627299940	s-CPDN3C	7	720575940626962435	NA
720575940628816384	s-CPDN3C	7	720575940629548764	s-CPDN3C
720575940628816384	s-CPDN3C	7	720575940643074976	DN1pC
720575940629548764	s-CPDN3C	7	720575940622839786	NA
720575940629548764	s-CPDN3C	7	720575940631583519	DN1pD
720575940629548764	s-CPDN3C	7	720575940650635641	NA
720575940629548764	s-CPDN3C	7	720575940651601910	NA
720575940630093100	s-CPDN3C	7	720575940629299018	NA
720575940633253602	s-CPDN3C	7	720575940623701768	NA
720575940634358879	s-CPDN3C	7	720575940646310947	NA
720575940636231145	s-CPDN3C	7	720575940619451989	NA
720575940636231145	s-CPDN3C	7	720575940629255484	NA
720575940636231145	s-CPDN3C	7	720575940650635641	NA
720575940638137200	s-CPDN3C	7	720575940629299018	NA
720575940645800739	s-CPDN3C	7	720575940626412563	NA
720575940645800739	s-CPDN3C	7	720575940629414972	NA
720575940604383008	s-CPDN3C	6	720575940612278195	NA
720575940604383008	s-CPDN3C	6	720575940622299235	NA
720575940604383008	s-CPDN3C	6	720575940630612536	NA
720575940604383008	s-CPDN3C	6	720575940651601910	NA
720575940606742027	s-CPDN3C	6	720575940621861133	DN1pD
720575940606742027	s-CPDN3C	6	720575940622839786	NA
720575940606742027	s-CPDN3C	6	720575940635635374	s-CPDN3A
720575940610991513	s-CPDN3C	6	720575940614284542	NA
720575940610991513	s-CPDN3C	6	720575940627171154	s-CPDN3D
720575940610991513	s-CPDN3C	6	720575940630613452	NA
720575940610991513	s-CPDN3C	6	720575940635765496	s-CPDN3B
720575940612278114	s-CPDN3C	6	720575940617297620	NA
720575940612776879	s-CPDN3C	6	720575940613262259	DN1pD
720575940612776879	s-CPDN3C	6	720575940618474699	NA
720575940612776879	s-CPDN3C	6	720575940623777065	NA
720575940617643092	s-CPDN3C	6	720575940608029707	NA
720575940617643092	s-CPDN3C	6	720575940624208169	NA
720575940617643092	s-CPDN3C	6	720575940628248326	NA
720575940617643092	s-CPDN3C	6	720575940632575584	DN1pC
720575940619718383	s-CPDN3C	6	720575940613845516	NA
720575940619718383	s-CPDN3C	6	720575940616791782	NA
720575940619718383	s-CPDN3C	6	720575940621384101	s-CPDN3C
720575940619718383	s-CPDN3C	6	720575940638161973	NA
720575940621384101	s-CPDN3C	6	720575940390762188	NA
720575940621384101	s-CPDN3C	6	720575940607819989	NA
720575940621384101	s-CPDN3C	6	720575940615330098	DN1pE
720575940621384101	s-CPDN3C	6	720575940618741157	NA
720575940622700531	s-CPDN3C	6	720575940612153842	DN1pD
720575940622700531	s-CPDN3C	6	720575940621103495	s-CPDN3A
720575940622700531	s-CPDN3C	6	720575940631008824	NA
720575940622852359	s-CPDN3C	6	720575940626775824	NA
720575940623035742	s-CPDN3C	6	720575940614862278	NA
720575940623035742	s-CPDN3C	6	720575940623224504	s-CPDN3C
720575940623035742	s-CPDN3C	6	720575940624010829	s-CPDN3C
720575940623035742	s-CPDN3C	6	720575940626641939	NA
720575940623035742	s-CPDN3C	6	720575940661302657	NA
720575940623224504	s-CPDN3C	6	720575940621128432	NA
720575940623224504	s-CPDN3C	6	720575940622299235	NA
720575940623224504	s-CPDN3C	6	720575940627819113	NA
720575940623224504	s-CPDN3C	6	720575940657737345	NA
720575940623365813	s-CPDN3C	6	720575940615330098	DN1pE
720575940623365813	s-CPDN3C	6	720575940616614946	NA
720575940623365813	s-CPDN3C	6	720575940631583519	DN1pD
720575940623365813	s-CPDN3C	6	720575940650635641	NA
720575940624010829	s-CPDN3C	6	720575940612153842	DN1pD
720575940624010829	s-CPDN3C	6	720575940622839786	NA
720575940624010829	s-CPDN3C	6	720575940626449158	NA
720575940626023940	s-CPDN3C	6	720575940617297620	NA
720575940626023940	s-CPDN3C	6	720575940637531369	NA
720575940627010300	s-CPDN3C	6	720575940612278195	NA
720575940627010300	s-CPDN3C	6	720575940618791515	NA
720575940627010300	s-CPDN3C	6	720575940630612536	NA
720575940627299940	s-CPDN3C	6	720575940619784641	NA
720575940627299940	s-CPDN3C	6	720575940621325150	NA
720575940627514267	s-CPDN3C	6	720575940629201724	NA
720575940628816384	s-CPDN3C	6	720575940617448331	NA
720575940628816384	s-CPDN3C	6	720575940628310275	NA
720575940629548764	s-CPDN3C	6	720575940620287067	DN1pD
720575940629548764	s-CPDN3C	6	720575940626775824	NA
720575940633253602	s-CPDN3C	6	720575940612776879	s-CPDN3C
720575940634904677	s-CPDN3C	6	720575940609116882	NA
720575940634904677	s-CPDN3C	6	720575940631201055	NA
720575940634904677	s-CPDN3C	6	720575940633590167	NA
720575940636231145	s-CPDN3C	6	720575940620287067	DN1pD
720575940636231145	s-CPDN3C	6	720575940621861133	DN1pD
720575940636231145	s-CPDN3C	6	720575940626449158	NA
720575940638137200	s-CPDN3C	6	720575940626775824	NA
720575940639031130	s-CPDN3C	6	720575940620757748	NA
720575940645800739	s-CPDN3C	6	720575940620116091	DN1pC
720575940645800739	s-CPDN3C	6	720575940633615820	NA
720575940645800739	s-CPDN3C	6	720575940639301027	NA
720575940604383008	s-CPDN3C	5	720575940629299018	NA
720575940604383008	s-CPDN3C	5	720575940632353611	NA
720575940606742027	s-CPDN3C	5	720575940612278195	NA
720575940606742027	s-CPDN3C	5	720575940613262259	DN1pD
720575940606742027	s-CPDN3C	5	720575940627211706	s-CPDN3A
720575940606742027	s-CPDN3C	5	720575940650635641	NA
720575940610991513	s-CPDN3C	5	720575940623474019	s-CPDN3B
720575940610991513	s-CPDN3C	5	720575940625792698	NA
720575940610991513	s-CPDN3C	5	720575940627819113	NA
720575940610991513	s-CPDN3C	5	720575940637677126	NA
720575940612278114	s-CPDN3C	5	720575940604953358	NA
720575940612776879	s-CPDN3C	5	720575940626259458	NA
720575940612776879	s-CPDN3C	5	720575940626788625	NA
720575940612776879	s-CPDN3C	5	720575940632623842	NA
720575940615722438	s-CPDN3C	5	720575940626649098	NA
720575940615722438	s-CPDN3C	5	720575940629299018	NA
720575940615722438	s-CPDN3C	5	720575940634195039	NA
720575940617643092	s-CPDN3C	5	720575940639778904	NA
720575940619718383	s-CPDN3C	5	720575940612776879	s-CPDN3C
720575940619718383	s-CPDN3C	5	720575940627299940	s-CPDN3C
720575940619718383	s-CPDN3C	5	720575940628248326	NA
720575940621186565	s-CPDN3C	5	720575940629201724	NA
720575940621186565	s-CPDN3C	5	720575940631993415	NA
720575940621384101	s-CPDN3C	5	720575940604739116	NA
720575940621384101	s-CPDN3C	5	720575940606527246	NA
720575940621384101	s-CPDN3C	5	720575940607364635	NA
720575940621384101	s-CPDN3C	5	720575940638775640	NA
720575940622700531	s-CPDN3C	5	720575940627062424	s-CPDN3A
720575940622852359	s-CPDN3C	5	720575940609116882	NA
720575940622852359	s-CPDN3C	5	720575940618474699	NA
720575940622852359	s-CPDN3C	5	720575940621861133	DN1pD
720575940622852359	s-CPDN3C	5	720575940630084352	NA
720575940623035742	s-CPDN3C	5	720575940614803103	NA
720575940623035742	s-CPDN3C	5	720575940617297620	NA
720575940623224504	s-CPDN3C	5	720575940618474699	NA
720575940623224504	s-CPDN3C	5	720575940619784641	NA
720575940623224504	s-CPDN3C	5	720575940626641939	NA
720575940623224504	s-CPDN3C	5	720575940633564703	NA
720575940623365813	s-CPDN3C	5	720575940619451989	NA
720575940623365813	s-CPDN3C	5	720575940620116091	DN1pC
720575940623365813	s-CPDN3C	5	720575940620287067	DN1pD
720575940623365813	s-CPDN3C	5	720575940622319715	NA
720575940623365813	s-CPDN3C	5	720575940635001881	NA
720575940623365813	s-CPDN3C	5	720575940638775640	NA
720575940624010829	s-CPDN3C	5	720575940614668849	NA
720575940624010829	s-CPDN3C	5	720575940625976409	LPN
720575940625956371	s-CPDN3C	5	720575940626571602	NA
720575940626023940	s-CPDN3C	5	720575940612776879	s-CPDN3C
720575940626023940	s-CPDN3C	5	720575940626412563	NA
720575940626023940	s-CPDN3C	5	720575940627299940	s-CPDN3C
720575940626023940	s-CPDN3C	5	720575940632134483	NA
720575940626023940	s-CPDN3C	5	720575940633615820	NA
720575940626023940	s-CPDN3C	5	720575940634904677	s-CPDN3C
720575940627010300	s-CPDN3C	5	720575940621128432	NA
720575940627010300	s-CPDN3C	5	720575940622299235	NA
720575940627010300	s-CPDN3C	5	720575940631511948	NA
720575940627299940	s-CPDN3C	5	720575940609116882	NA
720575940627299940	s-CPDN3C	5	720575940632623842	NA
720575940627299940	s-CPDN3C	5	720575940633590167	NA
720575940627514267	s-CPDN3C	5	720575940629285879	NA
720575940628816384	s-CPDN3C	5	720575940449931145	NA
720575940628816384	s-CPDN3C	5	720575940623365813	s-CPDN3C
720575940628816384	s-CPDN3C	5	720575940630612536	NA
720575940628816384	s-CPDN3C	5	720575940631501779	NA
720575940629548764	s-CPDN3C	5	720575940454773682	NA
720575940629548764	s-CPDN3C	5	720575940605946246	NA
720575940629548764	s-CPDN3C	5	720575940612278195	NA
720575940629548764	s-CPDN3C	5	720575940613262259	DN1pD
720575940629548764	s-CPDN3C	5	720575940617033565	NA
720575940629548764	s-CPDN3C	5	720575940622319715	NA
720575940630093100	s-CPDN3C	5	720575940622268993	NA
720575940630541783	s-CPDN3C	5	720575940629285879	NA
720575940630541783	s-CPDN3C	5	720575940640204752	NA
720575940633253602	s-CPDN3C	5	720575940603712773	NA
720575940633253602	s-CPDN3C	5	720575940626067033	NA
720575940633253602	s-CPDN3C	5	720575940627010300	s-CPDN3C
720575940634904677	s-CPDN3C	5	720575940626118552	NA
720575940636231145	s-CPDN3C	5	720575940606530318	NA
720575940636231145	s-CPDN3C	5	720575940607819989	NA
720575940636231145	s-CPDN3C	5	720575940618741157	NA
720575940636231145	s-CPDN3C	5	720575940644301603	NA
720575940639031130	s-CPDN3C	5	720575940630642380	s-CPDN3A
720575940645800739	s-CPDN3C	5	720575940501093400	NA
720575940645800739	s-CPDN3C	5	720575940614862278	NA
720575940645800739	s-CPDN3C	5	720575940626365958	NA
720575940645800739	s-CPDN3C	5	720575940630911533	NA
720575940620070558	s-CPDN3D	58	720575940643074976	DN1pC
720575940624375113	s-CPDN3D	52	720575940632575584	DN1pC
720575940632575388	s-CPDN3D	48	720575940608161116	DN1pC
720575940626644486	s-CPDN3D	47	720575940613262259	DN1pD
720575940632575388	s-CPDN3D	47	720575940632575584	DN1pC
720575940624375113	s-CPDN3D	44	720575940608161116	DN1pC
720575940626580528	s-CPDN3D	42	720575940626775824	NA
720575940626644486	s-CPDN3D	36	720575940612153842	DN1pD
720575940631372764	s-CPDN3D	36	720575940643074976	DN1pC
720575940633954808	s-CPDN3D	35	720575940632575584	DN1pC
720575940614365923	s-CPDN3D	34	720575940643074976	DN1pC
720575940631372764	s-CPDN3D	34	720575940620116091	DN1pC
720575940620142203	s-CPDN3D	33	720575940638954611	NA
720575940609261892	s-CPDN3D	32	720575940637396964	NA
720575940618378708	s-CPDN3D	31	720575940613262259	DN1pD
720575940620070558	s-CPDN3D	30	720575940620116091	DN1pC
720575940618378708	s-CPDN3D	28	720575940629285879	NA
720575940624375113	s-CPDN3D	28	720575940637555288	LPN
720575940633954808	s-CPDN3D	28	720575940608161116	DN1pC
720575940626580528	s-CPDN3D	27	720575940615330098	DN1pE
720575940626580528	s-CPDN3D	27	720575940616201309	DN1pD
720575940604488672	s-CPDN3D	26	720575940637396964	NA
720575940613873361	s-CPDN3D	26	720575940629414972	NA
720575940620070558	s-CPDN3D	26	720575940621861133	DN1pD
720575940630116601	s-CPDN3D	26	720575940629201724	NA
720575940632575388	s-CPDN3D	26	720575940629786998	NA
720575940636193647	s-CPDN3D	26	720575940631098947	NA
720575940609261892	s-CPDN3D	25	720575940631098947	NA
720575940614519157	s-CPDN3D	25	720575940629201724	NA
720575940620070558	s-CPDN3D	25	720575940630113531	NA
720575940632512015	s-CPDN3D	25	720575940621861133	DN1pD
720575940604488672	s-CPDN3D	24	720575940631098947	NA
720575940618378708	s-CPDN3D	24	720575940612391464	DN1pE
720575940621845530	s-CPDN3D	24	720575940623218359	NA
720575940624375113	s-CPDN3D	24	720575940629786998	NA
720575940614365923	s-CPDN3D	23	720575940620116091	DN1pC
720575940614365923	s-CPDN3D	23	720575940646160948	NA
720575940618378708	s-CPDN3D	23	720575940612153842	DN1pD
720575940626580528	s-CPDN3D	23	720575940621861133	DN1pD
720575940626953475	s-CPDN3D	23	720575940626775824	NA
720575940636193647	s-CPDN3D	23	720575940637396964	NA
720575940624375113	s-CPDN3D	22	720575940613262259	DN1pD
720575940629470736	s-CPDN3D	22	720575940629414972	NA
720575940632512015	s-CPDN3D	22	720575940626775824	NA
720575940632575388	s-CPDN3D	22	720575940617448331	NA
720575940633954808	s-CPDN3D	22	720575940617448331	NA
720575940631372764	s-CPDN3D	21	720575940630113531	NA
720575940621845530	s-CPDN3D	19	720575940629414972	NA
720575940626644486	s-CPDN3D	19	720575940612391464	DN1pE
720575940626644486	s-CPDN3D	19	720575940631201055	NA
720575940630152076	s-CPDN3D	19	720575940615594869	s-CPDN3A
720575940632512015	s-CPDN3D	19	720575940615330098	DN1pE
720575940614365923	s-CPDN3D	18	720575940621861133	DN1pD
720575940614519157	s-CPDN3D	18	720575940635707543	s-CPDN3A
720575940632512015	s-CPDN3D	18	720575940612734515	DN1pE
720575940646209156	s-CPDN3D	18	720575940611585459	DN1pD
720575940616909083	s-CPDN3D	17	720575940637555288	LPN
720575940620142203	s-CPDN3D	17	720575940630642380	s-CPDN3A
720575940629470736	s-CPDN3D	17	720575940623218359	NA
720575940632512015	s-CPDN3D	17	720575940616201309	DN1pD
720575940618378708	s-CPDN3D	16	720575940629201724	NA
720575940624375113	s-CPDN3D	16	720575940617448331	NA
720575940626644486	s-CPDN3D	16	720575940623014695	NA
720575940630152076	s-CPDN3D	16	720575940638954611	NA
720575940631372764	s-CPDN3D	16	720575940646160948	NA
720575940632575388	s-CPDN3D	16	720575940631863085	DN1pE
720575940614365923	s-CPDN3D	15	720575940630113531	NA
720575940616909083	s-CPDN3D	15	720575940623535851	NA
720575940618378708	s-CPDN3D	15	720575940623014695	NA
720575940620070558	s-CPDN3D	15	720575940616201309	DN1pD
720575940624375113	s-CPDN3D	15	720575940612153842	DN1pD
720575940625749842	s-CPDN3D	15	720575940629285879	NA
720575940626580528	s-CPDN3D	15	720575940638954611	NA
720575940630152076	s-CPDN3D	15	720575940630642380	s-CPDN3A
720575940630586642	s-CPDN3D	15	720575940629414972	NA
720575940631372764	s-CPDN3D	15	720575940615330098	DN1pE
720575940632575388	s-CPDN3D	15	720575940613262259	DN1pD
720575940616909083	s-CPDN3D	14	720575940625976409	LPN
720575940618378708	s-CPDN3D	14	720575940631201055	NA
720575940626580528	s-CPDN3D	14	720575940616614946	NA
720575940630426967	s-CPDN3D	14	720575940638954611	NA
720575940630586642	s-CPDN3D	14	720575940623218359	NA
720575940632512015	s-CPDN3D	14	720575940612153842	DN1pD
720575940632512015	s-CPDN3D	14	720575940640456923	NA
720575940632575388	s-CPDN3D	14	720575940622240183	NA
720575940620070558	s-CPDN3D	13	720575940646160948	NA
720575940626644486	s-CPDN3D	13	720575940617448331	NA
720575940632512015	s-CPDN3D	13	720575940638954611	NA
720575940634818399	s-CPDN3D	13	720575940620287067	DN1pD
720575940634818399	s-CPDN3D	13	720575940640456923	NA
720575940613873361	s-CPDN3D	12	720575940623218359	NA
720575940627186435	s-CPDN3D	12	720575940630642380	s-CPDN3A
720575940627186435	s-CPDN3D	12	720575940638954611	NA
720575940630152076	s-CPDN3D	12	720575940643074976	DN1pC
720575940631372764	s-CPDN3D	12	720575940616201309	DN1pD
720575940632575388	s-CPDN3D	12	720575940612153842	DN1pD
720575940605960626	s-CPDN3D	11	720575940606704562	NA
720575940606861442	s-CPDN3D	11	720575940631583519	DN1pD
720575940607416587	s-CPDN3D	11	720575940629201724	NA
720575940614519157	s-CPDN3D	11	720575940612148210	s-CPDN3A
720575940618378708	s-CPDN3D	11	720575940611585459	DN1pD
720575940618378708	s-CPDN3D	11	720575940616201309	DN1pD
720575940618378708	s-CPDN3D	11	720575940631863085	DN1pE
720575940624375113	s-CPDN3D	11	720575940631863085	DN1pE
720575940626580528	s-CPDN3D	11	720575940612734515	DN1pE
720575940629470736	s-CPDN3D	11	720575940637396964	NA
720575940630116601	s-CPDN3D	11	720575940612148210	s-CPDN3A
720575940632575388	s-CPDN3D	11	720575940637555288	LPN
720575940633954808	s-CPDN3D	11	720575940613262259	DN1pD
720575940605960626	s-CPDN3D	10	720575940629201724	NA
720575940618378708	s-CPDN3D	10	720575940623777065	NA
720575940619212453	s-CPDN3D	10	720575940640456923	NA
720575940621845530	s-CPDN3D	10	720575940623139341	NA
720575940626580528	s-CPDN3D	10	720575940612153842	DN1pD
720575940626580528	s-CPDN3D	10	720575940619451989	NA
720575940626644486	s-CPDN3D	10	720575940622195583	NA
720575940626644486	s-CPDN3D	10	720575940632623842	NA
720575940627042130	s-CPDN3D	10	720575940624208169	NA
720575940627171154	s-CPDN3D	10	720575940637396964	NA
720575940629470736	s-CPDN3D	10	720575940631098947	NA
720575940630116601	s-CPDN3D	10	720575940635707543	s-CPDN3A
720575940630152076	s-CPDN3D	10	720575940626332166	s-CPDN3A
720575940630560761	s-CPDN3D	10	720575940611585459	DN1pD
720575940630586642	s-CPDN3D	10	720575940624208169	NA
720575940630586642	s-CPDN3D	10	720575940631098947	NA
720575940631372764	s-CPDN3D	10	720575940621861133	DN1pD
720575940632512015	s-CPDN3D	10	720575940619451989	NA
720575940632512015	s-CPDN3D	10	720575940644703767	LPN
720575940632512015	s-CPDN3D	10	720575940646160948	NA
720575940633954808	s-CPDN3D	10	720575940629786998	NA
720575940646209156	s-CPDN3D	10	720575940623535851	NA
720575940606861442	s-CPDN3D	9	720575940620287067	DN1pD
720575940606861442	s-CPDN3D	9	720575940640456923	NA
720575940614519157	s-CPDN3D	9	720575940608161116	DN1pC
720575940618378708	s-CPDN3D	9	720575940631242799	DN1pD
720575940618853547	s-CPDN3D	9	720575940611585459	DN1pD
720575940618853547	s-CPDN3D	9	720575940631242799	DN1pD
720575940619212453	s-CPDN3D	9	720575940639397491	LPN
720575940620070558	s-CPDN3D	9	720575940615330098	DN1pE
720575940626580528	s-CPDN3D	9	720575940620287067	DN1pD
720575940626644486	s-CPDN3D	9	720575940629285879	NA
720575940626644486	s-CPDN3D	9	720575940629786998	NA
720575940627042130	s-CPDN3D	9	720575940637396964	NA
720575940627186435	s-CPDN3D	9	720575940626775824	NA
720575940630116601	s-CPDN3D	9	720575940610128082	s-CPDN3A
720575940630560761	s-CPDN3D	9	720575940625976409	LPN
720575940630560761	s-CPDN3D	9	720575940637555288	LPN
720575940630586642	s-CPDN3D	9	720575940637396964	NA
720575940634818399	s-CPDN3D	9	720575940639397491	LPN
720575940607416587	s-CPDN3D	8	720575940606704562	NA
720575940609261892	s-CPDN3D	8	720575940616483284	NA
720575940614519157	s-CPDN3D	8	720575940611128782	NA
720575940614519157	s-CPDN3D	8	720575940617448331	NA
720575940614519157	s-CPDN3D	8	720575940632575584	DN1pC
720575940618378708	s-CPDN3D	8	720575940623535851	NA
720575940626644486	s-CPDN3D	8	720575940616201309	DN1pD
720575940626644486	s-CPDN3D	8	720575940631863085	DN1pE
720575940626953475	s-CPDN3D	8	720575940629240119	NA
720575940627042130	s-CPDN3D	8	720575940640272013	NA
720575940627171154	s-CPDN3D	8	720575940623777065	NA
720575940630152076	s-CPDN3D	8	720575940646160948	NA
720575940631372764	s-CPDN3D	8	720575940612734515	DN1pE
720575940632575388	s-CPDN3D	8	720575940612391464	DN1pE
720575940632575388	s-CPDN3D	8	720575940620654616	NA
720575940633954808	s-CPDN3D	8	720575940612153842	DN1pD
720575940633954808	s-CPDN3D	8	720575940622240183	NA
720575940633954808	s-CPDN3D	8	720575940637555288	LPN
720575940634818399	s-CPDN3D	8	720575940650635641	NA
720575940646209156	s-CPDN3D	8	720575940626755673	DN1a
720575940604488672	s-CPDN3D	7	720575940629414972	NA
720575940605960626	s-CPDN3D	7	720575940621457690	NA
720575940606861442	s-CPDN3D	7	720575940621861133	DN1pD
720575940606861442	s-CPDN3D	7	720575940639397491	LPN
720575940606861442	s-CPDN3D	7	720575940644703767	LPN
720575940609261892	s-CPDN3D	7	720575940624735565	NA
720575940609261892	s-CPDN3D	7	720575940634819167	NA
720575940614365923	s-CPDN3D	7	720575940612153842	DN1pD
720575940614365923	s-CPDN3D	7	720575940616201309	DN1pD
720575940618378708	s-CPDN3D	7	720575940618791515	NA
720575940618378708	s-CPDN3D	7	720575940621325150	NA
720575940618378708	s-CPDN3D	7	720575940622839786	NA
720575940620070558	s-CPDN3D	7	720575940633959615	NA
720575940620142203	s-CPDN3D	7	720575940615594869	s-CPDN3A
720575940620142203	s-CPDN3D	7	720575940620757748	NA
720575940624375113	s-CPDN3D	7	720575940620654616	NA
720575940624375113	s-CPDN3D	7	720575940621861133	DN1pD
720575940625749842	s-CPDN3D	7	720575940624343822	NA
720575940626580528	s-CPDN3D	7	720575940618741157	NA
720575940626580528	s-CPDN3D	7	720575940650635641	NA
720575940626644486	s-CPDN3D	7	720575940620280286	NA
720575940626953475	s-CPDN3D	7	720575940639791067	s-CPDN3D
720575940627042130	s-CPDN3D	7	720575940608029707	NA
720575940627171154	s-CPDN3D	7	720575940630309391	NA
720575940627186435	s-CPDN3D	7	720575940620757748	NA
720575940629470736	s-CPDN3D	7	720575940612776879	s-CPDN3C
720575940629470736	s-CPDN3D	7	720575940634819167	NA
720575940630152076	s-CPDN3D	7	720575940622319715	NA
720575940630152076	s-CPDN3D	7	720575940626091722	NA
720575940630586642	s-CPDN3D	7	720575940636917737	NA
720575940631372764	s-CPDN3D	7	720575940612153842	DN1pD
720575940631372764	s-CPDN3D	7	720575940639397491	LPN
720575940632512015	s-CPDN3D	7	720575940616614946	NA
720575940632512015	s-CPDN3D	7	720575940618741157	NA
720575940632512015	s-CPDN3D	7	720575940650635641	NA
720575940633954808	s-CPDN3D	7	720575940629240119	NA
720575940633954808	s-CPDN3D	7	720575940631863085	DN1pE
720575940636193647	s-CPDN3D	7	720575940661302657	NA
720575940639791067	s-CPDN3D	7	720575940614572542	NA
720575940639791067	s-CPDN3D	7	720575940623218359	NA
720575940639791067	s-CPDN3D	7	720575940627984119	LNd_CRYn
720575940646209156	s-CPDN3D	7	720575940637555288	LPN
720575940604488672	s-CPDN3D	6	720575940624208169	NA
720575940605960626	s-CPDN3D	6	720575940620627836	NA
720575940606861442	s-CPDN3D	6	720575940617864961	DN1a
720575940609261892	s-CPDN3D	6	720575940629285879	NA
720575940614365923	s-CPDN3D	6	720575940620627836	NA
720575940614365923	s-CPDN3D	6	720575940628723834	NA
720575940614519157	s-CPDN3D	6	720575940623857084	s-CPDN3A
720575940618378708	s-CPDN3D	6	720575940618953300	NA
720575940618378708	s-CPDN3D	6	720575940626641939	NA
720575940618378708	s-CPDN3D	6	720575940633590167	NA
720575940618853547	s-CPDN3D	6	720575940623535851	NA
720575940620070558	s-CPDN3D	6	720575940628723834	NA
720575940620142203	s-CPDN3D	6	720575940606334338	LNd_CRYn
720575940621845530	s-CPDN3D	6	720575940633615820	NA
720575940624375113	s-CPDN3D	6	720575940612391464	DN1pE
720575940624375113	s-CPDN3D	6	720575940622240183	NA
720575940625749842	s-CPDN3D	6	720575940627171154	s-CPDN3D
720575940626580528	s-CPDN3D	6	720575940651601910	NA
720575940626644486	s-CPDN3D	6	720575940617297620	NA
720575940626644486	s-CPDN3D	6	720575940621861133	DN1pD
720575940626644486	s-CPDN3D	6	720575940623036254	DN2
720575940626644486	s-CPDN3D	6	720575940626962435	NA
720575940627042130	s-CPDN3D	6	720575940626571602	NA
720575940627171154	s-CPDN3D	6	720575940661302657	NA
720575940629470736	s-CPDN3D	6	720575940626775824	NA
720575940630152076	s-CPDN3D	6	720575940616201309	DN1pD
720575940630152076	s-CPDN3D	6	720575940620116091	DN1pC
720575940630560761	s-CPDN3D	6	720575940617448331	NA
720575940630586642	s-CPDN3D	6	720575940615979067	NA
720575940630586642	s-CPDN3D	6	720575940626775824	NA
720575940630586642	s-CPDN3D	6	720575940643445704	NA
720575940631372764	s-CPDN3D	6	720575940608334002	NA
720575940631372764	s-CPDN3D	6	720575940644703767	LPN
720575940632512015	s-CPDN3D	6	720575940609534955	NA
720575940632512015	s-CPDN3D	6	720575940630113531	NA
720575940632575388	s-CPDN3D	6	720575940616201309	DN1pD
720575940636193647	s-CPDN3D	6	720575940612348438	NA
720575940636193647	s-CPDN3D	6	720575940634819167	NA
720575940604488672	s-CPDN3D	5	720575940610624206	NA
720575940604488672	s-CPDN3D	5	720575940626775824	NA
720575940605960626	s-CPDN3D	5	720575940629285879	NA
720575940606861442	s-CPDN3D	5	720575940650635641	NA
720575940609261892	s-CPDN3D	5	720575940633723060	NA
720575940614365923	s-CPDN3D	5	720575940579265634	NA
720575940614365923	s-CPDN3D	5	720575940624343822	NA
720575940614365923	s-CPDN3D	5	720575940626491727	NA
720575940614365923	s-CPDN3D	5	720575940637393215	NA
720575940614519157	s-CPDN3D	5	720575940619855296	NA
720575940614519157	s-CPDN3D	5	720575940628358931	DN1pB
720575940616909083	s-CPDN3D	5	720575940610214474	NA
720575940616909083	s-CPDN3D	5	720575940629066087	LPN
720575940616909083	s-CPDN3D	5	720575940629786998	NA
720575940616909083	s-CPDN3D	5	720575940632623842	NA
720575940618378708	s-CPDN3D	5	720575940613629489	NA
720575940618378708	s-CPDN3D	5	720575940617297620	NA
720575940618378708	s-CPDN3D	5	720575940621861133	DN1pD
720575940618378708	s-CPDN3D	5	720575940627025890	NA
720575940618378708	s-CPDN3D	5	720575940629480563	NA
720575940618853547	s-CPDN3D	5	720575940626755673	DN1a
720575940619212453	s-CPDN3D	5	720575940650635641	NA
720575940620070558	s-CPDN3D	5	720575940612153842	DN1pD
720575940620142203	s-CPDN3D	5	720575940626091722	NA
720575940621845530	s-CPDN3D	5	720575940622213545	NA
720575940621845530	s-CPDN3D	5	720575940625584176	NA
720575940624375113	s-CPDN3D	5	720575940586140241	NA
720575940624375113	s-CPDN3D	5	720575940622717420	NA
720575940625749842	s-CPDN3D	5	720575940611585459	DN1pD
720575940625749842	s-CPDN3D	5	720575940623014695	NA
720575940625749842	s-CPDN3D	5	720575940627819113	NA
720575940626580528	s-CPDN3D	5	720575940617033565	NA
720575940626580528	s-CPDN3D	5	720575940622319715	NA
720575940626580528	s-CPDN3D	5	720575940631583519	DN1pD
720575940626580528	s-CPDN3D	5	720575940638135349	NA
720575940626580528	s-CPDN3D	5	720575940638775640	NA
720575940626644486	s-CPDN3D	5	720575940519437547	NA
720575940626644486	s-CPDN3D	5	720575940534707585	NA
720575940626644486	s-CPDN3D	5	720575940618102430	NA
720575940626644486	s-CPDN3D	5	720575940623535851	NA
720575940626644486	s-CPDN3D	5	720575940629201724	NA
720575940626644486	s-CPDN3D	5	720575940637555288	LPN
720575940626953475	s-CPDN3D	5	720575940607948923	NA
720575940626953475	s-CPDN3D	5	720575940619451989	NA
720575940626953475	s-CPDN3D	5	720575940633990039	NA
720575940627042130	s-CPDN3D	5	720575940618836801	NA
720575940627042130	s-CPDN3D	5	720575940623218359	NA
720575940627042130	s-CPDN3D	5	720575940629285879	NA
720575940627042130	s-CPDN3D	5	720575940639301027	NA
720575940627171154	s-CPDN3D	5	720575940616483284	NA
720575940627171154	s-CPDN3D	5	720575940631098947	NA
720575940627186435	s-CPDN3D	5	720575940619451989	NA
720575940629470736	s-CPDN3D	5	720575940627391787	NA
720575940630116601	s-CPDN3D	5	720575940621616381	NA
720575940630152076	s-CPDN3D	5	720575940391993963	NA
720575940630152076	s-CPDN3D	5	720575940630113531	NA
720575940630152076	s-CPDN3D	5	720575940635635374	s-CPDN3A
720575940630152076	s-CPDN3D	5	720575940637393215	NA
720575940630426967	s-CPDN3D	5	720575940623609067	NA
720575940630560761	s-CPDN3D	5	720575940623535851	NA
720575940630586642	s-CPDN3D	5	720575940644751651	NA
720575940631372764	s-CPDN3D	5	720575940614823872	NA
720575940632512015	s-CPDN3D	5	720575940596369445	NA
720575940632512015	s-CPDN3D	5	720575940634069148	l-CPDN3
720575940632575388	s-CPDN3D	5	720575940544361311	NA
720575940633954808	s-CPDN3D	5	720575940620654616	NA
720575940633954808	s-CPDN3D	5	720575940626491727	NA
720575940636193647	s-CPDN3D	5	720575940604838368	NA
720575940636193647	s-CPDN3D	5	720575940622658317	NA
720575940639791067	s-CPDN3D	5	720575940625053773	NA
720575940639791067	s-CPDN3D	5	720575940629414972	NA
720575940646209156	s-CPDN3D	5	720575940625976409	LPN
720575940646209156	s-CPDN3D	5	720575940631242799	DN1pD

## Sheet: Figure_04E_single_cells
pre_pt_root_id	name_pre	n_synapses	post_pt_root_id	name_post
720575940606742027	s-CPDN3C	8	720575940611585459	DN1pD
720575940606742027	s-CPDN3C	5	720575940613262259	DN1pD
720575940606742027	s-CPDN3C	25	720575940620287067	DN1pD
720575940606742027	s-CPDN3C	6	720575940621861133	DN1pD
720575940606861442	s-CPDN3D	9	720575940620287067	DN1pD
720575940606861442	s-CPDN3D	7	720575940621861133	DN1pD
720575940606861442	s-CPDN3D	11	720575940631583519	DN1pD
720575940612776879	s-CPDN3C	6	720575940613262259	DN1pD
720575940614365923	s-CPDN3D	7	720575940612153842	DN1pD
720575940614365923	s-CPDN3D	7	720575940616201309	DN1pD
720575940614365923	s-CPDN3D	23	720575940620116091	DN1pC
720575940614365923	s-CPDN3D	18	720575940621861133	DN1pD
720575940614365923	s-CPDN3D	34	720575940643074976	DN1pC
720575940614519157	s-CPDN3D	9	720575940608161116	DN1pC
720575940614519157	s-CPDN3D	8	720575940632575584	DN1pC
720575940617643092	s-CPDN3C	6	720575940632575584	DN1pC
720575940618378708	s-CPDN3D	11	720575940611585459	DN1pD
720575940618378708	s-CPDN3D	23	720575940612153842	DN1pD
720575940618378708	s-CPDN3D	31	720575940613262259	DN1pD
720575940618378708	s-CPDN3D	11	720575940616201309	DN1pD
720575940618378708	s-CPDN3D	5	720575940621861133	DN1pD
720575940618378708	s-CPDN3D	9	720575940631242799	DN1pD
720575940618853547	s-CPDN3D	9	720575940611585459	DN1pD
720575940618853547	s-CPDN3D	9	720575940631242799	DN1pD
720575940620070558	s-CPDN3D	5	720575940612153842	DN1pD
720575940620070558	s-CPDN3D	15	720575940616201309	DN1pD
720575940620070558	s-CPDN3D	30	720575940620116091	DN1pC
720575940620070558	s-CPDN3D	26	720575940621861133	DN1pD
720575940620070558	s-CPDN3D	58	720575940643074976	DN1pC
720575940620561713	DN1pA	5	720575940604488672	s-CPDN3D
720575940620561713	DN1pA	5	720575940612278114	s-CPDN3C
720575940620561713	DN1pA	6	720575940619718383	s-CPDN3C
720575940620561713	DN1pA	6	720575940636231145	s-CPDN3C
720575940620561713	DN1pA	5	720575940645800739	s-CPDN3C
720575940621384101	s-CPDN3C	8	720575940612153842	DN1pD
720575940621384101	s-CPDN3C	20	720575940616201309	DN1pD
720575940621384101	s-CPDN3C	11	720575940620116091	DN1pC
720575940621384101	s-CPDN3C	10	720575940620287067	DN1pD
720575940621384101	s-CPDN3C	31	720575940621861133	DN1pD
720575940622228999	DN1pA	6	720575940604383008	s-CPDN3C
720575940622228999	DN1pA	10	720575940604488672	s-CPDN3D
720575940622228999	DN1pA	5	720575940612278114	s-CPDN3C
720575940622228999	DN1pA	6	720575940614365923	s-CPDN3D
720575940622228999	DN1pA	5	720575940618378708	s-CPDN3D
720575940622228999	DN1pA	10	720575940619718383	s-CPDN3C
720575940622228999	DN1pA	6	720575940620070558	s-CPDN3D
720575940622228999	DN1pA	5	720575940622852359	s-CPDN3C
720575940622228999	DN1pA	8	720575940624375113	s-CPDN3D
720575940622228999	DN1pA	7	720575940626023940	s-CPDN3C
720575940622228999	DN1pA	8	720575940629470736	s-CPDN3D
720575940622228999	DN1pA	8	720575940629548764	s-CPDN3C
720575940622228999	DN1pA	8	720575940630152076	s-CPDN3D
720575940622228999	DN1pA	8	720575940630586642	s-CPDN3D
720575940622228999	DN1pA	5	720575940631372764	s-CPDN3D
720575940622228999	DN1pA	7	720575940636231145	s-CPDN3C
720575940622228999	DN1pA	5	720575940645800739	s-CPDN3C
720575940622398836	DN1pA	5	720575940604383008	s-CPDN3C
720575940622398836	DN1pA	6	720575940612278114	s-CPDN3C
720575940622398836	DN1pA	9	720575940614365923	s-CPDN3D
720575940622398836	DN1pA	7	720575940618378708	s-CPDN3D
720575940622398836	DN1pA	5	720575940619718383	s-CPDN3C
720575940622398836	DN1pA	11	720575940620070558	s-CPDN3D
720575940622398836	DN1pA	6	720575940623035742	s-CPDN3C
720575940622398836	DN1pA	5	720575940623365813	s-CPDN3C
720575940622398836	DN1pA	6	720575940624010829	s-CPDN3C
720575940622398836	DN1pA	5	720575940624375113	s-CPDN3D
720575940622398836	DN1pA	7	720575940626644486	s-CPDN3D
720575940622398836	DN1pA	5	720575940627010300	s-CPDN3C
720575940622398836	DN1pA	6	720575940627299940	s-CPDN3C
720575940622398836	DN1pA	6	720575940629548764	s-CPDN3C
720575940622398836	DN1pA	8	720575940631372764	s-CPDN3D
720575940622398836	DN1pA	10	720575940632512015	s-CPDN3D
720575940622398836	DN1pA	9	720575940632575388	s-CPDN3D
720575940622398836	DN1pA	5	720575940633954808	s-CPDN3D
720575940622398836	DN1pA	5	720575940634904677	s-CPDN3C
720575940622398836	DN1pA	9	720575940645800739	s-CPDN3C
720575940622700531	s-CPDN3C	7	720575940611585459	DN1pD
720575940622700531	s-CPDN3C	6	720575940612153842	DN1pD
720575940622700531	s-CPDN3C	8	720575940613262259	DN1pD
720575940622852359	s-CPDN3C	11	720575940611585459	DN1pD
720575940622852359	s-CPDN3C	17	720575940612153842	DN1pD
720575940622852359	s-CPDN3C	19	720575940613262259	DN1pD
720575940622852359	s-CPDN3C	12	720575940616201309	DN1pD
720575940622852359	s-CPDN3C	5	720575940621861133	DN1pD
720575940622852359	s-CPDN3C	13	720575940631242799	DN1pD
720575940623036766	DN1pA	6	720575940604383008	s-CPDN3C
720575940623036766	DN1pA	5	720575940613873361	s-CPDN3D
720575940623036766	DN1pA	6	720575940617643092	s-CPDN3C
720575940623036766	DN1pA	9	720575940623224504	s-CPDN3C
720575940623036766	DN1pA	5	720575940623365813	s-CPDN3C
720575940623036766	DN1pA	7	720575940624375113	s-CPDN3D
720575940623036766	DN1pA	5	720575940626023940	s-CPDN3C
720575940623036766	DN1pA	6	720575940626580528	s-CPDN3D
720575940623036766	DN1pA	5	720575940627010300	s-CPDN3C
720575940623036766	DN1pA	5	720575940627299940	s-CPDN3C
720575940623036766	DN1pA	7	720575940629470736	s-CPDN3D
720575940623036766	DN1pA	5	720575940629548764	s-CPDN3C
720575940623036766	DN1pA	5	720575940632575388	s-CPDN3D
720575940623365813	s-CPDN3C	7	720575940616201309	DN1pD
720575940623365813	s-CPDN3C	5	720575940620116091	DN1pC
720575940623365813	s-CPDN3C	5	720575940620287067	DN1pD
720575940623365813	s-CPDN3C	11	720575940621861133	DN1pD
720575940623365813	s-CPDN3C	6	720575940631583519	DN1pD
720575940624010829	s-CPDN3C	18	720575940611585459	DN1pD
720575940624010829	s-CPDN3C	6	720575940612153842	DN1pD
720575940624010829	s-CPDN3C	14	720575940613262259	DN1pD
720575940624010829	s-CPDN3C	9	720575940631242799	DN1pD
720575940624375113	s-CPDN3D	44	720575940608161116	DN1pC
720575940624375113	s-CPDN3D	15	720575940612153842	DN1pD
720575940624375113	s-CPDN3D	22	720575940613262259	DN1pD
720575940624375113	s-CPDN3D	7	720575940621861133	DN1pD
720575940624375113	s-CPDN3D	52	720575940632575584	DN1pC
720575940624899767	DN1pA	5	720575940612278114	s-CPDN3C
720575940624899767	DN1pA	7	720575940614365923	s-CPDN3D
720575940624899767	DN1pA	5	720575940623035742	s-CPDN3C
720575940624899767	DN1pA	5	720575940623365813	s-CPDN3C
720575940624899767	DN1pA	6	720575940627010300	s-CPDN3C
720575940624899767	DN1pA	5	720575940629470736	s-CPDN3D
720575940624899767	DN1pA	7	720575940629548764	s-CPDN3C
720575940624899767	DN1pA	5	720575940631372764	s-CPDN3D
720575940624899767	DN1pA	5	720575940633253602	s-CPDN3C
720575940624899767	DN1pA	5	720575940633954808	s-CPDN3D
720575940625749842	s-CPDN3D	5	720575940611585459	DN1pD
720575940626580528	s-CPDN3D	10	720575940612153842	DN1pD
720575940626580528	s-CPDN3D	27	720575940616201309	DN1pD
720575940626580528	s-CPDN3D	9	720575940620287067	DN1pD
720575940626580528	s-CPDN3D	23	720575940621861133	DN1pD
720575940626580528	s-CPDN3D	5	720575940631583519	DN1pD
720575940626644486	s-CPDN3D	36	720575940612153842	DN1pD
720575940626644486	s-CPDN3D	47	720575940613262259	DN1pD
720575940626644486	s-CPDN3D	8	720575940616201309	DN1pD
720575940626644486	s-CPDN3D	6	720575940621861133	DN1pD
720575940627299940	s-CPDN3C	7	720575940611585459	DN1pD
720575940628692040	DN1pA	8	720575940604488672	s-CPDN3D
720575940628692040	DN1pA	11	720575940612776879	s-CPDN3C
720575940628692040	DN1pA	5	720575940614519157	s-CPDN3D
720575940628692040	DN1pA	10	720575940618378708	s-CPDN3D
720575940628692040	DN1pA	10	720575940624375113	s-CPDN3D
720575940628692040	DN1pA	5	720575940625956371	s-CPDN3C
720575940628692040	DN1pA	5	720575940626644486	s-CPDN3D
720575940628692040	DN1pA	8	720575940627042130	s-CPDN3D
720575940628692040	DN1pA	5	720575940627299940	s-CPDN3C
720575940628692040	DN1pA	14	720575940632575388	s-CPDN3D
720575940628692040	DN1pA	10	720575940633954808	s-CPDN3D
720575940628692040	DN1pA	7	720575940634904677	s-CPDN3C
720575940628816384	s-CPDN3C	7	720575940643074976	DN1pC
720575940629548764	s-CPDN3C	5	720575940613262259	DN1pD
720575940629548764	s-CPDN3C	6	720575940620287067	DN1pD
720575940629548764	s-CPDN3C	7	720575940631583519	DN1pD
720575940630152076	s-CPDN3D	6	720575940616201309	DN1pD
720575940630152076	s-CPDN3D	6	720575940620116091	DN1pC
720575940630152076	s-CPDN3D	12	720575940643074976	DN1pC
720575940630560761	s-CPDN3D	10	720575940611585459	DN1pD
720575940631372764	s-CPDN3D	7	720575940612153842	DN1pD
720575940631372764	s-CPDN3D	12	720575940616201309	DN1pD
720575940631372764	s-CPDN3D	34	720575940620116091	DN1pC
720575940631372764	s-CPDN3D	10	720575940621861133	DN1pD
720575940631372764	s-CPDN3D	36	720575940643074976	DN1pC
720575940632512015	s-CPDN3D	14	720575940612153842	DN1pD
720575940632512015	s-CPDN3D	17	720575940616201309	DN1pD
720575940632512015	s-CPDN3D	25	720575940621861133	DN1pD
720575940632575388	s-CPDN3D	48	720575940608161116	DN1pC
720575940632575388	s-CPDN3D	12	720575940612153842	DN1pD
720575940632575388	s-CPDN3D	15	720575940613262259	DN1pD
720575940632575388	s-CPDN3D	6	720575940616201309	DN1pD
720575940632575388	s-CPDN3D	47	720575940632575584	DN1pC
720575940633954808	s-CPDN3D	28	720575940608161116	DN1pC
720575940633954808	s-CPDN3D	8	720575940612153842	DN1pD
720575940633954808	s-CPDN3D	11	720575940613262259	DN1pD
720575940633954808	s-CPDN3D	35	720575940632575584	DN1pC
720575940633976403	DN1pA	6	720575940610991513	s-CPDN3C
720575940633976403	DN1pA	5	720575940618378708	s-CPDN3D
720575940633976403	DN1pA	9	720575940620070558	s-CPDN3D
720575940633976403	DN1pA	6	720575940626644486	s-CPDN3D
720575940633976403	DN1pA	5	720575940630586642	s-CPDN3D
720575940633976403	DN1pA	7	720575940631372764	s-CPDN3D
720575940633976403	DN1pA	6	720575940633253602	s-CPDN3C
720575940634818399	s-CPDN3D	13	720575940620287067	DN1pD
720575940634904677	s-CPDN3C	10	720575940611585459	DN1pD
720575940634904677	s-CPDN3C	9	720575940613262259	DN1pD
720575940636231145	s-CPDN3C	10	720575940620116091	DN1pC
720575940636231145	s-CPDN3C	6	720575940620287067	DN1pD
720575940636231145	s-CPDN3C	6	720575940621861133	DN1pD
720575940644609440	DN1pA	6	720575940609261892	s-CPDN3D
720575940644609440	DN1pA	7	720575940617643092	s-CPDN3C
720575940644609440	DN1pA	5	720575940620070558	s-CPDN3D
720575940644609440	DN1pA	6	720575940621384101	s-CPDN3C
720575940644609440	DN1pA	5	720575940623365813	s-CPDN3C
720575940644609440	DN1pA	7	720575940626023940	s-CPDN3C
720575940644609440	DN1pA	7	720575940626644486	s-CPDN3D
720575940644609440	DN1pA	6	720575940627010300	s-CPDN3C
720575940644609440	DN1pA	5	720575940627042130	s-CPDN3D
720575940644609440	DN1pA	7	720575940630586642	s-CPDN3D
720575940644609440	DN1pA	5	720575940645800739	s-CPDN3C
720575940645800739	s-CPDN3C	6	720575940620116091	DN1pC
720575940645800739	s-CPDN3C	13	720575940643074976	DN1pC
720575940646209156	s-CPDN3D	18	720575940611585459	DN1pD
720575940646209156	s-CPDN3D	5	720575940631242799	DN1pD

## Sheet: Figure_04E_summary
name	hemisphere	connection_status	n_cells
DN1pA	left	pre	4
DN1pA	right	pre	4
s-CPDN3C_D	left	pre	3
s-CPDN3C_D	left	pre_post	11
s-CPDN3C_D	right	pre	6
s-CPDN3C_D	right	pre_post	12
DN1pC-E	left	post	8
DN1pC-E	right	post	8
s-CPDN3C_D	left	post	9
s-CPDN3C_D	right	post	7
name_pre	hemisphere_pre	connection_status_pre	n_syn_total	name_post	hemisphere_post	connection_status_post
DN1pA	left	pre	50	s-CPDN3C_D	left	post
DN1pA	left	pre	90	s-CPDN3C_D	left	pre_post
DN1pA	left	pre	45	s-CPDN3C_D	right	post
DN1pA	left	pre	141	s-CPDN3C_D	right	pre_post
DN1pA	right	pre	92	s-CPDN3C_D	left	post
DN1pA	right	pre	101	s-CPDN3C_D	left	pre_post
DN1pA	right	pre	42	s-CPDN3C_D	right	post
DN1pA	right	pre	57	s-CPDN3C_D	right	pre_post
s-CPDN3C_D	left	pre	71	DN1pC-E	left	post
s-CPDN3C_D	left	pre_post	721	DN1pC-E	left	post
s-CPDN3C_D	left	pre	13	DN1pC-E	right	post
s-CPDN3C_D	left	pre_post	56	DN1pC-E	right	post
s-CPDN3C_D	right	pre	7	DN1pC-E	left	post
s-CPDN3C_D	right	pre_post	60	DN1pC-E	left	post
s-CPDN3C_D	right	pre	77	DN1pC-E	right	post
s-CPDN3C_D	right	pre_post	786	DN1pC-E	right	post

## Sheet: Figure_04F_G_H
clock_root_id	name_clock_pre	hemisphere_clock	n_synapses	post_pt_root_id	cell_type_post	hemibrain_type_post	hemisphere_post
720575940620028096	APDN3	right	136	720575940627293370	CL075b	CL075	right
720575940634473497	APDN3	left	118	720575940629139447	CL075b	CL075	left
720575940620028096	APDN3	right	111	720575940626504752	NA	CL086_a,CL086_d	right
720575940620028096	APDN3	right	100	720575940630431225	NA	CL204	right
720575940615228723	APDN3	right	95	720575940632890425	NA	AVLP571	right
720575940629399370	APDN3	right	94	720575940632890425	NA	AVLP571	right
720575940637041263	APDN3	right	93	720575940646353443	CL070a	CL070	right
720575940634473497	APDN3	left	90	720575940625647618	NA	CL086_a,CL086_d	left
720575940621638593	DN1pB	right	88	720575940628405258	NA	TuTuB_b	left
720575940629399370	APDN3	right	83	720575940604543968	NA	CL269	right
720575940620028096	APDN3	right	82	720575940610959589	NA	CL086_a,CL086_d	right
720575940624920871	APDN3	left	82	720575940630038743	CL070a	CL070	left
720575940634473497	APDN3	left	82	720575940617392285	NA	CL086_a,CL086_d	left
720575940631863085	DN1pE	right	81	720575940623535851	NA	SMP234	right
720575940612391464	DN1pE	right	79	720575940623535851	NA	SMP234	right
720575940612734515	DN1pE	left	78	720575940640456923	NA	SMP234	left
720575940615228723	APDN3	right	77	720575940604543968	NA	CL269	right
720575940637041263	APDN3	right	73	720575940614207894	NA	AVLP442	right
720575940620028096	APDN3	right	69	720575940626538492	NA	CL086_a,CL086_d	right
720575940637041263	APDN3	right	69	720575940633893401	NA	AVLP498	right
720575940634473497	APDN3	left	68	720575940619936080	NA	CL086_a,CL086_d	left
720575940616201309	DN1pD	left	66	720575940626775824	NA	SMP285	left
720575940620028096	APDN3	right	66	720575940622062433	NA	CL086_a,CL086_d	right
720575940634473497	APDN3	left	65	720575940617569931	NA	CL204	left
720575940617226641	DN1a	left	64	720575940622994312	NA	LHAV3q1	left
720575940621638593	DN1pB	right	64	720575940631993555	TuBu01a	TuBu01	right
720575940637041263	APDN3	right	64	720575940638370237	CB0029	NA	right
720575940634069148	l-CPDN3	right	62	720575940625584176	CB0386	NA	left
720575940626755673	DN1a	right	61	720575940628481512	NA	LHAV3q1	right
720575940612734515	DN1pE	left	60	720575940608379915	NA	SMP531	left
720575940617864961	DN1a	left	60	720575940622994312	NA	LHAV3q1	left
720575940634473497	APDN3	left	60	720575940627011605	NA	CL086_a,CL086_d	left
720575940624920871	APDN3	left	58	720575940618330041	NA	AVLP498	left
720575940637555288	LPN	right	58	720575940623535851	NA	SMP234	right
720575940612391464	DN1pE	right	57	720575940629508358	NA	SMP531	right
720575940621861133	DN1pD	left	57	720575940626775824	NA	SMP285	left
720575940631322472	s-CPDN3A	right	56	720575940624798352	CB1050	NA	right
720575940634473497	APDN3	left	56	720575940636671198	NA	CL086_a,CL086_d	left
720575940615228723	APDN3	right	55	720575940614749421	NA	CL269	right
720575940621638593	DN1pB	right	54	720575940638048419	TuBu01b	TuBu01	right
720575940637555288	LPN	right	54	720575940617448331	DNpe048	SMP367	right
720575940613096089	APDN3	left	52	720575940639071716	NA	AVLP571	left
720575940632575584	DN1pC	right	52	720575940626717739	CB1713	NA	right
720575940615330098	DN1pE	left	51	720575940640456923	NA	SMP234	left
720575940612391464	DN1pE	right	50	720575940640354638	SMP317b	SMP317	right

## Sheet: Figure_04I_direct
pre_pt_root_id	clk_name	hemisphere_clk	n_synapses	post_pt_root_id	class_post	cell_type_post	hemibrain_type_post	hemisphere_post
720575940614630962	LNd_CRYp	left	6	720575940617077533	CX	CB.FB8B1	FB8C	right
720575940620287067	DN1pD	left	7	720575940642476448	CX	CB.FB7E2	FB7B	left
720575940623286271	l-CPDN3	left	6	720575940610069550	CX	CB.FB8B0	FB8B	right
720575940628358931	DN1pB	right	7	720575940627264062	CX	NA	ExR3	right
720575940654676385	LNd_CRYp	right	7	720575940617077533	CX	CB.FB8B1	FB8C	right
720575940654676385	LNd_CRYp	right	5	720575940633676479	CX	CB.FB8B1	FB8C	left
720575940654676385	LNd_CRYp	right	5	720575940640008400	CX	CB.FB8B1	FB8C	left

## Sheet: Figure_04I_disynaptic
clk_pre_pt_root_id	clk_name	hemisphere_clk	n_synapses_from_clk	bridge_pt_root_id	cell_type_bridge	hemibrain_type_bridge	hemisphere_bridge	n_synapses_to_CX	CX_post_pt_root_id	cell_type_CX	hemibrain_type_CX	hemisphere_CX	CX_type
720575940604383008	s-CPDN3C	left	6	720575940622299235	CB3501	NA	left	12	720575940640486973	CB.FB6E4	NA	left	others
720575940604383008	s-CPDN3C	left	6	720575940630612536	CB3572	NA	left	5	720575940631839827	CB.FB6E3	NA	left	others
720575940604383008	s-CPDN3C	left	6	720575940630612536	CB3572	NA	left	22	720575940640486973	CB.FB6E4	NA	left	others
720575940604383008	s-CPDN3C	left	5	720575940632353611	CB1445	NA	right	6	720575940608278620	CB.FB6E4	NA	right	others
720575940604383008	s-CPDN3C	left	5	720575940632353611	CB1445	NA	right	5	720575940620159398	CB.FB6E4	FB6E	right	FB
720575940604383008	s-CPDN3C	left	5	720575940632353611	CB1445	NA	right	9	720575940625698279	CB.FB6E4	NA	right	others
720575940604383008	s-CPDN3C	left	5	720575940632353611	CB1445	NA	right	27	720575940650510070	CB.FB6E4	NA	right	others
720575940605960626	s-CPDN3D	right	7	720575940621457690	NA	SMP108	right	26	720575940612734066	CB.FBTF0	FB1H	right	FB
720575940605960626	s-CPDN3D	right	7	720575940621457690	NA	SMP108	right	11	720575940628050950	CB.FBTF0	FB1H	left	FB
720575940606334338	LNd_CRYn	left	5	720575940628722284	NA	SMP169	left	14	720575940633676479	CB.FB8B1	FB8C	left	FB
720575940606334338	LNd_CRYn	left	5	720575940628722284	NA	SMP169	left	20	720575940640008400	CB.FB8B1	FB8C	left	FB
720575940606742027	s-CPDN3C	left	25	720575940620287067	NA	SMP539	left	7	720575940642476448	CB.FB7E2	FB7B	left	FB
720575940606861442	s-CPDN3D	left	9	720575940620287067	NA	SMP539	left	7	720575940642476448	CB.FB7E2	FB7B	left	FB
720575940606861442	s-CPDN3D	left	9	720575940640456923	NA	SMP234	left	10	720575940613982514	CB.FB6E0	FB6F	left	FB
720575940606868828	s-LNv	right	10	720575940613967426	CB2970	NA	right	14	720575940626612254	CB.FB7E2	FB7B	right	FB
720575940606868828	s-LNv	right	10	720575940613967426	CB2970	NA	right	5	720575940628073235	NA	SA1	right	others
720575940608161116	DN1pC	right	6	720575940606979081	NA	SMP161	right	13	720575940626140420	CB.FB6E0	FB6F	right	FB
720575940608161116	DN1pC	right	5	720575940612572131	NA	SMP175	right	20	720575940612734066	CB.FBTF0	FB1H	right	FB
720575940608161116	DN1pC	right	5	720575940612572131	NA	SMP175	right	6	720575940616199892	CB.FB5D7	FB5C,FB5F,FB5G,FB5P,FB5Q	right	FB
720575940608161116	DN1pC	right	5	720575940612572131	NA	SMP175	right	6	720575940617244347	CB.FB3,4A9	FB4Y	right	FB
720575940608161116	DN1pC	right	5	720575940612572131	NA	SMP175	right	5	720575940621613508	CB.FB5D5	FB5C,FB5F,FB5G,FB5P,FB5Q	right	FB
720575940608161116	DN1pC	right	5	720575940612572131	NA	SMP175	right	5	720575940627082500	CB.FB5D10	FB5C,FB5F,FB5G,FB5P,FB5Q	right	FB
720575940608161116	DN1pC	right	5	720575940612572131	NA	SMP175	right	5	720575940631398308	CB.FB5D6	FB5X	right	FB
720575940608161116	DN1pC	right	13	720575940621703373	NA	SMP147	right	5	720575940612937073	NA	ExR7	left	EB
720575940608161116	DN1pC	right	13	720575940621703373	NA	SMP147	right	242	720575940613560994	NA	LCNOpm	left	NO
720575940608161116	DN1pC	right	13	720575940621703373	NA	SMP147	right	5	720575940617232017	CB.FB3,4I3	FB4A,FB4D,FB4E,FB4F,FB4G,FB4H,FB4I,FB4J	left	FB
720575940608161116	DN1pC	right	13	720575940621703373	NA	SMP147	right	63	720575940620027515	NA	ExR6	left	EB
720575940608161116	DN1pC	right	13	720575940621703373	NA	SMP147	right	11	720575940620571953	NA	ExR4	left	EB
720575940608161116	DN1pC	right	13	720575940621703373	NA	SMP147	right	8	720575940627159498	CB.FB1H0	FB1C	left	FB
720575940608161116	DN1pC	right	13	720575940621703373	NA	SMP147	right	18	720575940631626491	NA	ExR7	right	EB
720575940608161116	DN1pC	right	13	720575940621703373	NA	SMP147	right	11	720575940645057828	NA	ExR7	right	EB
720575940608161116	DN1pC	right	7	720575940623535851	NA	SMP234	right	5	720575940613132178	CB.FB7E0	FB7L	right	FB
720575940608161116	DN1pC	right	7	720575940623535851	NA	SMP234	right	11	720575940626140420	CB.FB6E0	FB6F	right	FB
720575940608161116	DN1pC	right	8	720575940628248326	NA	SMP202	right	18	720575940626140420	CB.FB6E0	FB6F	right	FB
720575940609174392	s-LNv	right	5	720575940613967426	CB2970	NA	right	14	720575940626612254	CB.FB7E2	FB7B	right	FB
720575940609174392	s-LNv	right	5	720575940613967426	CB2970	NA	right	5	720575940628073235	NA	SA1	right	others
720575940609174392	s-LNv	right	8	720575940616855872	CB0943	NA	right	9	720575940630840493	CB.FB6E2	FB6H	right	FB
720575940609504210	LNd_CRYn	right	9	720575940604971394	CB1858	NA	right	10	720575940617812273	CB.FB7E2	FB7A,FB7K	right	FB
720575940609504210	LNd_CRYn	right	6	720575940626067033	CB3572	NA	right	29	720575940650510070	CB.FB6E4	NA	right	others
720575940609504210	LNd_CRYn	right	10	720575940626641939	CB3572	NA	right	5	720575940625698279	CB.FB6E4	NA	right	others
720575940609504210	LNd_CRYn	right	10	720575940626641939	CB3572	NA	right	15	720575940650510070	CB.FB6E4	NA	right	others
720575940610128082	s-CPDN3A	right	11	720575940613903778	NA	SMP169	right	19	720575940617077533	CB.FB8B1	FB8C	right	FB
720575940610128082	s-CPDN3A	right	11	720575940613903778	NA	SMP169	right	18	720575940640589683	CB.FB8B1	FB8C	right	FB
720575940610128082	s-CPDN3A	right	6	720575940628722284	NA	SMP169	left	14	720575940633676479	CB.FB8B1	FB8C	left	FB
720575940610128082	s-CPDN3A	right	6	720575940628722284	NA	SMP169	left	20	720575940640008400	CB.FB8B1	FB8C	left	FB
720575940610400409	s-CPDN3E	right	13	720575940623535851	NA	SMP234	right	5	720575940613132178	CB.FB7E0	FB7L	right	FB
720575940610400409	s-CPDN3E	right	13	720575940623535851	NA	SMP234	right	11	720575940626140420	CB.FB6E0	FB6F	right	FB
720575940611035866	s-CPDN3B	left	5	720575940640456923	NA	SMP234	left	10	720575940613982514	CB.FB6E0	FB6F	left	FB
720575940611585459	DN1pD	right	11	720575940621591815	CB3536	NA	right	10	720575940626612254	CB.FB7E2	FB7B	right	FB
720575940611585459	DN1pD	right	11	720575940621591815	CB3536	NA	right	5	720575940630840493	CB.FB6E2	FB6H	right	FB
720575940611585459	DN1pD	right	14	720575940627586560	CB3536	NA	right	8	720575940626612254	CB.FB7E2	FB7B	right	FB
720575940611585459	DN1pD	right	14	720575940627586560	CB3536	NA	right	7	720575940630840493	CB.FB6E2	FB6H	right	FB
720575940611585459	DN1pD	right	14	720575940627586560	CB3536	NA	right	6	720575940640589683	CB.FB8B1	FB8C	right	FB
720575940611585459	DN1pD	right	9	720575940628358419	CB0943	NA	right	7	720575940638305853	CB.FB8E1	FB8A,FB8H	right	FB
720575940611585459	DN1pD	right	7	720575940631570636	CB3312	NA	right	5	720575940617047297	CB.FB6E1	FB6Z	left	FB
720575940611585459	DN1pD	right	7	720575940631570636	CB3312	NA	right	11	720575940625667721	CB.FB6E1	FB6Z	right	FB
720575940611585459	DN1pD	right	10	720575940636927374	CB2539	NA	right	5	720575940617077533	CB.FB8B1	FB8C	right	FB
720575940611585459	DN1pD	right	10	720575940636927374	CB2539	NA	right	6	720575940626140420	CB.FB6E0	FB6F	right	FB
720575940611585459	DN1pD	right	10	720575940636927374	CB2539	NA	right	6	720575940630840493	CB.FB6E2	FB6H	right	FB
720575940611585459	DN1pD	right	5	720575940640625115	CB2894	NA	right	24	720575940626612254	CB.FB7E2	FB7B	right	FB
720575940611585459	DN1pD	right	5	720575940640625115	CB2894	NA	right	11	720575940630007237	CB.FB8E0	FB8A,FB8H	right	FB
720575940611585459	DN1pD	right	5	720575940640625115	CB2894	NA	right	11	720575940630840493	CB.FB6E2	FB6H	right	FB
720575940611617838	LNd_CRYp	right	11	720575940612712354	SMP314b	SMP314	right	9	720575940625649214	CB.FB2G0	FB1G	right	FB
720575940611617838	LNd_CRYp	right	6	720575940613681066	NA	SMP061,SMP062	right	7	720575940630840493	CB.FB6E2	FB6H	right	FB
720575940611617838	LNd_CRYp	right	5	720575940616950161	CB0710	NA	right	7	720575940613132178	CB.FB7E0	FB7L	right	FB
720575940611617838	LNd_CRYp	right	5	720575940616950161	CB0710	NA	right	5	720575940630840493	CB.FB6E2	FB6H	right	FB
720575940611617838	LNd_CRYp	right	12	720575940617425593	SLPpm3_P02	SLP442	right	5	720575940630057258	CB.FB2E1	NA	right	others
720575940611617838	LNd_CRYp	right	5	720575940624156139	CB0710	NA	left	7	720575940613052200	CB.FB6E2	FB6H	left	FB
720575940611617838	LNd_CRYp	right	7	720575940625315258	SMP320a	SMP320	right	5	720575940624437735	CB.FB7D0	NA	right	others
720575940611617838	LNd_CRYp	right	6	720575940625365512	CB0710	NA	right	5	720575940612012566	CB.FB8D0	FB8I	left	FB
720575940611617838	LNd_CRYp	right	6	720575940625365512	CB0710	NA	right	5	720575940621616518	CB.FB8D0	FB8I	right	FB
720575940611617838	LNd_CRYp	right	6	720575940625365512	CB0710	NA	right	12	720575940630840493	CB.FB6E2	FB6H	right	FB
720575940611617838	LNd_CRYp	right	17	720575940633615820	NA	SMP368	left	13	720575940613982514	CB.FB6E0	FB6F	left	FB
720575940611617838	LNd_CRYp	right	17	720575940633615820	NA	SMP368	left	6	720575940626140420	CB.FB6E0	FB6F	right	FB
720575940611617838	LNd_CRYp	right	8	720575940635229335	NA	LHPV6m1	right	8	720575940613982514	CB.FB6E0	FB6F	left	FB
720575940611617838	LNd_CRYp	right	8	720575940635229335	NA	LHPV6m1	right	14	720575940626140420	CB.FB6E0	FB6F	right	FB
720575940612391464	DN1pE	right	5	720575940616950161	CB0710	NA	right	7	720575940613132178	CB.FB7E0	FB7L	right	FB
720575940612391464	DN1pE	right	5	720575940616950161	CB0710	NA	right	5	720575940630840493	CB.FB6E2	FB6H	right	FB
720575940612391464	DN1pE	right	5	720575940617216669	NA	SMP407	right	38	720575940608278620	CB.FB6E4	NA	right	others
720575940612391464	DN1pE	right	5	720575940617216669	NA	SMP407	right	91	720575940624290232	CB.FB6E4	NA	right	others
720575940612391464	DN1pE	right	5	720575940617216669	NA	SMP407	right	7	720575940632830056	CB.FB6E3	NA	right	others
720575940612391464	DN1pE	right	5	720575940617216669	NA	SMP407	right	5	720575940645464099	CB.FB6E3	NA	right	others
720575940612391464	DN1pE	right	5	720575940617216669	NA	SMP407	right	6	720575940650510070	CB.FB6E4	NA	right	others
720575940612391464	DN1pE	right	9	720575940618220702	SMP404b	SMP404	right	6	720575940624290232	CB.FB6E4	NA	right	others
720575940612391464	DN1pE	right	9	720575940618220702	SMP404b	SMP404	right	5	720575940625698279	CB.FB6E4	NA	right	others
720575940612391464	DN1pE	right	11	720575940621339156	NA	SMP085	right	6	720575940643323592	CB.FB6D2	NA	right	others
720575940612391464	DN1pE	right	15	720575940621525673	NA	SMP084	right	6	720575940623855117	CB.FB5D0	FB5C,FB5F,FB5G,FB5P,FB5Q	right	FB
720575940612391464	DN1pE	right	79	720575940623535851	NA	SMP234	right	5	720575940613132178	CB.FB7E0	FB7L	right	FB
720575940612391464	DN1pE	right	79	720575940623535851	NA	SMP234	right	11	720575940626140420	CB.FB6E0	FB6F	right	FB
720575940612391464	DN1pE	right	7	720575940625365512	CB0710	NA	right	5	720575940612012566	CB.FB8D0	FB8I	left	FB
720575940612391464	DN1pE	right	7	720575940625365512	CB0710	NA	right	5	720575940621616518	CB.FB8D0	FB8I	right	FB
720575940612391464	DN1pE	right	7	720575940625365512	CB0710	NA	right	12	720575940630840493	CB.FB6E2	FB6H	right	FB
720575940612391464	DN1pE	right	5	720575940626259458	CB1226	NA	right	5	720575940623649097	CB.FB5E0	FB5I	right	FB
720575940612391464	DN1pE	right	5	720575940626259458	CB1226	NA	right	7	720575940628165019	CB.FB7E1	NA	left	others
720575940612391464	DN1pE	right	5	720575940626259458	CB1226	NA	right	5	720575940640486973	CB.FB6E4	NA	left	others
720575940612391464	DN1pE	right	5	720575940626259458	CB1226	NA	right	6	720575940650510070	CB.FB6E4	NA	right	others
720575940612391464	DN1pE	right	5	720575940628248326	NA	SMP202	right	18	720575940626140420	CB.FB6E0	FB6F	right	FB
720575940612391464	DN1pE	right	7	720575940628358419	CB0943	NA	right	7	720575940638305853	CB.FB8E1	FB8A,FB8H	right	FB
720575940612391464	DN1pE	right	15	720575940629392439	NA	SMP084	right	9	720575940605480806	CB.FB5D0	FB6W	left	FB
720575940612391464	DN1pE	right	15	720575940629392439	NA	SMP084	right	8	720575940623855117	CB.FB5D0	FB5C,FB5F,FB5G,FB5P,FB5Q	right	FB
720575940612391464	DN1pE	right	31	720575940638097717	SMP404a	SMP404	right	16	720575940608278620	CB.FB6E4	NA	right	others
720575940612391464	DN1pE	right	31	720575940638097717	SMP404a	SMP404	right	14	720575940624290232	CB.FB6E4	NA	right	others
720575940612391464	DN1pE	right	31	720575940638097717	SMP404a	SMP404	right	6	720575940625698279	CB.FB6E4	NA	right	others
720575940612391464	DN1pE	right	31	720575940638097717	SMP404a	SMP404	right	8	720575940650510070	CB.FB6E4	NA	right	others
720575940612391464	DN1pE	right	7	720575940642653147	CB1226	NA	right	5	720575940617047297	CB.FB6E1	FB6Z	left	FB
720575940612391464	DN1pE	right	7	720575940642653147	CB1226	NA	right	5	720575940625667721	CB.FB6E1	FB6Z	right	FB
720575940612391464	DN1pE	right	7	720575940642653147	CB1226	NA	right	5	720575940630980409	CB.FB7E1	NA	right	others
720575940612391464	DN1pE	right	7	720575940642653147	CB1226	NA	right	10	720575940640486973	CB.FB6E4	NA	left	others
720575940612391464	DN1pE	right	7	720575940642653147	CB1226	NA	right	19	720575940650510070	CB.FB6E4	NA	right	others
720575940612734515	DN1pE	left	13	720575940607590236	SMP404b	SMP404	left	5	720575940620130032	CB.FB6E4	NA	left	others
720575940612734515	DN1pE	left	13	720575940625087159	NA	SMP084	left	11	720575940605480806	CB.FB5D0	FB6W	left	FB
720575940612734515	DN1pE	left	13	720575940625087159	NA	SMP084	left	5	720575940623855117	CB.FB5D0	FB5C,FB5F,FB5G,FB5P,FB5Q	right	FB
720575940612734515	DN1pE	left	24	720575940627747560	NA	SMP084	left	8	720575940605480806	CB.FB5D0	FB6W	left	FB
720575940612734515	DN1pE	left	24	720575940627747560	NA	SMP084	left	10	720575940615285919	CB.FB5D10	FB5C,FB5F,FB5G,FB5P,FB5Q	left	FB
720575940612734515	DN1pE	left	21	720575940628675151	SMP404a	SMP404	left	10	720575940620130032	CB.FB6E4	NA	left	others
720575940612734515	DN1pE	left	21	720575940628675151	SMP404a	SMP404	left	5	720575940628527247	CB.FB6E4	NA	left	others
720575940612734515	DN1pE	left	5	720575940632392877	NA	SMP407	left	11	720575940609079854	CB.FB6E3	NA	left	others
720575940612734515	DN1pE	left	5	720575940632392877	NA	SMP407	left	8	720575940617433627	CB.FB6E3	NA	left	others
720575940612734515	DN1pE	left	5	720575940632392877	NA	SMP407	left	6	720575940618945985	CB.FB6E3	NA	left	others
720575940612734515	DN1pE	left	5	720575940632392877	NA	SMP407	left	74	720575940620130032	CB.FB6E4	NA	left	others
720575940612734515	DN1pE	left	5	720575940632392877	NA	SMP407	left	28	720575940628527247	CB.FB6E4	NA	left	others
720575940612734515	DN1pE	left	5	720575940632392877	NA	SMP407	left	8	720575940640486973	CB.FB6E4	NA	left	others
720575940612734515	DN1pE	left	5	720575940637762906	CB1226	NA	left	5	720575940617047297	CB.FB6E1	FB6Z	left	FB
720575940612734515	DN1pE	left	5	720575940637762906	CB1226	NA	left	5	720575940628527247	CB.FB6E4	NA	left	others
720575940612734515	DN1pE	left	5	720575940637762906	CB1226	NA	left	10	720575940640486973	CB.FB6E4	NA	left	others
720575940612734515	DN1pE	left	5	720575940637762906	CB1226	NA	left	9	720575940650510070	CB.FB6E4	NA	right	others
720575940612734515	DN1pE	left	78	720575940640456923	NA	SMP234	left	10	720575940613982514	CB.FB6E0	FB6F	left	FB
720575940612776879	s-CPDN3C	right	5	720575940626259458	CB1226	NA	right	5	720575940623649097	CB.FB5E0	FB5I	right	FB
720575940612776879	s-CPDN3C	right	5	720575940626259458	CB1226	NA	right	7	720575940628165019	CB.FB7E1	NA	left	others
720575940612776879	s-CPDN3C	right	5	720575940626259458	CB1226	NA	right	5	720575940640486973	CB.FB6E4	NA	left	others
720575940612776879	s-CPDN3C	right	5	720575940626259458	CB1226	NA	right	6	720575940650510070	CB.FB6E4	NA	right	others
720575940613096089	APDN3	left	5	720575940629318138	CB0937	NA	left	6	720575940621956317	NA	FS3	left	FB
720575940613096089	APDN3	left	13	720575940640456923	NA	SMP234	left	10	720575940613982514	CB.FB6E0	FB6F	left	FB
720575940613223830	s-CPDN3E	left	5	720575940640015245	SMP344b	SMP344	left	7	720575940624602957	CB.FB7C0	FB7F,FB8F	left	FB
720575940613223830	s-CPDN3E	left	5	720575940640015245	SMP344b	SMP344	left	9	720575940624892858	CB.FB7E0	FB7L	left	FB
720575940613555618	s-CPDN3E	left	12	720575940640456923	NA	SMP234	left	10	720575940613982514	CB.FB6E0	FB6F	left	FB
720575940614365923	s-CPDN3D	left	23	720575940646160948	DNpe048	SMP367	left	5	720575940626140420	CB.FB6E0	FB6F	right	FB
720575940614519157	s-CPDN3D	right	5	720575940628358931	NA	DN1pB	right	7	720575940627264062	NA	ExR3	right	EB
720575940614630962	LNd_CRYp	left	5	720575940611380849	NA	SMP249	right	12	720575940626140420	CB.FB6E0	FB6F	right	FB
720575940614630962	LNd_CRYp	left	5	720575940611380849	NA	SMP249	right	9	720575940627264062	NA	ExR3	right	EB
720575940614630962	LNd_CRYp	left	5	720575940612712354	SMP314b	SMP314	right	9	720575940625649214	CB.FB2G0	FB1G	right	FB
720575940614630962	LNd_CRYp	left	12	720575940612894578	NA	LHPV6m1	left	13	720575940613982514	CB.FB6E0	FB6F	left	FB
720575940614630962	LNd_CRYp	left	12	720575940612894578	NA	LHPV6m1	left	5	720575940642476448	CB.FB7E2	FB7B	left	FB
720575940614630962	LNd_CRYp	left	7	720575940613681066	NA	SMP061,SMP062	right	7	720575940630840493	CB.FB6E2	FB6H	right	FB
720575940614630962	LNd_CRYp	left	6	720575940617077533	CB.FB8B1	FB8C	right	17	720575940604868286	NA	hDeltaD	left	FB
720575940614630962	LNd_CRYp	left	6	720575940617077533	CB.FB8B1	FB8C	right	5	720575940616617940	NA	hDeltaF	right	FB
720575940614630962	LNd_CRYp	left	6	720575940617077533	CB.FB8B1	FB8C	right	13	720575940616811584	CB.FB8D2	FB8E	right	FB
720575940614630962	LNd_CRYp	left	6	720575940617077533	CB.FB8B1	FB8C	right	6	720575940620012020	NA	hDeltaF	right	FB
720575940614630962	LNd_CRYp	left	6	720575940617077533	CB.FB8B1	FB8C	right	21	720575940621019674	NA	hDeltaE	right	FB
720575940614630962	LNd_CRYp	left	6	720575940617077533	CB.FB8B1	FB8C	right	36	720575940621139482	NA	hDeltaD	right	FB
720575940614630962	LNd_CRYp	left	6	720575940617077533	CB.FB8B1	FB8C	right	12	720575940623217132	CB.FB8E0	FB8A,FB8H	left	FB
720575940614630962	LNd_CRYp	left	6	720575940617077533	CB.FB8B1	FB8C	right	7	720575940623450382	CB.FB8E0	FB8A,FB8H	right	FB
720575940614630962	LNd_CRYp	left	6	720575940617077533	CB.FB8B1	FB8C	right	30	720575940624136489	NA	hDeltaD	right	FB
720575940614630962	LNd_CRYp	left	6	720575940617077533	CB.FB8B1	FB8C	right	24	720575940624381966	NA	hDeltaE	right	FB
720575940614630962	LNd_CRYp	left	6	720575940617077533	CB.FB8B1	FB8C	right	7	720575940625392650	NA	hDeltaF	left	FB
720575940614630962	LNd_CRYp	left	6	720575940617077533	CB.FB8B1	FB8C	right	5	720575940625850938	NA	hDeltaF	left	FB
720575940614630962	LNd_CRYp	left	6	720575940617077533	CB.FB8B1	FB8C	right	35	720575940625962152	NA	hDeltaD	left	FB
720575940614630962	LNd_CRYp	left	6	720575940617077533	CB.FB8B1	FB8C	right	6	720575940626090782	CB.FB8D1	FB8G	right	FB
720575940614630962	LNd_CRYp	left	6	720575940617077533	CB.FB8B1	FB8C	right	16	720575940626343305	NA	hDeltaE	left	FB
720575940614630962	LNd_CRYp	left	6	720575940617077533	CB.FB8B1	FB8C	right	49	720575940626849301	NA	hDeltaD	right	FB
720575940614630962	LNd_CRYp	left	6	720575940617077533	CB.FB8B1	FB8C	right	20	720575940627675121	NA	hDeltaE	right	FB
720575940614630962	LNd_CRYp	left	6	720575940617077533	CB.FB8B1	FB8C	right	15	720575940628168458	NA	hDeltaE	left	FB
720575940614630962	LNd_CRYp	left	6	720575940617077533	CB.FB8B1	FB8C	right	53	720575940629506012	NA	hDeltaD	left	FB
720575940614630962	LNd_CRYp	left	6	720575940617077533	CB.FB8B1	FB8C	right	8	720575940630007237	CB.FB8E0	FB8A,FB8H	right	FB
720575940614630962	LNd_CRYp	left	6	720575940617077533	CB.FB8B1	FB8C	right	31	720575940630773585	NA	hDeltaD	left	FB
720575940614630962	LNd_CRYp	left	6	720575940617077533	CB.FB8B1	FB8C	right	12	720575940630900983	CB.FB8D1	FB8G	left	FB
720575940614630962	LNd_CRYp	left	6	720575940617077533	CB.FB8B1	FB8C	right	22	720575940631619384	NA	hDeltaD	right	FB
720575940614630962	LNd_CRYp	left	6	720575940617077533	CB.FB8B1	FB8C	right	9	720575940633936279	CB.FB8E1	FB8A,FB8H	left	FB
720575940614630962	LNd_CRYp	left	6	720575940617077533	CB.FB8B1	FB8C	right	7	720575940634419051	NA	hDeltaE	left	FB
720575940614630962	LNd_CRYp	left	6	720575940617077533	CB.FB8B1	FB8C	right	6	720575940640749939	NA	ExR1	right	EB
720575940614630962	LNd_CRYp	left	12	720575940625315258	SMP320a	SMP320	right	5	720575940624437735	CB.FB7D0	NA	right	others
720575940614630962	LNd_CRYp	left	5	720575940625365512	CB0710	NA	right	5	720575940612012566	CB.FB8D0	FB8I	left	FB
720575940614630962	LNd_CRYp	left	5	720575940625365512	CB0710	NA	right	5	720575940621616518	CB.FB8D0	FB8I	right	FB
720575940614630962	LNd_CRYp	left	5	720575940625365512	CB0710	NA	right	12	720575940630840493	CB.FB6E2	FB6H	right	FB
720575940614630962	LNd_CRYp	left	10	720575940633615820	NA	SMP368	left	13	720575940613982514	CB.FB6E0	FB6F	left	FB
720575940614630962	LNd_CRYp	left	10	720575940633615820	NA	SMP368	left	6	720575940626140420	CB.FB6E0	FB6F	right	FB
720575940614630962	LNd_CRYp	left	16	720575940661302657	NA	SMP368	right	12	720575940626140420	CB.FB6E0	FB6F	right	FB
720575940614630962	LNd_CRYp	left	16	720575940661302657	NA	SMP368	right	7	720575940627264062	NA	ExR3	right	EB
720575940615228723	APDN3	right	18	720575940623535851	NA	SMP234	right	5	720575940613132178	CB.FB7E0	FB7L	right	FB
720575940615228723	APDN3	right	18	720575940623535851	NA	SMP234	right	11	720575940626140420	CB.FB6E0	FB6F	right	FB
720575940615228723	APDN3	right	13	720575940628248326	NA	SMP202	right	18	720575940626140420	CB.FB6E0	FB6F	right	FB
720575940615330098	DN1pE	left	9	720575940616661465	NA	SMP235	left	10	720575940622873095	CB.FB6C0	FB7F,FB8F	left	FB
720575940615330098	DN1pE	left	9	720575940616661465	NA	SMP235	left	7	720575940630982712	CB.FB6C0	FB6T	left	FB
720575940615330098	DN1pE	left	8	720575940624156139	CB0710	NA	left	7	720575940613052200	CB.FB6E2	FB6H	left	FB
720575940615330098	DN1pE	left	5	720575940625365512	CB0710	NA	right	5	720575940612012566	CB.FB8D0	FB8I	left	FB
720575940615330098	DN1pE	left	5	720575940625365512	CB0710	NA	right	5	720575940621616518	CB.FB8D0	FB8I	right	FB
720575940615330098	DN1pE	left	5	720575940625365512	CB0710	NA	right	12	720575940630840493	CB.FB6E2	FB6H	right	FB
720575940615330098	DN1pE	left	5	720575940626412563	NA	SMP202	left	14	720575940613982514	CB.FB6E0	FB6F	left	FB
720575940615330098	DN1pE	left	51	720575940640456923	NA	SMP234	left	10	720575940613982514	CB.FB6E0	FB6F	left	FB
720575940615876438	s-CPDN3A	left	8	720575940606979081	NA	SMP161	right	13	720575940626140420	CB.FB6E0	FB6F	right	FB
720575940615876438	s-CPDN3A	left	5	720575940622213545	NA	SMP161	left	7	720575940613982514	CB.FB6E0	FB6F	left	FB
720575940615876438	s-CPDN3A	left	5	720575940622213545	NA	SMP161	left	12	720575940626140420	CB.FB6E0	FB6F	right	FB
720575940615876438	s-CPDN3A	left	6	720575940640456923	NA	SMP234	left	10	720575940613982514	CB.FB6E0	FB6F	left	FB
720575940615876438	s-CPDN3A	left	8	720575940646160948	DNpe048	SMP367	left	5	720575940626140420	CB.FB6E0	FB6F	right	FB
720575940615977522	s-CPDN3A	left	10	720575940620287067	NA	SMP539	left	7	720575940642476448	CB.FB7E2	FB7B	left	FB
720575940616075147	s-CPDN3E	right	5	720575940615743121	CB1406	NA	right	9	720575940626612254	CB.FB7E2	FB7B	right	FB
720575940616201309	DN1pD	left	9	720575940620287067	NA	SMP539	left	7	720575940642476448	CB.FB7E2	FB7B	left	FB
720575940616424927	s-CPDN3A	right	10	720575940642653147	CB1226	NA	right	5	720575940617047297	CB.FB6E1	FB6Z	left	FB
720575940616424927	s-CPDN3A	right	10	720575940642653147	CB1226	NA	right	5	720575940625667721	CB.FB6E1	FB6Z	right	FB
720575940616424927	s-CPDN3A	right	10	720575940642653147	CB1226	NA	right	5	720575940630980409	CB.FB7E1	NA	right	others
720575940616424927	s-CPDN3A	right	10	720575940642653147	CB1226	NA	right	10	720575940640486973	CB.FB6E4	NA	left	others
720575940616424927	s-CPDN3A	right	10	720575940642653147	CB1226	NA	right	19	720575940650510070	CB.FB6E4	NA	right	others
720575940616849126	s-CPDN3A	left	7	720575940627590421	NA	SIP067	left	10	720575940605480806	CB.FB5D0	FB6W	left	FB
720575940616849126	s-CPDN3A	left	7	720575940627590421	NA	SIP067	left	7	720575940614018722	CB.FB6E5	NA	left	others
720575940616849126	s-CPDN3A	left	7	720575940627590421	NA	SIP067	left	5	720575940615285919	CB.FB5D10	FB5C,FB5F,FB5G,FB5P,FB5Q	left	FB
720575940616849126	s-CPDN3A	left	7	720575940627590421	NA	SIP067	left	7	720575940621782381	CB.FB2H0	FB2A	left	FB
720575940616849126	s-CPDN3A	left	7	720575940627590421	NA	SIP067	left	8	720575940621832942	CB.FB5E1	FB5Y	left	FB
720575940616849126	s-CPDN3A	left	7	720575940627590421	NA	SIP067	left	16	720575940624892858	CB.FB7E0	FB7L	left	FB
720575940616849126	s-CPDN3A	left	7	720575940627590421	NA	SIP067	left	5	720575940628705271	CB.FB2H0	FB2A	left	FB
720575940616849126	s-CPDN3A	left	7	720575940627590421	NA	SIP067	left	19	720575940644178468	CB.FB5E1	FB5Y	left	FB
720575940616849126	s-CPDN3A	left	8	720575940640456923	NA	SMP234	left	10	720575940613982514	CB.FB6E0	FB6F	left	FB
720575940616909083	s-CPDN3D	right	15	720575940623535851	NA	SMP234	right	5	720575940613132178	CB.FB7E0	FB7L	right	FB
720575940616909083	s-CPDN3D	right	15	720575940623535851	NA	SMP234	right	11	720575940626140420	CB.FB6E0	FB6F	right	FB
720575940617085504	s-CPDN3A	left	10	720575940606979081	NA	SMP161	right	13	720575940626140420	CB.FB6E0	FB6F	right	FB
720575940617085504	s-CPDN3A	left	16	720575940622213545	NA	SMP161	left	7	720575940613982514	CB.FB6E0	FB6F	left	FB
720575940617085504	s-CPDN3A	left	16	720575940622213545	NA	SMP161	left	12	720575940626140420	CB.FB6E0	FB6F	right	FB
720575940617226641	DN1a	left	6	720575940623286271	NA	aMe13	left	6	720575940610069550	CB.FB8B0	FB8B	right	FB
720575940617226641	DN1a	left	28	720575940633413715	NA	AVLP594	left	8	720575940610069550	CB.FB8B0	FB8B	right	FB
720575940617226641	DN1a	left	28	720575940633413715	NA	AVLP594	left	5	720575940622651656	CB.FB8B0	FB8B	left	FB
720575940617226641	DN1a	left	28	720575940633413715	NA	AVLP594	left	5	720575940628104061	CB.FB8B0	FB8B	right	FB
720575940617226641	DN1a	left	28	720575940633413715	NA	AVLP594	left	5	720575940640589683	CB.FB8B1	FB8C	right	FB
720575940617226641	DN1a	left	28	720575940633413715	NA	AVLP594	left	17	720575940645255476	CB.FB8B0	FB8B	right	FB
720575940617226641	DN1a	left	28	720575940633413715	NA	AVLP594	left	7	720575940652083190	CB.FB8B0	FB8B	left	FB
720575940617642101	s-CPDN3A	left	6	720575940620287067	NA	SMP539	left	7	720575940642476448	CB.FB7E2	FB7B	left	FB
720575940617643092	s-CPDN3C	right	6	720575940628248326	NA	SMP202	right	18	720575940626140420	CB.FB6E0	FB6F	right	FB
720575940617643092	s-CPDN3C	right	7	720575940633615820	NA	SMP368	left	13	720575940613982514	CB.FB6E0	FB6F	left	FB
720575940617643092	s-CPDN3C	right	7	720575940633615820	NA	SMP368	left	6	720575940626140420	CB.FB6E0	FB6F	right	FB
720575940617643092	s-CPDN3C	right	7	720575940661302657	NA	SMP368	right	12	720575940626140420	CB.FB6E0	FB6F	right	FB
720575940617643092	s-CPDN3C	right	7	720575940661302657	NA	SMP368	right	7	720575940627264062	NA	ExR3	right	EB
720575940617864961	DN1a	left	5	720575940612894578	NA	LHPV6m1	left	13	720575940613982514	CB.FB6E0	FB6F	left	FB
720575940617864961	DN1a	left	5	720575940612894578	NA	LHPV6m1	left	5	720575940642476448	CB.FB7E2	FB7B	left	FB
720575940617864961	DN1a	left	15	720575940623286271	NA	aMe13	left	6	720575940610069550	CB.FB8B0	FB8B	right	FB
720575940617864961	DN1a	left	6	720575940626909768	NA	SLP368	left	5	720575940611568686	CB.FB8C3	FB8D	left	FB
720575940617864961	DN1a	left	22	720575940633413715	NA	AVLP594	left	8	720575940610069550	CB.FB8B0	FB8B	right	FB
720575940617864961	DN1a	left	22	720575940633413715	NA	AVLP594	left	5	720575940622651656	CB.FB8B0	FB8B	left	FB
720575940617864961	DN1a	left	22	720575940633413715	NA	AVLP594	left	5	720575940628104061	CB.FB8B0	FB8B	right	FB
720575940617864961	DN1a	left	22	720575940633413715	NA	AVLP594	left	5	720575940640589683	CB.FB8B1	FB8C	right	FB
720575940617864961	DN1a	left	22	720575940633413715	NA	AVLP594	left	17	720575940645255476	CB.FB8B0	FB8B	right	FB
720575940617864961	DN1a	left	22	720575940633413715	NA	AVLP594	left	7	720575940652083190	CB.FB8B0	FB8B	left	FB
720575940618378708	s-CPDN3D	right	8	720575940623535851	NA	SMP234	right	5	720575940613132178	CB.FB7E0	FB7L	right	FB
720575940618378708	s-CPDN3D	right	8	720575940623535851	NA	SMP234	right	11	720575940626140420	CB.FB6E0	FB6F	right	FB
720575940618378708	s-CPDN3D	right	6	720575940626641939	CB3572	NA	right	5	720575940625698279	CB.FB6E4	NA	right	others
720575940618378708	s-CPDN3D	right	6	720575940626641939	CB3572	NA	right	15	720575940650510070	CB.FB6E4	NA	right	others
720575940618775892	LPN	left	12	720575940613992657	NA	SMP383	left	6	720575940624730638	CB.FB5I2	FB5J,FB5K,FB5L,FB5M,FB5N,FB5W	left	FB
720575940618775892	LPN	left	12	720575940613992657	NA	SMP383	left	5	720575940631863583	CB.FB5I4	FB5J,FB5K,FB5L,FB5M,FB5N,FB5W	left	FB
720575940618775892	LPN	left	10	720575940614630962	LNdb	LNd	left	6	720575940617077533	CB.FB8B1	FB8C	right	FB
720575940618775892	LPN	left	5	720575940622213545	NA	SMP161	left	7	720575940613982514	CB.FB6E0	FB6F	left	FB
720575940618775892	LPN	left	5	720575940622213545	NA	SMP161	left	12	720575940626140420	CB.FB6E0	FB6F	right	FB
720575940618775892	LPN	left	5	720575940624156139	CB0710	NA	left	7	720575940613052200	CB.FB6E2	FB6H	left	FB
720575940618775892	LPN	left	8	720575940624659914	NA	SMP119	right	13	720575940632212039	CB.FB5G0	FB5AB	left	FB
720575940618775892	LPN	left	8	720575940629836343	NA	CRE078	left	12	720575940615833055	CB.FB3,4I5	FB4C	left	FB
720575940618775892	LPN	left	8	720575940629836343	NA	CRE078	left	5	720575940616199892	CB.FB5D7	FB5C,FB5F,FB5G,FB5P,FB5Q	right	FB
720575940618775892	LPN	left	8	720575940629836343	NA	CRE078	left	5	720575940622605320	CB.FB5D5	FB5C,FB5F,FB5G,FB5P,FB5Q	left	FB
720575940618775892	LPN	left	8	720575940629836343	NA	CRE078	left	9	720575940622945037	NA	LNO2	left	NO
720575940618775892	LPN	left	8	720575940629836343	NA	CRE078	left	7	720575940625439690	CB.FB5D8	FB5Z	left	FB
720575940618775892	LPN	left	8	720575940629836343	NA	CRE078	left	5	720575940625787536	CB.FB5F0	FB5H	left	FB
720575940618775892	LPN	left	8	720575940632464146	NA	SMP175	left	5	720575940610919778	CB.FB3,4D2	FB4P_a	left	FB
720575940618775892	LPN	left	8	720575940632464146	NA	SMP175	left	12	720575940623693320	CB.FB3,4I1	FB4A,FB4D,FB4E,FB4F,FB4G,FB4H,FB4I,FB4J	left	FB
720575940618775892	LPN	left	8	720575940632464146	NA	SMP175	left	5	720575940627557909	CB.FB5D6	FB5X	left	FB
720575940618775892	LPN	left	8	720575940632464146	NA	SMP175	left	16	720575940628050950	CB.FBTF0	FB1H	left	FB
720575940618775892	LPN	left	8	720575940632464146	NA	SMP175	left	6	720575940629615417	CB.FB5D8	FB5C,FB5F,FB5G,FB5P,FB5Q	left	FB
720575940618775892	LPN	left	27	720575940638616030	NA	SMP189	left	11	720575940623539976	CB.FB5D2	FB5C,FB5F,FB5G,FB5P,FB5Q	left	FB
720575940618775892	LPN	left	27	720575940638616030	NA	SMP189	left	7	720575940628909950	CB.FB8C0	FB7F,FB8F	left	FB
720575940618775892	LPN	left	27	720575940638616030	NA	SMP189	left	9	720575940631119827	CB.FB5D2	FB5C,FB5F,FB5G,FB5P,FB5Q	left	FB
720575940618775892	LPN	left	27	720575940638616030	NA	SMP189	left	9	720575940632735545	CB.FB5D3	FB5C,FB5F,FB5G,FB5P,FB5Q	left	FB
720575940618775892	LPN	left	11	720575940640456923	NA	SMP234	left	10	720575940613982514	CB.FB6E0	FB6F	left	FB
720575940618775892	LPN	left	6	720575940641546715	NA	SMP181	left	7	720575940608278620	CB.FB6E4	NA	right	others
720575940618775892	LPN	left	6	720575940641546715	NA	SMP181	left	5	720575940629909199	CB.FB6D2	FB6V	right	FB
720575940618831320	s-CPDN3B	left	5	720575940621452709	CB2754	NA	left	5	720575940609079854	CB.FB6E3	NA	left	others
720575940618831320	s-CPDN3B	left	5	720575940621452709	CB2754	NA	left	11	720575940617433627	CB.FB6E3	NA	left	others
720575940618831320	s-CPDN3B	left	5	720575940621452709	CB2754	NA	left	15	720575940626753935	CB.FB6E3	NA	left	others
720575940618831320	s-CPDN3B	left	5	720575940621452709	CB2754	NA	left	6	720575940636996324	CB.FB8C2	FB7F,FB8F	left	FB
720575940618831320	s-CPDN3B	left	5	720575940639656949	CB3771	NA	left	8	720575940609079854	CB.FB6E3	NA	left	others
720575940618831320	s-CPDN3B	left	5	720575940639656949	CB3771	NA	left	9	720575940617433627	CB.FB6E3	NA	left	others
720575940618831320	s-CPDN3B	left	5	720575940639656949	CB3771	NA	left	12	720575940618945985	CB.FB6E3	NA	left	others
720575940618831320	s-CPDN3B	left	5	720575940639656949	CB3771	NA	left	17	720575940620130032	CB.FB6E4	NA	left	others
720575940618831320	s-CPDN3B	left	5	720575940639656949	CB3771	NA	left	5	720575940621782125	CB.FB6E4	FB6E	left	FB
720575940618831320	s-CPDN3B	left	5	720575940639656949	CB3771	NA	left	6	720575940624307658	CB.FB7E1	NA	left	others
720575940618831320	s-CPDN3B	left	5	720575940639656949	CB3771	NA	left	5	720575940626753935	CB.FB6E3	NA	left	others
720575940618831320	s-CPDN3B	left	5	720575940639656949	CB3771	NA	left	5	720575940628165019	CB.FB7E1	NA	left	others
720575940618831320	s-CPDN3B	left	5	720575940640456923	NA	SMP234	left	10	720575940613982514	CB.FB6E0	FB6F	left	FB
720575940618853547	s-CPDN3D	right	6	720575940623535851	NA	SMP234	right	5	720575940613132178	CB.FB7E0	FB7L	right	FB
720575940618853547	s-CPDN3D	right	6	720575940623535851	NA	SMP234	right	11	720575940626140420	CB.FB6E0	FB6F	right	FB
720575940619067259	s-LNv	left	19	720575940642941344	CB2970	NA	left	12	720575940642476448	CB.FB7E2	FB7B	left	FB
720575940619074049	LN_ITP	right	13	720575940633615820	NA	SMP368	left	13	720575940613982514	CB.FB6E0	FB6F	left	FB
720575940619074049	LN_ITP	right	13	720575940633615820	NA	SMP368	left	6	720575940626140420	CB.FB6E0	FB6F	right	FB
720575940619074049	LN_ITP	right	6	720575940654676385	LNdb	LNd	right	7	720575940617077533	CB.FB8B1	FB8C	right	FB
720575940619074049	LN_ITP	right	6	720575940654676385	LNdb	LNd	right	5	720575940633676479	CB.FB8B1	FB8C	left	FB
720575940619074049	LN_ITP	right	6	720575940654676385	LNdb	LNd	right	5	720575940640008400	CB.FB8B1	FB8C	left	FB
720575940619074049	LN_ITP	right	21	720575940661302657	NA	SMP368	right	12	720575940626140420	CB.FB6E0	FB6F	right	FB
720575940619074049	LN_ITP	right	21	720575940661302657	NA	SMP368	right	7	720575940627264062	NA	ExR3	right	EB
720575940619212453	s-CPDN3D	left	10	720575940640456923	NA	SMP234	left	10	720575940613982514	CB.FB6E0	FB6F	left	FB
720575940619718383	s-CPDN3C	left	6	720575940613845516	NA	SMP298	left	6	720575940633676479	CB.FB8B1	FB8C	left	FB
720575940619718383	s-CPDN3C	left	6	720575940613845516	NA	SMP298	left	6	720575940640008400	CB.FB8B1	FB8C	left	FB
720575940619718383	s-CPDN3C	left	5	720575940628248326	NA	SMP202	right	18	720575940626140420	CB.FB6E0	FB6F	right	FB
720575940619718383	s-CPDN3C	left	10	720575940633615820	NA	SMP368	left	13	720575940613982514	CB.FB6E0	FB6F	left	FB
720575940619718383	s-CPDN3C	left	10	720575940633615820	NA	SMP368	left	6	720575940626140420	CB.FB6E0	FB6F	right	FB
720575940619718383	s-CPDN3C	left	10	720575940661302657	NA	SMP368	right	12	720575940626140420	CB.FB6E0	FB6F	right	FB
720575940619718383	s-CPDN3C	left	10	720575940661302657	NA	SMP368	right	7	720575940627264062	NA	ExR3	right	EB
720575940620028096	APDN3	right	35	720575940628248326	NA	SMP202	right	18	720575940626140420	CB.FB6E0	FB6F	right	FB
720575940620070558	s-CPDN3D	left	13	720575940646160948	DNpe048	SMP367	left	5	720575940626140420	CB.FB6E0	FB6F	right	FB
720575940620116091	DN1pC	left	6	720575940622213545	NA	SMP161	left	7	720575940613982514	CB.FB6E0	FB6F	left	FB
720575940620116091	DN1pC	left	6	720575940622213545	NA	SMP161	left	12	720575940626140420	CB.FB6E0	FB6F	right	FB
720575940620116091	DN1pC	left	11	720575940626412563	NA	SMP202	left	14	720575940613982514	CB.FB6E0	FB6F	left	FB
720575940620116091	DN1pC	left	8	720575940632464146	NA	SMP175	left	5	720575940610919778	CB.FB3,4D2	FB4P_a	left	FB
720575940620116091	DN1pC	left	8	720575940632464146	NA	SMP175	left	12	720575940623693320	CB.FB3,4I1	FB4A,FB4D,FB4E,FB4F,FB4G,FB4H,FB4I,FB4J	left	FB
720575940620116091	DN1pC	left	8	720575940632464146	NA	SMP175	left	5	720575940627557909	CB.FB5D6	FB5X	left	FB
720575940620116091	DN1pC	left	8	720575940632464146	NA	SMP175	left	16	720575940628050950	CB.FBTF0	FB1H	left	FB
720575940620116091	DN1pC	left	8	720575940632464146	NA	SMP175	left	6	720575940629615417	CB.FB5D8	FB5C,FB5F,FB5G,FB5P,FB5Q	left	FB
720575940620116091	DN1pC	left	10	720575940639807285	NA	SMP090	left	5	720575940628050950	CB.FBTF0	FB1H	left	FB
720575940620116091	DN1pC	left	6	720575940640456923	NA	SMP234	left	10	720575940613982514	CB.FB6E0	FB6F	left	FB
720575940620142203	s-CPDN3D	left	5	720575940626091722	NA	SLP389	left	15	720575940640486973	CB.FB6E4	NA	left	others
720575940620287067	DN1pD	left	9	720575940609719762	CB2894	NA	left	9	720575940613052200	CB.FB6E2	FB6H	left	FB
720575940620287067	DN1pD	left	9	720575940609719762	CB2894	NA	left	17	720575940642476448	CB.FB7E2	FB7B	left	FB
720575940620287067	DN1pD	left	6	720575940611541987	CB2894	NA	left	6	720575940613052200	CB.FB6E2	FB6H	left	FB
720575940620287067	DN1pD	left	6	720575940611541987	CB2894	NA	left	7	720575940642476448	CB.FB7E2	FB7B	left	FB
720575940620287067	DN1pD	left	5	720575940628722284	NA	SMP169	left	14	720575940633676479	CB.FB8B1	FB8C	left	FB
720575940620287067	DN1pD	left	5	720575940628722284	NA	SMP169	left	20	720575940640008400	CB.FB8B1	FB8C	left	FB
720575940620287067	DN1pD	left	8	720575940630239596	CB2894	NA	left	10	720575940613052200	CB.FB6E2	FB6H	left	FB
720575940620287067	DN1pD	left	8	720575940630239596	CB2894	NA	left	7	720575940623217132	CB.FB8E0	FB8A,FB8H	left	FB
720575940620287067	DN1pD	left	8	720575940630239596	CB2894	NA	left	14	720575940642476448	CB.FB7E2	FB7B	left	FB
720575940620287067	DN1pD	left	7	720575940630641402	CB2517	NA	left	5	720575940630900983	CB.FB8D1	FB8G	left	FB
720575940620287067	DN1pD	left	7	720575940630641402	CB2517	NA	left	9	720575940642476448	CB.FB7E2	FB7B	left	FB
720575940620287067	DN1pD	left	16	720575940631511948	CB3536	NA	left	5	720575940613052200	CB.FB6E2	FB6H	left	FB
720575940620287067	DN1pD	left	16	720575940631511948	CB3536	NA	left	16	720575940642476448	CB.FB7E2	FB7B	left	FB
720575940620287067	DN1pD	left	14	720575940635196334	NA	NA	left	5	720575940613052200	CB.FB6E2	FB6H	left	FB
720575940620287067	DN1pD	left	6	720575940635354981	CB2814	NA	left	6	720575940638709632	CB.FB7E0	FB7L	left	FB
720575940620287067	DN1pD	left	7	720575940642476448	CB.FB7E2	FB7B	left	17	720575940603676844	CB.FB8E0	FB7L	left	FB
720575940620287067	DN1pD	left	7	720575940642476448	CB.FB7E2	FB7B	left	7	720575940603807422	NA	vDeltaA,vDeltaB,vDeltaC,vDeltaD,vDeltaE,vDeltaJ,vDeltaK,vDeltaL,vDeltaM	right	FB
720575940620287067	DN1pD	left	7	720575940642476448	CB.FB7E2	FB7B	left	7	720575940608745006	CB.FB8D1	FB8G	right	FB
720575940620287067	DN1pD	left	7	720575940642476448	CB.FB7E2	FB7B	left	13	720575940610069550	CB.FB8B0	FB8B	right	FB
720575940620287067	DN1pD	left	7	720575940642476448	CB.FB7E2	FB7B	left	6	720575940611006170	NA	vDeltaA,vDeltaB,vDeltaC,vDeltaD,vDeltaE,vDeltaJ,vDeltaK,vDeltaL,vDeltaM	right	FB
720575940620287067	DN1pD	left	7	720575940642476448	CB.FB7E2	FB7B	left	10	720575940612760994	CB.FB7E2	FB7A,FB7K	right	FB
720575940620287067	DN1pD	left	7	720575940642476448	CB.FB7E2	FB7B	left	5	720575940613132178	CB.FB7E0	FB7L	right	FB
720575940620287067	DN1pD	left	7	720575940642476448	CB.FB7E2	FB7B	left	16	720575940613550495	CB.FBTI0	NA	right	others
720575940620287067	DN1pD	left	7	720575940642476448	CB.FB7E2	FB7B	left	7	720575940614736559	CB.FB7E1	FB7A,FB7K	left	FB
720575940620287067	DN1pD	left	7	720575940642476448	CB.FB7E2	FB7B	left	5	720575940615957853	NA	vDeltaA,vDeltaB,vDeltaC,vDeltaD,vDeltaE,vDeltaJ,vDeltaK,vDeltaL,vDeltaM	right	FB
720575940620287067	DN1pD	left	7	720575940642476448	CB.FB7E2	FB7B	left	5	720575940616027037	CB.FB7C0	FB8D	right	FB
720575940620287067	DN1pD	left	7	720575940642476448	CB.FB7E2	FB7B	left	29	720575940616511813	CB.FB7E2	FB7A,FB7K	left	FB
720575940620287067	DN1pD	left	7	720575940642476448	CB.FB7E2	FB7B	left	5	720575940617047297	CB.FB6E1	FB6Z	left	FB
720575940620287067	DN1pD	left	7	720575940642476448	CB.FB7E2	FB7B	left	7	720575940617077533	CB.FB8B1	FB8C	right	FB
720575940620287067	DN1pD	left	7	720575940642476448	CB.FB7E2	FB7B	left	15	720575940617812273	CB.FB7E2	FB7A,FB7K	right	FB
720575940620287067	DN1pD	left	7	720575940642476448	CB.FB7E2	FB7B	left	11	720575940619259271	CB.FB7B0	NA	left	others
720575940620287067	DN1pD	left	7	720575940642476448	CB.FB7E2	FB7B	left	29	720575940619673222	CB.FB7E2	FB7A,FB7K	left	FB
720575940620287067	DN1pD	left	7	720575940642476448	CB.FB7E2	FB7B	left	12	720575940620327412	CB.FBTI0	NA	left	others
720575940620287067	DN1pD	left	7	720575940642476448	CB.FB7E2	FB7B	left	25	720575940621019674	NA	hDeltaE	right	FB
720575940620287067	DN1pD	left	7	720575940642476448	CB.FB7E2	FB7B	left	6	720575940622461320	CB.FB7B0	FB7J	right	FB
720575940620287067	DN1pD	left	7	720575940642476448	CB.FB7E2	FB7B	left	10	720575940622651656	CB.FB8B0	FB8B	left	FB
720575940620287067	DN1pD	left	7	720575940642476448	CB.FB7E2	FB7B	left	5	720575940622908660	NA	vDeltaA,vDeltaB,vDeltaC,vDeltaD,vDeltaE,vDeltaJ,vDeltaK,vDeltaL,vDeltaM	left	FB
720575940620287067	DN1pD	left	7	720575940642476448	CB.FB7E2	FB7B	left	12	720575940623217132	CB.FB8E0	FB8A,FB8H	left	FB
720575940620287067	DN1pD	left	7	720575940642476448	CB.FB7E2	FB7B	left	23	720575940623242168	NA	hDeltaE	right	FB
720575940620287067	DN1pD	left	7	720575940642476448	CB.FB7E2	FB7B	left	14	720575940623861479	CB.FBTI0	NA	left	others
720575940620287067	DN1pD	left	7	720575940642476448	CB.FB7E2	FB7B	left	18	720575940624381966	NA	hDeltaE	right	FB
720575940620287067	DN1pD	left	7	720575940642476448	CB.FB7E2	FB7B	left	6	720575940625392650	NA	hDeltaF	left	FB
720575940620287067	DN1pD	left	7	720575940642476448	CB.FB7E2	FB7B	left	9	720575940625816212	NA	FC2C	right	FB
720575940620287067	DN1pD	left	7	720575940642476448	CB.FB7E2	FB7B	left	9	720575940625962152	NA	hDeltaD	left	FB
720575940620287067	DN1pD	left	7	720575940642476448	CB.FB7E2	FB7B	left	8	720575940626302982	NA	vDeltaA,vDeltaB,vDeltaC,vDeltaD,vDeltaE,vDeltaJ,vDeltaK,vDeltaL,vDeltaM	left	FB
720575940620287067	DN1pD	left	7	720575940642476448	CB.FB7E2	FB7B	left	16	720575940626343305	NA	hDeltaE	left	FB
720575940620287067	DN1pD	left	7	720575940642476448	CB.FB7E2	FB7B	left	5	720575940626849301	NA	hDeltaD	right	FB
720575940620287067	DN1pD	left	7	720575940642476448	CB.FB7E2	FB7B	left	25	720575940627241402	CB.FBTI0	NA	left	others
720575940620287067	DN1pD	left	7	720575940642476448	CB.FB7E2	FB7B	left	19	720575940627675121	NA	hDeltaE	right	FB
720575940620287067	DN1pD	left	7	720575940642476448	CB.FB7E2	FB7B	left	13	720575940628014441	CB.FB7E2	FB7A,FB7K	left	FB
720575940620287067	DN1pD	left	7	720575940642476448	CB.FB7E2	FB7B	left	16	720575940628104061	CB.FB8B0	FB8B	right	FB
720575940620287067	DN1pD	left	7	720575940642476448	CB.FB7E2	FB7B	left	19	720575940628168458	NA	hDeltaE	left	FB
720575940620287067	DN1pD	left	7	720575940642476448	CB.FB7E2	FB7B	left	11	720575940628621563	CB.FB7E2	FB7A,FB7K	right	FB
720575940620287067	DN1pD	left	7	720575940642476448	CB.FB7E2	FB7B	left	14	720575940628809687	CB.FB7E2	FB7A,FB7K	left	FB
720575940620287067	DN1pD	left	7	720575940642476448	CB.FB7E2	FB7B	left	7	720575940629506012	NA	hDeltaD	left	FB
720575940620287067	DN1pD	left	7	720575940642476448	CB.FB7E2	FB7B	left	14	720575940630007237	CB.FB8E0	FB8A,FB8H	right	FB
720575940620287067	DN1pD	left	7	720575940642476448	CB.FB7E2	FB7B	left	8	720575940630671953	CB.FBTI0	NA	right	others
720575940620287067	DN1pD	left	7	720575940642476448	CB.FB7E2	FB7B	left	6	720575940630900983	CB.FB8D1	FB8G	left	FB
720575940620287067	DN1pD	left	7	720575940642476448	CB.FB7E2	FB7B	left	9	720575940632735584	CB.FB7E0	FB7L	right	FB
720575940620287067	DN1pD	left	7	720575940642476448	CB.FB7E2	FB7B	left	6	720575940633676479	CB.FB8B1	FB8C	left	FB
720575940620287067	DN1pD	left	7	720575940642476448	CB.FB7E2	FB7B	left	15	720575940634419051	NA	hDeltaE	left	FB
720575940620287067	DN1pD	left	7	720575940642476448	CB.FB7E2	FB7B	left	7	720575940635319407	NA	vDeltaA,vDeltaB,vDeltaC,vDeltaD,vDeltaE,vDeltaJ,vDeltaK,vDeltaL,vDeltaM	right	FB
720575940620287067	DN1pD	left	7	720575940642476448	CB.FB7E2	FB7B	left	18	720575940635640974	CB.FB8E0	FB8A,FB8H	right	FB
720575940620287067	DN1pD	left	7	720575940642476448	CB.FB7E2	FB7B	left	12	720575940636345707	CB.FBTI0	NA	right	others
720575940620287067	DN1pD	left	7	720575940642476448	CB.FB7E2	FB7B	left	31	720575940637242421	CB.FB7E2	FB7A,FB7K	right	FB
720575940620287067	DN1pD	left	7	720575940642476448	CB.FB7E2	FB7B	left	40	720575940637303415	NA	hDeltaE	left	FB
720575940620287067	DN1pD	left	7	720575940642476448	CB.FB7E2	FB7B	left	6	720575940637983814	NA	FC2C	left	FB
720575940620287067	DN1pD	left	7	720575940642476448	CB.FB7E2	FB7B	left	17	720575940638709632	CB.FB7E0	FB7L	left	FB
720575940620287067	DN1pD	left	7	720575940642476448	CB.FB7E2	FB7B	left	10	720575940640008400	CB.FB8B1	FB8C	left	FB
720575940620287067	DN1pD	left	7	720575940642476448	CB.FB7E2	FB7B	left	8	720575940640589683	CB.FB8B1	FB8C	right	FB
720575940620287067	DN1pD	left	7	720575940642476448	CB.FB7E2	FB7B	left	9	720575940645255476	CB.FB8B0	FB8B	right	FB
720575940620287067	DN1pD	left	7	720575940642476448	CB.FB7E2	FB7B	left	10	720575940652083190	CB.FB8B0	FB8B	left	FB
720575940620561713	DN1pA	left	5	720575940614630962	LNdb	LNd	left	6	720575940617077533	CB.FB8B1	FB8C	right	FB
720575940620561713	DN1pA	left	5	720575940624402173	DNpe053	SMP454	left	10	720575940606483657	CB.FB1E1	NA	right	others
720575940620561713	DN1pA	left	5	720575940624402173	DNpe053	SMP454	left	16	720575940608140380	CB.FB3,4A10	FB4M	right	FB
720575940620561713	DN1pA	left	5	720575940624402173	DNpe053	SMP454	left	20	720575940610069550	CB.FB8B0	FB8B	right	FB
720575940620561713	DN1pA	left	5	720575940624402173	DNpe053	SMP454	left	6	720575940612734066	CB.FBTF0	FB1H	right	FB
720575940620561713	DN1pA	left	5	720575940624402173	DNpe053	SMP454	left	13	720575940617077533	CB.FB8B1	FB8C	right	FB
720575940620561713	DN1pA	left	5	720575940624402173	DNpe053	SMP454	left	10	720575940623358099	CB.FB3,4A10	FB4M	right	FB
720575940620561713	DN1pA	left	5	720575940624402173	DNpe053	SMP454	left	5	720575940626140420	CB.FB6E0	FB6F	right	FB
720575940620561713	DN1pA	left	5	720575940624402173	DNpe053	SMP454	left	19	720575940628104061	CB.FB8B0	FB8B	right	FB
720575940620561713	DN1pA	left	5	720575940624402173	DNpe053	SMP454	left	5	720575940637824189	CB.FB1E1	NA	left	others
720575940620561713	DN1pA	left	5	720575940624402173	DNpe053	SMP454	left	15	720575940640008400	CB.FB8B1	FB8C	left	FB
720575940620561713	DN1pA	left	5	720575940624402173	DNpe053	SMP454	left	14	720575940640589683	CB.FB8B1	FB8C	right	FB
720575940620561713	DN1pA	left	5	720575940624402173	DNpe053	SMP454	left	24	720575940645255476	CB.FB8B0	FB8B	right	FB
720575940620561713	DN1pA	left	5	720575940624402173	DNpe053	SMP454	left	12	720575940646135940	CB.FB1E1	NA	right	others
720575940620561713	DN1pA	left	5	720575940624402173	DNpe053	SMP454	left	7	720575940652083190	CB.FB8B0	FB8B	left	FB
720575940620561713	DN1pA	left	5	720575940654676385	LNdb	LNd	right	7	720575940617077533	CB.FB8B1	FB8C	right	FB
720575940620561713	DN1pA	left	5	720575940654676385	LNdb	LNd	right	5	720575940633676479	CB.FB8B1	FB8C	left	FB
720575940620561713	DN1pA	left	5	720575940654676385	LNdb	LNd	right	5	720575940640008400	CB.FB8B1	FB8C	left	FB
720575940620970445	s-CPDN3B	left	6	720575940639656949	CB3771	NA	left	8	720575940609079854	CB.FB6E3	NA	left	others
720575940620970445	s-CPDN3B	left	6	720575940639656949	CB3771	NA	left	9	720575940617433627	CB.FB6E3	NA	left	others
720575940620970445	s-CPDN3B	left	6	720575940639656949	CB3771	NA	left	12	720575940618945985	CB.FB6E3	NA	left	others
720575940620970445	s-CPDN3B	left	6	720575940639656949	CB3771	NA	left	17	720575940620130032	CB.FB6E4	NA	left	others
720575940620970445	s-CPDN3B	left	6	720575940639656949	CB3771	NA	left	5	720575940621782125	CB.FB6E4	FB6E	left	FB
720575940620970445	s-CPDN3B	left	6	720575940639656949	CB3771	NA	left	6	720575940624307658	CB.FB7E1	NA	left	others
720575940620970445	s-CPDN3B	left	6	720575940639656949	CB3771	NA	left	5	720575940626753935	CB.FB6E3	NA	left	others
720575940620970445	s-CPDN3B	left	6	720575940639656949	CB3771	NA	left	5	720575940628165019	CB.FB7E1	NA	left	others
720575940621031629	LNd_CRYn	left	5	720575940614862278	CB1445	NA	left	11	720575940628527247	CB.FB6E4	NA	left	others
720575940621031629	LNd_CRYn	left	5	720575940614862278	CB1445	NA	left	15	720575940632732985	CB.FB6E4	NA	left	others
720575940621031629	LNd_CRYn	left	5	720575940614862278	CB1445	NA	left	23	720575940640486973	CB.FB6E4	NA	left	others
720575940621031629	LNd_CRYn	left	10	720575940622299235	CB3501	NA	left	12	720575940640486973	CB.FB6E4	NA	left	others
720575940621031629	LNd_CRYn	left	11	720575940630612536	CB3572	NA	left	5	720575940631839827	CB.FB6E3	NA	left	others
720575940621031629	LNd_CRYn	left	11	720575940630612536	CB3572	NA	left	22	720575940640486973	CB.FB6E4	NA	left	others
720575940621103495	s-CPDN3A	right	19	720575940606979081	NA	SMP161	right	13	720575940626140420	CB.FB6E0	FB6F	right	FB
720575940621103495	s-CPDN3A	right	14	720575940622213545	NA	SMP161	left	7	720575940613982514	CB.FB6E0	FB6F	left	FB
720575940621103495	s-CPDN3A	right	14	720575940622213545	NA	SMP161	left	12	720575940626140420	CB.FB6E0	FB6F	right	FB
720575940621103495	s-CPDN3A	right	5	720575940623535851	NA	SMP234	right	5	720575940613132178	CB.FB7E0	FB7L	right	FB
720575940621103495	s-CPDN3A	right	5	720575940623535851	NA	SMP234	right	11	720575940626140420	CB.FB6E0	FB6F	right	FB
720575940621126365	s-CPDN3A	right	5	720575940606979081	NA	SMP161	right	13	720575940626140420	CB.FB6E0	FB6F	right	FB
720575940621126365	s-CPDN3A	right	12	720575940623535851	NA	SMP234	right	5	720575940613132178	CB.FB7E0	FB7L	right	FB
720575940621126365	s-CPDN3A	right	12	720575940623535851	NA	SMP234	right	11	720575940626140420	CB.FB6E0	FB6F	right	FB
720575940621126365	s-CPDN3A	right	5	720575940640456923	NA	SMP234	left	10	720575940613982514	CB.FB6E0	FB6F	left	FB
720575940621384101	s-CPDN3C	left	10	720575940620287067	NA	SMP539	left	7	720575940642476448	CB.FB7E2	FB7B	left	FB
720575940621638593	DN1pB	right	40	720575940615072943	TuBu01b	TuBu01	right	37	720575940615101747	NA	ExR1	right	EB
720575940621638593	DN1pB	right	40	720575940615072943	TuBu01b	TuBu01	right	318	720575940619436342	NA	ER4m	right	EB
720575940621638593	DN1pB	right	40	720575940615072943	TuBu01b	TuBu01	right	29	720575940639278399	NA	ExR1	left	EB
720575940621638593	DN1pB	right	40	720575940615072943	TuBu01b	TuBu01	right	19	720575940640749939	NA	ExR1	right	EB
720575940621638593	DN1pB	right	10	720575940617172436	NA	TuBu07	right	29	720575940615101747	NA	ExR1	right	EB
720575940621638593	DN1pB	right	10	720575940617172436	NA	TuBu07	right	103	720575940618306469	NA	ER3w	right	EB
720575940621638593	DN1pB	right	10	720575940617172436	NA	TuBu07	right	60	720575940626363654	NA	ER3w	right	EB
720575940621638593	DN1pB	right	10	720575940617172436	NA	TuBu07	right	21	720575940639278399	NA	ExR1	left	EB
720575940621638593	DN1pB	right	10	720575940617172436	NA	TuBu07	right	30	720575940640749939	NA	ExR1	right	EB
720575940621638593	DN1pB	right	18	720575940618570661	TuBu01a	TuBu01	right	7	720575940615101747	NA	ExR1	right	EB
720575940621638593	DN1pB	right	18	720575940618570661	TuBu01a	TuBu01	right	205	720575940634096339	NA	ER4m	right	EB
720575940621638593	DN1pB	right	18	720575940618570661	TuBu01a	TuBu01	right	31	720575940639278399	NA	ExR1	left	EB
720575940621638593	DN1pB	right	18	720575940618570661	TuBu01a	TuBu01	right	20	720575940640749939	NA	ExR1	right	EB
720575940621638593	DN1pB	right	5	720575940618606715	NA	TuBu07	right	5	720575940612869269	NA	ExR1	left	EB
720575940621638593	DN1pB	right	5	720575940618606715	NA	TuBu07	right	17	720575940615101747	NA	ExR1	right	EB
720575940621638593	DN1pB	right	5	720575940618606715	NA	TuBu07	right	36	720575940626363654	NA	ER3w	right	EB
720575940621638593	DN1pB	right	5	720575940618606715	NA	TuBu07	right	24	720575940639278399	NA	ExR1	left	EB
720575940621638593	DN1pB	right	5	720575940618606715	NA	TuBu07	right	40	720575940640749939	NA	ExR1	right	EB
720575940621638593	DN1pB	right	5	720575940618606715	NA	TuBu07	right	108	720575940640760179	NA	ER3w	right	EB
720575940621638593	DN1pB	right	16	720575940619172079	NA	TuBu07	right	34	720575940615101747	NA	ExR1	right	EB
720575940621638593	DN1pB	right	16	720575940619172079	NA	TuBu07	right	117	720575940621066776	NA	ER3w	right	EB
720575940621638593	DN1pB	right	16	720575940619172079	NA	TuBu07	right	5	720575940624470812	NA	ER3w	right	EB
720575940621638593	DN1pB	right	16	720575940619172079	NA	TuBu07	right	93	720575940637681267	NA	ER3w	right	EB
720575940621638593	DN1pB	right	16	720575940619172079	NA	TuBu07	right	38	720575940639278399	NA	ExR1	left	EB
720575940621638593	DN1pB	right	16	720575940619172079	NA	TuBu07	right	34	720575940640749939	NA	ExR1	right	EB
720575940621638593	DN1pB	right	8	720575940624298046	CB2517	NA	right	10	720575940626612254	CB.FB7E2	FB7B	right	FB
720575940621638593	DN1pB	right	8	720575940624298046	CB2517	NA	right	5	720575940630840493	CB.FB6E2	FB6H	right	FB
720575940621638593	DN1pB	right	8	720575940626063688	CB2517	NA	right	7	720575940626612254	CB.FB7E2	FB7B	right	FB
720575940621638593	DN1pB	right	8	720575940627134151	CB1406	NA	right	6	720575940626612254	CB.FB7E2	FB7B	right	FB
720575940621638593	DN1pB	right	10	720575940629704252	NA	TuBu08	right	27	720575940604842924	NA	ER4d	right	EB
720575940621638593	DN1pB	right	10	720575940629704252	NA	TuBu08	right	14	720575940615101747	NA	ExR1	right	EB
720575940621638593	DN1pB	right	10	720575940629704252	NA	TuBu08	right	39	720575940624373837	NA	ER4d	right	EB
720575940621638593	DN1pB	right	10	720575940629704252	NA	TuBu08	right	6	720575940639278399	NA	ExR1	left	EB
720575940621638593	DN1pB	right	10	720575940629704252	NA	TuBu08	right	5	720575940640749939	NA	ExR1	right	EB
720575940621638593	DN1pB	right	64	720575940631993555	TuBu01a	TuBu01	right	13	720575940615101747	NA	ExR1	right	EB
720575940621638593	DN1pB	right	64	720575940631993555	TuBu01a	TuBu01	right	301	720575940635759002	NA	ER4m	right	EB
720575940621638593	DN1pB	right	64	720575940631993555	TuBu01a	TuBu01	right	28	720575940639278399	NA	ExR1	left	EB
720575940621638593	DN1pB	right	64	720575940631993555	TuBu01a	TuBu01	right	30	720575940640749939	NA	ExR1	right	EB
720575940621638593	DN1pB	right	10	720575940633147802	CB1406	NA	right	7	720575940626612254	CB.FB7E2	FB7B	right	FB
720575940621638593	DN1pB	right	54	720575940638048419	TuBu01b	TuBu01	right	35	720575940615101747	NA	ExR1	right	EB
720575940621638593	DN1pB	right	54	720575940638048419	TuBu01b	TuBu01	right	5	720575940615865238	NA	ER4m	right	EB
720575940621638593	DN1pB	right	54	720575940638048419	TuBu01b	TuBu01	right	11	720575940625829192	NA	ER5	right	EB
720575940621638593	DN1pB	right	54	720575940638048419	TuBu01b	TuBu01	right	339	720575940631093303	NA	ER4m	right	EB
720575940621638593	DN1pB	right	54	720575940638048419	TuBu01b	TuBu01	right	11	720575940638169456	NA	ER5	right	EB
720575940621638593	DN1pB	right	54	720575940638048419	TuBu01b	TuBu01	right	43	720575940639278399	NA	ExR1	left	EB
720575940621638593	DN1pB	right	54	720575940638048419	TuBu01b	TuBu01	right	31	720575940640749939	NA	ExR1	right	EB
720575940621638593	DN1pB	right	32	720575940640234203	TuBu01b	TuBu01	right	24	720575940615101747	NA	ExR1	right	EB
720575940621638593	DN1pB	right	32	720575940640234203	TuBu01b	TuBu01	right	258	720575940615865238	NA	ER4m	right	EB
720575940621638593	DN1pB	right	32	720575940640234203	TuBu01b	TuBu01	right	9	720575940620169851	NA	ER5	right	EB
720575940621638593	DN1pB	right	32	720575940640234203	TuBu01b	TuBu01	right	13	720575940639278399	NA	ExR1	left	EB
720575940621638593	DN1pB	right	32	720575940640234203	TuBu01b	TuBu01	right	26	720575940640749939	NA	ExR1	right	EB
720575940621845530	s-CPDN3D	left	5	720575940622213545	NA	SMP161	left	7	720575940613982514	CB.FB6E0	FB6F	left	FB
720575940621845530	s-CPDN3D	left	5	720575940622213545	NA	SMP161	left	12	720575940626140420	CB.FB6E0	FB6F	right	FB
720575940621845530	s-CPDN3D	left	6	720575940633615820	NA	SMP368	left	13	720575940613982514	CB.FB6E0	FB6F	left	FB
720575940621845530	s-CPDN3D	left	6	720575940633615820	NA	SMP368	left	6	720575940626140420	CB.FB6E0	FB6F	right	FB
720575940622228999	DN1pA	right	6	720575940614630962	LNdb	LNd	left	6	720575940617077533	CB.FB8B1	FB8C	right	FB
720575940622228999	DN1pA	right	15	720575940654676385	LNdb	LNd	right	7	720575940617077533	CB.FB8B1	FB8C	right	FB
720575940622228999	DN1pA	right	15	720575940654676385	LNdb	LNd	right	5	720575940633676479	CB.FB8B1	FB8C	left	FB
720575940622228999	DN1pA	right	15	720575940654676385	LNdb	LNd	right	5	720575940640008400	CB.FB8B1	FB8C	left	FB
720575940622378474	s-CPDN3B	right	5	720575940623535851	NA	SMP234	right	5	720575940613132178	CB.FB7E0	FB7L	right	FB
720575940622378474	s-CPDN3B	right	5	720575940623535851	NA	SMP234	right	11	720575940626140420	CB.FB6E0	FB6F	right	FB
720575940622398836	DN1pA	left	8	720575940654676385	LNdb	LNd	right	7	720575940617077533	CB.FB8B1	FB8C	right	FB
720575940622398836	DN1pA	left	8	720575940654676385	LNdb	LNd	right	5	720575940633676479	CB.FB8B1	FB8C	left	FB
720575940622398836	DN1pA	left	8	720575940654676385	LNdb	LNd	right	5	720575940640008400	CB.FB8B1	FB8C	left	FB
720575940622597078	s-CPDN3A	left	7	720575940613633177	CB1895	NA	left	13	720575940620130032	CB.FB6E4	NA	left	others
720575940622597078	s-CPDN3A	left	7	720575940613633177	CB1895	NA	left	7	720575940623536398	CB.FB6B0	FB6K	left	FB
720575940622597078	s-CPDN3A	left	7	720575940613633177	CB1895	NA	left	9	720575940625787536	CB.FB5F0	FB5H	left	FB
720575940622597078	s-CPDN3A	left	7	720575940613633177	CB1895	NA	left	36	720575940628527247	CB.FB6E4	NA	left	others
720575940622597078	s-CPDN3A	left	7	720575940613633177	CB1895	NA	left	38	720575940640486973	CB.FB6E4	NA	left	others
720575940622597078	s-CPDN3A	left	10	720575940622213545	NA	SMP161	left	7	720575940613982514	CB.FB6E0	FB6F	left	FB
720575940622597078	s-CPDN3A	left	10	720575940622213545	NA	SMP161	left	12	720575940626140420	CB.FB6E0	FB6F	right	FB
720575940622597078	s-CPDN3A	left	5	720575940626889765	CB3112	NA	left	13	720575940631839827	CB.FB6E3	NA	left	others
720575940622597078	s-CPDN3A	left	5	720575940626889765	CB3112	NA	left	51	720575940632732985	CB.FB6E4	NA	left	others
720575940622700531	s-CPDN3C	right	10	720575940626067033	CB3572	NA	right	29	720575940650510070	CB.FB6E4	NA	right	others
720575940622821731	s-CPDN3E	left	5	720575940625616670	CB1406	NA	left	5	720575940642476448	CB.FB7E2	FB7B	left	FB
720575940623003405	LNd_CRYn	right	8	720575940604971394	CB1858	NA	right	10	720575940617812273	CB.FB7E2	FB7A,FB7K	right	FB
720575940623003405	LNd_CRYn	right	6	720575940626067033	CB3572	NA	right	29	720575940650510070	CB.FB6E4	NA	right	others
720575940623003405	LNd_CRYn	right	7	720575940626641939	CB3572	NA	right	5	720575940625698279	CB.FB6E4	NA	right	others
720575940623003405	LNd_CRYn	right	7	720575940626641939	CB3572	NA	right	15	720575940650510070	CB.FB6E4	NA	right	others
720575940623035742	s-CPDN3C	right	6	720575940614862278	CB1445	NA	left	11	720575940628527247	CB.FB6E4	NA	left	others
720575940623035742	s-CPDN3C	right	6	720575940614862278	CB1445	NA	left	15	720575940632732985	CB.FB6E4	NA	left	others
720575940623035742	s-CPDN3C	right	6	720575940614862278	CB1445	NA	left	23	720575940640486973	CB.FB6E4	NA	left	others
720575940623035742	s-CPDN3C	right	7	720575940626067033	CB3572	NA	right	29	720575940650510070	CB.FB6E4	NA	right	others
720575940623035742	s-CPDN3C	right	6	720575940626641939	CB3572	NA	right	5	720575940625698279	CB.FB6E4	NA	right	others
720575940623035742	s-CPDN3C	right	6	720575940626641939	CB3572	NA	right	15	720575940650510070	CB.FB6E4	NA	right	others
720575940623035742	s-CPDN3C	right	6	720575940661302657	NA	SMP368	right	12	720575940626140420	CB.FB6E0	FB6F	right	FB
720575940623035742	s-CPDN3C	right	6	720575940661302657	NA	SMP368	right	7	720575940627264062	NA	ExR3	right	EB
720575940623036254	DN2	left	11	720575940620957423	NA	SMP505	right	7	720575940603676844	CB.FB8E0	FB7L	left	FB
720575940623036254	DN2	left	11	720575940620957423	NA	SMP505	right	5	720575940607938517	CB.FB1I1	NA	left	others
720575940623036254	DN2	left	11	720575940620957423	NA	SMP505	right	5	720575940612012566	CB.FB8D0	FB8I	left	FB
720575940623036254	DN2	left	11	720575940620957423	NA	SMP505	right	14	720575940613052200	CB.FB6E2	FB6H	left	FB
720575940623036254	DN2	left	11	720575940620957423	NA	SMP505	right	5	720575940613151911	CB.FB8D0	FB8I	right	FB
720575940623036254	DN2	left	11	720575940620957423	NA	SMP505	right	6	720575940616811584	CB.FB8D2	FB8E	right	FB
720575940623036254	DN2	left	11	720575940620957423	NA	SMP505	right	8	720575940623217132	CB.FB8E0	FB8A,FB8H	left	FB
720575940623036254	DN2	left	11	720575940620957423	NA	SMP505	right	21	720575940626612254	CB.FB7E2	FB7B	right	FB
720575940623036254	DN2	left	11	720575940620957423	NA	SMP505	right	9	720575940630007237	CB.FB8E0	FB8A,FB8H	right	FB
720575940623036254	DN2	left	11	720575940620957423	NA	SMP505	right	9	720575940630840493	CB.FB6E2	FB6H	right	FB
720575940623036254	DN2	left	11	720575940620957423	NA	SMP505	right	8	720575940630900983	CB.FB8D1	FB8G	left	FB
720575940623036254	DN2	left	11	720575940620957423	NA	SMP505	right	8	720575940633936279	CB.FB8E1	FB8A,FB8H	left	FB
720575940623036254	DN2	left	11	720575940620957423	NA	SMP505	right	25	720575940642476448	CB.FB7E2	FB7B	left	FB
720575940623036254	DN2	left	5	720575940621591815	CB3536	NA	right	10	720575940626612254	CB.FB7E2	FB7B	right	FB
720575940623036254	DN2	left	5	720575940621591815	CB3536	NA	right	5	720575940630840493	CB.FB6E2	FB6H	right	FB
720575940623036254	DN2	left	6	720575940627134151	CB1406	NA	right	6	720575940626612254	CB.FB7E2	FB7B	right	FB
720575940623036254	DN2	left	10	720575940633147802	CB1406	NA	right	7	720575940626612254	CB.FB7E2	FB7B	right	FB
720575940623036766	DN1pA	right	6	720575940654676385	LNdb	LNd	right	7	720575940617077533	CB.FB8B1	FB8C	right	FB
720575940623036766	DN1pA	right	6	720575940654676385	LNdb	LNd	right	5	720575940633676479	CB.FB8B1	FB8C	left	FB
720575940623036766	DN1pA	right	6	720575940654676385	LNdb	LNd	right	5	720575940640008400	CB.FB8B1	FB8C	left	FB
720575940623224504	s-CPDN3C	right	7	720575940614862278	CB1445	NA	left	11	720575940628527247	CB.FB6E4	NA	left	others
720575940623224504	s-CPDN3C	right	7	720575940614862278	CB1445	NA	left	15	720575940632732985	CB.FB6E4	NA	left	others
720575940623224504	s-CPDN3C	right	7	720575940614862278	CB1445	NA	left	23	720575940640486973	CB.FB6E4	NA	left	others
720575940623224504	s-CPDN3C	right	6	720575940621128432	CB1445	NA	right	6	720575940604451505	CB.FB5F0	FB5H	right	FB
720575940623224504	s-CPDN3C	right	6	720575940621128432	CB1445	NA	right	7	720575940608278620	CB.FB6E4	NA	right	others
720575940623224504	s-CPDN3C	right	6	720575940621128432	CB1445	NA	right	5	720575940617978526	CB.FB6B0	FB6K	right	FB
720575940623224504	s-CPDN3C	right	6	720575940621128432	CB1445	NA	right	12	720575940625698279	CB.FB6E4	NA	right	others
720575940623224504	s-CPDN3C	right	6	720575940621128432	CB1445	NA	right	15	720575940650510070	CB.FB6E4	NA	right	others
720575940623224504	s-CPDN3C	right	6	720575940622299235	CB3501	NA	left	12	720575940640486973	CB.FB6E4	NA	left	others
720575940623224504	s-CPDN3C	right	7	720575940626067033	CB3572	NA	right	29	720575940650510070	CB.FB6E4	NA	right	others
720575940623224504	s-CPDN3C	right	5	720575940626641939	CB3572	NA	right	5	720575940625698279	CB.FB6E4	NA	right	others
720575940623224504	s-CPDN3C	right	5	720575940626641939	CB3572	NA	right	15	720575940650510070	CB.FB6E4	NA	right	others
720575940623286271	l-CPDN3	left	6	720575940610069550	CB.FB8B0	FB8B	right	15	720575940603676844	CB.FB8E0	FB7L	left	FB
720575940623286271	l-CPDN3	left	6	720575940610069550	CB.FB8B0	FB8B	right	10	720575940604074174	CB.FB7D0	NA	left	others
720575940623286271	l-CPDN3	left	6	720575940610069550	CB.FB8B0	FB8B	right	6	720575940604798910	CB.FB8D1	FB8E	left	FB
720575940623286271	l-CPDN3	left	6	720575940610069550	CB.FB8B0	FB8B	right	7	720575940604868286	NA	hDeltaD	left	FB
720575940623286271	l-CPDN3	left	6	720575940610069550	CB.FB8B0	FB8B	right	6	720575940612012566	CB.FB8D0	FB8I	left	FB
720575940623286271	l-CPDN3	left	6	720575940610069550	CB.FB8B0	FB8B	right	11	720575940612869269	NA	ExR1	left	EB
720575940623286271	l-CPDN3	left	6	720575940610069550	CB.FB8B0	FB8B	right	40	720575940615101747	NA	ExR1	right	EB
720575940623286271	l-CPDN3	left	6	720575940610069550	CB.FB8B0	FB8B	right	8	720575940616324386	NA	vDeltaA,vDeltaB,vDeltaC,vDeltaD,vDeltaE,vDeltaJ,vDeltaK,vDeltaL,vDeltaM	left	FB
720575940623286271	l-CPDN3	left	6	720575940610069550	CB.FB8B0	FB8B	right	6	720575940619574181	NA	NA	left	others
720575940623286271	l-CPDN3	left	6	720575940610069550	CB.FB8B0	FB8B	right	9	720575940620197441	NA	PFGs	right	PFGs
720575940623286271	l-CPDN3	left	6	720575940610069550	CB.FB8B0	FB8B	right	5	720575940620203340	CB.FB7D0	NA	left	others
720575940623286271	l-CPDN3	left	6	720575940610069550	CB.FB8B0	FB8B	right	11	720575940621019674	NA	hDeltaE	right	FB
720575940623286271	l-CPDN3	left	6	720575940610069550	CB.FB8B0	FB8B	right	17	720575940623217132	CB.FB8E0	FB8A,FB8H	left	FB
720575940623286271	l-CPDN3	left	6	720575940610069550	CB.FB8B0	FB8B	right	8	720575940623242168	NA	hDeltaE	right	FB
720575940623286271	l-CPDN3	left	6	720575940610069550	CB.FB8B0	FB8B	right	8	720575940623759591	CB.FB7D0	NA	right	others
720575940623286271	l-CPDN3	left	6	720575940610069550	CB.FB8B0	FB8B	right	7	720575940624136489	NA	hDeltaD	right	FB
720575940623286271	l-CPDN3	left	6	720575940610069550	CB.FB8B0	FB8B	right	13	720575940624381966	NA	hDeltaE	right	FB
720575940623286271	l-CPDN3	left	6	720575940610069550	CB.FB8B0	FB8B	right	10	720575940624449428	CB.FB8D0	FB8I	left	FB
720575940623286271	l-CPDN3	left	6	720575940610069550	CB.FB8B0	FB8B	right	6	720575940626090782	CB.FB8D1	FB8G	right	FB
720575940623286271	l-CPDN3	left	6	720575940610069550	CB.FB8B0	FB8B	right	5	720575940626205702	NA	vDeltaA,vDeltaB,vDeltaC,vDeltaD,vDeltaE,vDeltaJ,vDeltaK,vDeltaL,vDeltaM	right	FB
720575940623286271	l-CPDN3	left	6	720575940610069550	CB.FB8B0	FB8B	right	16	720575940626343305	NA	hDeltaE	left	FB
720575940623286271	l-CPDN3	left	6	720575940610069550	CB.FB8B0	FB8B	right	24	720575940626612254	CB.FB7E2	FB7B	right	FB
720575940623286271	l-CPDN3	left	6	720575940610069550	CB.FB8B0	FB8B	right	7	720575940627033875	NA	PFGs	left	PFGs
720575940623286271	l-CPDN3	left	6	720575940610069550	CB.FB8B0	FB8B	right	12	720575940627675121	NA	hDeltaE	right	FB
720575940623286271	l-CPDN3	left	6	720575940610069550	CB.FB8B0	FB8B	right	6	720575940628168458	NA	hDeltaE	left	FB
720575940623286271	l-CPDN3	left	6	720575940610069550	CB.FB8B0	FB8B	right	5	720575940628576250	NA	PFGs	right	PFGs
720575940623286271	l-CPDN3	left	6	720575940610069550	CB.FB8B0	FB8B	right	7	720575940629506012	NA	hDeltaD	left	FB
720575940623286271	l-CPDN3	left	6	720575940610069550	CB.FB8B0	FB8B	right	7	720575940630021115	NA	NA	left	others
720575940623286271	l-CPDN3	left	6	720575940610069550	CB.FB8B0	FB8B	right	7	720575940630773585	NA	hDeltaD	left	FB
720575940623286271	l-CPDN3	left	6	720575940610069550	CB.FB8B0	FB8B	right	7	720575940631619384	NA	hDeltaD	right	FB
720575940623286271	l-CPDN3	left	6	720575940610069550	CB.FB8B0	FB8B	right	14	720575940632735584	CB.FB7E0	FB7L	right	FB
720575940623286271	l-CPDN3	left	6	720575940610069550	CB.FB8B0	FB8B	right	7	720575940634419051	NA	hDeltaE	left	FB
720575940623286271	l-CPDN3	left	6	720575940610069550	CB.FB8B0	FB8B	right	7	720575940635223152	CB.FB7D1	FB8I	left	FB
720575940623286271	l-CPDN3	left	6	720575940610069550	CB.FB8B0	FB8B	right	11	720575940635640974	CB.FB8E0	FB8A,FB8H	right	FB
720575940623286271	l-CPDN3	left	6	720575940610069550	CB.FB8B0	FB8B	right	14	720575940637303415	NA	hDeltaE	left	FB
720575940623286271	l-CPDN3	left	6	720575940610069550	CB.FB8B0	FB8B	right	8	720575940638709632	CB.FB7E0	FB7L	left	FB
720575940623286271	l-CPDN3	left	6	720575940610069550	CB.FB8B0	FB8B	right	10	720575940639184361	CB.FB7D0	FB7G	left	FB
720575940623286271	l-CPDN3	left	6	720575940610069550	CB.FB8B0	FB8B	right	26	720575940639278399	NA	ExR1	left	EB
720575940623286271	l-CPDN3	left	6	720575940610069550	CB.FB8B0	FB8B	right	54	720575940640749939	NA	ExR1	right	EB
720575940623286271	l-CPDN3	left	6	720575940610069550	CB.FB8B0	FB8B	right	21	720575940642476448	CB.FB7E2	FB7B	left	FB
720575940623286271	l-CPDN3	left	6	720575940610069550	CB.FB8B0	FB8B	right	5	720575940643338020	NA	hDeltaL	right	FB
720575940623286271	l-CPDN3	left	6	720575940610069550	CB.FB8B0	FB8B	right	7	720575940645255476	CB.FB8B0	FB8B	right	FB
720575940623286271	l-CPDN3	left	5	720575940625315258	SMP320a	SMP320	right	5	720575940624437735	CB.FB7D0	NA	right	others
720575940623286271	l-CPDN3	left	7	720575940625748764	WED092b	WED092	right	5	720575940645255476	CB.FB8B0	FB8B	right	FB
720575940623286271	l-CPDN3	left	49	720575940626887055	CB3054	NA	right	5	720575940645255476	CB.FB8B0	FB8B	right	FB
720575940623286271	l-CPDN3	left	5	720575940628239183	NA	SMP188	right	21	720575940604451505	CB.FB5F0	FB5H	right	FB
720575940623286271	l-CPDN3	left	5	720575940628239183	NA	SMP188	right	5	720575940612421101	CB.FB8D1	FB8G	right	FB
720575940623286271	l-CPDN3	left	5	720575940628239183	NA	SMP188	right	5	720575940616824118	CB.FB2I3	NA	right	others
720575940623286271	l-CPDN3	left	5	720575940628239183	NA	SMP188	right	5	720575940621768385	CB.FB1H0	FB1C	right	FB
720575940623286271	l-CPDN3	left	5	720575940628239183	NA	SMP188	right	7	720575940622941447	CB.FB5D3	FB5C,FB5F,FB5G,FB5P,FB5Q	right	FB
720575940623286271	l-CPDN3	left	5	720575940628239183	NA	SMP188	right	6	720575940623260201	CB.FB3,4A9	FB4Y	right	FB
720575940623286271	l-CPDN3	left	5	720575940628239183	NA	SMP188	right	8	720575940626612254	CB.FB7E2	FB7B	right	FB
720575940623286271	l-CPDN3	left	5	720575940628239183	NA	SMP188	right	119	720575940627264062	NA	ExR3	right	EB
720575940623286271	l-CPDN3	left	5	720575940628239183	NA	SMP188	right	7	720575940628940994	CB.FB5D3	FB5C,FB5F,FB5G,FB5P,FB5Q	right	FB
720575940623286271	l-CPDN3	left	5	720575940628239183	NA	SMP188	right	5	720575940629342479	CB.FB5D3	FB5C,FB5F,FB5G,FB5P,FB5Q	right	FB
720575940623286271	l-CPDN3	left	5	720575940628239183	NA	SMP188	right	43	720575940630840493	CB.FB6E2	FB6H	right	FB
720575940623286271	l-CPDN3	left	5	720575940628239183	NA	SMP188	right	5	720575940631638073	CB.FB2I2	NA	right	others
720575940623286271	l-CPDN3	left	5	720575940628239183	NA	SMP188	right	24	720575940633145903	NA	ExR6	right	EB
720575940623286271	l-CPDN3	left	5	720575940628239183	NA	SMP188	right	13	720575940651290358	CB.FB1I1	NA	right	others
720575940623286271	l-CPDN3	left	5	720575940628239183	NA	SMP188	right	8	720575940651565558	CB.FB7D1	FB7E	right	FB
720575940623286271	l-CPDN3	left	6	720575940628675151	SMP404a	SMP404	left	10	720575940620130032	CB.FB6E4	NA	left	others
720575940623286271	l-CPDN3	left	6	720575940628675151	SMP404a	SMP404	left	5	720575940628527247	CB.FB6E4	NA	left	others
720575940623286271	l-CPDN3	left	5	720575940633117580	NA	SMP049,SMP076	right	6	720575940619927322	CB.FB8C2	FB7F,FB8F	right	FB
720575940623286271	l-CPDN3	left	5	720575940633117580	NA	SMP049,SMP076	right	7	720575940637791549	CB.FB6C0	FB6T	right	FB
720575940623286271	l-CPDN3	left	13	720575940633413715	NA	AVLP594	left	8	720575940610069550	CB.FB8B0	FB8B	right	FB
720575940623286271	l-CPDN3	left	13	720575940633413715	NA	AVLP594	left	5	720575940622651656	CB.FB8B0	FB8B	left	FB
720575940623286271	l-CPDN3	left	13	720575940633413715	NA	AVLP594	left	5	720575940628104061	CB.FB8B0	FB8B	right	FB
720575940623286271	l-CPDN3	left	13	720575940633413715	NA	AVLP594	left	5	720575940640589683	CB.FB8B1	FB8C	right	FB
720575940623286271	l-CPDN3	left	13	720575940633413715	NA	AVLP594	left	17	720575940645255476	CB.FB8B0	FB8B	right	FB
720575940623286271	l-CPDN3	left	13	720575940633413715	NA	AVLP594	left	7	720575940652083190	CB.FB8B0	FB8B	left	FB
720575940623286271	l-CPDN3	left	44	720575940635229591	NA	AVLP594	right	21	720575940610069550	CB.FB8B0	FB8B	right	FB
720575940623286271	l-CPDN3	left	44	720575940635229591	NA	AVLP594	right	8	720575940622651656	CB.FB8B0	FB8B	left	FB
720575940623286271	l-CPDN3	left	44	720575940635229591	NA	AVLP594	right	5	720575940628104061	CB.FB8B0	FB8B	right	FB
720575940623286271	l-CPDN3	left	44	720575940635229591	NA	AVLP594	right	7	720575940645255476	CB.FB8B0	FB8B	right	FB
720575940623286271	l-CPDN3	left	44	720575940635229591	NA	AVLP594	right	6	720575940652083190	CB.FB8B0	FB8B	left	FB
720575940623286271	l-CPDN3	left	13	720575940638097717	SMP404a	SMP404	right	16	720575940608278620	CB.FB6E4	NA	right	others
720575940623286271	l-CPDN3	left	13	720575940638097717	SMP404a	SMP404	right	14	720575940624290232	CB.FB6E4	NA	right	others
720575940623286271	l-CPDN3	left	13	720575940638097717	SMP404a	SMP404	right	6	720575940625698279	CB.FB6E4	NA	right	others
720575940623286271	l-CPDN3	left	13	720575940638097717	SMP404a	SMP404	right	8	720575940650510070	CB.FB6E4	NA	right	others
720575940623286271	l-CPDN3	left	5	720575940661302657	NA	SMP368	right	12	720575940626140420	CB.FB6E0	FB6F	right	FB
720575940623286271	l-CPDN3	left	5	720575940661302657	NA	SMP368	right	7	720575940627264062	NA	ExR3	right	EB
720575940623365813	s-CPDN3C	left	5	720575940620287067	NA	SMP539	left	7	720575940642476448	CB.FB7E2	FB7B	left	FB
720575940623365813	s-CPDN3C	left	9	720575940623609067	NA	SMP577	left	6	720575940605480806	CB.FB5D0	FB6W	left	FB
720575940623365813	s-CPDN3C	left	9	720575940623609067	NA	SMP577	left	10	720575940622841037	CB.FB5D2	FB5C,FB5F,FB5G,FB5P,FB5Q	right	FB
720575940623365813	s-CPDN3C	left	9	720575940623609067	NA	SMP577	left	5	720575940625439690	CB.FB5D8	FB5Z	left	FB
720575940623365813	s-CPDN3C	left	9	720575940623609067	NA	SMP577	left	6	720575940631119827	CB.FB5D2	FB5C,FB5F,FB5G,FB5P,FB5Q	left	FB
720575940623365813	s-CPDN3C	left	9	720575940623609067	NA	SMP577	left	8	720575940638027497	CB.FB3,4A0	FB4N	left	FB
720575940623365813	s-CPDN3C	left	9	720575940623609067	NA	SMP577	left	6	720575940639410291	CB.FB3,4A0	FB4N	right	FB
720575940623365813	s-CPDN3C	left	9	720575940623609067	NA	SMP577	left	5	720575940659184257	CB.FB5D1	FB5Z	right	FB
720575940623365813	s-CPDN3C	left	5	720575940635001881	NA	SMP408_b	left	6	720575940621832942	CB.FB5E1	FB5Y	left	FB
720575940624155416	DN1a	right	21	720575940635229591	NA	AVLP594	right	21	720575940610069550	CB.FB8B0	FB8B	right	FB
720575940624155416	DN1a	right	21	720575940635229591	NA	AVLP594	right	8	720575940622651656	CB.FB8B0	FB8B	left	FB
720575940624155416	DN1a	right	21	720575940635229591	NA	AVLP594	right	5	720575940628104061	CB.FB8B0	FB8B	right	FB
720575940624155416	DN1a	right	21	720575940635229591	NA	AVLP594	right	7	720575940645255476	CB.FB8B0	FB8B	right	FB
720575940624155416	DN1a	right	21	720575940635229591	NA	AVLP594	right	6	720575940652083190	CB.FB8B0	FB8B	left	FB
720575940624155416	DN1a	right	5	720575940636662847	CB3174	NA	right	5	720575940627264062	NA	ExR3	right	EB
720575940624162328	s-CPDN3B	left	9	720575940620287067	NA	SMP539	left	7	720575940642476448	CB.FB7E2	FB7B	left	FB
720575940624551056	s-CPDN3A	right	13	720575940606979081	NA	SMP161	right	13	720575940626140420	CB.FB6E0	FB6F	right	FB
720575940624551056	s-CPDN3A	right	8	720575940619436225	NA	SIP067	right	7	720575940613132178	CB.FB7E0	FB7L	right	FB
720575940624551056	s-CPDN3A	right	8	720575940619436225	NA	SIP067	right	5	720575940620032123	CB.FB5G0	FB5AB	right	FB
720575940624551056	s-CPDN3A	right	8	720575940619436225	NA	SIP067	right	6	720575940621768385	CB.FB1H0	FB1C	right	FB
720575940624551056	s-CPDN3A	right	8	720575940619436225	NA	SIP067	right	18	720575940623199070	CB.FB1H0	FB1C	right	FB
720575940624551056	s-CPDN3A	right	8	720575940619436225	NA	SIP067	right	5	720575940623855117	CB.FB5D0	FB5C,FB5F,FB5G,FB5P,FB5Q	right	FB
720575940624551056	s-CPDN3A	right	8	720575940619436225	NA	SIP067	right	10	720575940624073452	CB.FB5E1	FB5Y	right	FB
720575940624551056	s-CPDN3A	right	8	720575940619436225	NA	SIP067	right	6	720575940624077517	CB.FB6D1	FB6W	right	FB
720575940624551056	s-CPDN3A	right	8	720575940619436225	NA	SIP067	right	9	720575940625875402	CB.FB2H0	FB2A	right	FB
720575940624551056	s-CPDN3A	right	8	720575940619436225	NA	SIP067	right	13	720575940626314061	CB.FB2H0	FB2A	right	FB
720575940624551056	s-CPDN3A	right	8	720575940619436225	NA	SIP067	right	9	720575940628174415	CB.FB6E5	NA	right	others
720575940624551056	s-CPDN3A	right	8	720575940619436225	NA	SIP067	right	6	720575940629909199	CB.FB6D2	FB6V	right	FB
720575940624551056	s-CPDN3A	right	8	720575940619436225	NA	SIP067	right	5	720575940651565558	CB.FB7D1	FB7E	right	FB
720575940624551056	s-CPDN3A	right	13	720575940623535851	NA	SMP234	right	5	720575940613132178	CB.FB7E0	FB7L	right	FB
720575940624551056	s-CPDN3A	right	13	720575940623535851	NA	SMP234	right	11	720575940626140420	CB.FB6E0	FB6F	right	FB
720575940624899767	DN1pA	right	5	720575940614630962	LNdb	LNd	left	6	720575940617077533	CB.FB8B1	FB8C	right	FB
720575940625254636	LN_ITP	left	7	720575940614630962	LNdb	LNd	left	6	720575940617077533	CB.FB8B1	FB8C	right	FB
720575940625254636	LN_ITP	left	10	720575940633615820	NA	SMP368	left	13	720575940613982514	CB.FB6E0	FB6F	left	FB
720575940625254636	LN_ITP	left	10	720575940633615820	NA	SMP368	left	6	720575940626140420	CB.FB6E0	FB6F	right	FB
720575940625254636	LN_ITP	left	8	720575940661302657	NA	SMP368	right	12	720575940626140420	CB.FB6E0	FB6F	right	FB
720575940625254636	LN_ITP	left	8	720575940661302657	NA	SMP368	right	7	720575940627264062	NA	ExR3	right	EB
720575940625976409	LPN	right	13	720575940613944994	NA	SMP383	right	5	720575940628995778	NA	FB5J,FB5K,FB5L,FB5M,FB5N,FB5W	right	FB
720575940625976409	LPN	right	22	720575940616950161	CB0710	NA	right	7	720575940613132178	CB.FB7E0	FB7L	right	FB
720575940625976409	LPN	right	22	720575940616950161	CB0710	NA	right	5	720575940630840493	CB.FB6E2	FB6H	right	FB
720575940625976409	LPN	right	7	720575940621457690	NA	SMP108	right	26	720575940612734066	CB.FBTF0	FB1H	right	FB
720575940625976409	LPN	right	7	720575940621457690	NA	SMP108	right	11	720575940628050950	CB.FBTF0	FB1H	left	FB
720575940625976409	LPN	right	6	720575940623535851	NA	SMP234	right	5	720575940613132178	CB.FB7E0	FB7L	right	FB
720575940625976409	LPN	right	6	720575940623535851	NA	SMP234	right	11	720575940626140420	CB.FB6E0	FB6F	right	FB
720575940625976409	LPN	right	12	720575940624156139	CB0710	NA	left	7	720575940613052200	CB.FB6E2	FB6H	left	FB
720575940625976409	LPN	right	18	720575940625365512	CB0710	NA	right	5	720575940612012566	CB.FB8D0	FB8I	left	FB
720575940625976409	LPN	right	18	720575940625365512	CB0710	NA	right	5	720575940621616518	CB.FB8D0	FB8I	right	FB
720575940625976409	LPN	right	18	720575940625365512	CB0710	NA	right	12	720575940630840493	CB.FB6E2	FB6H	right	FB
720575940625976409	LPN	right	5	720575940628248326	NA	SMP202	right	18	720575940626140420	CB.FB6E0	FB6F	right	FB
720575940625976409	LPN	right	7	720575940633117580	NA	SMP049,SMP076	right	6	720575940619927322	CB.FB8C2	FB7F,FB8F	right	FB
720575940625976409	LPN	right	7	720575940633117580	NA	SMP049,SMP076	right	7	720575940637791549	CB.FB6C0	FB6T	right	FB
720575940625976409	LPN	right	10	720575940646160948	DNpe048	SMP367	left	5	720575940626140420	CB.FB6E0	FB6F	right	FB
720575940625976409	LPN	right	6	720575940654676385	LNdb	LNd	right	7	720575940617077533	CB.FB8B1	FB8C	right	FB
720575940625976409	LPN	right	6	720575940654676385	LNdb	LNd	right	5	720575940633676479	CB.FB8B1	FB8C	left	FB
720575940625976409	LPN	right	6	720575940654676385	LNdb	LNd	right	5	720575940640008400	CB.FB8B1	FB8C	left	FB
720575940626023940	s-CPDN3C	right	5	720575940626412563	NA	SMP202	left	14	720575940613982514	CB.FB6E0	FB6F	left	FB
720575940626023940	s-CPDN3C	right	7	720575940628248326	NA	SMP202	right	18	720575940626140420	CB.FB6E0	FB6F	right	FB
720575940626023940	s-CPDN3C	right	5	720575940633615820	NA	SMP368	left	13	720575940613982514	CB.FB6E0	FB6F	left	FB
720575940626023940	s-CPDN3C	right	5	720575940633615820	NA	SMP368	left	6	720575940626140420	CB.FB6E0	FB6F	right	FB
720575940626023940	s-CPDN3C	right	7	720575940661302657	NA	SMP368	right	12	720575940626140420	CB.FB6E0	FB6F	right	FB
720575940626023940	s-CPDN3C	right	7	720575940661302657	NA	SMP368	right	7	720575940627264062	NA	ExR3	right	EB
720575940626212178	s-CPDN3A	right	6	720575940606979081	NA	SMP161	right	13	720575940626140420	CB.FB6E0	FB6F	right	FB
720575940626212178	s-CPDN3A	right	7	720575940619436225	NA	SIP067	right	7	720575940613132178	CB.FB7E0	FB7L	right	FB
720575940626212178	s-CPDN3A	right	7	720575940619436225	NA	SIP067	right	5	720575940620032123	CB.FB5G0	FB5AB	right	FB
720575940626212178	s-CPDN3A	right	7	720575940619436225	NA	SIP067	right	6	720575940621768385	CB.FB1H0	FB1C	right	FB
720575940626212178	s-CPDN3A	right	7	720575940619436225	NA	SIP067	right	18	720575940623199070	CB.FB1H0	FB1C	right	FB
720575940626212178	s-CPDN3A	right	7	720575940619436225	NA	SIP067	right	5	720575940623855117	CB.FB5D0	FB5C,FB5F,FB5G,FB5P,FB5Q	right	FB
720575940626212178	s-CPDN3A	right	7	720575940619436225	NA	SIP067	right	10	720575940624073452	CB.FB5E1	FB5Y	right	FB
720575940626212178	s-CPDN3A	right	7	720575940619436225	NA	SIP067	right	6	720575940624077517	CB.FB6D1	FB6W	right	FB
720575940626212178	s-CPDN3A	right	7	720575940619436225	NA	SIP067	right	9	720575940625875402	CB.FB2H0	FB2A	right	FB
720575940626212178	s-CPDN3A	right	7	720575940619436225	NA	SIP067	right	13	720575940626314061	CB.FB2H0	FB2A	right	FB
720575940626212178	s-CPDN3A	right	7	720575940619436225	NA	SIP067	right	9	720575940628174415	CB.FB6E5	NA	right	others
720575940626212178	s-CPDN3A	right	7	720575940619436225	NA	SIP067	right	6	720575940629909199	CB.FB6D2	FB6V	right	FB
720575940626212178	s-CPDN3A	right	7	720575940619436225	NA	SIP067	right	5	720575940651565558	CB.FB7D1	FB7E	right	FB
720575940626332166	s-CPDN3A	left	7	720575940636473566	CB1895	NA	left	8	720575940609079854	CB.FB6E3	NA	left	others
720575940626332166	s-CPDN3A	left	7	720575940636473566	CB1895	NA	left	53	720575940620130032	CB.FB6E4	NA	left	others
720575940626332166	s-CPDN3A	left	7	720575940636473566	CB1895	NA	left	6	720575940625787536	CB.FB5F0	FB5H	left	FB
720575940626332166	s-CPDN3A	left	7	720575940636473566	CB1895	NA	left	30	720575940628527247	CB.FB6E4	NA	left	others
720575940626332166	s-CPDN3A	left	7	720575940636473566	CB1895	NA	left	11	720575940632732985	CB.FB6E4	NA	left	others
720575940626332166	s-CPDN3A	left	7	720575940636473566	CB1895	NA	left	17	720575940640486973	CB.FB6E4	NA	left	others
720575940626332166	s-CPDN3A	left	21	720575940646160948	DNpe048	SMP367	left	5	720575940626140420	CB.FB6E0	FB6F	right	FB
720575940626529944	s-CPDN3E	right	8	720575940623535851	NA	SMP234	right	5	720575940613132178	CB.FB7E0	FB7L	right	FB
720575940626529944	s-CPDN3E	right	8	720575940623535851	NA	SMP234	right	11	720575940626140420	CB.FB6E0	FB6F	right	FB
720575940626537468	APDN3	left	5	720575940633616588	NA	SMP381	left	7	720575940627900871	CB.FB5D4	FB5V	left	FB
720575940626537468	APDN3	left	6	720575940636124596	NA	CL265	left	7	720575940633057762	CB.FB3,4I3	FB4A,FB4D,FB4E,FB4F,FB4G,FB4H,FB4I,FB4J	left	FB
720575940626580528	s-CPDN3D	left	9	720575940620287067	NA	SMP539	left	7	720575940642476448	CB.FB7E2	FB7B	left	FB
720575940626644486	s-CPDN3D	right	5	720575940623535851	NA	SMP234	right	5	720575940613132178	CB.FB7E0	FB7L	right	FB
720575940626644486	s-CPDN3D	right	5	720575940623535851	NA	SMP234	right	11	720575940626140420	CB.FB6E0	FB6F	right	FB
720575940626729744	s-CPDN3A	left	5	720575940620287067	NA	SMP539	left	7	720575940642476448	CB.FB7E2	FB7B	left	FB
720575940626755673	DN1a	right	5	720575940626909768	NA	SLP368	left	5	720575940611568686	CB.FB8C3	FB8D	left	FB
720575940626755673	DN1a	right	5	720575940635229335	NA	LHPV6m1	right	8	720575940613982514	CB.FB6E0	FB6F	left	FB
720575940626755673	DN1a	right	5	720575940635229335	NA	LHPV6m1	right	14	720575940626140420	CB.FB6E0	FB6F	right	FB
720575940626755673	DN1a	right	24	720575940635229591	NA	AVLP594	right	21	720575940610069550	CB.FB8B0	FB8B	right	FB
720575940626755673	DN1a	right	24	720575940635229591	NA	AVLP594	right	8	720575940622651656	CB.FB8B0	FB8B	left	FB
720575940626755673	DN1a	right	24	720575940635229591	NA	AVLP594	right	5	720575940628104061	CB.FB8B0	FB8B	right	FB
720575940626755673	DN1a	right	24	720575940635229591	NA	AVLP594	right	7	720575940645255476	CB.FB8B0	FB8B	right	FB
720575940626755673	DN1a	right	24	720575940635229591	NA	AVLP594	right	6	720575940652083190	CB.FB8B0	FB8B	left	FB
720575940626899817	LNd_CRYn	right	5	720575940621128432	CB1445	NA	right	6	720575940604451505	CB.FB5F0	FB5H	right	FB
720575940626899817	LNd_CRYn	right	5	720575940621128432	CB1445	NA	right	7	720575940608278620	CB.FB6E4	NA	right	others
720575940626899817	LNd_CRYn	right	5	720575940621128432	CB1445	NA	right	5	720575940617978526	CB.FB6B0	FB6K	right	FB
720575940626899817	LNd_CRYn	right	5	720575940621128432	CB1445	NA	right	12	720575940625698279	CB.FB6E4	NA	right	others
720575940626899817	LNd_CRYn	right	5	720575940621128432	CB1445	NA	right	15	720575940650510070	CB.FB6E4	NA	right	others
720575940626899817	LNd_CRYn	right	6	720575940632353611	CB1445	NA	right	6	720575940608278620	CB.FB6E4	NA	right	others
720575940626899817	LNd_CRYn	right	6	720575940632353611	CB1445	NA	right	5	720575940620159398	CB.FB6E4	FB6E	right	FB
720575940626899817	LNd_CRYn	right	6	720575940632353611	CB1445	NA	right	9	720575940625698279	CB.FB6E4	NA	right	others
720575940626899817	LNd_CRYn	right	6	720575940632353611	CB1445	NA	right	27	720575940650510070	CB.FB6E4	NA	right	others
720575940627010300	s-CPDN3C	left	5	720575940621128432	CB1445	NA	right	6	720575940604451505	CB.FB5F0	FB5H	right	FB
720575940627010300	s-CPDN3C	left	5	720575940621128432	CB1445	NA	right	7	720575940608278620	CB.FB6E4	NA	right	others
720575940627010300	s-CPDN3C	left	5	720575940621128432	CB1445	NA	right	5	720575940617978526	CB.FB6B0	FB6K	right	FB
720575940627010300	s-CPDN3C	left	5	720575940621128432	CB1445	NA	right	12	720575940625698279	CB.FB6E4	NA	right	others
720575940627010300	s-CPDN3C	left	5	720575940621128432	CB1445	NA	right	15	720575940650510070	CB.FB6E4	NA	right	others
720575940627010300	s-CPDN3C	left	5	720575940622299235	CB3501	NA	left	12	720575940640486973	CB.FB6E4	NA	left	others
720575940627010300	s-CPDN3C	left	6	720575940630612536	CB3572	NA	left	5	720575940631839827	CB.FB6E3	NA	left	others
720575940627010300	s-CPDN3C	left	6	720575940630612536	CB3572	NA	left	22	720575940640486973	CB.FB6E4	NA	left	others
720575940627010300	s-CPDN3C	left	5	720575940631511948	CB3536	NA	left	5	720575940613052200	CB.FB6E2	FB6H	left	FB
720575940627010300	s-CPDN3C	left	5	720575940631511948	CB3536	NA	left	16	720575940642476448	CB.FB7E2	FB7B	left	FB
720575940627062424	s-CPDN3A	right	26	720575940606979081	NA	SMP161	right	13	720575940626140420	CB.FB6E0	FB6F	right	FB
720575940627062424	s-CPDN3A	right	15	720575940622213545	NA	SMP161	left	7	720575940613982514	CB.FB6E0	FB6F	left	FB
720575940627062424	s-CPDN3A	right	15	720575940622213545	NA	SMP161	left	12	720575940626140420	CB.FB6E0	FB6F	right	FB
720575940627062424	s-CPDN3A	right	7	720575940623535851	NA	SMP234	right	5	720575940613132178	CB.FB7E0	FB7L	right	FB
720575940627062424	s-CPDN3A	right	7	720575940623535851	NA	SMP234	right	11	720575940626140420	CB.FB6E0	FB6F	right	FB
720575940627171154	s-CPDN3D	right	6	720575940661302657	NA	SMP368	right	12	720575940626140420	CB.FB6E0	FB6F	right	FB
720575940627171154	s-CPDN3D	right	6	720575940661302657	NA	SMP368	right	7	720575940627264062	NA	ExR3	right	EB
720575940627211706	s-CPDN3A	left	7	720575940622213545	NA	SMP161	left	7	720575940613982514	CB.FB6E0	FB6F	left	FB
720575940627211706	s-CPDN3A	left	7	720575940622213545	NA	SMP161	left	12	720575940626140420	CB.FB6E0	FB6F	right	FB
720575940627211706	s-CPDN3A	left	8	720575940646160948	DNpe048	SMP367	left	5	720575940626140420	CB.FB6E0	FB6F	right	FB
720575940627447401	s-CPDN3A	right	12	720575940606979081	NA	SMP161	right	13	720575940626140420	CB.FB6E0	FB6F	right	FB
720575940627447401	s-CPDN3A	right	8	720575940622213545	NA	SMP161	left	7	720575940613982514	CB.FB6E0	FB6F	left	FB
720575940627447401	s-CPDN3A	right	8	720575940622213545	NA	SMP161	left	12	720575940626140420	CB.FB6E0	FB6F	right	FB
720575940627541066	s-CPDN3B	left	5	720575940620287067	NA	SMP539	left	7	720575940642476448	CB.FB7E2	FB7B	left	FB
720575940627933336	LN_ITP	right	5	720575940614630962	LNdb	LNd	left	6	720575940617077533	CB.FB8B1	FB8C	right	FB
720575940627933336	LN_ITP	right	20	720575940633615820	NA	SMP368	left	13	720575940613982514	CB.FB6E0	FB6F	left	FB
720575940627933336	LN_ITP	right	20	720575940633615820	NA	SMP368	left	6	720575940626140420	CB.FB6E0	FB6F	right	FB
720575940627933336	LN_ITP	right	7	720575940635229335	NA	LHPV6m1	right	8	720575940613982514	CB.FB6E0	FB6F	left	FB
720575940627933336	LN_ITP	right	7	720575940635229335	NA	LHPV6m1	right	14	720575940626140420	CB.FB6E0	FB6F	right	FB
720575940627933336	LN_ITP	right	5	720575940654676385	LNdb	LNd	right	7	720575940617077533	CB.FB8B1	FB8C	right	FB
720575940627933336	LN_ITP	right	5	720575940654676385	LNdb	LNd	right	5	720575940633676479	CB.FB8B1	FB8C	left	FB
720575940627933336	LN_ITP	right	5	720575940654676385	LNdb	LNd	right	5	720575940640008400	CB.FB8B1	FB8C	left	FB
720575940627933336	LN_ITP	right	24	720575940661302657	NA	SMP368	right	12	720575940626140420	CB.FB6E0	FB6F	right	FB
720575940627933336	LN_ITP	right	24	720575940661302657	NA	SMP368	right	7	720575940627264062	NA	ExR3	right	EB
720575940627984119	LNd_CRYn	left	7	720575940630612536	CB3572	NA	left	5	720575940631839827	CB.FB6E3	NA	left	others
720575940627984119	LNd_CRYn	left	7	720575940630612536	CB3572	NA	left	22	720575940640486973	CB.FB6E4	NA	left	others
720575940628257874	DN1pB	left	21	720575940606670859	TuBu01a	TuBu01	left	17	720575940615101747	NA	ExR1	right	EB
720575940628257874	DN1pB	left	21	720575940606670859	TuBu01a	TuBu01	left	5	720575940624323475	ExR2_2	ExR2	left	EB
720575940628257874	DN1pB	left	21	720575940606670859	TuBu01a	TuBu01	left	221	720575940630976886	NA	ER4m	left	EB
720575940628257874	DN1pB	left	21	720575940606670859	TuBu01a	TuBu01	left	9	720575940639278399	NA	ExR1	left	EB
720575940628257874	DN1pB	left	21	720575940606670859	TuBu01a	TuBu01	left	29	720575940640749939	NA	ExR1	right	EB
720575940628257874	DN1pB	left	6	720575940614630962	LNdb	LNd	left	6	720575940617077533	CB.FB8B1	FB8C	right	FB
720575940628257874	DN1pB	left	9	720575940615973076	TuBu01b	TuBu01	left	12	720575940639278399	NA	ExR1	left	EB
720575940628257874	DN1pB	left	9	720575940615973076	TuBu01b	TuBu01	left	140	720575940640026045	NA	ER4m	left	EB
720575940628257874	DN1pB	left	6	720575940623220372	NA	TuBu07	left	31	720575940612238255	NA	ER3w	left	EB
720575940628257874	DN1pB	left	6	720575940623220372	NA	TuBu07	left	8	720575940612869269	NA	ExR1	left	EB
720575940628257874	DN1pB	left	6	720575940623220372	NA	TuBu07	left	13	720575940615101747	NA	ExR1	right	EB
720575940628257874	DN1pB	left	6	720575940623220372	NA	TuBu07	left	25	720575940616584607	NA	ER3w	left	EB
720575940628257874	DN1pB	left	6	720575940623220372	NA	TuBu07	left	24	720575940639278399	NA	ExR1	left	EB
720575940628257874	DN1pB	left	6	720575940623220372	NA	TuBu07	left	11	720575940640749939	NA	ExR1	right	EB
720575940628257874	DN1pB	left	20	720575940635121433	TuBu01b	TuBu01	left	6	720575940612869269	NA	ExR1	left	EB
720575940628257874	DN1pB	left	20	720575940635121433	TuBu01b	TuBu01	left	12	720575940615101747	NA	ExR1	right	EB
720575940628257874	DN1pB	left	20	720575940635121433	TuBu01b	TuBu01	left	72	720575940628491260	NA	ER4m	left	EB
720575940628257874	DN1pB	left	20	720575940635121433	TuBu01b	TuBu01	left	8	720575940639278399	NA	ExR1	left	EB
720575940628257874	DN1pB	left	20	720575940635121433	TuBu01b	TuBu01	left	16	720575940640749939	NA	ExR1	right	EB
720575940628257874	DN1pB	left	12	720575940640124379	TuBu01b	TuBu01	left	7	720575940612869269	NA	ExR1	left	EB
720575940628257874	DN1pB	left	12	720575940640124379	TuBu01b	TuBu01	left	14	720575940615101747	NA	ExR1	right	EB
720575940628257874	DN1pB	left	12	720575940640124379	TuBu01b	TuBu01	left	211	720575940632598343	NA	ER4m	left	EB
720575940628257874	DN1pB	left	12	720575940640124379	TuBu01b	TuBu01	left	21	720575940639278399	NA	ExR1	left	EB
720575940628257874	DN1pB	left	12	720575940640124379	TuBu01b	TuBu01	left	6	720575940640749939	NA	ExR1	right	EB
720575940628257874	DN1pB	left	7	720575940643251236	TuBu01b	TuBu01	left	7	720575940612869269	NA	ExR1	left	EB
720575940628257874	DN1pB	left	7	720575940643251236	TuBu01b	TuBu01	left	22	720575940615101747	NA	ExR1	right	EB
720575940628257874	DN1pB	left	7	720575940643251236	TuBu01b	TuBu01	left	245	720575940615324670	NA	ER4m	left	EB
720575940628257874	DN1pB	left	7	720575940643251236	TuBu01b	TuBu01	left	15	720575940639278399	NA	ExR1	left	EB
720575940628257874	DN1pB	left	7	720575940643251236	TuBu01b	TuBu01	left	35	720575940640749939	NA	ExR1	right	EB
720575940628358931	DN1pB	right	17	720575940615072943	TuBu01b	TuBu01	right	37	720575940615101747	NA	ExR1	right	EB
720575940628358931	DN1pB	right	17	720575940615072943	TuBu01b	TuBu01	right	318	720575940619436342	NA	ER4m	right	EB
720575940628358931	DN1pB	right	17	720575940615072943	TuBu01b	TuBu01	right	29	720575940639278399	NA	ExR1	left	EB
720575940628358931	DN1pB	right	17	720575940615072943	TuBu01b	TuBu01	right	19	720575940640749939	NA	ExR1	right	EB
720575940628358931	DN1pB	right	9	720575940619172079	NA	TuBu07	right	34	720575940615101747	NA	ExR1	right	EB
720575940628358931	DN1pB	right	9	720575940619172079	NA	TuBu07	right	117	720575940621066776	NA	ER3w	right	EB
720575940628358931	DN1pB	right	9	720575940619172079	NA	TuBu07	right	5	720575940624470812	NA	ER3w	right	EB
720575940628358931	DN1pB	right	9	720575940619172079	NA	TuBu07	right	93	720575940637681267	NA	ER3w	right	EB
720575940628358931	DN1pB	right	9	720575940619172079	NA	TuBu07	right	38	720575940639278399	NA	ExR1	left	EB
720575940628358931	DN1pB	right	9	720575940619172079	NA	TuBu07	right	34	720575940640749939	NA	ExR1	right	EB
720575940628358931	DN1pB	right	5	720575940622094986	CB2517	NA	right	7	720575940626612254	CB.FB7E2	FB7B	right	FB
720575940628358931	DN1pB	right	5	720575940623535851	NA	SMP234	right	5	720575940613132178	CB.FB7E0	FB7L	right	FB
720575940628358931	DN1pB	right	5	720575940623535851	NA	SMP234	right	11	720575940626140420	CB.FB6E0	FB6F	right	FB
720575940628358931	DN1pB	right	12	720575940624298046	CB2517	NA	right	10	720575940626612254	CB.FB7E2	FB7B	right	FB
720575940628358931	DN1pB	right	12	720575940624298046	CB2517	NA	right	5	720575940630840493	CB.FB6E2	FB6H	right	FB
720575940628358931	DN1pB	right	5	720575940626063688	CB2517	NA	right	7	720575940626612254	CB.FB7E2	FB7B	right	FB
720575940628358931	DN1pB	right	5	720575940627134151	CB1406	NA	right	6	720575940626612254	CB.FB7E2	FB7B	right	FB
720575940628358931	DN1pB	right	7	720575940627264062	NA	ExR3	right	37	720575940602783968	NA	ER3d	left	EB
720575940628358931	DN1pB	right	7	720575940627264062	NA	ExR3	right	5	720575940604801993	NA	EPG	right	EPG
720575940628358931	DN1pB	right	7	720575940627264062	NA	ExR3	right	45	720575940606591836	NA	ER3d	right	EB
720575940628358931	DN1pB	right	7	720575940627264062	NA	ExR3	right	20	720575940606731529	NA	hDeltaK	right	FB
720575940628358931	DN1pB	right	7	720575940627264062	NA	ExR3	right	31	720575940606763110	NA	ER3d	right	EB
720575940628358931	DN1pB	right	7	720575940627264062	NA	ExR3	right	31	720575940607246549	NA	ER3d	left	EB
720575940628358931	DN1pB	right	7	720575940627264062	NA	ExR3	right	16	720575940607837707	NA	hDeltaK	left	FB
720575940628358931	DN1pB	right	7	720575940627264062	NA	ExR3	right	22	720575940608278620	CB.FB6E4	NA	right	others
720575940628358931	DN1pB	right	7	720575940627264062	NA	ExR3	right	47	720575940610219715	NA	PFGs	right	PFGs
720575940628358931	DN1pB	right	7	720575940627264062	NA	ExR3	right	19	720575940610980932	NA	ExR3	left	EB
720575940628358931	DN1pB	right	7	720575940627264062	NA	ExR3	right	10	720575940611669987	NA	ER3d	left	EB
720575940628358931	DN1pB	right	7	720575940627264062	NA	ExR3	right	11	720575940611946194	NA	ER3d	left	EB
720575940628358931	DN1pB	right	7	720575940627264062	NA	ExR3	right	24	720575940611960274	NA	ER3d	right	EB
720575940628358931	DN1pB	right	7	720575940627264062	NA	ExR3	right	20	720575940611964882	NA	EL	right	EB
720575940628358931	DN1pB	right	7	720575940627264062	NA	ExR3	right	13	720575940612127151	NA	ER3d	left	EB
720575940628358931	DN1pB	right	7	720575940627264062	NA	ExR3	right	28	720575940612631970	NA	ER3d	left	EB
720575940628358931	DN1pB	right	7	720575940627264062	NA	ExR3	right	13	720575940612869269	NA	ExR1	left	EB
720575940628358931	DN1pB	right	7	720575940627264062	NA	ExR3	right	16	720575940612916114	NA	ER3d	left	EB
720575940628358931	DN1pB	right	7	720575940627264062	NA	ExR3	right	18	720575940612973096	NA	hDeltaK	right	FB
720575940628358931	DN1pB	right	7	720575940627264062	NA	ExR3	right	36	720575940613338521	NA	ER3d	left	EB
720575940628358931	DN1pB	right	7	720575940627264062	NA	ExR3	right	57	720575940614073315	NA	ER3d	right	EB
720575940628358931	DN1pB	right	7	720575940627264062	NA	ExR3	right	26	720575940615032495	NA	EL	left	EB
720575940628358931	DN1pB	right	7	720575940627264062	NA	ExR3	right	19	720575940615101747	NA	ExR1	right	EB
720575940628358931	DN1pB	right	7	720575940627264062	NA	ExR3	right	15	720575940615460754	NA	EL	left	EB
720575940628358931	DN1pB	right	7	720575940627264062	NA	ExR3	right	5	720575940615526289	NA	ER3d	left	EB
720575940628358931	DN1pB	right	7	720575940627264062	NA	ExR3	right	6	720575940615673949	NA	NA	left	others
720575940628358931	DN1pB	right	7	720575940627264062	NA	ExR3	right	23	720575940615687380	NA	hDeltaK	left	FB
720575940628358931	DN1pB	right	7	720575940627264062	NA	ExR3	right	7	720575940615783097	NA	hDeltaK	left	FB
720575940628358931	DN1pB	right	7	720575940627264062	NA	ExR3	right	5	720575940616027037	CB.FB7C0	FB8D	right	FB
720575940628358931	DN1pB	right	7	720575940627264062	NA	ExR3	right	27	720575940616040148	NA	NA	left	others
720575940628358931	DN1pB	right	7	720575940627264062	NA	ExR3	right	10	720575940616103254	NA	hDeltaK	left	FB
720575940628358931	DN1pB	right	7	720575940627264062	NA	ExR3	right	45	720575940616205083	NA	ER3d	right	EB
720575940628358931	DN1pB	right	7	720575940627264062	NA	ExR3	right	45	720575940616445250	NA	ER3d	right	EB
720575940628358931	DN1pB	right	7	720575940627264062	NA	ExR3	right	21	720575940616502175	NA	EL	right	EB
720575940628358931	DN1pB	right	7	720575940627264062	NA	ExR3	right	8	720575940616542277	NA	ER3d	left	EB
720575940628358931	DN1pB	right	7	720575940627264062	NA	ExR3	right	22	720575940616891698	NA	ER3d	left	EB
720575940628358931	DN1pB	right	7	720575940627264062	NA	ExR3	right	11	720575940617187329	NA	ER3d	right	EB
720575940628358931	DN1pB	right	7	720575940627264062	NA	ExR3	right	28	720575940617425781	NA	ER3d	left	EB
720575940628358931	DN1pB	right	7	720575940627264062	NA	ExR3	right	29	720575940618787841	NA	PFGs	right	PFGs
720575940628358931	DN1pB	right	7	720575940627264062	NA	ExR3	right	13	720575940619007296	NA	EL	right	EB
720575940628358931	DN1pB	right	7	720575940627264062	NA	ExR3	right	19	720575940619014941	NA	ER3d	left	EB
720575940628358931	DN1pB	right	7	720575940627264062	NA	ExR3	right	7	720575940619436342	NA	ER4m	right	EB
720575940628358931	DN1pB	right	7	720575940627264062	NA	ExR3	right	15	720575940619489088	NA	NA	left	others
720575940628358931	DN1pB	right	7	720575940627264062	NA	ExR3	right	32	720575940619574181	NA	NA	left	others
720575940628358931	DN1pB	right	7	720575940627264062	NA	ExR3	right	19	720575940619658111	NA	ER3d	right	EB
720575940628358931	DN1pB	right	7	720575940627264062	NA	ExR3	right	15	720575940619767744	NA	ER3d	right	EB
720575940628358931	DN1pB	right	7	720575940627264062	NA	ExR3	right	56	720575940619829765	NA	ER3d	right	EB
720575940628358931	DN1pB	right	7	720575940627264062	NA	ExR3	right	12	720575940620130032	CB.FB6E4	NA	left	others
720575940628358931	DN1pB	right	7	720575940627264062	NA	ExR3	right	45	720575940620197441	NA	PFGs	right	PFGs
720575940628358931	DN1pB	right	7	720575940627264062	NA	ExR3	right	13	720575940620223659	CB.FB6F0	FB6M	left	FB
720575940628358931	DN1pB	right	7	720575940627264062	NA	ExR3	right	15	720575940620932813	NA	hDeltaK	right	FB
720575940628358931	DN1pB	right	7	720575940627264062	NA	ExR3	right	16	720575940621155092	NA	ER3d	right	EB
720575940628358931	DN1pB	right	7	720575940627264062	NA	ExR3	right	24	720575940621381236	NA	EL	left	EB
720575940628358931	DN1pB	right	7	720575940627264062	NA	ExR3	right	18	720575940621749226	NA	ER3d	left	EB
720575940628358931	DN1pB	right	7	720575940627264062	NA	ExR3	right	6	720575940621782125	CB.FB6E4	FB6E	left	FB
720575940628358931	DN1pB	right	7	720575940627264062	NA	ExR3	right	16	720575940621825518	NA	PFGs	right	PFGs
720575940628358931	DN1pB	right	7	720575940627264062	NA	ExR3	right	11	720575940622030861	NA	ER3d	left	EB
720575940628358931	DN1pB	right	7	720575940627264062	NA	ExR3	right	20	720575940622132872	CB.FB6F0	FB6M	left	FB
720575940628358931	DN1pB	right	7	720575940627264062	NA	ExR3	right	13	720575940622136129	NA	hDeltaK	right	FB
720575940628358931	DN1pB	right	7	720575940627264062	NA	ExR3	right	19	720575940622217654	NA	PFGs	right	PFGs
720575940628358931	DN1pB	right	7	720575940627264062	NA	ExR3	right	5	720575940622252493	NA	ER3m	left	EB
720575940628358931	DN1pB	right	7	720575940627264062	NA	ExR3	right	5	720575940622431305	NA	ER3p	right	EB
720575940628358931	DN1pB	right	7	720575940627264062	NA	ExR3	right	10	720575940622815123	NA	PFGs	right	PFGs
720575940628358931	DN1pB	right	7	720575940627264062	NA	ExR3	right	24	720575940622899453	NA	hDeltaK	right	FB
720575940628358931	DN1pB	right	7	720575940627264062	NA	ExR3	right	19	720575940623084471	NA	PFGs	left	PFGs
720575940628358931	DN1pB	right	7	720575940627264062	NA	ExR3	right	12	720575940623154407	NA	hDeltaK	left	FB
720575940628358931	DN1pB	right	7	720575940627264062	NA	ExR3	right	15	720575940623201789	NA	ER3d	left	EB
720575940628358931	DN1pB	right	7	720575940627264062	NA	ExR3	right	15	720575940623392949	NA	PFGs	left	PFGs
720575940628358931	DN1pB	right	7	720575940627264062	NA	ExR3	right	12	720575940623801125	NA	hDeltaK	left	FB
720575940628358931	DN1pB	right	7	720575940627264062	NA	ExR3	right	5	720575940623852873	NA	EPG	left	EPG
720575940628358931	DN1pB	right	7	720575940627264062	NA	ExR3	right	20	720575940623973837	NA	EL	right	EB
720575940628358931	DN1pB	right	7	720575940627264062	NA	ExR3	right	26	720575940624222014	NA	hDeltaK	left	FB
720575940628358931	DN1pB	right	7	720575940627264062	NA	ExR3	right	10	720575940624290232	CB.FB6E4	NA	right	others
720575940628358931	DN1pB	right	7	720575940627264062	NA	ExR3	right	27	720575940624356234	NA	ER3d	left	EB
720575940628358931	DN1pB	right	7	720575940627264062	NA	ExR3	right	48	720575940624783287	NA	ER3d	right	EB
720575940628358931	DN1pB	right	7	720575940627264062	NA	ExR3	right	5	720575940625142936	CB.FB2K0	FB2B	right	FB
720575940628358931	DN1pB	right	7	720575940627264062	NA	ExR3	right	28	720575940625218685	NA	ER3d	right	EB
720575940628358931	DN1pB	right	7	720575940627264062	NA	ExR3	right	9	720575940625233445	NA	ER3d	left	EB
720575940628358931	DN1pB	right	7	720575940627264062	NA	ExR3	right	40	720575940625506027	NA	ER3d	right	EB
720575940628358931	DN1pB	right	7	720575940627264062	NA	ExR3	right	9	720575940625698279	CB.FB6E4	NA	right	others
720575940628358931	DN1pB	right	7	720575940627264062	NA	ExR3	right	15	720575940625721331	NA	hDeltaK	right	FB
720575940628358931	DN1pB	right	7	720575940627264062	NA	ExR3	right	31	720575940625902823	NA	PFGs	right	PFGs
720575940628358931	DN1pB	right	7	720575940627264062	NA	ExR3	right	32	720575940625968115	NA	EL	left	EB
720575940628358931	DN1pB	right	7	720575940627264062	NA	ExR3	right	31	720575940626010554	NA	EL	left	EB
720575940628358931	DN1pB	right	7	720575940627264062	NA	ExR3	right	9	720575940626371898	NA	hDeltaK	left	FB
720575940628358931	DN1pB	right	7	720575940627264062	NA	ExR3	right	27	720575940626530456	NA	EL	left	EB
720575940628358931	DN1pB	right	7	720575940627264062	NA	ExR3	right	20	720575940626806026	NA	EL	right	EB
720575940628358931	DN1pB	right	7	720575940627264062	NA	ExR3	right	26	720575940626827024	NA	ER3d	right	EB
720575940628358931	DN1pB	right	7	720575940627264062	NA	ExR3	right	30	720575940627033875	NA	PFGs	left	PFGs
720575940628358931	DN1pB	right	7	720575940627264062	NA	ExR3	right	51	720575940627161700	NA	ER3d	right	EB
720575940628358931	DN1pB	right	7	720575940627264062	NA	ExR3	right	27	720575940627299227	NA	ER3d	right	EB
720575940628358931	DN1pB	right	7	720575940627264062	NA	ExR3	right	18	720575940627299483	NA	ER3d	right	EB
720575940628358931	DN1pB	right	7	720575940627264062	NA	ExR3	right	22	720575940627701609	NA	ER3d	left	EB
720575940628358931	DN1pB	right	7	720575940627264062	NA	ExR3	right	15	720575940627958046	NA	ER3d	right	EB
720575940628358931	DN1pB	right	7	720575940627264062	NA	ExR3	right	5	720575940628219479	NA	hDeltaC	right	FB
720575940628358931	DN1pB	right	7	720575940627264062	NA	ExR3	right	27	720575940628317715	NA	ER3d	left	EB
720575940628358931	DN1pB	right	7	720575940627264062	NA	ExR3	right	21	720575940628527247	CB.FB6E4	NA	left	others
720575940628358931	DN1pB	right	7	720575940627264062	NA	ExR3	right	50	720575940628576250	NA	PFGs	right	PFGs
720575940628358931	DN1pB	right	7	720575940627264062	NA	ExR3	right	5	720575940628940994	CB.FB5D3	FB5C,FB5F,FB5G,FB5P,FB5Q	right	FB
720575940628358931	DN1pB	right	7	720575940627264062	NA	ExR3	right	15	720575940629244166	NA	ER3d	right	EB
720575940628358931	DN1pB	right	7	720575940627264062	NA	ExR3	right	17	720575940629459441	NA	EL	left	EB
720575940628358931	DN1pB	right	7	720575940627264062	NA	ExR3	right	23	720575940629711376	NA	ER3d	right	EB
720575940628358931	DN1pB	right	7	720575940627264062	NA	ExR3	right	28	720575940629840207	NA	ER3d	left	EB
720575940628358931	DN1pB	right	7	720575940627264062	NA	ExR3	right	22	720575940629902206	NA	EL	right	EB
720575940628358931	DN1pB	right	7	720575940627264062	NA	ExR3	right	40	720575940630021115	NA	NA	left	others
720575940628358931	DN1pB	right	7	720575940627264062	NA	ExR3	right	37	720575940630199759	NA	NA	left	others
720575940628358931	DN1pB	right	7	720575940627264062	NA	ExR3	right	11	720575940630335596	NA	hDeltaK	left	FB
720575940628358931	DN1pB	right	7	720575940627264062	NA	ExR3	right	42	720575940630755276	NA	ER3d	right	EB
720575940628358931	DN1pB	right	7	720575940627264062	NA	ExR3	right	5	720575940631093303	NA	ER4m	right	EB
720575940628358931	DN1pB	right	7	720575940627264062	NA	ExR3	right	21	720575940631483167	NA	hDeltaK	right	FB
720575940628358931	DN1pB	right	7	720575940627264062	NA	ExR3	right	17	720575940631620689	NA	hDeltaK	left	FB
720575940628358931	DN1pB	right	7	720575940627264062	NA	ExR3	right	10	720575940631725087	NA	hDeltaK	right	FB
720575940628358931	DN1pB	right	7	720575940627264062	NA	ExR3	right	32	720575940631848791	NA	EL	right	EB
720575940628358931	DN1pB	right	7	720575940627264062	NA	ExR3	right	20	720575940632718944	NA	hDeltaK	right	FB
720575940628358931	DN1pB	right	7	720575940627264062	NA	ExR3	right	8	720575940632732985	CB.FB6E4	NA	left	others
720575940628358931	DN1pB	right	7	720575940627264062	NA	ExR3	right	6	720575940632742099	NA	ExR5	right	EB
720575940628358931	DN1pB	right	7	720575940627264062	NA	ExR3	right	26	720575940632994399	NA	ER3d	left	EB
720575940628358931	DN1pB	right	7	720575940627264062	NA	ExR3	right	20	720575940633006176	NA	ER3d	left	EB
720575940628358931	DN1pB	right	7	720575940627264062	NA	ExR3	right	28	720575940633173412	CB.FB6F0	FB6M	right	FB
720575940628358931	DN1pB	right	7	720575940627264062	NA	ExR3	right	39	720575940633173668	CB.FB6F0	FB6M	right	FB
720575940628358931	DN1pB	right	7	720575940627264062	NA	ExR3	right	18	720575940633412971	NA	hDeltaK	right	FB
720575940628358931	DN1pB	right	7	720575940627264062	NA	ExR3	right	6	720575940633620132	NA	ExR5	left	EB
720575940628358931	DN1pB	right	7	720575940627264062	NA	ExR3	right	13	720575940633631789	NA	ER3d	right	EB
720575940628358931	DN1pB	right	7	720575940627264062	NA	ExR3	right	13	720575940633744747	NA	hDeltaK	right	FB
720575940628358931	DN1pB	right	7	720575940627264062	NA	ExR3	right	10	720575940633797677	NA	PFGs	right	PFGs
720575940628358931	DN1pB	right	7	720575940627264062	NA	ExR3	right	15	720575940634046399	NA	hDeltaK	right	FB
720575940628358931	DN1pB	right	7	720575940627264062	NA	ExR3	right	10	720575940635978926	NA	EL	right	EB
720575940628358931	DN1pB	right	7	720575940627264062	NA	ExR3	right	29	720575940636413176	NA	ER3d	left	EB
720575940628358931	DN1pB	right	7	720575940627264062	NA	ExR3	right	13	720575940636914287	NA	hDeltaK	right	FB
720575940628358931	DN1pB	right	7	720575940627264062	NA	ExR3	right	18	720575940636969182	NA	hDeltaK	left	FB
720575940628358931	DN1pB	right	7	720575940627264062	NA	ExR3	right	5	720575940637260622	CB.FB5C0	FB6R	left	FB
720575940628358931	DN1pB	right	7	720575940627264062	NA	ExR3	right	5	720575940638850512	NA	EPG	left	EPG
720575940628358931	DN1pB	right	7	720575940627264062	NA	ExR3	right	7	720575940638888819	CB.FB7C0	FB7F,FB8F	right	FB
720575940628358931	DN1pB	right	7	720575940627264062	NA	ExR3	right	5	720575940639214655	NA	ER3a	left	EB
720575940628358931	DN1pB	right	7	720575940627264062	NA	ExR3	right	20	720575940639278399	NA	ExR1	left	EB
720575940628358931	DN1pB	right	7	720575940627264062	NA	ExR3	right	7	720575940640424589	NA	ER3p	right	EB
720575940628358931	DN1pB	right	7	720575940627264062	NA	ExR3	right	9	720575940640486973	CB.FB6E4	NA	left	others
720575940628358931	DN1pB	right	7	720575940627264062	NA	ExR3	right	24	720575940640749939	NA	ExR1	right	EB
720575940628358931	DN1pB	right	7	720575940627264062	NA	ExR3	right	38	720575940641173376	NA	PFGs	right	PFGs
720575940628358931	DN1pB	right	7	720575940627264062	NA	ExR3	right	27	720575940641215104	NA	hDeltaK	right	FB
720575940628358931	DN1pB	right	7	720575940627264062	NA	ExR3	right	11	720575940641239181	NA	hDeltaK	left	FB
720575940628358931	DN1pB	right	7	720575940627264062	NA	ExR3	right	14	720575940641567885	NA	hDeltaK	left	FB
720575940628358931	DN1pB	right	7	720575940627264062	NA	ExR3	right	8	720575940641591248	NA	hDeltaK	left	FB
720575940628358931	DN1pB	right	7	720575940627264062	NA	ExR3	right	19	720575940641997531	NA	EL	left	EB
720575940628358931	DN1pB	right	7	720575940627264062	NA	ExR3	right	35	720575940644765463	NA	EL	right	EB
720575940628358931	DN1pB	right	7	720575940627264062	NA	ExR3	right	18	720575940645179592	NA	ER3d	right	EB
720575940628358931	DN1pB	right	7	720575940627264062	NA	ExR3	right	5	720575940650785401	NA	ExR7	left	EB
720575940628358931	DN1pB	right	7	720575940627264062	NA	ExR3	right	16	720575940653346550	NA	PFGs	left	PFGs
720575940628358931	DN1pB	right	7	720575940627264062	NA	ExR3	right	26	720575940653347830	NA	PFGs	left	PFGs
720575940628358931	DN1pB	right	5	720575940627667530	CB0684	hb-451722668	right	8	720575940630007237	CB.FB8E0	FB8A,FB8H	right	FB
720575940628358931	DN1pB	right	5	720575940627667530	CB0684	hb-451722668	right	15	720575940635640974	CB.FB8E0	FB8A,FB8H	right	FB
720575940628358931	DN1pB	right	13	720575940631993555	TuBu01a	TuBu01	right	13	720575940615101747	NA	ExR1	right	EB
720575940628358931	DN1pB	right	13	720575940631993555	TuBu01a	TuBu01	right	301	720575940635759002	NA	ER4m	right	EB
720575940628358931	DN1pB	right	13	720575940631993555	TuBu01a	TuBu01	right	28	720575940639278399	NA	ExR1	left	EB
720575940628358931	DN1pB	right	13	720575940631993555	TuBu01a	TuBu01	right	30	720575940640749939	NA	ExR1	right	EB
720575940628358931	DN1pB	right	28	720575940638048419	TuBu01b	TuBu01	right	35	720575940615101747	NA	ExR1	right	EB
720575940628358931	DN1pB	right	28	720575940638048419	TuBu01b	TuBu01	right	5	720575940615865238	NA	ER4m	right	EB
720575940628358931	DN1pB	right	28	720575940638048419	TuBu01b	TuBu01	right	11	720575940625829192	NA	ER5	right	EB
720575940628358931	DN1pB	right	28	720575940638048419	TuBu01b	TuBu01	right	339	720575940631093303	NA	ER4m	right	EB
720575940628358931	DN1pB	right	28	720575940638048419	TuBu01b	TuBu01	right	11	720575940638169456	NA	ER5	right	EB
720575940628358931	DN1pB	right	28	720575940638048419	TuBu01b	TuBu01	right	43	720575940639278399	NA	ExR1	left	EB
720575940628358931	DN1pB	right	28	720575940638048419	TuBu01b	TuBu01	right	31	720575940640749939	NA	ExR1	right	EB
720575940628358931	DN1pB	right	22	720575940640234203	TuBu01b	TuBu01	right	24	720575940615101747	NA	ExR1	right	EB
720575940628358931	DN1pB	right	22	720575940640234203	TuBu01b	TuBu01	right	258	720575940615865238	NA	ER4m	right	EB
720575940628358931	DN1pB	right	22	720575940640234203	TuBu01b	TuBu01	right	9	720575940620169851	NA	ER5	right	EB
720575940628358931	DN1pB	right	22	720575940640234203	TuBu01b	TuBu01	right	13	720575940639278399	NA	ExR1	left	EB
720575940628358931	DN1pB	right	22	720575940640234203	TuBu01b	TuBu01	right	26	720575940640749939	NA	ExR1	right	EB
720575940628527095	s-LNv	right	7	720575940613967426	CB2970	NA	right	14	720575940626612254	CB.FB7E2	FB7B	right	FB
720575940628527095	s-LNv	right	7	720575940613967426	CB2970	NA	right	5	720575940628073235	NA	SA1	right	others
720575940628692040	DN1pA	left	6	720575940614630962	LNdb	LNd	left	6	720575940617077533	CB.FB8B1	FB8C	right	FB
720575940628692040	DN1pA	left	5	720575940654676385	LNdb	LNd	right	7	720575940617077533	CB.FB8B1	FB8C	right	FB
720575940628692040	DN1pA	left	5	720575940654676385	LNdb	LNd	right	5	720575940633676479	CB.FB8B1	FB8C	left	FB
720575940628692040	DN1pA	left	5	720575940654676385	LNdb	LNd	right	5	720575940640008400	CB.FB8B1	FB8C	left	FB
720575940628816384	s-CPDN3C	right	5	720575940630612536	CB3572	NA	left	5	720575940631839827	CB.FB6E3	NA	left	others
720575940628816384	s-CPDN3C	right	5	720575940630612536	CB3572	NA	left	22	720575940640486973	CB.FB6E4	NA	left	others
720575940628816384	s-CPDN3C	right	9	720575940646160948	DNpe048	SMP367	left	5	720575940626140420	CB.FB6E0	FB6F	right	FB
720575940628911946	s-CPDN3E	left	7	720575940640456923	NA	SMP234	left	10	720575940613982514	CB.FB6E0	FB6F	left	FB
720575940629066087	LPN	right	8	720575940613681066	NA	SMP061,SMP062	right	7	720575940630840493	CB.FB6E2	FB6H	right	FB
720575940629066087	LPN	right	11	720575940613944994	NA	SMP383	right	5	720575940628995778	NA	FB5J,FB5K,FB5L,FB5M,FB5N,FB5W	right	FB
720575940629066087	LPN	right	16	720575940621339156	NA	SMP085	right	6	720575940643323592	CB.FB6D2	NA	right	others
720575940629066087	LPN	right	6	720575940623535851	NA	SMP234	right	5	720575940613132178	CB.FB7E0	FB7L	right	FB
720575940629066087	LPN	right	6	720575940623535851	NA	SMP234	right	11	720575940626140420	CB.FB6E0	FB6F	right	FB
720575940629066087	LPN	right	8	720575940625365512	CB0710	NA	right	5	720575940612012566	CB.FB8D0	FB8I	left	FB
720575940629066087	LPN	right	8	720575940625365512	CB0710	NA	right	5	720575940621616518	CB.FB8D0	FB8I	right	FB
720575940629066087	LPN	right	8	720575940625365512	CB0710	NA	right	12	720575940630840493	CB.FB6E2	FB6H	right	FB
720575940629066087	LPN	right	25	720575940634356831	NA	SMP189	right	11	720575940622841037	CB.FB5D2	FB5C,FB5F,FB5G,FB5P,FB5Q	right	FB
720575940629066087	LPN	right	25	720575940634356831	NA	SMP189	right	6	720575940629342479	CB.FB5D3	FB5C,FB5F,FB5G,FB5P,FB5Q	right	FB
720575940629066087	LPN	right	25	720575940634356831	NA	SMP189	right	16	720575940643921444	CB.FB5D3	FB5C,FB5F,FB5G,FB5P,FB5Q	right	FB
720575940629066087	LPN	right	12	720575940654676385	LNdb	LNd	right	7	720575940617077533	CB.FB8B1	FB8C	right	FB
720575940629066087	LPN	right	12	720575940654676385	LNdb	LNd	right	5	720575940633676479	CB.FB8B1	FB8C	left	FB
720575940629066087	LPN	right	12	720575940654676385	LNdb	LNd	right	5	720575940640008400	CB.FB8B1	FB8C	left	FB
720575940629218811	DN2	right	9	720575940649828473	NA	SMP505	left	7	720575940612012566	CB.FB8D0	FB8I	left	FB
720575940629218811	DN2	right	9	720575940649828473	NA	SMP505	left	15	720575940613052200	CB.FB6E2	FB6H	left	FB
720575940629218811	DN2	right	9	720575940649828473	NA	SMP505	left	5	720575940621616518	CB.FB8D0	FB8I	right	FB
720575940629218811	DN2	right	9	720575940649828473	NA	SMP505	left	11	720575940623450382	CB.FB8E0	FB8A,FB8H	right	FB
720575940629218811	DN2	right	9	720575940649828473	NA	SMP505	left	5	720575940624449428	CB.FB8D0	FB8I	left	FB
720575940629218811	DN2	right	9	720575940649828473	NA	SMP505	left	34	720575940626612254	CB.FB7E2	FB7B	right	FB
720575940629218811	DN2	right	9	720575940649828473	NA	SMP505	left	7	720575940627777527	CB.FB8E1	FB8A,FB8H	left	FB
720575940629218811	DN2	right	9	720575940649828473	NA	SMP505	left	12	720575940630007237	CB.FB8E0	FB8A,FB8H	right	FB
720575940629218811	DN2	right	9	720575940649828473	NA	SMP505	left	9	720575940630840493	CB.FB6E2	FB6H	right	FB
720575940629218811	DN2	right	9	720575940649828473	NA	SMP505	left	6	720575940630900983	CB.FB8D1	FB8G	left	FB
720575940629218811	DN2	right	9	720575940649828473	NA	SMP505	left	7	720575940633936279	CB.FB8E1	FB8A,FB8H	left	FB
720575940629218811	DN2	right	9	720575940649828473	NA	SMP505	left	28	720575940642476448	CB.FB7E2	FB7B	left	FB
720575940629399370	APDN3	right	5	720575940623535851	NA	SMP234	right	5	720575940613132178	CB.FB7E0	FB7L	right	FB
720575940629399370	APDN3	right	5	720575940623535851	NA	SMP234	right	11	720575940626140420	CB.FB6E0	FB6F	right	FB
720575940629399370	APDN3	right	17	720575940628248326	NA	SMP202	right	18	720575940626140420	CB.FB6E0	FB6F	right	FB
720575940629548764	s-CPDN3C	left	6	720575940620287067	NA	SMP539	left	7	720575940642476448	CB.FB7E2	FB7B	left	FB
720575940630093100	s-CPDN3C	left	5	720575940622268993	NA	SLP068	left	14	720575940642476448	CB.FB7E2	FB7B	left	FB
720575940630152076	s-CPDN3D	left	7	720575940626091722	NA	SLP389	left	15	720575940640486973	CB.FB6E4	NA	left	others
720575940630152076	s-CPDN3D	left	8	720575940646160948	DNpe048	SMP367	left	5	720575940626140420	CB.FB6E0	FB6F	right	FB
720575940630426967	s-CPDN3D	left	5	720575940623609067	NA	SMP577	left	6	720575940605480806	CB.FB5D0	FB6W	left	FB
720575940630426967	s-CPDN3D	left	5	720575940623609067	NA	SMP577	left	10	720575940622841037	CB.FB5D2	FB5C,FB5F,FB5G,FB5P,FB5Q	right	FB
720575940630426967	s-CPDN3D	left	5	720575940623609067	NA	SMP577	left	5	720575940625439690	CB.FB5D8	FB5Z	left	FB
720575940630426967	s-CPDN3D	left	5	720575940623609067	NA	SMP577	left	6	720575940631119827	CB.FB5D2	FB5C,FB5F,FB5G,FB5P,FB5Q	left	FB
720575940630426967	s-CPDN3D	left	5	720575940623609067	NA	SMP577	left	8	720575940638027497	CB.FB3,4A0	FB4N	left	FB
720575940630426967	s-CPDN3D	left	5	720575940623609067	NA	SMP577	left	6	720575940639410291	CB.FB3,4A0	FB4N	right	FB
720575940630426967	s-CPDN3D	left	5	720575940623609067	NA	SMP577	left	5	720575940659184257	CB.FB5D1	FB5Z	right	FB
720575940630560761	s-CPDN3D	right	5	720575940623535851	NA	SMP234	right	5	720575940613132178	CB.FB7E0	FB7L	right	FB
720575940630560761	s-CPDN3D	right	5	720575940623535851	NA	SMP234	right	11	720575940626140420	CB.FB6E0	FB6F	right	FB
720575940630642380	s-CPDN3A	left	9	720575940628722284	NA	SMP169	left	14	720575940633676479	CB.FB8B1	FB8C	left	FB
720575940630642380	s-CPDN3A	left	9	720575940628722284	NA	SMP169	left	20	720575940640008400	CB.FB8B1	FB8C	left	FB
720575940630642380	s-CPDN3A	left	5	720575940646160948	DNpe048	SMP367	left	5	720575940626140420	CB.FB6E0	FB6F	right	FB
720575940631118095	s-CPDN3E	left	9	720575940625616670	CB1406	NA	left	5	720575940642476448	CB.FB7E2	FB7B	left	FB
720575940631242799	DN1pD	right	5	720575940604764862	CB3312	NA	left	6	720575940625667721	CB.FB6E1	FB6Z	right	FB
720575940631242799	DN1pD	right	10	720575940621591815	CB3536	NA	right	10	720575940626612254	CB.FB7E2	FB7B	right	FB
720575940631242799	DN1pD	right	10	720575940621591815	CB3536	NA	right	5	720575940630840493	CB.FB6E2	FB6H	right	FB
720575940631242799	DN1pD	right	18	720575940627586560	CB3536	NA	right	8	720575940626612254	CB.FB7E2	FB7B	right	FB
720575940631242799	DN1pD	right	18	720575940627586560	CB3536	NA	right	7	720575940630840493	CB.FB6E2	FB6H	right	FB
720575940631242799	DN1pD	right	18	720575940627586560	CB3536	NA	right	6	720575940640589683	CB.FB8B1	FB8C	right	FB
720575940631242799	DN1pD	right	6	720575940628358419	CB0943	NA	right	7	720575940638305853	CB.FB8E1	FB8A,FB8H	right	FB
720575940631242799	DN1pD	right	11	720575940631570636	CB3312	NA	right	5	720575940617047297	CB.FB6E1	FB6Z	left	FB
720575940631242799	DN1pD	right	11	720575940631570636	CB3312	NA	right	11	720575940625667721	CB.FB6E1	FB6Z	right	FB
720575940631242799	DN1pD	right	13	720575940636927374	CB2539	NA	right	5	720575940617077533	CB.FB8B1	FB8C	right	FB
720575940631242799	DN1pD	right	13	720575940636927374	CB2539	NA	right	6	720575940626140420	CB.FB6E0	FB6F	right	FB
720575940631242799	DN1pD	right	13	720575940636927374	CB2539	NA	right	6	720575940630840493	CB.FB6E2	FB6H	right	FB
720575940631322472	s-CPDN3A	right	8	720575940606979081	NA	SMP161	right	13	720575940626140420	CB.FB6E0	FB6F	right	FB
720575940631322472	s-CPDN3A	right	5	720575940611812050	CB0272	NA	right	34	720575940612734066	CB.FBTF0	FB1H	right	FB
720575940631322472	s-CPDN3A	right	6	720575940619134789	NA	SMP177	right	16	720575940612734066	CB.FBTF0	FB1H	right	FB
720575940631322472	s-CPDN3A	right	6	720575940619134789	NA	SMP177	right	9	720575940619067374	CB.FB2K1	FB2B	right	FB
720575940631322472	s-CPDN3A	right	6	720575940619134789	NA	SMP177	right	9	720575940628050950	CB.FBTF0	FB1H	left	FB
720575940631322472	s-CPDN3A	right	6	720575940619134789	NA	SMP177	right	6	720575940636938212	CB.FB2K1	FB2B	left	FB
720575940631322472	s-CPDN3A	right	5	720575940626385182	CB3112	NA	right	48	720575940625698279	CB.FB6E4	NA	right	others
720575940631322472	s-CPDN3A	right	5	720575940626385182	CB3112	NA	right	19	720575940636381673	CB.FB7E1	NA	right	others
720575940631322472	s-CPDN3A	right	6	720575940631511436	NA	SMP577	right	5	720575940615833055	CB.FB3,4I5	FB4C	left	FB
720575940631322472	s-CPDN3A	right	6	720575940631511436	NA	SMP577	right	12	720575940623855117	CB.FB5D0	FB5C,FB5F,FB5G,FB5P,FB5Q	right	FB
720575940631322472	s-CPDN3A	right	6	720575940631511436	NA	SMP577	right	6	720575940625439690	CB.FB5D8	FB5Z	left	FB
720575940631322472	s-CPDN3A	right	6	720575940631511436	NA	SMP577	right	5	720575940628967168	CB.FB5D1	FB5Z	right	FB
720575940631322472	s-CPDN3A	right	6	720575940631511436	NA	SMP577	right	8	720575940629112060	CB.FB5D2	FB5C,FB5F,FB5G,FB5P,FB5Q	left	FB
720575940631322472	s-CPDN3A	right	6	720575940631511436	NA	SMP577	right	9	720575940629615417	CB.FB5D8	FB5C,FB5F,FB5G,FB5P,FB5Q	left	FB
720575940631322472	s-CPDN3A	right	6	720575940631511436	NA	SMP577	right	6	720575940638027497	CB.FB3,4A0	FB4N	left	FB
720575940631322472	s-CPDN3A	right	6	720575940631511436	NA	SMP577	right	10	720575940639410291	CB.FB3,4A0	FB4N	right	FB
720575940631322472	s-CPDN3A	right	6	720575940631511436	NA	SMP577	right	5	720575940639924176	CB.FB6D0	NA	left	others
720575940631372764	s-CPDN3D	left	16	720575940646160948	DNpe048	SMP367	left	5	720575940626140420	CB.FB6E0	FB6F	right	FB
720575940631583519	DN1pD	left	5	720575940604764862	CB3312	NA	left	6	720575940625667721	CB.FB6E1	FB6Z	right	FB
720575940631583519	DN1pD	left	5	720575940630239596	CB2894	NA	left	10	720575940613052200	CB.FB6E2	FB6H	left	FB
720575940631583519	DN1pD	left	5	720575940630239596	CB2894	NA	left	7	720575940623217132	CB.FB8E0	FB8A,FB8H	left	FB
720575940631583519	DN1pD	left	5	720575940630239596	CB2894	NA	left	14	720575940642476448	CB.FB7E2	FB7B	left	FB
720575940631583519	DN1pD	left	13	720575940631511948	CB3536	NA	left	5	720575940613052200	CB.FB6E2	FB6H	left	FB
720575940631583519	DN1pD	left	13	720575940631511948	CB3536	NA	left	16	720575940642476448	CB.FB7E2	FB7B	left	FB
720575940631583519	DN1pD	left	5	720575940635196334	NA	NA	left	5	720575940613052200	CB.FB6E2	FB6H	left	FB
720575940631605079	s-CPDN3A	left	5	720575940622213545	NA	SMP161	left	7	720575940613982514	CB.FB6E0	FB6F	left	FB
720575940631605079	s-CPDN3A	left	5	720575940622213545	NA	SMP161	left	12	720575940626140420	CB.FB6E0	FB6F	right	FB
720575940631863085	DN1pE	right	6	720575940616950161	CB0710	NA	right	7	720575940613132178	CB.FB7E0	FB7L	right	FB
720575940631863085	DN1pE	right	6	720575940616950161	CB0710	NA	right	5	720575940630840493	CB.FB6E2	FB6H	right	FB
720575940631863085	DN1pE	right	11	720575940617216669	NA	SMP407	right	38	720575940608278620	CB.FB6E4	NA	right	others
720575940631863085	DN1pE	right	11	720575940617216669	NA	SMP407	right	91	720575940624290232	CB.FB6E4	NA	right	others
720575940631863085	DN1pE	right	11	720575940617216669	NA	SMP407	right	7	720575940632830056	CB.FB6E3	NA	right	others
720575940631863085	DN1pE	right	11	720575940617216669	NA	SMP407	right	5	720575940645464099	CB.FB6E3	NA	right	others
720575940631863085	DN1pE	right	11	720575940617216669	NA	SMP407	right	6	720575940650510070	CB.FB6E4	NA	right	others
720575940631863085	DN1pE	right	6	720575940617417792	CB0946	NA	right	5	720575940640589683	CB.FB8B1	FB8C	right	FB
720575940631863085	DN1pE	right	7	720575940618220702	SMP404b	SMP404	right	6	720575940624290232	CB.FB6E4	NA	right	others
720575940631863085	DN1pE	right	7	720575940618220702	SMP404b	SMP404	right	5	720575940625698279	CB.FB6E4	NA	right	others
720575940631863085	DN1pE	right	81	720575940623535851	NA	SMP234	right	5	720575940613132178	CB.FB7E0	FB7L	right	FB
720575940631863085	DN1pE	right	81	720575940623535851	NA	SMP234	right	11	720575940626140420	CB.FB6E0	FB6F	right	FB
720575940631863085	DN1pE	right	8	720575940625365512	CB0710	NA	right	5	720575940612012566	CB.FB8D0	FB8I	left	FB
720575940631863085	DN1pE	right	8	720575940625365512	CB0710	NA	right	5	720575940621616518	CB.FB8D0	FB8I	right	FB
720575940631863085	DN1pE	right	8	720575940625365512	CB0710	NA	right	12	720575940630840493	CB.FB6E2	FB6H	right	FB
720575940631863085	DN1pE	right	5	720575940626259458	CB1226	NA	right	5	720575940623649097	CB.FB5E0	FB5I	right	FB
720575940631863085	DN1pE	right	5	720575940626259458	CB1226	NA	right	7	720575940628165019	CB.FB7E1	NA	left	others
720575940631863085	DN1pE	right	5	720575940626259458	CB1226	NA	right	5	720575940640486973	CB.FB6E4	NA	left	others
720575940631863085	DN1pE	right	5	720575940626259458	CB1226	NA	right	6	720575940650510070	CB.FB6E4	NA	right	others
720575940631863085	DN1pE	right	10	720575940638097717	SMP404a	SMP404	right	16	720575940608278620	CB.FB6E4	NA	right	others
720575940631863085	DN1pE	right	10	720575940638097717	SMP404a	SMP404	right	14	720575940624290232	CB.FB6E4	NA	right	others
720575940631863085	DN1pE	right	10	720575940638097717	SMP404a	SMP404	right	6	720575940625698279	CB.FB6E4	NA	right	others
720575940631863085	DN1pE	right	10	720575940638097717	SMP404a	SMP404	right	8	720575940650510070	CB.FB6E4	NA	right	others
720575940631863085	DN1pE	right	5	720575940642653147	CB1226	NA	right	5	720575940617047297	CB.FB6E1	FB6Z	left	FB
720575940631863085	DN1pE	right	5	720575940642653147	CB1226	NA	right	5	720575940625667721	CB.FB6E1	FB6Z	right	FB
720575940631863085	DN1pE	right	5	720575940642653147	CB1226	NA	right	5	720575940630980409	CB.FB7E1	NA	right	others
720575940631863085	DN1pE	right	5	720575940642653147	CB1226	NA	right	10	720575940640486973	CB.FB6E4	NA	left	others
720575940631863085	DN1pE	right	5	720575940642653147	CB1226	NA	right	19	720575940650510070	CB.FB6E4	NA	right	others
720575940631973089	s-LNv	left	6	720575940642941344	CB2970	NA	left	12	720575940642476448	CB.FB7E2	FB7B	left	FB
720575940631989473	LNd_CRYp	left	20	720575940612712354	SMP314b	SMP314	right	9	720575940625649214	CB.FB2G0	FB1G	right	FB
720575940631989473	LNd_CRYp	left	7	720575940612894578	NA	LHPV6m1	left	13	720575940613982514	CB.FB6E0	FB6F	left	FB
720575940631989473	LNd_CRYp	left	7	720575940612894578	NA	LHPV6m1	left	5	720575940642476448	CB.FB7E2	FB7B	left	FB
720575940631989473	LNd_CRYp	left	8	720575940613681066	NA	SMP061,SMP062	right	7	720575940630840493	CB.FB6E2	FB6H	right	FB
720575940631989473	LNd_CRYp	left	8	720575940616950161	CB0710	NA	right	7	720575940613132178	CB.FB7E0	FB7L	right	FB
720575940631989473	LNd_CRYp	left	8	720575940616950161	CB0710	NA	right	5	720575940630840493	CB.FB6E2	FB6H	right	FB
720575940631989473	LNd_CRYp	left	10	720575940617425593	SLPpm3_P02	SLP442	right	5	720575940630057258	CB.FB2E1	NA	right	others
720575940631989473	LNd_CRYp	left	5	720575940625315258	SMP320a	SMP320	right	5	720575940624437735	CB.FB7D0	NA	right	others
720575940631989473	LNd_CRYp	left	9	720575940625365512	CB0710	NA	right	5	720575940612012566	CB.FB8D0	FB8I	left	FB
720575940631989473	LNd_CRYp	left	9	720575940625365512	CB0710	NA	right	5	720575940621616518	CB.FB8D0	FB8I	right	FB
720575940631989473	LNd_CRYp	left	9	720575940625365512	CB0710	NA	right	12	720575940630840493	CB.FB6E2	FB6H	right	FB
720575940631989473	LNd_CRYp	left	6	720575940625741287	NA	oviIN	right	7	720575940604064958	NA	FC2C	left	FB
720575940631989473	LNd_CRYp	left	6	720575940625741287	NA	oviIN	right	5	720575940604451505	CB.FB5F0	FB5H	right	FB
720575940631989473	LNd_CRYp	left	6	720575940625741287	NA	oviIN	right	12	720575940609777476	CB.FB5D6	FB5X	right	FB
720575940631989473	LNd_CRYp	left	6	720575940625741287	NA	oviIN	right	20	720575940613200559	CB.FB5D8	FB5C,FB5F,FB5G,FB5P,FB5Q	right	FB
720575940631989473	LNd_CRYp	left	6	720575940625741287	NA	oviIN	right	18	720575940616199892	CB.FB5D7	FB5C,FB5F,FB5G,FB5P,FB5Q	right	FB
720575940631989473	LNd_CRYp	left	6	720575940625741287	NA	oviIN	right	7	720575940618295376	CB.FB3,4D3	FB4P,FB4Q,FB4R	right	FB
720575940631989473	LNd_CRYp	left	6	720575940625741287	NA	oviIN	right	6	720575940621025037	NA	FC2C	right	FB
720575940631989473	LNd_CRYp	left	6	720575940625741287	NA	oviIN	right	6	720575940621613508	CB.FB5D5	FB5C,FB5F,FB5G,FB5P,FB5Q	right	FB
720575940631989473	LNd_CRYp	left	6	720575940625741287	NA	oviIN	right	15	720575940621616518	CB.FB8D0	FB8I	right	FB
720575940631989473	LNd_CRYp	left	6	720575940625741287	NA	oviIN	right	9	720575940621811182	CB.FB3,4D3	FB4P,FB4Q,FB4R	right	FB
720575940631989473	LNd_CRYp	left	6	720575940625741287	NA	oviIN	right	12	720575940622841037	CB.FB5D2	FB5C,FB5F,FB5G,FB5P,FB5Q	right	FB
720575940631989473	LNd_CRYp	left	6	720575940625741287	NA	oviIN	right	6	720575940622941447	CB.FB5D3	FB5C,FB5F,FB5G,FB5P,FB5Q	right	FB
720575940631989473	LNd_CRYp	left	6	720575940625741287	NA	oviIN	right	15	720575940624323592	CB.FB6D0	FB5Z	right	FB
720575940631989473	LNd_CRYp	left	6	720575940625741287	NA	oviIN	right	5	720575940624383892	CB.FB3,4D2	FB4P_a	right	FB
720575940631989473	LNd_CRYp	left	6	720575940625741287	NA	oviIN	right	8	720575940625439690	CB.FB5D8	FB5Z	left	FB
720575940631989473	LNd_CRYp	left	6	720575940625741287	NA	oviIN	right	7	720575940625796133	CB.FB5D9	FB5O	right	FB
720575940631989473	LNd_CRYp	left	6	720575940625741287	NA	oviIN	right	5	720575940626533714	NA	FC2C	left	FB
720575940631989473	LNd_CRYp	left	6	720575940625741287	NA	oviIN	right	12	720575940627038792	CB.FB3,4D3	FB4P,FB4Q,FB4R	right	FB
720575940631989473	LNd_CRYp	left	6	720575940625741287	NA	oviIN	right	32	720575940627109116	CB.FB5D2	FB5C,FB5F,FB5G,FB5P,FB5Q	right	FB
720575940631989473	LNd_CRYp	left	6	720575940625741287	NA	oviIN	right	5	720575940627126787	NA	FC2C	left	FB
720575940631989473	LNd_CRYp	left	6	720575940625741287	NA	oviIN	right	23	720575940627264062	NA	ExR3	right	EB
720575940631989473	LNd_CRYp	left	6	720575940625741287	NA	oviIN	right	13	720575940627425276	CB.FB5D7	FB5C,FB5F,FB5G,FB5P,FB5Q	right	FB
720575940631989473	LNd_CRYp	left	6	720575940625741287	NA	oviIN	right	16	720575940627557909	CB.FB5D6	FB5X	left	FB
720575940631989473	LNd_CRYp	left	6	720575940625741287	NA	oviIN	right	5	720575940627569658	NA	FC2C	left	FB
720575940631989473	LNd_CRYp	left	6	720575940625741287	NA	oviIN	right	7	720575940628940994	CB.FB5D3	FB5C,FB5F,FB5G,FB5P,FB5Q	right	FB
720575940631989473	LNd_CRYp	left	6	720575940625741287	NA	oviIN	right	26	720575940628967168	CB.FB5D1	FB5Z	right	FB
720575940631989473	LNd_CRYp	left	6	720575940625741287	NA	oviIN	right	5	720575940629112060	CB.FB5D2	FB5C,FB5F,FB5G,FB5P,FB5Q	left	FB
720575940631989473	LNd_CRYp	left	6	720575940625741287	NA	oviIN	right	6	720575940629331663	NA	FC2C	left	FB
720575940631989473	LNd_CRYp	left	6	720575940625741287	NA	oviIN	right	8	720575940629342479	CB.FB5D3	FB5C,FB5F,FB5G,FB5P,FB5Q	right	FB
720575940631989473	LNd_CRYp	left	6	720575940625741287	NA	oviIN	right	10	720575940631119827	CB.FB5D2	FB5C,FB5F,FB5G,FB5P,FB5Q	left	FB
720575940631989473	LNd_CRYp	left	6	720575940625741287	NA	oviIN	right	20	720575940631398308	CB.FB5D6	FB5X	right	FB
720575940631989473	LNd_CRYp	left	6	720575940625741287	NA	oviIN	right	5	720575940632259865	NA	FC2C	left	FB
720575940631989473	LNd_CRYp	left	6	720575940625741287	NA	oviIN	right	7	720575940635395429	CB.FB8D0	FB8I	right	FB
720575940631989473	LNd_CRYp	left	6	720575940625741287	NA	oviIN	right	24	720575940643921444	CB.FB5D3	FB5C,FB5F,FB5G,FB5P,FB5Q	right	FB
720575940631989473	LNd_CRYp	left	6	720575940625741287	NA	oviIN	right	5	720575940648482425	CB.FB7D1	FB7E	right	FB
720575940631989473	LNd_CRYp	left	6	720575940625741287	NA	oviIN	right	33	720575940659184257	CB.FB5D1	FB5Z	right	FB
720575940631989473	LNd_CRYp	left	8	720575940661302657	NA	SMP368	right	12	720575940626140420	CB.FB6E0	FB6F	right	FB
720575940631989473	LNd_CRYp	left	8	720575940661302657	NA	SMP368	right	7	720575940627264062	NA	ExR3	right	EB
720575940632179620	s-CPDN3E	right	9	720575940623535851	NA	SMP234	right	5	720575940613132178	CB.FB7E0	FB7L	right	FB
720575940632179620	s-CPDN3E	right	9	720575940623535851	NA	SMP234	right	11	720575940626140420	CB.FB6E0	FB6F	right	FB
720575940632512015	s-CPDN3D	left	14	720575940640456923	NA	SMP234	left	10	720575940613982514	CB.FB6E0	FB6F	left	FB
720575940632512015	s-CPDN3D	left	10	720575940646160948	DNpe048	SMP367	left	5	720575940626140420	CB.FB6E0	FB6F	right	FB
720575940632575584	DN1pC	right	20	720575940606979081	NA	SMP161	right	13	720575940626140420	CB.FB6E0	FB6F	right	FB
720575940632575584	DN1pC	right	9	720575940612572131	NA	SMP175	right	20	720575940612734066	CB.FBTF0	FB1H	right	FB
720575940632575584	DN1pC	right	9	720575940612572131	NA	SMP175	right	6	720575940616199892	CB.FB5D7	FB5C,FB5F,FB5G,FB5P,FB5Q	right	FB
720575940632575584	DN1pC	right	9	720575940612572131	NA	SMP175	right	6	720575940617244347	CB.FB3,4A9	FB4Y	right	FB
720575940632575584	DN1pC	right	9	720575940612572131	NA	SMP175	right	5	720575940621613508	CB.FB5D5	FB5C,FB5F,FB5G,FB5P,FB5Q	right	FB
720575940632575584	DN1pC	right	9	720575940612572131	NA	SMP175	right	5	720575940627082500	CB.FB5D10	FB5C,FB5F,FB5G,FB5P,FB5Q	right	FB
720575940632575584	DN1pC	right	9	720575940612572131	NA	SMP175	right	5	720575940631398308	CB.FB5D6	FB5X	right	FB
720575940632575584	DN1pC	right	6	720575940620957423	NA	SMP505	right	7	720575940603676844	CB.FB8E0	FB7L	left	FB
720575940632575584	DN1pC	right	6	720575940620957423	NA	SMP505	right	5	720575940607938517	CB.FB1I1	NA	left	others
720575940632575584	DN1pC	right	6	720575940620957423	NA	SMP505	right	5	720575940612012566	CB.FB8D0	FB8I	left	FB
720575940632575584	DN1pC	right	6	720575940620957423	NA	SMP505	right	14	720575940613052200	CB.FB6E2	FB6H	left	FB
720575940632575584	DN1pC	right	6	720575940620957423	NA	SMP505	right	5	720575940613151911	CB.FB8D0	FB8I	right	FB
720575940632575584	DN1pC	right	6	720575940620957423	NA	SMP505	right	6	720575940616811584	CB.FB8D2	FB8E	right	FB
720575940632575584	DN1pC	right	6	720575940620957423	NA	SMP505	right	8	720575940623217132	CB.FB8E0	FB8A,FB8H	left	FB
720575940632575584	DN1pC	right	6	720575940620957423	NA	SMP505	right	21	720575940626612254	CB.FB7E2	FB7B	right	FB
720575940632575584	DN1pC	right	6	720575940620957423	NA	SMP505	right	9	720575940630007237	CB.FB8E0	FB8A,FB8H	right	FB
720575940632575584	DN1pC	right	6	720575940620957423	NA	SMP505	right	9	720575940630840493	CB.FB6E2	FB6H	right	FB
720575940632575584	DN1pC	right	6	720575940620957423	NA	SMP505	right	8	720575940630900983	CB.FB8D1	FB8G	left	FB
720575940632575584	DN1pC	right	6	720575940620957423	NA	SMP505	right	8	720575940633936279	CB.FB8E1	FB8A,FB8H	left	FB
720575940632575584	DN1pC	right	6	720575940620957423	NA	SMP505	right	25	720575940642476448	CB.FB7E2	FB7B	left	FB
720575940632575584	DN1pC	right	16	720575940621703373	NA	SMP147	right	5	720575940612937073	NA	ExR7	left	EB
720575940632575584	DN1pC	right	16	720575940621703373	NA	SMP147	right	242	720575940613560994	NA	LCNOpm	left	NO
720575940632575584	DN1pC	right	16	720575940621703373	NA	SMP147	right	5	720575940617232017	CB.FB3,4I3	FB4A,FB4D,FB4E,FB4F,FB4G,FB4H,FB4I,FB4J	left	FB
720575940632575584	DN1pC	right	16	720575940621703373	NA	SMP147	right	63	720575940620027515	NA	ExR6	left	EB
720575940632575584	DN1pC	right	16	720575940621703373	NA	SMP147	right	11	720575940620571953	NA	ExR4	left	EB
720575940632575584	DN1pC	right	16	720575940621703373	NA	SMP147	right	8	720575940627159498	CB.FB1H0	FB1C	left	FB
720575940632575584	DN1pC	right	16	720575940621703373	NA	SMP147	right	18	720575940631626491	NA	ExR7	right	EB
720575940632575584	DN1pC	right	16	720575940621703373	NA	SMP147	right	11	720575940645057828	NA	ExR7	right	EB
720575940632575584	DN1pC	right	17	720575940623535851	NA	SMP234	right	5	720575940613132178	CB.FB7E0	FB7L	right	FB
720575940632575584	DN1pC	right	17	720575940623535851	NA	SMP234	right	11	720575940626140420	CB.FB6E0	FB6F	right	FB
720575940632575584	DN1pC	right	10	720575940628248326	NA	SMP202	right	18	720575940626140420	CB.FB6E0	FB6F	right	FB
720575940632575584	DN1pC	right	12	720575940641248245	NA	SLP214	right	19	720575940626140420	CB.FB6E0	FB6F	right	FB
720575940633253602	s-CPDN3C	left	5	720575940626067033	CB3572	NA	right	29	720575940650510070	CB.FB6E4	NA	right	others
720575940633762841	s-CPDN3A	left	20	720575940640456923	NA	SMP234	left	10	720575940613982514	CB.FB6E0	FB6F	left	FB
720575940634069148	l-CPDN3	right	12	720575940607590236	SMP404b	SMP404	left	5	720575940620130032	CB.FB6E4	NA	left	others
720575940634069148	l-CPDN3	right	7	720575940613681066	NA	SMP061,SMP062	right	7	720575940630840493	CB.FB6E2	FB6H	right	FB
720575940634069148	l-CPDN3	right	8	720575940626887055	CB3054	NA	right	5	720575940645255476	CB.FB8B0	FB8B	right	FB
720575940634069148	l-CPDN3	right	43	720575940633413715	NA	AVLP594	left	8	720575940610069550	CB.FB8B0	FB8B	right	FB
720575940634069148	l-CPDN3	right	43	720575940633413715	NA	AVLP594	left	5	720575940622651656	CB.FB8B0	FB8B	left	FB
720575940634069148	l-CPDN3	right	43	720575940633413715	NA	AVLP594	left	5	720575940628104061	CB.FB8B0	FB8B	right	FB
720575940634069148	l-CPDN3	right	43	720575940633413715	NA	AVLP594	left	5	720575940640589683	CB.FB8B1	FB8C	right	FB
720575940634069148	l-CPDN3	right	43	720575940633413715	NA	AVLP594	left	17	720575940645255476	CB.FB8B0	FB8B	right	FB
720575940634069148	l-CPDN3	right	43	720575940633413715	NA	AVLP594	left	7	720575940652083190	CB.FB8B0	FB8B	left	FB
720575940634069148	l-CPDN3	right	14	720575940635229591	NA	AVLP594	right	21	720575940610069550	CB.FB8B0	FB8B	right	FB
720575940634069148	l-CPDN3	right	14	720575940635229591	NA	AVLP594	right	8	720575940622651656	CB.FB8B0	FB8B	left	FB
720575940634069148	l-CPDN3	right	14	720575940635229591	NA	AVLP594	right	5	720575940628104061	CB.FB8B0	FB8B	right	FB
720575940634069148	l-CPDN3	right	14	720575940635229591	NA	AVLP594	right	7	720575940645255476	CB.FB8B0	FB8B	right	FB
720575940634069148	l-CPDN3	right	14	720575940635229591	NA	AVLP594	right	6	720575940652083190	CB.FB8B0	FB8B	left	FB
720575940634069148	l-CPDN3	right	6	720575940638097717	SMP404a	SMP404	right	16	720575940608278620	CB.FB6E4	NA	right	others
720575940634069148	l-CPDN3	right	6	720575940638097717	SMP404a	SMP404	right	14	720575940624290232	CB.FB6E4	NA	right	others
720575940634069148	l-CPDN3	right	6	720575940638097717	SMP404a	SMP404	right	6	720575940625698279	CB.FB6E4	NA	right	others
720575940634069148	l-CPDN3	right	6	720575940638097717	SMP404a	SMP404	right	8	720575940650510070	CB.FB6E4	NA	right	others
720575940634069148	l-CPDN3	right	5	720575940661302657	NA	SMP368	right	12	720575940626140420	CB.FB6E0	FB6F	right	FB
720575940634069148	l-CPDN3	right	5	720575940661302657	NA	SMP368	right	7	720575940627264062	NA	ExR3	right	EB
720575940634473497	APDN3	left	22	720575940626412563	NA	SMP202	left	14	720575940613982514	CB.FB6E0	FB6F	left	FB
720575940634473497	APDN3	left	6	720575940629318138	CB0937	NA	left	6	720575940621956317	NA	FS3	left	FB
720575940634473497	APDN3	left	5	720575940631298860	NA	aMe26	left	10	720575940619100180	CB.FB2E7	NA	left	others
720575940634818399	s-CPDN3D	left	13	720575940620287067	NA	SMP539	left	7	720575940642476448	CB.FB7E2	FB7B	left	FB
720575940634818399	s-CPDN3D	left	13	720575940640456923	NA	SMP234	left	10	720575940613982514	CB.FB6E0	FB6F	left	FB
720575940634904677	s-CPDN3C	right	9	720575940631511436	NA	SMP577	right	5	720575940615833055	CB.FB3,4I5	FB4C	left	FB
720575940634904677	s-CPDN3C	right	9	720575940631511436	NA	SMP577	right	12	720575940623855117	CB.FB5D0	FB5C,FB5F,FB5G,FB5P,FB5Q	right	FB
720575940634904677	s-CPDN3C	right	9	720575940631511436	NA	SMP577	right	6	720575940625439690	CB.FB5D8	FB5Z	left	FB
720575940634904677	s-CPDN3C	right	9	720575940631511436	NA	SMP577	right	5	720575940628967168	CB.FB5D1	FB5Z	right	FB
720575940634904677	s-CPDN3C	right	9	720575940631511436	NA	SMP577	right	8	720575940629112060	CB.FB5D2	FB5C,FB5F,FB5G,FB5P,FB5Q	left	FB
720575940634904677	s-CPDN3C	right	9	720575940631511436	NA	SMP577	right	9	720575940629615417	CB.FB5D8	FB5C,FB5F,FB5G,FB5P,FB5Q	left	FB
720575940634904677	s-CPDN3C	right	9	720575940631511436	NA	SMP577	right	6	720575940638027497	CB.FB3,4A0	FB4N	left	FB
720575940634904677	s-CPDN3C	right	9	720575940631511436	NA	SMP577	right	10	720575940639410291	CB.FB3,4A0	FB4N	right	FB
720575940634904677	s-CPDN3C	right	9	720575940631511436	NA	SMP577	right	5	720575940639924176	CB.FB6D0	NA	left	others
720575940634984800	LN_ITP	left	8	720575940614630962	LNdb	LNd	left	6	720575940617077533	CB.FB8B1	FB8C	right	FB
720575940634984800	LN_ITP	left	22	720575940633615820	NA	SMP368	left	13	720575940613982514	CB.FB6E0	FB6F	left	FB
720575940634984800	LN_ITP	left	22	720575940633615820	NA	SMP368	left	6	720575940626140420	CB.FB6E0	FB6F	right	FB
720575940634984800	LN_ITP	left	7	720575940654676385	LNdb	LNd	right	7	720575940617077533	CB.FB8B1	FB8C	right	FB
720575940634984800	LN_ITP	left	7	720575940654676385	LNdb	LNd	right	5	720575940633676479	CB.FB8B1	FB8C	left	FB
720575940634984800	LN_ITP	left	7	720575940654676385	LNdb	LNd	right	5	720575940640008400	CB.FB8B1	FB8C	left	FB
720575940634984800	LN_ITP	left	30	720575940661302657	NA	SMP368	right	12	720575940626140420	CB.FB6E0	FB6F	right	FB
720575940634984800	LN_ITP	left	30	720575940661302657	NA	SMP368	right	7	720575940627264062	NA	ExR3	right	EB
720575940635635374	s-CPDN3A	left	10	720575940606979081	NA	SMP161	right	13	720575940626140420	CB.FB6E0	FB6F	right	FB
720575940635635374	s-CPDN3A	left	21	720575940622213545	NA	SMP161	left	7	720575940613982514	CB.FB6E0	FB6F	left	FB
720575940635635374	s-CPDN3A	left	21	720575940622213545	NA	SMP161	left	12	720575940626140420	CB.FB6E0	FB6F	right	FB
720575940635635374	s-CPDN3A	left	12	720575940640456923	NA	SMP234	left	10	720575940613982514	CB.FB6E0	FB6F	left	FB
720575940635635374	s-CPDN3A	left	10	720575940646160948	DNpe048	SMP367	left	5	720575940626140420	CB.FB6E0	FB6F	right	FB
720575940636193647	s-CPDN3D	right	7	720575940661302657	NA	SMP368	right	12	720575940626140420	CB.FB6E0	FB6F	right	FB
720575940636193647	s-CPDN3D	right	7	720575940661302657	NA	SMP368	right	7	720575940627264062	NA	ExR3	right	EB
720575940636231145	s-CPDN3C	left	6	720575940620287067	NA	SMP539	left	7	720575940642476448	CB.FB7E2	FB7B	left	FB
720575940637296105	s-CPDN3A	left	5	720575940621432926	CB1346	NA	left	5	720575940625415196	CB.FB5D3	FB5C,FB5F,FB5G,FB5P,FB5Q	left	FB
720575940637296105	s-CPDN3A	left	8	720575940622213545	NA	SMP161	left	7	720575940613982514	CB.FB6E0	FB6F	left	FB
720575940637296105	s-CPDN3A	left	8	720575940622213545	NA	SMP161	left	12	720575940626140420	CB.FB6E0	FB6F	right	FB
720575940637296105	s-CPDN3A	left	22	720575940640456923	NA	SMP234	left	10	720575940613982514	CB.FB6E0	FB6F	left	FB
720575940637453382	s-CPDN3A	right	5	720575940610696654	NA	SMP405	right	9	720575940604451505	CB.FB5F0	FB5H	right	FB
720575940637453382	s-CPDN3A	right	5	720575940610696654	NA	SMP405	right	33	720575940608278620	CB.FB6E4	NA	right	others
720575940637453382	s-CPDN3A	right	5	720575940610696654	NA	SMP405	right	12	720575940618308987	CB.FB3,4A1	FB4X	right	FB
720575940637453382	s-CPDN3A	right	5	720575940610696654	NA	SMP405	right	13	720575940624073452	CB.FB5E1	FB5Y	right	FB
720575940637453382	s-CPDN3A	right	5	720575940610696654	NA	SMP405	right	6	720575940624290232	CB.FB6E4	NA	right	others
720575940637453382	s-CPDN3A	right	5	720575940610696654	NA	SMP405	right	9	720575940625698279	CB.FB6E4	NA	right	others
720575940637453382	s-CPDN3A	right	5	720575940610696654	NA	SMP405	right	5	720575940629345527	CB.FB6C4	FB7F,FB8F	right	FB
720575940637453382	s-CPDN3A	right	5	720575940610696654	NA	SMP405	right	11	720575940639410291	CB.FB3,4A0	FB4N	right	FB
720575940637453382	s-CPDN3A	right	20	720575940623535851	NA	SMP234	right	5	720575940613132178	CB.FB7E0	FB7L	right	FB
720575940637453382	s-CPDN3A	right	20	720575940623535851	NA	SMP234	right	11	720575940626140420	CB.FB6E0	FB6F	right	FB
720575940637555288	LPN	right	7	720575940611738035	NA	SMP049,SMP076	right	6	720575940616913339	CB.FB8C2	FB7F,FB8F	right	FB
720575940637555288	LPN	right	7	720575940611738035	NA	SMP049,SMP076	right	6	720575940637791549	CB.FB6C0	FB6T	right	FB
720575940637555288	LPN	right	12	720575940616950161	CB0710	NA	right	7	720575940613132178	CB.FB7E0	FB7L	right	FB
720575940637555288	LPN	right	12	720575940616950161	CB0710	NA	right	5	720575940630840493	CB.FB6E2	FB6H	right	FB
720575940637555288	LPN	right	58	720575940623535851	NA	SMP234	right	5	720575940613132178	CB.FB7E0	FB7L	right	FB
720575940637555288	LPN	right	58	720575940623535851	NA	SMP234	right	11	720575940626140420	CB.FB6E0	FB6F	right	FB
720575940637555288	LPN	right	10	720575940625365512	CB0710	NA	right	5	720575940612012566	CB.FB8D0	FB8I	left	FB
720575940637555288	LPN	right	10	720575940625365512	CB0710	NA	right	5	720575940621616518	CB.FB8D0	FB8I	right	FB
720575940637555288	LPN	right	10	720575940625365512	CB0710	NA	right	12	720575940630840493	CB.FB6E2	FB6H	right	FB
720575940637555288	LPN	right	8	720575940628248326	NA	SMP202	right	18	720575940626140420	CB.FB6E0	FB6F	right	FB
720575940637555288	LPN	right	5	720575940633117580	NA	SMP049,SMP076	right	6	720575940619927322	CB.FB8C2	FB7F,FB8F	right	FB
720575940637555288	LPN	right	5	720575940633117580	NA	SMP049,SMP076	right	7	720575940637791549	CB.FB6C0	FB6T	right	FB
720575940637555288	LPN	right	13	720575940646160948	DNpe048	SMP367	left	5	720575940626140420	CB.FB6E0	FB6F	right	FB
720575940637817944	s-CPDN3B	left	5	720575940646160948	DNpe048	SMP367	left	5	720575940626140420	CB.FB6E0	FB6F	right	FB
720575940638186842	s-CPDN3A	right	10	720575940606979081	NA	SMP161	right	13	720575940626140420	CB.FB6E0	FB6F	right	FB
720575940638186842	s-CPDN3A	right	9	720575940623535851	NA	SMP234	right	5	720575940613132178	CB.FB7E0	FB7L	right	FB
720575940638186842	s-CPDN3A	right	9	720575940623535851	NA	SMP234	right	11	720575940626140420	CB.FB6E0	FB6F	right	FB
720575940638758744	s-CPDN3E	left	8	720575940640456923	NA	SMP234	left	10	720575940613982514	CB.FB6E0	FB6F	left	FB
720575940639397491	LPN	left	5	720575940616950161	CB0710	NA	right	7	720575940613132178	CB.FB7E0	FB7L	right	FB
720575940639397491	LPN	left	5	720575940616950161	CB0710	NA	right	5	720575940630840493	CB.FB6E2	FB6H	right	FB
720575940639397491	LPN	left	11	720575940621339156	NA	SMP085	right	6	720575940643323592	CB.FB6D2	NA	right	others
720575940639397491	LPN	left	9	720575940624156139	CB0710	NA	left	7	720575940613052200	CB.FB6E2	FB6H	left	FB
720575940639397491	LPN	left	11	720575940626412563	NA	SMP202	left	14	720575940613982514	CB.FB6E0	FB6F	left	FB
720575940639397491	LPN	left	29	720575940640456923	NA	SMP234	left	10	720575940613982514	CB.FB6E0	FB6F	left	FB
720575940639397491	LPN	left	21	720575940646160948	DNpe048	SMP367	left	5	720575940626140420	CB.FB6E0	FB6F	right	FB
720575940639497277	s-CPDN3B	right	6	720575940621457690	NA	SMP108	right	26	720575940612734066	CB.FBTF0	FB1H	right	FB
720575940639497277	s-CPDN3B	right	6	720575940621457690	NA	SMP108	right	11	720575940628050950	CB.FBTF0	FB1H	left	FB
720575940639497277	s-CPDN3B	right	5	720575940634356831	NA	SMP189	right	11	720575940622841037	CB.FB5D2	FB5C,FB5F,FB5G,FB5P,FB5Q	right	FB
720575940639497277	s-CPDN3B	right	5	720575940634356831	NA	SMP189	right	6	720575940629342479	CB.FB5D3	FB5C,FB5F,FB5G,FB5P,FB5Q	right	FB
720575940639497277	s-CPDN3B	right	5	720575940634356831	NA	SMP189	right	16	720575940643921444	CB.FB5D3	FB5C,FB5F,FB5G,FB5P,FB5Q	right	FB
720575940640278387	APDN3	right	5	720575940624112152	NA	SMP238	right	47	720575940604451505	CB.FB5F0	FB5H	right	FB
720575940640278387	APDN3	right	5	720575940624112152	NA	SMP238	right	19	720575940608140380	CB.FB3,4A10	FB4M	right	FB
720575940640278387	APDN3	right	5	720575940624112152	NA	SMP238	right	12	720575940612869269	NA	ExR1	left	EB
720575940640278387	APDN3	right	5	720575940624112152	NA	SMP238	right	44	720575940615101747	NA	ExR1	right	EB
720575940640278387	APDN3	right	5	720575940624112152	NA	SMP238	right	5	720575940621616518	CB.FB8D0	FB8I	right	FB
720575940640278387	APDN3	right	5	720575940624112152	NA	SMP238	right	5	720575940622991252	NA	ER3a	right	EB
720575940640278387	APDN3	right	5	720575940624112152	NA	SMP238	right	8	720575940623260201	CB.FB3,4A9	FB4Y	right	FB
720575940640278387	APDN3	right	5	720575940624112152	NA	SMP238	right	18	720575940623358099	CB.FB3,4A10	FB4M	right	FB
720575940640278387	APDN3	right	5	720575940624112152	NA	SMP238	right	13	720575940624077517	CB.FB6D1	FB6W	right	FB
720575940640278387	APDN3	right	5	720575940624112152	NA	SMP238	right	5	720575940626012072	CB.FB7D1	FB7E	right	FB
720575940640278387	APDN3	right	5	720575940624112152	NA	SMP238	right	12	720575940629909199	CB.FB6D2	FB6V	right	FB
720575940640278387	APDN3	right	5	720575940624112152	NA	SMP238	right	52	720575940630840493	CB.FB6E2	FB6H	right	FB
720575940640278387	APDN3	right	5	720575940624112152	NA	SMP238	right	7	720575940634407520	CB.FB3,4A9	FB4Y	right	FB
720575940640278387	APDN3	right	5	720575940624112152	NA	SMP238	right	7	720575940635395429	CB.FB8D0	FB8I	right	FB
720575940640278387	APDN3	right	5	720575940624112152	NA	SMP238	right	36	720575940639278399	NA	ExR1	left	EB
720575940640278387	APDN3	right	5	720575940624112152	NA	SMP238	right	76	720575940640749939	NA	ExR1	right	EB
720575940640278387	APDN3	right	5	720575940624112152	NA	SMP238	right	5	720575940643323592	CB.FB6D2	NA	right	others
720575940642237344	s-LNv	left	20	720575940642941344	CB2970	NA	left	12	720575940642476448	CB.FB7E2	FB7B	left	FB
720575940642740260	s-CPDN3A	right	6	720575940606979081	NA	SMP161	right	13	720575940626140420	CB.FB6E0	FB6F	right	FB
720575940642740260	s-CPDN3A	right	7	720575940621031693	NA	SMP405	right	5	720575940608278620	CB.FB6E4	NA	right	others
720575940642740260	s-CPDN3A	right	7	720575940621031693	NA	SMP405	right	12	720575940624290232	CB.FB6E4	NA	right	others
720575940642740260	s-CPDN3A	right	7	720575940621031693	NA	SMP405	right	5	720575940628174415	CB.FB6E5	NA	right	others
720575940642740260	s-CPDN3A	right	7	720575940621031693	NA	SMP405	right	6	720575940639410291	CB.FB3,4A0	FB4N	right	FB
720575940642740260	s-CPDN3A	right	7	720575940621031693	NA	SMP405	right	13	720575940650510070	CB.FB6E4	NA	right	others
720575940642740260	s-CPDN3A	right	7	720575940623535851	NA	SMP234	right	5	720575940613132178	CB.FB7E0	FB7L	right	FB
720575940642740260	s-CPDN3A	right	7	720575940623535851	NA	SMP234	right	11	720575940626140420	CB.FB6E0	FB6F	right	FB
720575940642740260	s-CPDN3A	right	7	720575940631727391	CB1895	NA	right	37	720575940608278620	CB.FB6E4	NA	right	others
720575940642740260	s-CPDN3A	right	7	720575940631727391	CB1895	NA	right	21	720575940624290232	CB.FB6E4	NA	right	others
720575940642740260	s-CPDN3A	right	7	720575940631727391	CB1895	NA	right	7	720575940632830056	CB.FB6E3	NA	right	others
720575940642740260	s-CPDN3A	right	7	720575940631727391	CB1895	NA	right	22	720575940650510070	CB.FB6E4	NA	right	others
720575940642740260	s-CPDN3A	right	5	720575940641248245	NA	SLP214	right	19	720575940626140420	CB.FB6E0	FB6F	right	FB
720575940643074976	DN1pC	left	5	720575940621851937	NA	SMP146	left	15	720575940610051733	CB.FB3,4D0	FB4O	right	FB
720575940643074976	DN1pC	left	5	720575940621851937	NA	SMP146	left	35	720575940618308987	CB.FB3,4A1	FB4X	right	FB
720575940643074976	DN1pC	left	5	720575940621851937	NA	SMP146	left	8	720575940619376577	CB.FB3,4D0	FB4O	right	FB
720575940643074976	DN1pC	left	5	720575940621851937	NA	SMP146	left	34	720575940626196732	CB.FB3,4D3	FB4O	right	FB
720575940643074976	DN1pC	left	5	720575940621851937	NA	SMP146	left	11	720575940626316606	CB.FB3,4D3	FB4P,FB4Q,FB4R	right	FB
720575940643074976	DN1pC	left	5	720575940621851937	NA	SMP146	left	24	720575940631449411	CB.FB3,4I4	FB4A,FB4D,FB4E,FB4F,FB4G,FB4H,FB4I,FB4J	right	FB
720575940643074976	DN1pC	left	9	720575940622213545	NA	SMP161	left	7	720575940613982514	CB.FB6E0	FB6F	left	FB
720575940643074976	DN1pC	left	9	720575940622213545	NA	SMP161	left	12	720575940626140420	CB.FB6E0	FB6F	right	FB
720575940643074976	DN1pC	left	8	720575940631103744	NA	SMP108	left	10	720575940612734066	CB.FBTF0	FB1H	right	FB
720575940643074976	DN1pC	left	10	720575940632464146	NA	SMP175	left	5	720575940610919778	CB.FB3,4D2	FB4P_a	left	FB
720575940643074976	DN1pC	left	10	720575940632464146	NA	SMP175	left	12	720575940623693320	CB.FB3,4I1	FB4A,FB4D,FB4E,FB4F,FB4G,FB4H,FB4I,FB4J	left	FB
720575940643074976	DN1pC	left	10	720575940632464146	NA	SMP175	left	5	720575940627557909	CB.FB5D6	FB5X	left	FB
720575940643074976	DN1pC	left	10	720575940632464146	NA	SMP175	left	16	720575940628050950	CB.FBTF0	FB1H	left	FB
720575940643074976	DN1pC	left	10	720575940632464146	NA	SMP175	left	6	720575940629615417	CB.FB5D8	FB5C,FB5F,FB5G,FB5P,FB5Q	left	FB
720575940643074976	DN1pC	left	8	720575940639807285	NA	SMP090	left	5	720575940628050950	CB.FBTF0	FB1H	left	FB
720575940643074976	DN1pC	left	6	720575940640456923	NA	SMP234	left	10	720575940613982514	CB.FB6E0	FB6F	left	FB
720575940644609440	DN1pA	left	12	720575940614630962	LNdb	LNd	left	6	720575940617077533	CB.FB8B1	FB8C	right	FB
720575940644609440	DN1pA	left	10	720575940654676385	LNdb	LNd	right	7	720575940617077533	CB.FB8B1	FB8C	right	FB
720575940644609440	DN1pA	left	10	720575940654676385	LNdb	LNd	right	5	720575940633676479	CB.FB8B1	FB8C	left	FB
720575940644609440	DN1pA	left	10	720575940654676385	LNdb	LNd	right	5	720575940640008400	CB.FB8B1	FB8C	left	FB
720575940644703767	LPN	left	6	720575940624156139	CB0710	NA	left	7	720575940613052200	CB.FB6E2	FB6H	left	FB
720575940644703767	LPN	left	7	720575940624659914	NA	SMP119	right	13	720575940632212039	CB.FB5G0	FB5AB	left	FB
720575940644703767	LPN	left	13	720575940626412563	NA	SMP202	left	14	720575940613982514	CB.FB6E0	FB6F	left	FB
720575940644703767	LPN	left	5	720575940639807285	NA	SMP090	left	5	720575940628050950	CB.FBTF0	FB1H	left	FB
720575940644703767	LPN	left	30	720575940640456923	NA	SMP234	left	10	720575940613982514	CB.FB6E0	FB6F	left	FB
720575940644703767	LPN	left	8	720575940645601572	NA	SMP049,SMP076	left	10	720575940618424149	CB.FB8C2	FB7F,FB8F	left	FB
720575940644703767	LPN	left	22	720575940646160948	DNpe048	SMP367	left	5	720575940626140420	CB.FB6E0	FB6F	right	FB
720575940645800739	s-CPDN3C	left	5	720575940614862278	CB1445	NA	left	11	720575940628527247	CB.FB6E4	NA	left	others
720575940645800739	s-CPDN3C	left	5	720575940614862278	CB1445	NA	left	15	720575940632732985	CB.FB6E4	NA	left	others
720575940645800739	s-CPDN3C	left	5	720575940614862278	CB1445	NA	left	23	720575940640486973	CB.FB6E4	NA	left	others
720575940645800739	s-CPDN3C	left	7	720575940626412563	NA	SMP202	left	14	720575940613982514	CB.FB6E0	FB6F	left	FB
720575940645800739	s-CPDN3C	left	6	720575940633615820	NA	SMP368	left	13	720575940613982514	CB.FB6E0	FB6F	left	FB
720575940645800739	s-CPDN3C	left	6	720575940633615820	NA	SMP368	left	6	720575940626140420	CB.FB6E0	FB6F	right	FB
720575940645975063	DN1pB	left	19	720575940606670859	TuBu01a	TuBu01	left	17	720575940615101747	NA	ExR1	right	EB
720575940645975063	DN1pB	left	19	720575940606670859	TuBu01a	TuBu01	left	5	720575940624323475	ExR2_2	ExR2	left	EB
720575940645975063	DN1pB	left	19	720575940606670859	TuBu01a	TuBu01	left	221	720575940630976886	NA	ER4m	left	EB
720575940645975063	DN1pB	left	19	720575940606670859	TuBu01a	TuBu01	left	9	720575940639278399	NA	ExR1	left	EB
720575940645975063	DN1pB	left	19	720575940606670859	TuBu01a	TuBu01	left	29	720575940640749939	NA	ExR1	right	EB
720575940645975063	DN1pB	left	12	720575940610437093	TuBu01a	TuBu01	left	5	720575940612869269	NA	ExR1	left	EB
720575940645975063	DN1pB	left	12	720575940610437093	TuBu01a	TuBu01	left	26	720575940615101747	NA	ExR1	right	EB
720575940645975063	DN1pB	left	12	720575940610437093	TuBu01a	TuBu01	left	349	720575940629268486	NA	ER4m	left	EB
720575940645975063	DN1pB	left	12	720575940610437093	TuBu01a	TuBu01	left	24	720575940639278399	NA	ExR1	left	EB
720575940645975063	DN1pB	left	12	720575940610437093	TuBu01a	TuBu01	left	30	720575940640749939	NA	ExR1	right	EB
720575940645975063	DN1pB	left	7	720575940614630962	LNdb	LNd	left	6	720575940617077533	CB.FB8B1	FB8C	right	FB
720575940645975063	DN1pB	left	29	720575940615973076	TuBu01b	TuBu01	left	12	720575940639278399	NA	ExR1	left	EB
720575940645975063	DN1pB	left	29	720575940615973076	TuBu01b	TuBu01	left	140	720575940640026045	NA	ER4m	left	EB
720575940645975063	DN1pB	left	12	720575940627469898	CB2517	NA	left	7	720575940607938517	CB.FB1I1	NA	left	others
720575940645975063	DN1pB	left	12	720575940627469898	CB2517	NA	left	5	720575940629757994	NA	FS4A,FS4B,FS4C	right	FB
720575940645975063	DN1pB	left	18	720575940635121433	TuBu01b	TuBu01	left	6	720575940612869269	NA	ExR1	left	EB
720575940645975063	DN1pB	left	18	720575940635121433	TuBu01b	TuBu01	left	12	720575940615101747	NA	ExR1	right	EB
720575940645975063	DN1pB	left	18	720575940635121433	TuBu01b	TuBu01	left	72	720575940628491260	NA	ER4m	left	EB
720575940645975063	DN1pB	left	18	720575940635121433	TuBu01b	TuBu01	left	8	720575940639278399	NA	ExR1	left	EB
720575940645975063	DN1pB	left	18	720575940635121433	TuBu01b	TuBu01	left	16	720575940640749939	NA	ExR1	right	EB
720575940645975063	DN1pB	left	11	720575940640124379	TuBu01b	TuBu01	left	7	720575940612869269	NA	ExR1	left	EB
720575940645975063	DN1pB	left	11	720575940640124379	TuBu01b	TuBu01	left	14	720575940615101747	NA	ExR1	right	EB
720575940645975063	DN1pB	left	11	720575940640124379	TuBu01b	TuBu01	left	211	720575940632598343	NA	ER4m	left	EB
720575940645975063	DN1pB	left	11	720575940640124379	TuBu01b	TuBu01	left	21	720575940639278399	NA	ExR1	left	EB
720575940645975063	DN1pB	left	11	720575940640124379	TuBu01b	TuBu01	left	6	720575940640749939	NA	ExR1	right	EB
720575940645975063	DN1pB	left	10	720575940643251236	TuBu01b	TuBu01	left	7	720575940612869269	NA	ExR1	left	EB
720575940645975063	DN1pB	left	10	720575940643251236	TuBu01b	TuBu01	left	22	720575940615101747	NA	ExR1	right	EB
720575940645975063	DN1pB	left	10	720575940643251236	TuBu01b	TuBu01	left	245	720575940615324670	NA	ER4m	left	EB
720575940645975063	DN1pB	left	10	720575940643251236	TuBu01b	TuBu01	left	15	720575940639278399	NA	ExR1	left	EB
720575940645975063	DN1pB	left	10	720575940643251236	TuBu01b	TuBu01	left	35	720575940640749939	NA	ExR1	right	EB
720575940646209156	s-CPDN3D	right	10	720575940623535851	NA	SMP234	right	5	720575940613132178	CB.FB7E0	FB7L	right	FB
720575940646209156	s-CPDN3D	right	10	720575940623535851	NA	SMP234	right	11	720575940626140420	CB.FB6E0	FB6F	right	FB
720575940653095670	APDN3	left	11	720575940640456923	NA	SMP234	left	10	720575940613982514	CB.FB6E0	FB6F	left	FB
720575940654676385	LNd_CRYp	right	5	720575940612712354	SMP314b	SMP314	right	9	720575940625649214	CB.FB2G0	FB1G	right	FB
720575940654676385	LNd_CRYp	right	7	720575940613681066	NA	SMP061,SMP062	right	7	720575940630840493	CB.FB6E2	FB6H	right	FB
720575940654676385	LNd_CRYp	right	16	720575940616950161	CB0710	NA	right	7	720575940613132178	CB.FB7E0	FB7L	right	FB
720575940654676385	LNd_CRYp	right	16	720575940616950161	CB0710	NA	right	5	720575940630840493	CB.FB6E2	FB6H	right	FB
720575940654676385	LNd_CRYp	right	7	720575940617077533	CB.FB8B1	FB8C	right	17	720575940604868286	NA	hDeltaD	left	FB
720575940654676385	LNd_CRYp	right	7	720575940617077533	CB.FB8B1	FB8C	right	5	720575940616617940	NA	hDeltaF	right	FB
720575940654676385	LNd_CRYp	right	7	720575940617077533	CB.FB8B1	FB8C	right	13	720575940616811584	CB.FB8D2	FB8E	right	FB
720575940654676385	LNd_CRYp	right	7	720575940617077533	CB.FB8B1	FB8C	right	6	720575940620012020	NA	hDeltaF	right	FB
720575940654676385	LNd_CRYp	right	7	720575940617077533	CB.FB8B1	FB8C	right	21	720575940621019674	NA	hDeltaE	right	FB
720575940654676385	LNd_CRYp	right	7	720575940617077533	CB.FB8B1	FB8C	right	36	720575940621139482	NA	hDeltaD	right	FB
720575940654676385	LNd_CRYp	right	7	720575940617077533	CB.FB8B1	FB8C	right	12	720575940623217132	CB.FB8E0	FB8A,FB8H	left	FB
720575940654676385	LNd_CRYp	right	7	720575940617077533	CB.FB8B1	FB8C	right	7	720575940623450382	CB.FB8E0	FB8A,FB8H	right	FB
720575940654676385	LNd_CRYp	right	7	720575940617077533	CB.FB8B1	FB8C	right	30	720575940624136489	NA	hDeltaD	right	FB
720575940654676385	LNd_CRYp	right	7	720575940617077533	CB.FB8B1	FB8C	right	24	720575940624381966	NA	hDeltaE	right	FB
720575940654676385	LNd_CRYp	right	7	720575940617077533	CB.FB8B1	FB8C	right	7	720575940625392650	NA	hDeltaF	left	FB
720575940654676385	LNd_CRYp	right	7	720575940617077533	CB.FB8B1	FB8C	right	5	720575940625850938	NA	hDeltaF	left	FB
720575940654676385	LNd_CRYp	right	7	720575940617077533	CB.FB8B1	FB8C	right	35	720575940625962152	NA	hDeltaD	left	FB
720575940654676385	LNd_CRYp	right	7	720575940617077533	CB.FB8B1	FB8C	right	6	720575940626090782	CB.FB8D1	FB8G	right	FB
720575940654676385	LNd_CRYp	right	7	720575940617077533	CB.FB8B1	FB8C	right	16	720575940626343305	NA	hDeltaE	left	FB
720575940654676385	LNd_CRYp	right	7	720575940617077533	CB.FB8B1	FB8C	right	49	720575940626849301	NA	hDeltaD	right	FB
720575940654676385	LNd_CRYp	right	7	720575940617077533	CB.FB8B1	FB8C	right	20	720575940627675121	NA	hDeltaE	right	FB
720575940654676385	LNd_CRYp	right	7	720575940617077533	CB.FB8B1	FB8C	right	15	720575940628168458	NA	hDeltaE	left	FB
720575940654676385	LNd_CRYp	right	7	720575940617077533	CB.FB8B1	FB8C	right	53	720575940629506012	NA	hDeltaD	left	FB
720575940654676385	LNd_CRYp	right	7	720575940617077533	CB.FB8B1	FB8C	right	8	720575940630007237	CB.FB8E0	FB8A,FB8H	right	FB
720575940654676385	LNd_CRYp	right	7	720575940617077533	CB.FB8B1	FB8C	right	31	720575940630773585	NA	hDeltaD	left	FB
720575940654676385	LNd_CRYp	right	7	720575940617077533	CB.FB8B1	FB8C	right	12	720575940630900983	CB.FB8D1	FB8G	left	FB
720575940654676385	LNd_CRYp	right	7	720575940617077533	CB.FB8B1	FB8C	right	22	720575940631619384	NA	hDeltaD	right	FB
720575940654676385	LNd_CRYp	right	7	720575940617077533	CB.FB8B1	FB8C	right	9	720575940633936279	CB.FB8E1	FB8A,FB8H	left	FB
720575940654676385	LNd_CRYp	right	7	720575940617077533	CB.FB8B1	FB8C	right	7	720575940634419051	NA	hDeltaE	left	FB
720575940654676385	LNd_CRYp	right	7	720575940617077533	CB.FB8B1	FB8C	right	6	720575940640749939	NA	ExR1	right	EB
720575940654676385	LNd_CRYp	right	10	720575940617425593	SLPpm3_P02	SLP442	right	5	720575940630057258	CB.FB2E1	NA	right	others
720575940654676385	LNd_CRYp	right	14	720575940624156139	CB0710	NA	left	7	720575940613052200	CB.FB6E2	FB6H	left	FB
720575940654676385	LNd_CRYp	right	12	720575940625315258	SMP320a	SMP320	right	5	720575940624437735	CB.FB7D0	NA	right	others
720575940654676385	LNd_CRYp	right	11	720575940625365512	CB0710	NA	right	5	720575940612012566	CB.FB8D0	FB8I	left	FB
720575940654676385	LNd_CRYp	right	11	720575940625365512	CB0710	NA	right	5	720575940621616518	CB.FB8D0	FB8I	right	FB
720575940654676385	LNd_CRYp	right	11	720575940625365512	CB0710	NA	right	12	720575940630840493	CB.FB6E2	FB6H	right	FB
720575940654676385	LNd_CRYp	right	5	720575940627903484	NA	SMP272	left	8	720575940626140420	CB.FB6E0	FB6F	right	FB
720575940654676385	LNd_CRYp	right	5	720575940628248326	NA	SMP202	right	18	720575940626140420	CB.FB6E0	FB6F	right	FB
720575940654676385	LNd_CRYp	right	34	720575940633615820	NA	SMP368	left	13	720575940613982514	CB.FB6E0	FB6F	left	FB
720575940654676385	LNd_CRYp	right	34	720575940633615820	NA	SMP368	left	6	720575940626140420	CB.FB6E0	FB6F	right	FB
720575940654676385	LNd_CRYp	right	5	720575940633676479	CB.FB8B1	FB8C	left	9	720575940604798910	CB.FB8D1	FB8E	left	FB
720575940654676385	LNd_CRYp	right	5	720575940633676479	CB.FB8B1	FB8C	left	20	720575940604868286	NA	hDeltaD	left	FB
720575940654676385	LNd_CRYp	right	5	720575940633676479	CB.FB8B1	FB8C	left	6	720575940608745006	CB.FB8D1	FB8G	right	FB
720575940654676385	LNd_CRYp	right	5	720575940633676479	CB.FB8B1	FB8C	left	9	720575940616617940	NA	hDeltaF	right	FB
720575940654676385	LNd_CRYp	right	5	720575940633676479	CB.FB8B1	FB8C	left	8	720575940616811584	CB.FB8D2	FB8E	right	FB
720575940654676385	LNd_CRYp	right	5	720575940633676479	CB.FB8B1	FB8C	left	16	720575940621019674	NA	hDeltaE	right	FB
720575940654676385	LNd_CRYp	right	5	720575940633676479	CB.FB8B1	FB8C	left	46	720575940621139482	NA	hDeltaD	right	FB
720575940654676385	LNd_CRYp	right	5	720575940633676479	CB.FB8B1	FB8C	left	9	720575940623217132	CB.FB8E0	FB8A,FB8H	left	FB
720575940654676385	LNd_CRYp	right	5	720575940633676479	CB.FB8B1	FB8C	left	23	720575940624136489	NA	hDeltaD	right	FB
720575940654676385	LNd_CRYp	right	5	720575940633676479	CB.FB8B1	FB8C	left	15	720575940624381966	NA	hDeltaE	right	FB
720575940654676385	LNd_CRYp	right	5	720575940633676479	CB.FB8B1	FB8C	left	6	720575940625392650	NA	hDeltaF	left	FB
720575940654676385	LNd_CRYp	right	5	720575940633676479	CB.FB8B1	FB8C	left	25	720575940625962152	NA	hDeltaD	left	FB
720575940654676385	LNd_CRYp	right	5	720575940633676479	CB.FB8B1	FB8C	left	9	720575940626090782	CB.FB8D1	FB8G	right	FB
720575940654676385	LNd_CRYp	right	5	720575940633676479	CB.FB8B1	FB8C	left	23	720575940626343305	NA	hDeltaE	left	FB
720575940654676385	LNd_CRYp	right	5	720575940633676479	CB.FB8B1	FB8C	left	30	720575940626849301	NA	hDeltaD	right	FB
720575940654676385	LNd_CRYp	right	5	720575940633676479	CB.FB8B1	FB8C	left	12	720575940627675121	NA	hDeltaE	right	FB
720575940654676385	LNd_CRYp	right	5	720575940633676479	CB.FB8B1	FB8C	left	6	720575940627782014	NA	hDeltaF	right	FB
720575940654676385	LNd_CRYp	right	5	720575940633676479	CB.FB8B1	FB8C	left	16	720575940628168458	NA	hDeltaE	left	FB
720575940654676385	LNd_CRYp	right	5	720575940633676479	CB.FB8B1	FB8C	left	43	720575940629506012	NA	hDeltaD	left	FB
720575940654676385	LNd_CRYp	right	5	720575940633676479	CB.FB8B1	FB8C	left	30	720575940630773585	NA	hDeltaD	left	FB
720575940654676385	LNd_CRYp	right	5	720575940633676479	CB.FB8B1	FB8C	left	8	720575940630900983	CB.FB8D1	FB8G	left	FB
720575940654676385	LNd_CRYp	right	5	720575940633676479	CB.FB8B1	FB8C	left	16	720575940631619384	NA	hDeltaD	right	FB
720575940654676385	LNd_CRYp	right	5	720575940633676479	CB.FB8B1	FB8C	left	6	720575940633537823	CB.FB8D1	FB8G	left	FB
720575940654676385	LNd_CRYp	right	5	720575940633676479	CB.FB8B1	FB8C	left	9	720575940633936279	CB.FB8E1	FB8A,FB8H	left	FB
720575940654676385	LNd_CRYp	right	5	720575940633676479	CB.FB8B1	FB8C	left	14	720575940634419051	NA	hDeltaE	left	FB
720575940654676385	LNd_CRYp	right	5	720575940633676479	CB.FB8B1	FB8C	left	6	720575940637303415	NA	hDeltaE	left	FB
720575940654676385	LNd_CRYp	right	5	720575940633676479	CB.FB8B1	FB8C	left	5	720575940640749939	NA	ExR1	right	EB
720575940654676385	LNd_CRYp	right	13	720575940635229335	NA	LHPV6m1	right	8	720575940613982514	CB.FB6E0	FB6F	left	FB
720575940654676385	LNd_CRYp	right	13	720575940635229335	NA	LHPV6m1	right	14	720575940626140420	CB.FB6E0	FB6F	right	FB
720575940654676385	LNd_CRYp	right	5	720575940640008400	CB.FB8B1	FB8C	left	7	720575940603676844	CB.FB8E0	FB7L	left	FB
720575940654676385	LNd_CRYp	right	5	720575940640008400	CB.FB8B1	FB8C	left	9	720575940604798910	CB.FB8D1	FB8E	left	FB
720575940654676385	LNd_CRYp	right	5	720575940640008400	CB.FB8B1	FB8C	left	29	720575940604868286	NA	hDeltaD	left	FB
720575940654676385	LNd_CRYp	right	5	720575940640008400	CB.FB8B1	FB8C	left	5	720575940610237394	CB.FB7C0	FB7F,FB8F	left	FB
720575940654676385	LNd_CRYp	right	5	720575940640008400	CB.FB8B1	FB8C	left	5	720575940616617940	NA	hDeltaF	right	FB
720575940654676385	LNd_CRYp	right	5	720575940640008400	CB.FB8B1	FB8C	left	14	720575940616811584	CB.FB8D2	FB8E	right	FB
720575940654676385	LNd_CRYp	right	5	720575940640008400	CB.FB8B1	FB8C	left	28	720575940621019674	NA	hDeltaE	right	FB
720575940654676385	LNd_CRYp	right	5	720575940640008400	CB.FB8B1	FB8C	left	45	720575940621139482	NA	hDeltaD	right	FB
720575940654676385	LNd_CRYp	right	5	720575940640008400	CB.FB8B1	FB8C	left	11	720575940623217132	CB.FB8E0	FB8A,FB8H	left	FB
720575940654676385	LNd_CRYp	right	5	720575940640008400	CB.FB8B1	FB8C	left	6	720575940623450382	CB.FB8E0	FB8A,FB8H	right	FB
720575940654676385	LNd_CRYp	right	5	720575940640008400	CB.FB8B1	FB8C	left	6	720575940623902307	CB.FB8D2	FB8E	right	FB
720575940654676385	LNd_CRYp	right	5	720575940640008400	CB.FB8B1	FB8C	left	28	720575940624136489	NA	hDeltaD	right	FB
720575940654676385	LNd_CRYp	right	5	720575940640008400	CB.FB8B1	FB8C	left	21	720575940624381966	NA	hDeltaE	right	FB
720575940654676385	LNd_CRYp	right	5	720575940640008400	CB.FB8B1	FB8C	left	13	720575940625392650	NA	hDeltaF	left	FB
720575940654676385	LNd_CRYp	right	5	720575940640008400	CB.FB8B1	FB8C	left	25	720575940625962152	NA	hDeltaD	left	FB
720575940654676385	LNd_CRYp	right	5	720575940640008400	CB.FB8B1	FB8C	left	6	720575940626090782	CB.FB8D1	FB8G	right	FB
720575940654676385	LNd_CRYp	right	5	720575940640008400	CB.FB8B1	FB8C	left	29	720575940626343305	NA	hDeltaE	left	FB
720575940654676385	LNd_CRYp	right	5	720575940640008400	CB.FB8B1	FB8C	left	47	720575940626849301	NA	hDeltaD	right	FB
720575940654676385	LNd_CRYp	right	5	720575940640008400	CB.FB8B1	FB8C	left	9	720575940627342211	CB.FB8D2	FB8E	left	FB
720575940654676385	LNd_CRYp	right	5	720575940640008400	CB.FB8B1	FB8C	left	23	720575940627675121	NA	hDeltaE	right	FB
720575940654676385	LNd_CRYp	right	5	720575940640008400	CB.FB8B1	FB8C	left	8	720575940627777527	CB.FB8E1	FB8A,FB8H	left	FB
720575940654676385	LNd_CRYp	right	5	720575940640008400	CB.FB8B1	FB8C	left	7	720575940627782014	NA	hDeltaF	right	FB
720575940654676385	LNd_CRYp	right	5	720575940640008400	CB.FB8B1	FB8C	left	5	720575940628029378	NA	hDeltaF	left	FB
720575940654676385	LNd_CRYp	right	5	720575940640008400	CB.FB8B1	FB8C	left	21	720575940628168458	NA	hDeltaE	left	FB
720575940654676385	LNd_CRYp	right	5	720575940640008400	CB.FB8B1	FB8C	left	58	720575940629506012	NA	hDeltaD	left	FB
720575940654676385	LNd_CRYp	right	5	720575940640008400	CB.FB8B1	FB8C	left	5	720575940630007237	CB.FB8E0	FB8A,FB8H	right	FB
720575940654676385	LNd_CRYp	right	5	720575940640008400	CB.FB8B1	FB8C	left	44	720575940630773585	NA	hDeltaD	left	FB
720575940654676385	LNd_CRYp	right	5	720575940640008400	CB.FB8B1	FB8C	left	9	720575940630900983	CB.FB8D1	FB8G	left	FB
720575940654676385	LNd_CRYp	right	5	720575940640008400	CB.FB8B1	FB8C	left	27	720575940631619384	NA	hDeltaD	right	FB
720575940654676385	LNd_CRYp	right	5	720575940640008400	CB.FB8B1	FB8C	left	5	720575940633537823	CB.FB8D1	FB8G	left	FB
720575940654676385	LNd_CRYp	right	5	720575940640008400	CB.FB8B1	FB8C	left	12	720575940634419051	NA	hDeltaE	left	FB
720575940654676385	LNd_CRYp	right	5	720575940640008400	CB.FB8B1	FB8C	left	5	720575940637303415	NA	hDeltaE	left	FB
720575940654676385	LNd_CRYp	right	25	720575940661302657	NA	SMP368	right	12	720575940626140420	CB.FB6E0	FB6F	right	FB
720575940654676385	LNd_CRYp	right	25	720575940661302657	NA	SMP368	right	7	720575940627264062	NA	ExR3	right	EB

## Sheet: Figure_04J_direct
pre_pt_root_id	clk_name	hemisphere_clk	n_synapses	post_pt_root_id	class_post	cell_type_post	hemibrain_type_post	hemisphere_post
720575940617226641	DN1a	left	5	720575940631792184	Kenyon_Cell	NA	KCg-m	left

[truncated: 3 more sheets: Figure_04J_disynaptic, Figure_04K_direct, Figure_04K_disynaptic]
