# Supplementary material for: Synaptic connectome of the Drosophila circadian clock
Source: Nat Commun. 2024 Dec 5;15:10392. doi: 10.1038/s41467-024-54694-0 (PMC11621569; doi:10.1038/s41467-024-54694-0)
Supplement: Supplementary file 12 — Source data [file 41467_2024_54694_MOESM12_ESM.zip › Source Data for Reinhard et al 2024/Supplementary_Figure_13.csv]

pre_pt_root_id	name_pre	n_synapses	post_pt_root_id	name_post
720575940613096089	APDN3	11	720575940653095670	APDN3
720575940629399370	APDN3	5	720575940621638593	DN1pB
720575940653095670	APDN3	6	720575940613096089	APDN3
720575940653095670	APDN3	5	720575940620024149	s-CPDN3E
720575940617226641	DN1a	11	720575940614444338	s-CPDN3E
720575940617226641	DN1a	8	720575940620024149	s-CPDN3E
720575940617226641	DN1a	11	720575940622821731	s-CPDN3E
720575940617226641	DN1a	6	720575940623286271	l-CPDN3
720575940617226641	DN1a	5	720575940625254636	LN_ITP
720575940617226641	DN1a	8	720575940630562297	s-CPDN3E
720575940617226641	DN1a	5	720575940634818399	s-CPDN3D
720575940617226641	DN1a	29	720575940634984800	LN_ITP
720575940617864961	DN1a	10	720575940606861442	s-CPDN3D
720575940617864961	DN1a	14	720575940614444338	s-CPDN3E
720575940617864961	DN1a	5	720575940619212453	s-CPDN3D
720575940617864961	DN1a	8	720575940622821731	s-CPDN3E
720575940617864961	DN1a	15	720575940623286271	l-CPDN3
720575940617864961	DN1a	7	720575940625254636	LN_ITP
720575940617864961	DN1a	6	720575940628911946	s-CPDN3E
720575940617864961	DN1a	5	720575940630562297	s-CPDN3E
720575940617864961	DN1a	10	720575940634818399	s-CPDN3D
720575940617864961	DN1a	55	720575940634984800	LN_ITP
720575940617864961	DN1a	12	720575940638758744	s-CPDN3E
720575940624155416	DN1a	43	720575940619074049	LN_ITP
720575940624155416	DN1a	5	720575940621542141	s-CPDN3E
720575940624155416	DN1a	45	720575940627933336	LN_ITP
720575940624155416	DN1a	9	720575940630560761	s-CPDN3D
720575940624155416	DN1a	6	720575940646209156	s-CPDN3D
720575940626755673	DN1a	5	720575940610400409	s-CPDN3E
720575940626755673	DN1a	5	720575940616909083	s-CPDN3D
720575940626755673	DN1a	63	720575940619074049	LN_ITP
720575940626755673	DN1a	5	720575940619354673	s-CPDN3E
720575940626755673	DN1a	12	720575940621542141	s-CPDN3E
720575940626755673	DN1a	14	720575940623055433	s-CPDN3E
720575940626755673	DN1a	9	720575940625853188	s-CPDN3E
720575940626755673	DN1a	69	720575940627933336	LN_ITP
720575940626755673	DN1a	12	720575940632179620	s-CPDN3E
720575940626755673	DN1a	16	720575940634069148	l-CPDN3
720575940626755673	DN1a	6	720575940646209156	s-CPDN3D
720575940620561713	DN1pA	5	720575940604488672	s-CPDN3D
720575940620561713	DN1pA	5	720575940612278114	s-CPDN3C
720575940620561713	DN1pA	5	720575940614630962	LNd_CRYp
720575940620561713	DN1pA	6	720575940619718383	s-CPDN3C
720575940620561713	DN1pA	13	720575940625254636	LN_ITP
720575940620561713	DN1pA	12	720575940627933336	LN_ITP
720575940620561713	DN1pA	11	720575940631989473	LNd_CRYp
720575940620561713	DN1pA	14	720575940634984800	LN_ITP
720575940620561713	DN1pA	6	720575940636231145	s-CPDN3C
720575940620561713	DN1pA	5	720575940645800739	s-CPDN3C
720575940620561713	DN1pA	5	720575940654676385	LNd_CRYp
720575940622228999	DN1pA	6	720575940604383008	s-CPDN3C
720575940622228999	DN1pA	10	720575940604488672	s-CPDN3D
720575940622228999	DN1pA	5	720575940612278114	s-CPDN3C
720575940622228999	DN1pA	6	720575940614365923	s-CPDN3D
720575940622228999	DN1pA	6	720575940614630962	LNd_CRYp
720575940622228999	DN1pA	5	720575940618378708	s-CPDN3D
720575940622228999	DN1pA	21	720575940619074049	LN_ITP
720575940622228999	DN1pA	10	720575940619718383	s-CPDN3C
720575940622228999	DN1pA	6	720575940620070558	s-CPDN3D
720575940622228999	DN1pA	5	720575940622852359	s-CPDN3C
720575940622228999	DN1pA	8	720575940624375113	s-CPDN3D
720575940622228999	DN1pA	32	720575940625254636	LN_ITP
720575940622228999	DN1pA	7	720575940626023940	s-CPDN3C
720575940622228999	DN1pA	44	720575940627933336	LN_ITP
720575940622228999	DN1pA	8	720575940629470736	s-CPDN3D
720575940622228999	DN1pA	8	720575940629548764	s-CPDN3C
720575940622228999	DN1pA	8	720575940630152076	s-CPDN3D
720575940622228999	DN1pA	8	720575940630586642	s-CPDN3D
720575940622228999	DN1pA	5	720575940631372764	s-CPDN3D
720575940622228999	DN1pA	5	720575940631989473	LNd_CRYp
720575940622228999	DN1pA	33	720575940634984800	LN_ITP
720575940622228999	DN1pA	7	720575940636231145	s-CPDN3C
720575940622228999	DN1pA	5	720575940645800739	s-CPDN3C
720575940622228999	DN1pA	15	720575940654676385	LNd_CRYp
720575940622398836	DN1pA	5	720575940604383008	s-CPDN3C
720575940622398836	DN1pA	7	720575940611617838	LNd_CRYp
720575940622398836	DN1pA	6	720575940612278114	s-CPDN3C
720575940622398836	DN1pA	9	720575940614365923	s-CPDN3D
720575940622398836	DN1pA	7	720575940618378708	s-CPDN3D
720575940622398836	DN1pA	30	720575940619074049	LN_ITP
720575940622398836	DN1pA	5	720575940619718383	s-CPDN3C
720575940622398836	DN1pA	11	720575940620070558	s-CPDN3D
720575940622398836	DN1pA	6	720575940623035742	s-CPDN3C
720575940622398836	DN1pA	5	720575940623365813	s-CPDN3C
720575940622398836	DN1pA	6	720575940624010829	s-CPDN3C
720575940622398836	DN1pA	5	720575940624375113	s-CPDN3D
720575940622398836	DN1pA	13	720575940625254636	LN_ITP
720575940622398836	DN1pA	7	720575940626644486	s-CPDN3D
720575940622398836	DN1pA	5	720575940627010300	s-CPDN3C
720575940622398836	DN1pA	6	720575940627299940	s-CPDN3C
720575940622398836	DN1pA	19	720575940627933336	LN_ITP
720575940622398836	DN1pA	6	720575940629548764	s-CPDN3C
720575940622398836	DN1pA	8	720575940631372764	s-CPDN3D
720575940622398836	DN1pA	9	720575940631989473	LNd_CRYp
720575940622398836	DN1pA	10	720575940632512015	s-CPDN3D
720575940622398836	DN1pA	9	720575940632575388	s-CPDN3D
720575940622398836	DN1pA	5	720575940633954808	s-CPDN3D
720575940622398836	DN1pA	5	720575940634904677	s-CPDN3C
720575940622398836	DN1pA	17	720575940634984800	LN_ITP
720575940622398836	DN1pA	9	720575940645800739	s-CPDN3C
720575940622398836	DN1pA	8	720575940654676385	LNd_CRYp
720575940623036766	DN1pA	6	720575940604383008	s-CPDN3C
720575940623036766	DN1pA	8	720575940611617838	LNd_CRYp
720575940623036766	DN1pA	5	720575940613873361	s-CPDN3D
720575940623036766	DN1pA	6	720575940617643092	s-CPDN3C
720575940623036766	DN1pA	17	720575940619074049	LN_ITP
720575940623036766	DN1pA	9	720575940623224504	s-CPDN3C
720575940623036766	DN1pA	5	720575940623365813	s-CPDN3C
720575940623036766	DN1pA	7	720575940624375113	s-CPDN3D
720575940623036766	DN1pA	20	720575940625254636	LN_ITP
720575940623036766	DN1pA	5	720575940626023940	s-CPDN3C
720575940623036766	DN1pA	6	720575940626580528	s-CPDN3D
720575940623036766	DN1pA	5	720575940627010300	s-CPDN3C
720575940623036766	DN1pA	5	720575940627299940	s-CPDN3C
720575940623036766	DN1pA	24	720575940627933336	LN_ITP
720575940623036766	DN1pA	7	720575940629470736	s-CPDN3D
720575940623036766	DN1pA	5	720575940629548764	s-CPDN3C
720575940623036766	DN1pA	9	720575940631989473	LNd_CRYp
720575940623036766	DN1pA	5	720575940632575388	s-CPDN3D
720575940623036766	DN1pA	17	720575940634984800	LN_ITP
720575940623036766	DN1pA	6	720575940654676385	LNd_CRYp
720575940624899767	DN1pA	8	720575940611617838	LNd_CRYp
720575940624899767	DN1pA	5	720575940612278114	s-CPDN3C
720575940624899767	DN1pA	7	720575940614365923	s-CPDN3D
720575940624899767	DN1pA	5	720575940614630962	LNd_CRYp
720575940624899767	DN1pA	23	720575940619074049	LN_ITP
720575940624899767	DN1pA	5	720575940623035742	s-CPDN3C
720575940624899767	DN1pA	5	720575940623365813	s-CPDN3C
720575940624899767	DN1pA	35	720575940625254636	LN_ITP
720575940624899767	DN1pA	6	720575940627010300	s-CPDN3C
720575940624899767	DN1pA	50	720575940627933336	LN_ITP
720575940624899767	DN1pA	5	720575940629470736	s-CPDN3D
720575940624899767	DN1pA	7	720575940629548764	s-CPDN3C
720575940624899767	DN1pA	5	720575940631372764	s-CPDN3D
720575940624899767	DN1pA	5	720575940633253602	s-CPDN3C
720575940624899767	DN1pA	5	720575940633954808	s-CPDN3D
720575940624899767	DN1pA	41	720575940634984800	LN_ITP
720575940628692040	DN1pA	8	720575940604488672	s-CPDN3D
720575940628692040	DN1pA	6	720575940611617838	LNd_CRYp
720575940628692040	DN1pA	11	720575940612776879	s-CPDN3C
720575940628692040	DN1pA	5	720575940614519157	s-CPDN3D
720575940628692040	DN1pA	6	720575940614630962	LNd_CRYp
720575940628692040	DN1pA	10	720575940618378708	s-CPDN3D
720575940628692040	DN1pA	31	720575940619074049	LN_ITP
720575940628692040	DN1pA	10	720575940624375113	s-CPDN3D
720575940628692040	DN1pA	5	720575940625956371	s-CPDN3C
720575940628692040	DN1pA	5	720575940626644486	s-CPDN3D
720575940628692040	DN1pA	8	720575940627042130	s-CPDN3D
720575940628692040	DN1pA	5	720575940627299940	s-CPDN3C
720575940628692040	DN1pA	19	720575940627933336	LN_ITP
720575940628692040	DN1pA	5	720575940631989473	LNd_CRYp
720575940628692040	DN1pA	14	720575940632575388	s-CPDN3D
720575940628692040	DN1pA	10	720575940633954808	s-CPDN3D
720575940628692040	DN1pA	7	720575940634904677	s-CPDN3C
720575940628692040	DN1pA	12	720575940634984800	LN_ITP
720575940628692040	DN1pA	5	720575940654676385	LNd_CRYp
720575940633976403	DN1pA	6	720575940610991513	s-CPDN3C
720575940633976403	DN1pA	7	720575940611617838	LNd_CRYp
720575940633976403	DN1pA	5	720575940618378708	s-CPDN3D
720575940633976403	DN1pA	20	720575940619074049	LN_ITP
720575940633976403	DN1pA	9	720575940620070558	s-CPDN3D
720575940633976403	DN1pA	19	720575940625254636	LN_ITP
720575940633976403	DN1pA	6	720575940626644486	s-CPDN3D
720575940633976403	DN1pA	25	720575940627933336	LN_ITP
720575940633976403	DN1pA	5	720575940630586642	s-CPDN3D
720575940633976403	DN1pA	7	720575940631372764	s-CPDN3D
720575940633976403	DN1pA	7	720575940631989473	LNd_CRYp
720575940633976403	DN1pA	6	720575940633253602	s-CPDN3C
720575940633976403	DN1pA	14	720575940634984800	LN_ITP
720575940644609440	DN1pA	6	720575940609261892	s-CPDN3D
720575940644609440	DN1pA	12	720575940614630962	LNd_CRYp
720575940644609440	DN1pA	7	720575940617643092	s-CPDN3C
720575940644609440	DN1pA	20	720575940619074049	LN_ITP
720575940644609440	DN1pA	5	720575940620070558	s-CPDN3D
720575940644609440	DN1pA	6	720575940621384101	s-CPDN3C
720575940644609440	DN1pA	5	720575940623365813	s-CPDN3C
720575940644609440	DN1pA	26	720575940625254636	LN_ITP
720575940644609440	DN1pA	7	720575940626023940	s-CPDN3C
720575940644609440	DN1pA	7	720575940626644486	s-CPDN3D
720575940644609440	DN1pA	6	720575940627010300	s-CPDN3C
720575940644609440	DN1pA	5	720575940627042130	s-CPDN3D
720575940644609440	DN1pA	28	720575940627933336	LN_ITP
720575940644609440	DN1pA	7	720575940630586642	s-CPDN3D
720575940644609440	DN1pA	6	720575940631989473	LNd_CRYp
720575940644609440	DN1pA	29	720575940634984800	LN_ITP
720575940644609440	DN1pA	5	720575940645800739	s-CPDN3C
720575940644609440	DN1pA	10	720575940654676385	LNd_CRYp
720575940621638593	DN1pB	6	720575940609261892	s-CPDN3D
720575940621638593	DN1pB	7	720575940614519157	s-CPDN3D
720575940621638593	DN1pB	5	720575940619074049	LN_ITP
720575940621638593	DN1pB	6	720575940623036254	DN2
720575940621638593	DN1pB	5	720575940624375113	s-CPDN3D
720575940621638593	DN1pB	5	720575940625749842	s-CPDN3D
720575940621638593	DN1pB	10	720575940625852676	s-CPDN3E
720575940621638593	DN1pB	9	720575940627514267	s-CPDN3C
720575940621638593	DN1pB	6	720575940627933336	LN_ITP
720575940621638593	DN1pB	27	720575940629218811	DN2
720575940621638593	DN1pB	6	720575940630541783	s-CPDN3C
720575940621638593	DN1pB	19	720575940643843620	DN2
720575940628257874	DN1pB	10	720575940614365923	s-CPDN3D
720575940628257874	DN1pB	6	720575940614630962	LNd_CRYp
720575940628257874	DN1pB	19	720575940615722438	s-CPDN3C
720575940628257874	DN1pB	6	720575940620070558	s-CPDN3D
720575940628257874	DN1pB	19	720575940623036254	DN2
720575940628257874	DN1pB	7	720575940626580528	s-CPDN3D
720575940628257874	DN1pB	6	720575940627186435	s-CPDN3D
720575940628257874	DN1pB	6	720575940629218811	DN2
720575940628257874	DN1pB	6	720575940629470736	s-CPDN3D
720575940628257874	DN1pB	10	720575940630152076	s-CPDN3D
720575940628257874	DN1pB	6	720575940630426967	s-CPDN3D
720575940628257874	DN1pB	5	720575940631118095	s-CPDN3E
720575940628257874	DN1pB	6	720575940631372764	s-CPDN3D
720575940628257874	DN1pB	5	720575940638137200	s-CPDN3C
720575940628257874	DN1pB	7	720575940639031130	s-CPDN3C
720575940628358931	DN1pB	5	720575940604488672	s-CPDN3D
720575940628358931	DN1pB	10	720575940607416587	s-CPDN3D
720575940628358931	DN1pB	5	720575940609261892	s-CPDN3D
720575940628358931	DN1pB	5	720575940614519157	s-CPDN3D
720575940628358931	DN1pB	5	720575940619074049	LN_ITP
720575940628358931	DN1pB	7	720575940623036254	DN2
720575940628358931	DN1pB	9	720575940624375113	s-CPDN3D
720575940628358931	DN1pB	5	720575940625852676	s-CPDN3E
720575940628358931	DN1pB	7	720575940627514267	s-CPDN3C
720575940628358931	DN1pB	11	720575940627933336	LN_ITP
720575940628358931	DN1pB	26	720575940629218811	DN2
720575940628358931	DN1pB	5	720575940630116601	s-CPDN3D
720575940628358931	DN1pB	13	720575940630541783	s-CPDN3C
720575940628358931	DN1pB	8	720575940633954808	s-CPDN3D
720575940628358931	DN1pB	14	720575940634358879	s-CPDN3C
720575940628358931	DN1pB	31	720575940643843620	DN2
720575940645975063	DN1pB	6	720575940613873361	s-CPDN3D
720575940645975063	DN1pB	7	720575940614630962	LNd_CRYp
720575940645975063	DN1pB	5	720575940615722438	s-CPDN3C
720575940645975063	DN1pB	6	720575940620070558	s-CPDN3D
720575940645975063	DN1pB	9	720575940623036254	DN2
720575940645975063	DN1pB	5	720575940626580528	s-CPDN3D
720575940645975063	DN1pB	14	720575940629218811	DN2
720575940645975063	DN1pB	5	720575940630093100	s-CPDN3C
720575940645975063	DN1pB	11	720575940634984800	LN_ITP
720575940645975063	DN1pB	7	720575940638137200	s-CPDN3C
720575940645975063	DN1pB	7	720575940639031130	s-CPDN3C
720575940645975063	DN1pB	11	720575940643843620	DN2
720575940608161116	DN1pC	8	720575940625976409	LPN
720575940632575584	DN1pC	8	720575940625976409	LPN
720575940643074976	DN1pC	10	720575940612734515	DN1pE
720575940643074976	DN1pC	6	720575940618775892	LPN
720575940643074976	DN1pC	6	720575940631118095	s-CPDN3E
720575940611585459	DN1pD	6	720575940609261892	s-CPDN3D
720575940611585459	DN1pD	5	720575940626644486	s-CPDN3D
720575940613262259	DN1pD	5	720575940626644486	s-CPDN3D
720575940613262259	DN1pD	7	720575940636193647	s-CPDN3D
720575940616201309	DN1pD	9	720575940620287067	DN1pD
720575940620287067	DN1pD	7	720575940621384101	s-CPDN3C
720575940620287067	DN1pD	7	720575940645975063	DN1pB
720575940631242799	DN1pD	9	720575940622852359	s-CPDN3C
720575940631242799	DN1pD	7	720575940627299940	s-CPDN3C
720575940631242799	DN1pD	5	720575940629218811	DN2
720575940631583519	DN1pD	7	720575940624162328	s-CPDN3B
720575940631583519	DN1pD	5	720575940636231145	s-CPDN3C
720575940612391464	DN1pE	9	720575940625976409	LPN
720575940612391464	DN1pE	20	720575940629066087	LPN
720575940612391464	DN1pE	12	720575940637555288	LPN
720575940612734515	DN1pE	6	720575940639397491	LPN
720575940615330098	DN1pE	5	720575940613873361	s-CPDN3D
720575940615330098	DN1pE	11	720575940618775892	LPN
720575940615330098	DN1pE	6	720575940639397491	LPN
720575940615330098	DN1pE	5	720575940639791067	s-CPDN3D
720575940631863085	DN1pE	5	720575940609261892	s-CPDN3D
720575940631863085	DN1pE	7	720575940625976409	LPN
720575940631863085	DN1pE	10	720575940629066087	LPN
720575940631863085	DN1pE	6	720575940631242799	DN1pD
720575940631863085	DN1pE	5	720575940636193647	s-CPDN3D
720575940631863085	DN1pE	8	720575940637555288	LPN
720575940623286271	l-CPDN3	5	720575940609261892	s-CPDN3D
720575940623286271	l-CPDN3	7	720575940610400409	s-CPDN3E
720575940623286271	l-CPDN3	6	720575940616424927	s-CPDN3A
720575940623286271	l-CPDN3	10	720575940616909083	s-CPDN3D
720575940623286271	l-CPDN3	6	720575940619212453	s-CPDN3D
720575940623286271	l-CPDN3	7	720575940619354673	s-CPDN3E
720575940623286271	l-CPDN3	8	720575940620205172	s-CPDN3E
720575940623286271	l-CPDN3	13	720575940621845530	s-CPDN3D
720575940623286271	l-CPDN3	9	720575940625853188	s-CPDN3E
720575940623286271	l-CPDN3	17	720575940627171154	s-CPDN3D
720575940623286271	l-CPDN3	7	720575940630560761	s-CPDN3D
720575940623286271	l-CPDN3	9	720575940632179620	s-CPDN3E
720575940623286271	l-CPDN3	17	720575940636193647	s-CPDN3D
720575940623286271	l-CPDN3	5	720575940639791067	s-CPDN3D
720575940623286271	l-CPDN3	9	720575940642372512	s-CPDN3E
720575940634069148	l-CPDN3	7	720575940606861442	s-CPDN3D
720575940634069148	l-CPDN3	9	720575940613555618	s-CPDN3E
720575940634069148	l-CPDN3	6	720575940613873361	s-CPDN3D
720575940634069148	l-CPDN3	8	720575940614444338	s-CPDN3E
720575940634069148	l-CPDN3	5	720575940619074049	LN_ITP
720575940634069148	l-CPDN3	9	720575940619212453	s-CPDN3D
720575940634069148	l-CPDN3	7	720575940620032276	s-CPDN3A
720575940634069148	l-CPDN3	23	720575940621845530	s-CPDN3D
720575940634069148	l-CPDN3	13	720575940622821731	s-CPDN3E
720575940634069148	l-CPDN3	6	720575940627933336	LN_ITP
720575940634069148	l-CPDN3	7	720575940628137987	s-CPDN3E
720575940634069148	l-CPDN3	6	720575940628665360	s-CPDN3A
720575940634069148	l-CPDN3	10	720575940634818399	s-CPDN3D
720575940634069148	l-CPDN3	10	720575940636193647	s-CPDN3D
720575940634069148	l-CPDN3	5	720575940638758744	s-CPDN3E
720575940634069148	l-CPDN3	6	720575940639791067	s-CPDN3D
720575940634069148	l-CPDN3	5	720575940646209156	s-CPDN3D
720575940619074049	LN_ITP	8	720575940604488672	s-CPDN3D
720575940619074049	LN_ITP	5	720575940609261892	s-CPDN3D
720575940619074049	LN_ITP	5	720575940610991513	s-CPDN3C
720575940619074049	LN_ITP	5	720575940611617838	LNd_CRYp
720575940619074049	LN_ITP	8	720575940615228723	APDN3
720575940619074049	LN_ITP	8	720575940616075147	s-CPDN3E
720575940619074049	LN_ITP	7	720575940618378708	s-CPDN3D
720575940619074049	LN_ITP	5	720575940619354673	s-CPDN3E
720575940619074049	LN_ITP	6	720575940620070558	s-CPDN3D
720575940619074049	LN_ITP	8	720575940620205172	s-CPDN3E
720575940619074049	LN_ITP	5	720575940623036766	DN1pA
720575940619074049	LN_ITP	7	720575940624375113	s-CPDN3D
720575940619074049	LN_ITP	12	720575940625853188	s-CPDN3E
720575940619074049	LN_ITP	8	720575940626529944	s-CPDN3E
720575940619074049	LN_ITP	5	720575940626644486	s-CPDN3D
720575940619074049	LN_ITP	24	720575940627933336	LN_ITP
720575940619074049	LN_ITP	5	720575940629163772	s-CPDN3E
720575940619074049	LN_ITP	11	720575940629399370	APDN3
720575940619074049	LN_ITP	6	720575940632179620	s-CPDN3E
720575940619074049	LN_ITP	6	720575940632575388	s-CPDN3D
720575940619074049	LN_ITP	7	720575940633954808	s-CPDN3D
720575940619074049	LN_ITP	10	720575940642372512	s-CPDN3E
720575940619074049	LN_ITP	6	720575940654676385	LNd_CRYp
720575940625254636	LN_ITP	10	720575940614444338	s-CPDN3E
720575940625254636	LN_ITP	7	720575940614630962	LNd_CRYp
720575940625254636	LN_ITP	6	720575940617722944	s-CPDN3E
720575940625254636	LN_ITP	11	720575940620024149	s-CPDN3E
720575940625254636	LN_ITP	10	720575940622821731	s-CPDN3E
720575940625254636	LN_ITP	5	720575940628137987	s-CPDN3E
720575940625254636	LN_ITP	6	720575940631118095	s-CPDN3E
720575940625254636	LN_ITP	8	720575940634984800	LN_ITP
720575940625254636	LN_ITP	7	720575940638758744	s-CPDN3E
720575940625254636	LN_ITP	6	720575940638973091	s-CPDN3E
720575940625254636	LN_ITP	8	720575940653095670	APDN3
720575940627933336	LN_ITP	5	720575940609261892	s-CPDN3D
720575940627933336	LN_ITP	5	720575940611617838	LNd_CRYp
720575940627933336	LN_ITP	5	720575940614630962	LNd_CRYp
720575940627933336	LN_ITP	11	720575940618378708	s-CPDN3D
720575940627933336	LN_ITP	27	720575940619074049	LN_ITP
720575940627933336	LN_ITP	5	720575940619718383	s-CPDN3C
720575940627933336	LN_ITP	6	720575940620070558	s-CPDN3D
720575940627933336	LN_ITP	5	720575940620205172	s-CPDN3E
720575940627933336	LN_ITP	7	720575940621384101	s-CPDN3C
720575940627933336	LN_ITP	8	720575940626580528	s-CPDN3D
720575940627933336	LN_ITP	7	720575940626644486	s-CPDN3D
720575940627933336	LN_ITP	5	720575940627042130	s-CPDN3D
720575940627933336	LN_ITP	5	720575940629399370	APDN3
720575940627933336	LN_ITP	7	720575940631372764	s-CPDN3D
720575940627933336	LN_ITP	7	720575940632512015	s-CPDN3D
720575940627933336	LN_ITP	7	720575940645800739	s-CPDN3C
720575940627933336	LN_ITP	5	720575940654676385	LNd_CRYp
720575940634984800	LN_ITP	5	720575940611617838	LNd_CRYp
720575940634984800	LN_ITP	6	720575940613096089	APDN3
720575940634984800	LN_ITP	8	720575940614630962	LNd_CRYp
720575940634984800	LN_ITP	7	720575940617643092	s-CPDN3C
720575940634984800	LN_ITP	5	720575940618378708	s-CPDN3D
720575940634984800	LN_ITP	6	720575940620070558	s-CPDN3D
720575940634984800	LN_ITP	5	720575940625254636	LN_ITP
720575940634984800	LN_ITP	7	720575940626580528	s-CPDN3D
720575940634984800	LN_ITP	8	720575940626644486	s-CPDN3D
720575940634984800	LN_ITP	5	720575940627042130	s-CPDN3D
720575940634984800	LN_ITP	6	720575940629470736	s-CPDN3D
720575940634984800	LN_ITP	7	720575940632512015	s-CPDN3D
720575940634984800	LN_ITP	5	720575940632575388	s-CPDN3D
720575940634984800	LN_ITP	8	720575940633954808	s-CPDN3D
720575940634984800	LN_ITP	6	720575940645800739	s-CPDN3C
720575940634984800	LN_ITP	7	720575940654676385	LNd_CRYp
720575940606334338	LNd_CRYn	6	720575940630116601	s-CPDN3D
720575940609504210	LNd_CRYn	5	720575940619246246	s-CPDN3B
720575940609504210	LNd_CRYn	7	720575940622378474	s-CPDN3B
720575940609504210	LNd_CRYn	13	720575940623474019	s-CPDN3B
720575940609504210	LNd_CRYn	8	720575940626212178	s-CPDN3A
720575940609504210	LNd_CRYn	7	720575940635765496	s-CPDN3B
720575940621031629	LNd_CRYn	6	720575940616849126	s-CPDN3A
720575940621031629	LNd_CRYn	9	720575940625436805	s-CPDN3B
720575940621031629	LNd_CRYn	13	720575940629987579	s-CPDN3B
720575940621031629	LNd_CRYn	5	720575940637807677	s-CPDN3A
720575940621031629	LNd_CRYn	10	720575940637817944	s-CPDN3B
720575940623003405	LNd_CRYn	6	720575940619246246	s-CPDN3B
720575940623003405	LNd_CRYn	10	720575940623474019	s-CPDN3B
720575940623003405	LNd_CRYn	5	720575940626212178	s-CPDN3A
720575940623003405	LNd_CRYn	6	720575940630116601	s-CPDN3D
720575940623003405	LNd_CRYn	6	720575940635707543	s-CPDN3A
720575940623003405	LNd_CRYn	6	720575940635765496	s-CPDN3B
720575940626899817	LNd_CRYn	5	720575940614519157	s-CPDN3D
720575940627984119	LNd_CRYn	7	720575940615594869	s-CPDN3A
720575940627984119	LNd_CRYn	7	720575940615876438	s-CPDN3A
720575940627984119	LNd_CRYn	5	720575940620970445	s-CPDN3B
720575940627984119	LNd_CRYn	9	720575940626332166	s-CPDN3A
720575940627984119	LNd_CRYn	9	720575940637817944	s-CPDN3B
720575940627984119	LNd_CRYn	5	720575940638137200	s-CPDN3C
720575940627984119	LNd_CRYn	6	720575940639791067	s-CPDN3D
720575940654676385	LNd_CRYp	5	720575940621031629	LNd_CRYn
720575940618775892	LPN	10	720575940614630962	LNd_CRYp
720575940618775892	LPN	8	720575940631989473	LNd_CRYp
720575940625976409	LPN	15	720575940608161116	DN1pC
720575940625976409	LPN	8	720575940616909083	s-CPDN3D
720575940625976409	LPN	7	720575940620205172	s-CPDN3E
720575940625976409	LPN	6	720575940632179620	s-CPDN3E
720575940625976409	LPN	8	720575940632575584	DN1pC
720575940625976409	LPN	8	720575940642372512	s-CPDN3E
720575940625976409	LPN	6	720575940654676385	LNd_CRYp
720575940629066087	LPN	7	720575940608161116	DN1pC
720575940629066087	LPN	10	720575940611617838	LNd_CRYp
720575940629066087	LPN	12	720575940654676385	LNd_CRYp
720575940637555288	LPN	34	720575940608161116	DN1pC
720575940637555288	LPN	9	720575940612153842	DN1pD
720575940637555288	LPN	13	720575940612391464	DN1pE
720575940637555288	LPN	14	720575940613262259	DN1pD
720575940637555288	LPN	7	720575940625976409	LPN
720575940637555288	LPN	7	720575940631863085	DN1pE
720575940637555288	LPN	57	720575940632575584	DN1pC
720575940639397491	LPN	8	720575940616201309	DN1pD
720575940639397491	LPN	5	720575940619074049	LN_ITP
720575940639397491	LPN	18	720575940620116091	DN1pC
720575940639397491	LPN	10	720575940621861133	DN1pD
720575940639397491	LPN	31	720575940643074976	DN1pC
720575940639397491	LPN	17	720575940644703767	LPN
720575940644703767	LPN	10	720575940612734515	DN1pE
720575940644703767	LPN	9	720575940615330098	DN1pE
720575940644703767	LPN	8	720575940616201309	DN1pD
720575940644703767	LPN	27	720575940620116091	DN1pC
720575940644703767	LPN	20	720575940639397491	LPN
720575940644703767	LPN	32	720575940643074976	DN1pC
720575940586019427	NA	5	720575940620028096	APDN3
720575940597281063	NA	6	720575940638924378	l-LNv
720575940603676076	NA	8	720575940624899767	DN1pA
720575940603944382	NA	5	720575940628816384	s-CPDN3C
720575940604470240	NA	5	720575940610400409	s-CPDN3E
720575940604581152	NA	5	720575940625853188	s-CPDN3E
720575940604838368	NA	5	720575940614630962	LNd_CRYp
720575940604838368	NA	6	720575940621031629	LNd_CRYn
720575940604838368	NA	6	720575940627933336	LN_ITP
720575940604856303	NA	6	720575940624920871	APDN3
720575940605033504	NA	7	720575940629066087	LPN
720575940605080608	NA	9	720575940627171154	s-CPDN3D
720575940605115337	NA	13	720575940624920871	APDN3
720575940605322370	NA	12	720575940631605079	s-CPDN3A
720575940605396926	NA	9	720575940612153842	DN1pD
720575940605396926	NA	5	720575940613262259	DN1pD
720575940605465888	NA	34	720575940617226641	DN1a
720575940605465888	NA	22	720575940617864961	DN1a
720575940605938633	NA	5	720575940620287067	DN1pD
720575940606504370	NA	31	720575940608161116	DN1pC
720575940606504370	NA	11	720575940610400409	s-CPDN3E
720575940606504370	NA	7	720575940611617838	LNd_CRYp
720575940606504370	NA	18	720575940615228723	APDN3
720575940606504370	NA	5	720575940616909083	s-CPDN3D
720575940606504370	NA	7	720575940618853547	s-CPDN3D
720575940606504370	NA	22	720575940619074049	LN_ITP
720575940606504370	NA	5	720575940620205172	s-CPDN3E
720575940606504370	NA	11	720575940620755297	s-CPDN3A
720575940606504370	NA	5	720575940621033152	s-CPDN3A
720575940606504370	NA	9	720575940626755673	DN1a
720575940606504370	NA	34	720575940627933336	LN_ITP
720575940606504370	NA	16	720575940629399370	APDN3
720575940606504370	NA	7	720575940630560761	s-CPDN3D
720575940606504370	NA	33	720575940632575584	DN1pC
720575940606504370	NA	9	720575940646209156	s-CPDN3D
720575940606504370	NA	13	720575940654676385	LNd_CRYp
720575940606550706	NA	5	720575940622597078	s-CPDN3A
720575940606615563	NA	6	720575940609504210	LNd_CRYn
720575940606648608	NA	5	720575940634473497	APDN3
720575940606650400	NA	6	720575940615228723	APDN3
720575940606650400	NA	5	720575940619246246	s-CPDN3B
720575940606650400	NA	6	720575940621033152	s-CPDN3A
720575940606774118	NA	5	720575940612391464	DN1pE
720575940606979081	NA	5	720575940608161116	DN1pC
720575940606979081	NA	29	720575940611617838	LNd_CRYp
720575940606979081	NA	22	720575940614630962	LNd_CRYp
720575940606979081	NA	6	720575940622228999	DN1pA
720575940606979081	NA	23	720575940631989473	LNd_CRYp
720575940606979081	NA	29	720575940654676385	LNd_CRYp
720575940607158025	NA	6	720575940615330098	DN1pE
720575940607158025	NA	18	720575940616201309	DN1pD
720575940607158025	NA	8	720575940620561713	DN1pA
720575940607158025	NA	18	720575940621861133	DN1pD
720575940607158025	NA	59	720575940628257874	DN1pB
720575940607158025	NA	9	720575940628692040	DN1pA
720575940607158025	NA	7	720575940644609440	DN1pA
720575940607158025	NA	58	720575940645975063	DN1pB
720575940607446620	NA	10	720575940622821731	s-CPDN3E
720575940607446620	NA	7	720575940628137987	s-CPDN3E
720575940607703497	NA	6	720575940628257874	DN1pB
720575940607703497	NA	8	720575940628692040	DN1pA
720575940607703497	NA	13	720575940645975063	DN1pB
720575940607777628	NA	5	720575940626332166	s-CPDN3A
720575940607777628	NA	5	720575940633253602	s-CPDN3C
720575940607819989	NA	7	720575940615594869	s-CPDN3A
720575940607819989	NA	5	720575940616849126	s-CPDN3A
720575940607819989	NA	22	720575940622597078	s-CPDN3A
720575940607819989	NA	7	720575940625149437	s-CPDN3A
720575940607819989	NA	9	720575940626332166	s-CPDN3A
720575940607819989	NA	8	720575940633762841	s-CPDN3A
720575940607819989	NA	5	720575940637807677	s-CPDN3A
720575940607887561	NA	39	720575940614517032	APDN3
720575940607887561	NA	6	720575940617642101	s-CPDN3A
720575940607887561	NA	15	720575940621268651	APDN3
720575940607887561	NA	5	720575940624920871	APDN3
720575940607887561	NA	45	720575940626537468	APDN3
720575940607887561	NA	6	720575940633762841	s-CPDN3A
720575940607887561	NA	5	720575940637453382	s-CPDN3A
720575940607887561	NA	29	720575940640278387	APDN3
720575940608006578	NA	5	720575940612734515	DN1pE
720575940608029707	NA	8	720575940609261892	s-CPDN3D
720575940608029707	NA	5	720575940610128082	s-CPDN3A
720575940608029707	NA	5	720575940616075147	s-CPDN3E
720575940608029707	NA	5	720575940627211706	s-CPDN3A
720575940608128092	NA	9	720575940627933336	LN_ITP
720575940608128092	NA	7	720575940634069148	l-CPDN3
720575940608227118	NA	17	720575940611617838	LNd_CRYp
720575940608227118	NA	19	720575940614630962	LNd_CRYp
720575940608227118	NA	6	720575940631989473	LNd_CRYp
720575940608227118	NA	21	720575940654676385	LNd_CRYp
720575940608237065	NA	6	720575940611035866	s-CPDN3B
720575940608237065	NA	5	720575940623036254	DN2
720575940608280533	NA	11	720575940624920871	APDN3
720575940608285570	NA	6	720575940617864961	DN1a
720575940608293129	NA	13	720575940624155416	DN1a
720575940608293129	NA	38	720575940626755673	DN1a
720575940608334002	NA	6	720575940621638593	DN1pB
720575940608334002	NA	7	720575940624899767	DN1pA
720575940608334002	NA	10	720575940633976403	DN1pA
720575940608357762	NA	5	720575940627933336	LN_ITP
720575940608359298	NA	16	720575940617219933	l-LNv
720575940608359298	NA	14	720575940638924378	l-LNv
720575940608379915	NA	6	720575940612734515	DN1pE
720575940608379915	NA	11	720575940618775892	LPN
720575940608379915	NA	17	720575940620116091	DN1pC
720575940608379915	NA	11	720575940643074976	DN1pC
720575940608409355	NA	5	720575940625956371	s-CPDN3C
720575940608409355	NA	5	720575940627541066	s-CPDN3B
720575940608494531	NA	5	720575940625853188	s-CPDN3E
720575940608512046	NA	6	720575940629218811	DN2
720575940608512046	NA	5	720575940643843620	DN2
720575940608573193	NA	11	720575940624155416	DN1a
720575940608573193	NA	26	720575940626755673	DN1a
720575940608656942	NA	5	720575940621861133	DN1pD
720575940608688942	NA	14	720575940612776879	s-CPDN3C
720575940608688942	NA	5	720575940617643092	s-CPDN3C
720575940608688942	NA	5	720575940621384101	s-CPDN3C
720575940608688942	NA	12	720575940622852359	s-CPDN3C
720575940608688942	NA	12	720575940623365813	s-CPDN3C
720575940608688942	NA	6	720575940624010829	s-CPDN3C
720575940608688942	NA	6	720575940627299940	s-CPDN3C
720575940608688942	NA	11	720575940634904677	s-CPDN3C
720575940608688942	NA	12	720575940636231145	s-CPDN3C
720575940608688942	NA	6	720575940645800739	s-CPDN3C
720575940608898005	NA	9	720575940637555288	LPN
720575940608929749	NA	8	720575940626755673	DN1a
720575940609125641	NA	5	720575940623286271	l-CPDN3
720575940609125641	NA	6	720575940624920871	APDN3
720575940609125641	NA	10	720575940634473497	APDN3
720575940609228245	NA	35	720575940619074049	LN_ITP
720575940609228245	NA	50	720575940622355894	l-LNv
720575940609228245	NA	29	720575940626843536	l-LNv
720575940609228245	NA	22	720575940627933336	LN_ITP
720575940609228245	NA	11	720575940630926075	l-LNv
720575940609555758	NA	6	720575940623003405	LNd_CRYn
720575940609627403	NA	7	720575940613096089	APDN3
720575940609627403	NA	5	720575940619074049	LN_ITP
720575940609627403	NA	10	720575940625254636	LN_ITP
720575940609627403	NA	6	720575940627933336	LN_ITP
720575940609627403	NA	23	720575940634984800	LN_ITP
720575940609641284	NA	16	720575940612153842	DN1pD
720575940609641284	NA	5	720575940612391464	DN1pE
720575940609641284	NA	21	720575940613262259	DN1pD
720575940609641284	NA	108	720575940621638593	DN1pB
720575940609641284	NA	11	720575940622228999	DN1pA
720575940609641284	NA	8	720575940624899767	DN1pA
720575940609641284	NA	5	720575940625749842	s-CPDN3D
720575940609641284	NA	75	720575940628358931	DN1pB
720575940609641284	NA	13	720575940631863085	DN1pE
720575940609641284	NA	6	720575940633976403	DN1pA
720575940609643273	NA	6	720575940631989473	LNd_CRYp
720575940609643273	NA	7	720575940654676385	LNd_CRYp
720575940609778018	NA	15	720575940634069148	l-CPDN3
720575940609881611	NA	78	720575940619074049	LN_ITP
720575940609881611	NA	66	720575940627933336	LN_ITP
720575940609881611	NA	35	720575940634069148	l-CPDN3
720575940609881611	NA	6	720575940637041263	APDN3
720575940609931128	NA	10	720575940623036766	DN1pA
720575940609931128	NA	16	720575940633976403	DN1pA
720575940609936882	NA	7	720575940608161116	DN1pC
720575940609936882	NA	6	720575940611617838	LNd_CRYp
720575940609936882	NA	5	720575940612391464	DN1pE
720575940609936882	NA	7	720575940620116091	DN1pC
720575940609936882	NA	8	720575940631322472	s-CPDN3A
720575940609936882	NA	5	720575940631989473	LNd_CRYp
720575940609936882	NA	8	720575940632575584	DN1pC
720575940609936882	NA	9	720575940643074976	DN1pC
720575940609937762	NA	9	720575940627933336	LN_ITP
720575940610134245	NA	6	720575940629066087	LPN
720575940610183025	NA	6	720575940637041263	APDN3
720575940610423538	NA	7	720575940621845530	s-CPDN3D
720575940610423538	NA	8	720575940623036254	DN2
720575940610423538	NA	8	720575940639791067	s-CPDN3D
720575940610456469	NA	6	720575940638973091	s-CPDN3E
720575940610471522	NA	15	720575940623036254	DN2
720575940610537170	NA	21	720575940613096089	APDN3
720575940610537170	NA	7	720575940624920871	APDN3
720575940610537170	NA	18	720575940653095670	APDN3
720575940610543822	NA	7	720575940634984800	LN_ITP
720575940610601881	NA	9	720575940613118259	s-CPDN3B
720575940610601881	NA	6	720575940637555288	LPN
720575940610601881	NA	7	720575940638798141	s-CPDN3B
720575940610609454	NA	6	720575940608161116	DN1pC
720575940610609454	NA	5	720575940625976409	LPN
720575940610609454	NA	6	720575940632575584	DN1pC
720575940610715346	NA	5	720575940609261892	s-CPDN3D
720575940610715346	NA	6	720575940620561713	DN1pA
720575940610715346	NA	5	720575940622398836	DN1pA
720575940610715346	NA	7	720575940623036766	DN1pA
720575940610715346	NA	5	720575940625749842	s-CPDN3D
720575940610773782	NA	6	720575940613223830	s-CPDN3E
720575940610773782	NA	6	720575940617864961	DN1a
720575940610773782	NA	6	720575940634069148	l-CPDN3
720575940610798546	NA	7	720575940622597078	s-CPDN3A
720575940610798546	NA	13	720575940631605079	s-CPDN3A
720575940610923618	NA	10	720575940608161116	DN1pC
720575940610923618	NA	8	720575940611617838	LNd_CRYp
720575940610923618	NA	13	720575940632575584	DN1pC
720575940610923618	NA	9	720575940654676385	LNd_CRYp
720575940610957778	NA	5	720575940614630962	LNd_CRYp
720575940610961506	NA	5	720575940606861442	s-CPDN3D
720575940610961506	NA	15	720575940614630962	LNd_CRYp
720575940610961506	NA	5	720575940615977522	s-CPDN3A
720575940610961506	NA	6	720575940617642101	s-CPDN3A
720575940610961506	NA	6	720575940617864961	DN1a
720575940610961506	NA	8	720575940618775892	LPN
720575940610961506	NA	12	720575940619212453	s-CPDN3D
720575940610961506	NA	23	720575940620116091	DN1pC
720575940610961506	NA	8	720575940625254636	LN_ITP
720575940610961506	NA	7	720575940631989473	LNd_CRYp
720575940610961506	NA	8	720575940634818399	s-CPDN3D
720575940610961506	NA	5	720575940634984800	LN_ITP
720575940610961506	NA	5	720575940639397491	LPN
720575940610961506	NA	19	720575940643074976	DN1pC
720575940610961506	NA	11	720575940653095670	APDN3
720575940610967506	NA	8	720575940620116091	DN1pC
720575940610967506	NA	12	720575940643074976	DN1pC
720575940611047976	NA	5	720575940638924378	l-LNv
720575940611128782	NA	16	720575940623474019	s-CPDN3B
720575940611128782	NA	6	720575940626899817	LNd_CRYn
720575940611128782	NA	8	720575940627062424	s-CPDN3A
720575940611128782	NA	7	720575940635765496	s-CPDN3B
720575940611203733	NA	9	720575940637041263	APDN3
720575940611261170	NA	9	720575940606742027	s-CPDN3C
720575940611261170	NA	6	720575940615330098	DN1pE
720575940611261170	NA	6	720575940615977522	s-CPDN3A
720575940611261170	NA	7	720575940621384101	s-CPDN3C
720575940611261170	NA	6	720575940623365813	s-CPDN3C
720575940611261170	NA	5	720575940626580528	s-CPDN3D
720575940611261170	NA	23	720575940629548764	s-CPDN3C
720575940611287336	NA	5	720575940638924378	l-LNv
720575940611288690	NA	10	720575940614444338	s-CPDN3E
720575940611288690	NA	6	720575940615330098	DN1pE
720575940611288690	NA	11	720575940622821731	s-CPDN3E
720575940611288690	NA	6	720575940628137987	s-CPDN3E
720575940611288690	NA	11	720575940631118095	s-CPDN3E
720575940611288690	NA	9	720575940638973091	s-CPDN3E
720575940611370958	NA	5	720575940625436805	s-CPDN3B
720575940611374554	NA	5	720575940620070558	s-CPDN3D
720575940611374554	NA	10	720575940621384101	s-CPDN3C
720575940611374554	NA	8	720575940626580528	s-CPDN3D
720575940611374554	NA	11	720575940632512015	s-CPDN3D
720575940611405102	NA	20	720575940614517032	APDN3
720575940611405102	NA	6	720575940620028096	APDN3
720575940611405102	NA	6	720575940621126365	s-CPDN3A
720575940611405102	NA	30	720575940621268651	APDN3
720575940611405102	NA	20	720575940626537468	APDN3
720575940611405102	NA	7	720575940637453382	s-CPDN3A
720575940611405102	NA	39	720575940640278387	APDN3
720575940611456435	NA	8	720575940620116091	DN1pC
720575940611456435	NA	9	720575940643074976	DN1pC
720575940611456661	NA	5	720575940610043346	s-CPDN3E
720575940611456661	NA	16	720575940612153842	DN1pD
720575940611456661	NA	5	720575940613262259	DN1pD
720575940611456661	NA	10	720575940616201309	DN1pD
720575940611456661	NA	11	720575940617722944	s-CPDN3E
720575940611456661	NA	9	720575940629163772	s-CPDN3E
720575940611456661	NA	5	720575940637555288	LPN
720575940611505102	NA	7	720575940624920871	APDN3
720575940611520721	NA	6	720575940612278114	s-CPDN3C
720575940611520721	NA	15	720575940612391464	DN1pE
720575940611520721	NA	8	720575940617643092	s-CPDN3C
720575940611520721	NA	5	720575940619718383	s-CPDN3C
720575940611520721	NA	7	720575940627042130	s-CPDN3D
720575940611520721	NA	6	720575940628358931	DN1pB
720575940611520721	NA	8	720575940628816384	s-CPDN3C
720575940611520721	NA	6	720575940645800739	s-CPDN3C
720575940611548273	NA	6	720575940614630962	LNd_CRYp
720575940611586227	NA	8	720575940623857084	s-CPDN3A
720575940611586227	NA	5	720575940635707543	s-CPDN3A
720575940611586227	NA	5	720575940642740260	s-CPDN3A
720575940611649010	NA	14	720575940624920871	APDN3
720575940611712632	NA	6	720575940620028096	APDN3
720575940611738035	NA	8	720575940625976409	LPN
720575940611785585	NA	8	720575940625853188	s-CPDN3E
720575940611930339	NA	9	720575940629066087	LPN
720575940611970299	NA	5	720575940621861133	DN1pD
720575940611970299	NA	6	720575940643074976	DN1pC
720575940612049685	NA	5	720575940622355894	l-LNv
720575940612067242	NA	5	720575940604488672	s-CPDN3D
720575940612067242	NA	6	720575940622378474	s-CPDN3B
720575940612171237	NA	6	720575940604488672	s-CPDN3D
720575940612219629	NA	17	720575940612391464	DN1pE
720575940612219629	NA	9	720575940631863085	DN1pE
720575940612251055	NA	6	720575940612153842	DN1pD
720575940612251055	NA	5	720575940623055433	s-CPDN3E
720575940612251055	NA	5	720575940631242799	DN1pD
720575940612253677	NA	9	720575940623286271	l-CPDN3
720575940612278195	NA	5	720575940622597078	s-CPDN3A
720575940612291426	NA	7	720575940627933336	LN_ITP
720575940612304226	NA	6	720575940623036766	DN1pA
720575940612304226	NA	7	720575940633976403	DN1pA
720575940612327410	NA	7	720575940617864961	DN1a
720575940612415742	NA	18	720575940613096089	APDN3
720575940612415742	NA	5	720575940615228723	APDN3
720575940612415742	NA	5	720575940629399370	APDN3
720575940612415742	NA	9	720575940653095670	APDN3
720575940612456359	NA	5	720575940643074976	DN1pC
720575940612483498	NA	6	720575940644703767	LPN
720575940612491762	NA	5	720575940617219933	l-LNv
720575940612491762	NA	10	720575940638924378	l-LNv
720575940612757210	NA	38	720575940624155416	DN1a
720575940612757210	NA	54	720575940626755673	DN1a
720575940612775829	NA	5	720575940624920871	APDN3
720575940612783218	NA	6	720575940621861133	DN1pD
720575940612783218	NA	5	720575940639397491	LPN
720575940612815766	NA	12	720575940612391464	DN1pE
720575940612822056	NA	9	720575940634984800	LN_ITP
720575940612854634	NA	7	720575940619246246	s-CPDN3B
720575940612856342	NA	77	720575940617226641	DN1a
720575940612856342	NA	57	720575940617864961	DN1a
720575940612856342	NA	5	720575940618775892	LPN
720575940612856342	NA	21	720575940639397491	LPN
720575940612856434	NA	7	720575940624920871	APDN3
720575940612856854	NA	13	720575940608161116	DN1pC
720575940612856854	NA	6	720575940620116091	DN1pC
720575940612856854	NA	6	720575940625976409	LPN
720575940612856854	NA	6	720575940631863085	DN1pE
720575940612856854	NA	13	720575940632575584	DN1pC
720575940612856854	NA	14	720575940637555288	LPN
720575940612856854	NA	6	720575940639397491	LPN
720575940612856854	NA	6	720575940644703767	LPN
720575940612869746	NA	5	720575940620287067	DN1pD
720575940612869746	NA	20	720575940628257874	DN1pB
720575940612869746	NA	21	720575940645975063	DN1pB
720575940612880849	NA	6	720575940616201309	DN1pD
720575940612894578	NA	5	720575940608161116	DN1pC
720575940612894578	NA	8	720575940617226641	DN1a
720575940612894578	NA	14	720575940620116091	DN1pC
720575940612894578	NA	11	720575940643074976	DN1pC
720575940612925146	NA	6	720575940620028096	APDN3
720575940612973674	NA	12	720575940606334338	LNd_CRYn
720575940612973674	NA	9	720575940609504210	LNd_CRYn
720575940612973674	NA	9	720575940621031629	LNd_CRYn
720575940612973674	NA	6	720575940623003405	LNd_CRYn
720575940612973674	NA	5	720575940626899817	LNd_CRYn
720575940612973674	NA	5	720575940627010300	s-CPDN3C
720575940612973674	NA	5	720575940627171154	s-CPDN3D
720575940612973674	NA	8	720575940627984119	LNd_CRYn
720575940612973674	NA	5	720575940630642380	s-CPDN3A
720575940612973674	NA	6	720575940639791067	s-CPDN3D
720575940613016104	NA	5	720575940626755673	DN1a
720575940613016104	NA	6	720575940628358931	DN1pB
720575940613016104	NA	7	720575940629218811	DN2
720575940613068595	NA	10	720575940624155416	DN1a
720575940613068595	NA	18	720575940626755673	DN1a
720575940613070632	NA	12	720575940637555288	LPN
720575940613105381	NA	11	720575940613096089	APDN3
720575940613105381	NA	15	720575940614630962	LNd_CRYp
720575940613105381	NA	7	720575940615876438	s-CPDN3A
720575940613105381	NA	8	720575940616849126	s-CPDN3A
720575940613105381	NA	5	720575940617642101	s-CPDN3A
720575940613105381	NA	48	720575940623286271	l-CPDN3
720575940613105381	NA	22	720575940625254636	LN_ITP
720575940613105381	NA	8	720575940627211706	s-CPDN3A
720575940613105381	NA	13	720575940631989473	LNd_CRYp
720575940613105381	NA	16	720575940634069148	l-CPDN3
720575940613105381	NA	56	720575940634984800	LN_ITP
720575940613234897	NA	6	720575940625853188	s-CPDN3E
720575940613288818	NA	8	720575940634069148	l-CPDN3
720575940613392101	NA	10	720575940619074049	LN_ITP
720575940613392101	NA	15	720575940627933336	LN_ITP
720575940613392101	NA	5	720575940634984800	LN_ITP
720575940613428707	NA	6	720575940606334338	LNd_CRYn
720575940613428707	NA	6	720575940631605079	s-CPDN3A
720575940613429811	NA	5	720575940620028096	APDN3
720575940613429811	NA	7	720575940629399370	APDN3
720575940613481282	NA	15	720575940611617838	LNd_CRYp
720575940613481282	NA	11	720575940612734515	DN1pE
720575940613481282	NA	7	720575940614630962	LNd_CRYp
720575940613481282	NA	7	720575940631605079	s-CPDN3A
720575940613481282	NA	13	720575940631989473	LNd_CRYp
720575940613481282	NA	19	720575940654676385	LNd_CRYp
720575940613493733	NA	14	720575940617219933	l-LNv
720575940613493733	NA	7	720575940624259720	l-LNv
720575940613493733	NA	22	720575940638924378	l-LNv
720575940613534354	NA	5	720575940631583519	DN1pD
720575940613623961	NA	6	720575940631605079	s-CPDN3A
720575940613716274	NA	7	720575940622852359	s-CPDN3C
720575940613746087	NA	5	720575940610043346	s-CPDN3E
720575940613746087	NA	9	720575940612153842	DN1pD
720575940613746087	NA	8	720575940613262259	DN1pD
720575940613746087	NA	12	720575940616201309	DN1pD
720575940613746087	NA	8	720575940617722944	s-CPDN3E
720575940613746087	NA	8	720575940621861133	DN1pD
720575940613746087	NA	6	720575940629163772	s-CPDN3E
720575940613746087	NA	10	720575940638973091	s-CPDN3E
720575940613810174	NA	12	720575940610980850	s-CPDN3B
720575940613810174	NA	11	720575940635008607	s-CPDN3B
720575940613838498	NA	7	720575940624920871	APDN3
720575940613879702	NA	5	720575940611585459	DN1pD
720575940613879702	NA	5	720575940619246246	s-CPDN3B
720575940613879702	NA	7	720575940620926155	s-CPDN3B
720575940613879702	NA	8	720575940631989473	LNd_CRYp
720575940613890674	NA	22	720575940613413791	s-LNv
720575940613890674	NA	28	720575940617219933	l-LNv
720575940613890674	NA	20	720575940619067259	s-LNv
720575940613890674	NA	6	720575940624259720	l-LNv
720575940613890674	NA	18	720575940630647678	l-LNv
720575940613890674	NA	14	720575940631973089	s-LNv
720575940613890674	NA	30	720575940638924378	l-LNv
720575940613890674	NA	23	720575940642237344	s-LNv
720575940613903778	NA	9	720575940621638593	DN1pB
720575940613903778	NA	7	720575940623003405	LNd_CRYn
720575940613903778	NA	7	720575940623474019	s-CPDN3B
720575940613903778	NA	5	720575940626899817	LNd_CRYn
720575940613934563	NA	9	720575940620028096	APDN3
720575940613941475	NA	9	720575940613555618	s-CPDN3E
720575940613941475	NA	6	720575940628911946	s-CPDN3E
720575940613941475	NA	12	720575940630562297	s-CPDN3E
720575940613941475	NA	7	720575940643074976	DN1pC
720575940614114891	NA	5	720575940622597078	s-CPDN3A
720575940614280460	NA	15	720575940637041263	APDN3
720575940614374034	NA	6	720575940616909083	s-CPDN3D
720575940614374034	NA	5	720575940621638593	DN1pB
720575940614374034	NA	5	720575940632179620	s-CPDN3E
720575940614476434	NA	5	720575940637041263	APDN3
720575940614483879	NA	23	720575940612391464	DN1pE
720575940614483879	NA	8	720575940631863085	DN1pE
720575940614506663	NA	6	720575940621384101	s-CPDN3C
720575940614506663	NA	6	720575940634069148	l-CPDN3
720575940614544680	NA	6	720575940618775892	LPN
720575940614544680	NA	5	720575940620116091	DN1pC
720575940614544680	NA	6	720575940624920871	APDN3
720575940614544680	NA	10	720575940632575584	DN1pC
720575940614544680	NA	6	720575940637555288	LPN
720575940614544680	NA	13	720575940643074976	DN1pC
720575940614544680	NA	10	720575940644703767	LPN
720575940614572542	NA	7	720575940621384101	s-CPDN3C
720575940614572542	NA	8	720575940623365813	s-CPDN3C
720575940614572542	NA	7	720575940629548764	s-CPDN3C
720575940614572542	NA	5	720575940636231145	s-CPDN3C
720575940614654395	NA	8	720575940654676385	LNd_CRYp
720575940614714299	NA	5	720575940621861133	DN1pD
720575940614718623	NA	13	720575940613096089	APDN3
720575940614718623	NA	17	720575940653095670	APDN3
720575940614775592	NA	5	720575940609504210	LNd_CRYn
720575940614791018	NA	6	720575940611617838	LNd_CRYp
720575940614803103	NA	5	720575940626212178	s-CPDN3A
720575940614803103	NA	6	720575940637453382	s-CPDN3A
720575940614803103	NA	6	720575940642740260	s-CPDN3A
720575940614835346	NA	5	720575940637041263	APDN3
720575940614871106	NA	5	720575940609261892	s-CPDN3D
720575940614871106	NA	5	720575940611035866	s-CPDN3B
720575940614871106	NA	5	720575940618556587	s-CPDN3B
720575940614871106	NA	12	720575940626529944	s-CPDN3E
720575940614871106	NA	17	720575940627933336	LN_ITP
720575940614871106	NA	5	720575940632575584	DN1pC
720575940614871106	NA	9	720575940634984800	LN_ITP
720575940614871106	NA	5	720575940638798141	s-CPDN3B
720575940614871106	NA	5	720575940645975063	DN1pB
720575940614871106	NA	7	720575940654676385	LNd_CRYp
720575940614881366	NA	7	720575940626899817	LNd_CRYn
720575940614881366	NA	5	720575940627984119	LNd_CRYn
720575940614973708	NA	5	720575940611617838	LNd_CRYp
720575940614973708	NA	8	720575940612153842	DN1pD
720575940614973708	NA	8	720575940613262259	DN1pD
720575940614973708	NA	8	720575940615228723	APDN3
720575940614973708	NA	67	720575940619074049	LN_ITP
720575940614973708	NA	6	720575940620755297	s-CPDN3A
720575940614973708	NA	13	720575940621103495	s-CPDN3A
720575940614973708	NA	16	720575940623286271	l-CPDN3
720575940614973708	NA	7	720575940624375113	s-CPDN3D
720575940614973708	NA	6	720575940624551056	s-CPDN3A
720575940614973708	NA	7	720575940627062424	s-CPDN3A
720575940614973708	NA	87	720575940627933336	LN_ITP
720575940614973708	NA	7	720575940629399370	APDN3
720575940614973708	NA	12	720575940632575388	s-CPDN3D
720575940614973708	NA	49	720575940634069148	l-CPDN3
720575940614973708	NA	6	720575940637453382	s-CPDN3A
720575940614973708	NA	6	720575940646209156	s-CPDN3D
720575940614973708	NA	14	720575940654676385	LNd_CRYp
720575940615062447	NA	15	720575940619074049	LN_ITP
720575940615062447	NA	6	720575940627933336	LN_ITP
720575940615062447	NA	83	720575940634069148	l-CPDN3
720575940615138098	NA	6	720575940620028096	APDN3
720575940615174075	NA	8	720575940627933336	LN_ITP
720575940615251339	NA	5	720575940619246246	s-CPDN3B
720575940615272891	NA	5	720575940634818399	s-CPDN3D
720575940615312084	NA	6	720575940634904677	s-CPDN3C
720575940615312084	NA	7	720575940642372512	s-CPDN3E
720575940615324994	NA	6	720575940617226641	DN1a
720575940615324994	NA	6	720575940617864961	DN1a
720575940615393447	NA	13	720575940606868828	s-LNv
720575940615393447	NA	5	720575940609174392	s-LNv
720575940615393447	NA	11	720575940610478531	s-LNv
720575940615393447	NA	8	720575940619074049	LN_ITP
720575940615393447	NA	5	720575940622355894	l-LNv
720575940615393447	NA	8	720575940626843536	l-LNv
720575940615393447	NA	9	720575940628527095	s-LNv
720575940615451042	NA	44	720575940634069148	l-CPDN3
720575940615464891	NA	10	720575940631322472	s-CPDN3A
720575940615505979	NA	6	720575940613262259	DN1pD
720575940615527517	NA	5	720575940609504210	LNd_CRYn
720575940615622050	NA	8	720575940617219933	l-LNv
720575940615622050	NA	18	720575940622355894	l-LNv
720575940615622050	NA	15	720575940626843536	l-LNv
720575940615622050	NA	8	720575940638924378	l-LNv
720575940615871967	NA	5	720575940609504210	LNd_CRYn
720575940615871967	NA	5	720575940618378708	s-CPDN3D
720575940615871967	NA	6	720575940622852359	s-CPDN3C
720575940615871967	NA	7	720575940623286271	l-CPDN3
720575940615871967	NA	13	720575940626899817	LNd_CRYn
720575940615871967	NA	5	720575940654676385	LNd_CRYp
720575940615942978	NA	7	720575940619212453	s-CPDN3D
720575940615942978	NA	5	720575940623286271	l-CPDN3
720575940615942978	NA	5	720575940634069148	l-CPDN3
720575940615979067	NA	7	720575940625149437	s-CPDN3A
720575940615990578	NA	97	720575940623286271	l-CPDN3
720575940615990578	NA	7	720575940625254636	LN_ITP
720575940615990578	NA	5	720575940629912121	s-CPDN3A
720575940615990578	NA	9	720575940634984800	LN_ITP
720575940615996522	NA	6	720575940624920871	APDN3
720575940616045497	NA	7	720575940612391464	DN1pE
720575940616045497	NA	9	720575940631863085	DN1pE
720575940616103099	NA	6	720575940637555288	LPN
720575940616107626	NA	16	720575940613413791	s-LNv
720575940616107626	NA	24	720575940617219933	l-LNv
720575940616107626	NA	8	720575940619067259	s-LNv
720575940616107626	NA	13	720575940630647678	l-LNv
720575940616107626	NA	16	720575940631973089	s-LNv
720575940616107626	NA	5	720575940634984800	LN_ITP
720575940616107626	NA	22	720575940638924378	l-LNv
720575940616107626	NA	11	720575940642237344	s-LNv
720575940616131670	NA	6	720575940615594869	s-CPDN3A
720575940616131670	NA	5	720575940630642380	s-CPDN3A
720575940616171707	NA	8	720575940628257874	DN1pB
720575940616177949	NA	8	720575940619074049	LN_ITP
720575940616177949	NA	5	720575940626529944	s-CPDN3E
720575940616177949	NA	10	720575940627933336	LN_ITP
720575940616199910	NA	5	720575940626755673	DN1a
720575940616207628	NA	7	720575940627933336	LN_ITP
720575940616210333	NA	15	720575940613096089	APDN3
720575940616210333	NA	14	720575940615228723	APDN3
720575940616210333	NA	7	720575940621542141	s-CPDN3E
720575940616210333	NA	17	720575940629399370	APDN3
720575940616210333	NA	7	720575940653095670	APDN3
720575940616263606	NA	5	720575940625254636	LN_ITP
720575940616265077	NA	10	720575940611617838	LNd_CRYp
720575940616265077	NA	12	720575940614630962	LNd_CRYp
720575940616265077	NA	23	720575940631989473	LNd_CRYp
720575940616265077	NA	5	720575940654676385	LNd_CRYp
720575940616330011	NA	5	720575940619718383	s-CPDN3C
720575940616330011	NA	8	720575940629548764	s-CPDN3C
720575940616330011	NA	5	720575940631863085	DN1pE
720575940616376891	NA	5	720575940612391464	DN1pE
720575940616376891	NA	15	720575940631863085	DN1pE
720575940616379707	NA	46	720575940612391464	DN1pE
720575940616379707	NA	22	720575940631863085	DN1pE
720575940616379707	NA	5	720575940632575584	DN1pC
720575940616501877	NA	8	720575940629218811	DN2
720575940616567636	NA	5	720575940616201309	DN1pD
720575940616567636	NA	8	720575940621861133	DN1pD
720575940616577141	NA	7	720575940609504210	LNd_CRYn
720575940616582047	NA	7	720575940614630962	LNd_CRYp
720575940616605579	NA	9	720575940616201309	DN1pD
720575940616605579	NA	8	720575940621861133	DN1pD
720575940616614946	NA	6	720575940608288092	s-CPDN3B
720575940616633664	NA	10	720575940606742027	s-CPDN3C
720575940616633664	NA	7	720575940612153842	DN1pD
720575940616633664	NA	11	720575940612776879	s-CPDN3C
720575940616633664	NA	9	720575940613262259	DN1pD
720575940616633664	NA	9	720575940616201309	DN1pD
720575940616633664	NA	7	720575940618378708	s-CPDN3D
720575940616633664	NA	18	720575940621384101	s-CPDN3C
720575940616633664	NA	12	720575940621861133	DN1pD
720575940616633664	NA	6	720575940622398836	DN1pA
720575940616633664	NA	11	720575940622852359	s-CPDN3C
720575940616633664	NA	10	720575940623365813	s-CPDN3C
720575940616633664	NA	5	720575940624010829	s-CPDN3C
720575940616633664	NA	11	720575940626580528	s-CPDN3D
720575940616633664	NA	8	720575940627299940	s-CPDN3C
720575940616633664	NA	6	720575940628816384	s-CPDN3C
720575940616633664	NA	12	720575940629548764	s-CPDN3C
720575940616633664	NA	5	720575940633253602	s-CPDN3C
720575940616633664	NA	14	720575940634904677	s-CPDN3C
720575940616633664	NA	14	720575940636231145	s-CPDN3C
720575940616635458	NA	9	720575940624920871	APDN3
720575940616635458	NA	5	720575940630647678	l-LNv
720575940616644235	NA	5	720575940629066087	LPN
720575940616673366	NA	5	720575940618775892	LPN
720575940616695014	NA	5	720575940614444338	s-CPDN3E
720575940616695014	NA	11	720575940622821731	s-CPDN3E
720575940616695014	NA	5	720575940631118095	s-CPDN3E
720575940616791782	NA	9	720575940610980850	s-CPDN3B
720575940616791782	NA	7	720575940618831320	s-CPDN3B
720575940616791782	NA	5	720575940627984119	LNd_CRYn
720575940616801622	NA	5	720575940638137200	s-CPDN3C
720575940616836564	NA	6	720575940621542141	s-CPDN3E
720575940616836564	NA	5	720575940631242799	DN1pD
720575940616906909	NA	9	720575940617226641	DN1a
720575940616906909	NA	5	720575940617864961	DN1a
720575940616913676	NA	5	720575940623286271	l-CPDN3
720575940616950161	NA	9	720575940604488672	s-CPDN3D
720575940616950161	NA	7	720575940609261892	s-CPDN3D
720575940616950161	NA	16	720575940611617838	LNd_CRYp
720575940616950161	NA	15	720575940614630962	LNd_CRYp
720575940616950161	NA	7	720575940619246246	s-CPDN3B
720575940616950161	NA	5	720575940621033152	s-CPDN3A
720575940616950161	NA	6	720575940621126365	s-CPDN3A
720575940616950161	NA	5	720575940621384101	s-CPDN3C
720575940616950161	NA	5	720575940625436805	s-CPDN3B
720575940616950161	NA	19	720575940625976409	LPN
720575940616950161	NA	9	720575940627042130	s-CPDN3D
720575940616950161	NA	5	720575940629470736	s-CPDN3D
720575940616950161	NA	22	720575940631989473	LNd_CRYp
720575940616950161	NA	6	720575940634904677	s-CPDN3C
720575940616950161	NA	7	720575940636193647	s-CPDN3D
720575940616950161	NA	15	720575940637555288	LPN
720575940616950161	NA	5	720575940644703767	LPN
720575940616950161	NA	34	720575940654676385	LNd_CRYp
720575940616987426	NA	5	720575940621861133	DN1pD
720575940617033565	NA	5	720575940610980850	s-CPDN3B
720575940617033565	NA	7	720575940616849126	s-CPDN3A
720575940617033565	NA	8	720575940625436805	s-CPDN3B
720575940617033565	NA	9	720575940633762841	s-CPDN3A
720575940617091414	NA	7	720575940612734515	DN1pE
720575940617091414	NA	5	720575940615330098	DN1pE
720575940617091414	NA	14	720575940628257874	DN1pB
720575940617189204	NA	6	720575940620028096	APDN3
720575940617238907	NA	6	720575940608161116	DN1pC
720575940617297620	NA	5	720575940619246246	s-CPDN3B
720575940617315189	NA	9	720575940613096089	APDN3
720575940617315189	NA	53	720575940614517032	APDN3
720575940617315189	NA	38	720575940624920871	APDN3
720575940617315189	NA	22	720575940626537468	APDN3
720575940617315189	NA	8	720575940634984800	LN_ITP
720575940617315189	NA	7	720575940653095670	APDN3
720575940617315329	NA	6	720575940627933336	LN_ITP
720575940617351099	NA	6	720575940615228723	APDN3
720575940617351099	NA	7	720575940629399370	APDN3
720575940617351099	NA	7	720575940632575584	DN1pC
720575940617351099	NA	6	720575940653095670	APDN3
720575940617369117	NA	10	720575940612278114	s-CPDN3C
720575940617369117	NA	5	720575940620287067	DN1pD
720575940617369117	NA	5	720575940629470736	s-CPDN3D
720575940617369117	NA	7	720575940631583519	DN1pD
720575940617448331	NA	5	720575940611617838	LNd_CRYp
720575940617448331	NA	6	720575940612148210	s-CPDN3A
720575940617448331	NA	5	720575940614630962	LNd_CRYp
720575940617448331	NA	10	720575940618775892	LPN
720575940617448331	NA	25	720575940629066087	LPN
720575940617448331	NA	8	720575940654676385	LNd_CRYp
720575940617496861	NA	15	720575940611617838	LNd_CRYp
720575940617496861	NA	7	720575940614630962	LNd_CRYp
720575940617496861	NA	9	720575940631989473	LNd_CRYp
720575940617504581	NA	5	720575940610043346	s-CPDN3E
720575940617504581	NA	5	720575940612391464	DN1pE
720575940617504581	NA	5	720575940620926155	s-CPDN3B
720575940617607451	NA	6	720575940606334338	LNd_CRYn
720575940617607451	NA	6	720575940621031629	LNd_CRYn
720575940617612518	NA	6	720575940631605079	s-CPDN3A
720575940617696342	NA	5	720575940637041263	APDN3
720575940617764865	NA	6	720575940618556587	s-CPDN3B
720575940617839739	NA	15	720575940620116091	DN1pC
720575940617839739	NA	7	720575940643074976	DN1pC
720575940617874085	NA	11	720575940615228723	APDN3
720575940617874085	NA	9	720575940629399370	APDN3
720575940617909387	NA	6	720575940618775892	LPN
720575940617916061	NA	5	720575940613223830	s-CPDN3E
720575940617916061	NA	6	720575940621861133	DN1pD
720575940617969501	NA	10	720575940624920871	APDN3
720575940618003515	NA	5	720575940634984800	LN_ITP
720575940618005531	NA	9	720575940620116091	DN1pC
720575940618005531	NA	5	720575940639397491	LPN
720575940618005531	NA	7	720575940643074976	DN1pC
720575940618005531	NA	21	720575940644703767	LPN
720575940618179289	NA	17	720575940614517032	APDN3
720575940618179289	NA	5	720575940621033152	s-CPDN3A
720575940618179289	NA	7	720575940621126365	s-CPDN3A
720575940618179289	NA	25	720575940621268651	APDN3
720575940618179289	NA	31	720575940626537468	APDN3
720575940618179289	NA	7	720575940633762841	s-CPDN3A
720575940618179289	NA	10	720575940637453382	s-CPDN3A
720575940618179289	NA	28	720575940640278387	APDN3
720575940618195254	NA	9	720575940618378708	s-CPDN3D
720575940618195254	NA	9	720575940626644486	s-CPDN3D
720575940618298205	NA	9	720575940620032276	s-CPDN3A
720575940618298205	NA	12	720575940623286271	l-CPDN3
720575940618298205	NA	8	720575940630642380	s-CPDN3A
720575940618298205	NA	32	720575940634069148	l-CPDN3
720575940618331038	NA	5	720575940626899817	LNd_CRYn
720575940618348357	NA	9	720575940606334338	LNd_CRYn
720575940618348357	NA	24	720575940609504210	LNd_CRYn
720575940618348357	NA	5	720575940621031629	LNd_CRYn
720575940618348357	NA	28	720575940623003405	LNd_CRYn
720575940618348357	NA	19	720575940626899817	LNd_CRYn
720575940618348357	NA	14	720575940627984119	LNd_CRYn
720575940618348357	NA	5	720575940629399370	APDN3
720575940618358306	NA	5	720575940624920871	APDN3
720575940618404510	NA	6	720575940615228723	APDN3
720575940618404510	NA	6	720575940629399370	APDN3
720575940618474699	NA	5	720575940621126365	s-CPDN3A
720575940618474699	NA	6	720575940623857084	s-CPDN3A
720575940618474699	NA	5	720575940626212178	s-CPDN3A
720575940618474699	NA	13	720575940642740260	s-CPDN3A
720575940618518582	NA	6	720575940620024149	s-CPDN3E
720575940618571200	NA	19	720575940611617838	LNd_CRYp
720575940618571200	NA	13	720575940614630962	LNd_CRYp
720575940618571200	NA	18	720575940631989473	LNd_CRYp
720575940618571200	NA	18	720575940654676385	LNd_CRYp
720575940618571494	NA	5	720575940637041263	APDN3
720575940618726454	NA	7	720575940625976409	LPN
720575940618726765	NA	8	720575940612153842	DN1pD
720575940618726765	NA	6	720575940616837716	s-CPDN3B
720575940618726765	NA	9	720575940631863085	DN1pE
720575940618763569	NA	6	720575940632575584	DN1pC
720575940618804603	NA	7	720575940629066087	LPN
720575940618842351	NA	10	720575940612153842	DN1pD
720575940618842351	NA	5	720575940613262259	DN1pD
720575940618857325	NA	5	720575940612734515	DN1pE
720575940618857325	NA	8	720575940615330098	DN1pE
720575940618902100	NA	5	720575940637041263	APDN3
720575940618902326	NA	8	720575940637041263	APDN3
720575940618951990	NA	5	720575940622355894	l-LNv
720575940618953300	NA	6	720575940612391464	DN1pE
720575940618953300	NA	7	720575940642372512	s-CPDN3E
720575940618958109	NA	10	720575940618378708	s-CPDN3D
720575940618958109	NA	8	720575940622852359	s-CPDN3C
720575940618996382	NA	5	720575940620755297	s-CPDN3A
720575940619010507	NA	20	720575940613096089	APDN3
720575940619010507	NA	11	720575940624920871	APDN3
720575940619010507	NA	16	720575940653095670	APDN3
720575940619017387	NA	9	720575940634473497	APDN3
720575940619058036	NA	6	720575940619074049	LN_ITP
720575940619058036	NA	6	720575940625254636	LN_ITP
720575940619060589	NA	5	720575940634473497	APDN3
720575940619093163	NA	5	720575940617643092	s-CPDN3C
720575940619098721	NA	5	720575940624920871	APDN3
720575940619114525	NA	5	720575940606334338	LNd_CRYn
720575940619134237	NA	7	720575940612391464	DN1pE
720575940619144987	NA	5	720575940620116091	DN1pC
720575940619144987	NA	6	720575940643074976	DN1pC
720575940619181551	NA	5	720575940634984800	LN_ITP
720575940619254036	NA	5	720575940612734515	DN1pE
720575940619254036	NA	5	720575940638973091	s-CPDN3E
720575940619296325	NA	6	720575940620028096	APDN3
720575940619331157	NA	12	720575940608161116	DN1pC
720575940619331157	NA	6	720575940613118259	s-CPDN3B
720575940619331157	NA	13	720575940621638593	DN1pB
720575940619331157	NA	9	720575940632575584	DN1pC
720575940619331157	NA	6	720575940638798141	s-CPDN3B
720575940619343952	NA	5	720575940614630962	LNd_CRYp
720575940619343952	NA	15	720575940617864961	DN1a
720575940619434712	NA	6	720575940643843620	DN2
720575940619544941	NA	9	720575940606742027	s-CPDN3C
720575940619544941	NA	5	720575940615330098	DN1pE
720575940619544941	NA	10	720575940621384101	s-CPDN3C
720575940619544941	NA	7	720575940623365813	s-CPDN3C
720575940619544941	NA	5	720575940626580528	s-CPDN3D
720575940619544941	NA	16	720575940629548764	s-CPDN3C
720575940619544941	NA	5	720575940629912121	s-CPDN3A
720575940619544941	NA	10	720575940636231145	s-CPDN3C
720575940619600320	NA	7	720575940613096089	APDN3
720575940619600320	NA	7	720575940653095670	APDN3
720575940619641152	NA	5	720575940613096089	APDN3
720575940619641152	NA	8	720575940613873361	s-CPDN3D
720575940619641152	NA	8	720575940614630962	LNd_CRYp
720575940619641152	NA	7	720575940616849126	s-CPDN3A
720575940619641152	NA	6	720575940618775892	LPN
720575940619641152	NA	5	720575940623286271	l-CPDN3
720575940619641152	NA	15	720575940625254636	LN_ITP
720575940619641152	NA	5	720575940626729744	s-CPDN3A
720575940619641152	NA	9	720575940629470736	s-CPDN3D
720575940619641152	NA	17	720575940631989473	LNd_CRYp
720575940619641152	NA	59	720575940634984800	LN_ITP
720575940619641152	NA	5	720575940653095670	APDN3
720575940619647168	NA	5	720575940608161116	DN1pC
720575940619647168	NA	6	720575940627171154	s-CPDN3D
720575940619647168	NA	14	720575940632575584	DN1pC
720575940619647168	NA	7	720575940643074976	DN1pC
720575940619677342	NA	9	720575940613096089	APDN3
720575940619677342	NA	9	720575940614630962	LNd_CRYp
720575940619677342	NA	5	720575940617085504	s-CPDN3A
720575940619677342	NA	10	720575940617864961	DN1a
720575940619677342	NA	8	720575940620070558	s-CPDN3D
720575940619677342	NA	54	720575940623286271	l-CPDN3
720575940619677342	NA	12	720575940625254636	LN_ITP
720575940619677342	NA	6	720575940626332166	s-CPDN3A
720575940619677342	NA	6	720575940626729744	s-CPDN3A
720575940619677342	NA	7	720575940628911946	s-CPDN3E
720575940619677342	NA	5	720575940631372764	s-CPDN3D
720575940619677342	NA	9	720575940631989473	LNd_CRYp
720575940619677342	NA	14	720575940634069148	l-CPDN3
720575940619677342	NA	80	720575940634984800	LN_ITP
720575940619677342	NA	10	720575940635635374	s-CPDN3A
720575940619677342	NA	8	720575940653095670	APDN3
720575940619784641	NA	5	720575940642740260	s-CPDN3A
720575940619803840	NA	14	720575940621031629	LNd_CRYn
720575940619803840	NA	9	720575940627984119	LNd_CRYn
720575940619836336	NA	5	720575940623003405	LNd_CRYn
720575940619855296	NA	8	720575940609504210	LNd_CRYn
720575940619863125	NA	6	720575940637555288	LPN
720575940619876267	NA	12	720575940631322472	s-CPDN3A
720575940619893072	NA	14	720575940608161116	DN1pC
720575940619893072	NA	15	720575940625976409	LPN
720575940619893072	NA	11	720575940631863085	DN1pE
720575940619893072	NA	13	720575940632575584	DN1pC
720575940619893072	NA	17	720575940637555288	LPN
720575940619895125	NA	43	720575940617226641	DN1a
720575940619895125	NA	48	720575940617864961	DN1a
720575940619902117	NA	8	720575940611617838	LNd_CRYp
720575940619915057	NA	5	720575940610128082	s-CPDN3A
720575940619915057	NA	28	720575940623286271	l-CPDN3
720575940619915057	NA	15	720575940634069148	l-CPDN3
720575940619916293	NA	5	720575940637041263	APDN3
720575940619921488	NA	11	720575940624920871	APDN3
720575940619927710	NA	6	720575940634473497	APDN3
720575940619936080	NA	5	720575940613096089	APDN3
720575940619946661	NA	11	720575940617226641	DN1a
720575940619946661	NA	10	720575940617864961	DN1a
720575940620050303	NA	6	720575940608288092	s-CPDN3B
720575940620050303	NA	6	720575940611035866	s-CPDN3B
720575940620050303	NA	8	720575940612734515	DN1pE
720575940620050303	NA	11	720575940615330098	DN1pE
720575940620073069	NA	6	720575940620028096	APDN3
720575940620093787	NA	11	720575940621490416	s-CPDN3B
720575940620104361	NA	8	720575940612391464	DN1pE
720575940620191009	NA	7	720575940629218811	DN2
720575940620196929	NA	12	720575940624920871	APDN3
720575940620206501	NA	6	720575940623003405	LNd_CRYn
720575940620206501	NA	6	720575940626899817	LNd_CRYn
720575940620206501	NA	7	720575940628358931	DN1pB
720575940620212133	NA	12	720575940617864961	DN1a
720575940620283864	NA	5	720575940613096089	APDN3
720575940620283864	NA	10	720575940624920871	APDN3
720575940620297382	NA	12	720575940615198367	s-CPDN3B
720575940620297382	NA	6	720575940616909083	s-CPDN3D
720575940620297382	NA	11	720575940619246246	s-CPDN3B
720575940620297382	NA	14	720575940620926155	s-CPDN3B
720575940620297382	NA	5	720575940622852359	s-CPDN3C
720575940620297382	NA	5	720575940625976409	LPN
720575940620297382	NA	6	720575940639497277	s-CPDN3B
720575940620336038	NA	5	720575940643074976	DN1pC
720575940620343345	NA	5	720575940628911946	s-CPDN3E
720575940620354687	NA	8	720575940634984800	LN_ITP
720575940620358336	NA	10	720575940624155416	DN1a
720575940620358336	NA	23	720575940626755673	DN1a
720575940620388517	NA	5	720575940623286271	l-CPDN3
720575940620442502	NA	9	720575940623055433	s-CPDN3E
720575940620442502	NA	9	720575940623286271	l-CPDN3
720575940620442502	NA	5	720575940630560761	s-CPDN3D
720575940620442502	NA	5	720575940634069148	l-CPDN3
720575940620445062	NA	8	720575940615977522	s-CPDN3A
720575940620445062	NA	7	720575940618775892	LPN
720575940620494529	NA	16	720575940626580528	s-CPDN3D
720575940620505889	NA	6	720575940614295294	s-CPDN3B
720575940620505889	NA	7	720575940624010829	s-CPDN3C
720575940620505889	NA	6	720575940627299940	s-CPDN3C
720575940620511537	NA	10	720575940637041263	APDN3
720575940620566808	NA	11	720575940612391464	DN1pE
720575940620566808	NA	9	720575940631863085	DN1pE
720575940620597232	NA	7	720575940623286271	l-CPDN3
720575940620597232	NA	6	720575940634069148	l-CPDN3
720575940620624589	NA	8	720575940627171154	s-CPDN3D
720575940620624589	NA	5	720575940631242799	DN1pD
720575940620627836	NA	5	720575940619718383	s-CPDN3C
720575940620627836	NA	6	720575940621384101	s-CPDN3C
720575940620627836	NA	6	720575940629548764	s-CPDN3C
720575940620627836	NA	6	720575940639397491	LPN
720575940620654616	NA	9	720575940616201309	DN1pD
720575940620654616	NA	7	720575940621861133	DN1pD
720575940620654616	NA	9	720575940628257874	DN1pB
720575940620654616	NA	6	720575940645975063	DN1pB
720575940620740717	NA	11	720575940637555288	LPN
720575940620740717	NA	6	720575940654676385	LNd_CRYp
720575940620741205	NA	11	720575940613096089	APDN3
720575940620741205	NA	23	720575940614517032	APDN3
720575940620741205	NA	33	720575940624920871	APDN3
720575940620741205	NA	6	720575940625254636	LN_ITP
720575940620741205	NA	24	720575940626537468	APDN3
720575940620741205	NA	30	720575940634984800	LN_ITP
720575940620741205	NA	6	720575940638924378	l-LNv
720575940620741205	NA	9	720575940653095670	APDN3
720575940620767414	NA	6	720575940639397491	LPN
720575940620767414	NA	6	720575940644703767	LPN
720575940620833901	NA	6	720575940612153842	DN1pD
720575940620833901	NA	7	720575940613262259	DN1pD
720575940620833901	NA	11	720575940620116091	DN1pC
720575940620833901	NA	5	720575940628137987	s-CPDN3E
720575940620833901	NA	5	720575940628257874	DN1pB
720575940620879809	NA	5	720575940618378708	s-CPDN3D
720575940620981072	NA	5	720575940643074976	DN1pC
720575940621007952	NA	21	720575940615228723	APDN3
720575940621007952	NA	16	720575940629399370	APDN3
720575940621007952	NA	7	720575940637041263	APDN3
720575940621031006	NA	5	720575940612776879	s-CPDN3C
720575940621044348	NA	5	720575940612391464	DN1pE
720575940621044348	NA	16	720575940612734515	DN1pE
720575940621059137	NA	11	720575940614444338	s-CPDN3E
720575940621059137	NA	13	720575940617226641	DN1a
720575940621059137	NA	10	720575940620024149	s-CPDN3E
720575940621059137	NA	10	720575940622821731	s-CPDN3E
720575940621059137	NA	10	720575940628911946	s-CPDN3E
720575940621059137	NA	10	720575940630562297	s-CPDN3E
720575940621059137	NA	14	720575940634984800	LN_ITP
720575940621138977	NA	6	720575940626023940	s-CPDN3C
720575940621145332	NA	5	720575940634069148	l-CPDN3
720575940621173025	NA	7	720575940609504210	LNd_CRYn
720575940621181934	NA	6	720575940644609440	DN1pA
720575940621222900	NA	9	720575940629548764	s-CPDN3C
720575940621224052	NA	5	720575940612734515	DN1pE
720575940621232304	NA	6	720575940612153842	DN1pD
720575940621232304	NA	10	720575940613262259	DN1pD
720575940621232304	NA	6	720575940631863085	DN1pE
720575940621236656	NA	6	720575940614630962	LNd_CRYp
720575940621268907	NA	15	720575940611617838	LNd_CRYp
720575940621268907	NA	7	720575940615228723	APDN3
720575940621268907	NA	80	720575940619074049	LN_ITP
720575940621268907	NA	10	720575940621103495	s-CPDN3A
720575940621268907	NA	6	720575940624551056	s-CPDN3A
720575940621268907	NA	5	720575940625853188	s-CPDN3E
720575940621268907	NA	6	720575940627062424	s-CPDN3A
720575940621268907	NA	86	720575940627933336	LN_ITP
720575940621268907	NA	10	720575940629399370	APDN3
720575940621268907	NA	6	720575940631322472	s-CPDN3A
720575940621268907	NA	10	720575940636193647	s-CPDN3D
720575940621268907	NA	22	720575940654676385	LNd_CRYp
720575940621339156	NA	5	720575940637555288	LPN
720575940621440280	NA	15	720575940615198367	s-CPDN3B
720575940621440280	NA	5	720575940616909083	s-CPDN3D
720575940621440280	NA	9	720575940619246246	s-CPDN3B
720575940621440280	NA	21	720575940620926155	s-CPDN3B
720575940621440280	NA	5	720575940625976409	LPN
720575940621440280	NA	6	720575940630560761	s-CPDN3D
720575940621440280	NA	7	720575940646209156	s-CPDN3D
720575940621448869	NA	8	720575940609504210	LNd_CRYn
720575940621472294	NA	6	720575940617226641	DN1a
720575940621564184	NA	5	720575940614630962	LNd_CRYp
720575940621564184	NA	6	720575940619212453	s-CPDN3D
720575940621564184	NA	6	720575940634069148	l-CPDN3
720575940621570496	NA	6	720575940623286271	l-CPDN3
720575940621570496	NA	8	720575940624920871	APDN3
720575940621572443	NA	9	720575940620028096	APDN3
720575940621591815	NA	10	720575940612153842	DN1pD
720575940621591815	NA	17	720575940613262259	DN1pD
720575940621591815	NA	5	720575940624010829	s-CPDN3C
720575940621591815	NA	11	720575940631242799	DN1pD
720575940621596587	NA	20	720575940617219933	l-LNv
720575940621596587	NA	6	720575940619067259	s-LNv
720575940621596587	NA	9	720575940630647678	l-LNv
720575940621596587	NA	5	720575940631973089	s-LNv
720575940621596587	NA	12	720575940638924378	l-LNv
720575940621599741	NA	6	720575940654676385	LNd_CRYp
720575940621616381	NA	10	720575940606742027	s-CPDN3C
720575940621616381	NA	14	720575940612153842	DN1pD
720575940621616381	NA	12	720575940613262259	DN1pD
720575940621616381	NA	32	720575940616201309	DN1pD
720575940621616381	NA	11	720575940621861133	DN1pD
720575940621616381	NA	5	720575940624010829	s-CPDN3C
720575940621616381	NA	9	720575940626580528	s-CPDN3D
720575940621616381	NA	5	720575940627299940	s-CPDN3C
720575940621616381	NA	8	720575940628358931	DN1pB
720575940621616381	NA	5	720575940628692040	DN1pA
720575940621616381	NA	6	720575940629548764	s-CPDN3C
720575940621616381	NA	7	720575940632512015	s-CPDN3D
720575940621616381	NA	11	720575940645975063	DN1pB
720575940621629611	NA	13	720575940617219933	l-LNv
720575940621629611	NA	5	720575940624259720	l-LNv
720575940621629611	NA	5	720575940630926075	l-LNv
720575940621629611	NA	9	720575940638924378	l-LNv
720575940621673983	NA	12	720575940619074049	LN_ITP
720575940621673983	NA	32	720575940622355894	l-LNv
720575940621673983	NA	18	720575940626843536	l-LNv
720575940621701846	NA	5	720575940616201309	DN1pD
720575940621709439	NA	5	720575940634473497	APDN3
720575940621740833	NA	6	720575940612391464	DN1pE
720575940621740833	NA	7	720575940631863085	DN1pE
720575940621771402	NA	5	720575940623003405	LNd_CRYn
720575940621775130	NA	6	720575940612391464	DN1pE
720575940621775130	NA	9	720575940612734515	DN1pE
720575940621904823	NA	6	720575940631989473	LNd_CRYp
720575940621904823	NA	6	720575940654676385	LNd_CRYp
720575940622033502	NA	37	720575940608161116	DN1pC
720575940622033502	NA	5	720575940612153842	DN1pD
720575940622033502	NA	5	720575940612391464	DN1pE
720575940622033502	NA	7	720575940631863085	DN1pE
720575940622033502	NA	37	720575940632575584	DN1pC
720575940622078049	NA	9	720575940615228723	APDN3
720575940622078049	NA	8	720575940629399370	APDN3
720575940622102561	NA	11	720575940625149437	s-CPDN3A
720575940622113702	NA	8	720575940637041263	APDN3
720575940622160705	NA	12	720575940611617838	LNd_CRYp
720575940622160705	NA	7	720575940614630962	LNd_CRYp
720575940622160705	NA	10	720575940629066087	LPN
720575940622160705	NA	5	720575940631989473	LNd_CRYp
720575940622160705	NA	11	720575940654676385	LNd_CRYp
720575940622195583	NA	5	720575940611585459	DN1pD
720575940622195583	NA	5	720575940621638593	DN1pB
720575940622195583	NA	6	720575940626023940	s-CPDN3C
720575940622195583	NA	5	720575940626899817	LNd_CRYn
720575940622195583	NA	11	720575940628358931	DN1pB
720575940622213545	NA	18	720575940611617838	LNd_CRYp
720575940622213545	NA	31	720575940614630962	LNd_CRYp
720575940622213545	NA	5	720575940616075147	s-CPDN3E
720575940622213545	NA	29	720575940631989473	LNd_CRYp
720575940622213545	NA	33	720575940654676385	LNd_CRYp
720575940622240183	NA	12	720575940612153842	DN1pD
720575940622240183	NA	8	720575940613262259	DN1pD
720575940622240183	NA	6	720575940616201309	DN1pD
720575940622240183	NA	7	720575940621638593	DN1pB
720575940622240183	NA	14	720575940621861133	DN1pD
720575940622240183	NA	8	720575940628257874	DN1pB
720575940622240183	NA	10	720575940628358931	DN1pB
720575940622240183	NA	7	720575940645975063	DN1pB
720575940622268993	NA	5	720575940608288092	s-CPDN3B
720575940622268993	NA	13	720575940620970445	s-CPDN3B
720575940622268993	NA	6	720575940626953475	s-CPDN3D
720575940622273868	NA	8	720575940606334338	LNd_CRYn
720575940622273868	NA	7	720575940631605079	s-CPDN3A
720575940622299235	NA	8	720575940637807677	s-CPDN3A
720575940622319715	NA	5	720575940620116091	DN1pC
720575940622336280	NA	5	720575940627933336	LN_ITP
720575940622343152	NA	6	720575940614630962	LNd_CRYp
720575940622343152	NA	13	720575940620116091	DN1pC
720575940622343152	NA	6	720575940631989473	LNd_CRYp
720575940622343152	NA	5	720575940643074976	DN1pC
720575940622346247	NA	5	720575940608161116	DN1pC
720575940622357253	NA	6	720575940622355894	l-LNv
720575940622357253	NA	5	720575940626843536	l-LNv
720575940622366836	NA	5	720575940637041263	APDN3
720575940622446106	NA	9	720575940617226641	DN1a
720575940622446106	NA	6	720575940617864961	DN1a
720575940622446106	NA	5	720575940619074049	LN_ITP
720575940622446106	NA	21	720575940634984800	LN_ITP
720575940622466027	NA	5	720575940621384101	s-CPDN3C
720575940622466565	NA	96	720575940620028096	APDN3
720575940622466565	NA	17	720575940637041263	APDN3
720575940622587018	NA	5	720575940626332166	s-CPDN3A
720575940622588307	NA	5	720575940618853547	s-CPDN3D
720575940622588307	NA	7	720575940634069148	l-CPDN3
720575940622649633	NA	10	720575940624920871	APDN3
720575940622649633	NA	8	720575940634473497	APDN3
720575940622658317	NA	10	720575940609261892	s-CPDN3D
720575940622658317	NA	11	720575940610400409	s-CPDN3E
720575940622658317	NA	6	720575940611585459	DN1pD
720575940622658317	NA	8	720575940613096089	APDN3
720575940622658317	NA	5	720575940613223830	s-CPDN3E
720575940622658317	NA	5	720575940613555618	s-CPDN3E
720575940622658317	NA	8	720575940613873361	s-CPDN3D
720575940622658317	NA	10	720575940615198367	s-CPDN3B
720575940622658317	NA	10	720575940615228723	APDN3
720575940622658317	NA	6	720575940620024149	s-CPDN3E
720575940622658317	NA	6	720575940620205172	s-CPDN3E
720575940622658317	NA	6	720575940620926155	s-CPDN3B
720575940622658317	NA	5	720575940621490416	s-CPDN3B
720575940622658317	NA	11	720575940621542141	s-CPDN3E
720575940622658317	NA	23	720575940621638593	DN1pB
720575940622658317	NA	5	720575940621845530	s-CPDN3D
720575940622658317	NA	10	720575940622378474	s-CPDN3B
720575940622658317	NA	6	720575940622821731	s-CPDN3E
720575940622658317	NA	10	720575940623055433	s-CPDN3E
720575940622658317	NA	13	720575940624899767	DN1pA
720575940622658317	NA	8	720575940625436805	s-CPDN3B
720575940622658317	NA	6	720575940626529944	s-CPDN3E
720575940622658317	NA	10	720575940627171154	s-CPDN3D
720575940622658317	NA	11	720575940628257874	DN1pB
720575940622658317	NA	28	720575940628358931	DN1pB
720575940622658317	NA	9	720575940629163772	s-CPDN3E
720575940622658317	NA	5	720575940629399370	APDN3
720575940622658317	NA	7	720575940629470736	s-CPDN3D
720575940622658317	NA	9	720575940631242799	DN1pD
720575940622658317	NA	5	720575940632179620	s-CPDN3E
720575940622658317	NA	22	720575940636193647	s-CPDN3D
720575940622658317	NA	5	720575940639497277	s-CPDN3B
720575940622658317	NA	5	720575940644609440	DN1pA
720575940622658317	NA	25	720575940645975063	DN1pB
720575940622658317	NA	5	720575940653095670	APDN3
720575940622658317	NA	5	720575940654676385	LNd_CRYp
720575940622659847	NA	6	720575940612734515	DN1pE
720575940622659847	NA	5	720575940615330098	DN1pE
720575940622660863	NA	5	720575940623003405	LNd_CRYn
720575940622660863	NA	6	720575940627984119	LNd_CRYn
720575940622674835	NA	7	720575940611617838	LNd_CRYp
720575940622674835	NA	7	720575940614630962	LNd_CRYp
720575940622674835	NA	5	720575940631989473	LNd_CRYp
720575940622717420	NA	7	720575940606742027	s-CPDN3C
720575940622717420	NA	13	720575940616201309	DN1pD
720575940622717420	NA	19	720575940621861133	DN1pD
720575940622717420	NA	8	720575940623365813	s-CPDN3C
720575940622717420	NA	10	720575940624899767	DN1pA
720575940622717420	NA	5	720575940626580528	s-CPDN3D
720575940622717420	NA	13	720575940628257874	DN1pB
720575940622717420	NA	5	720575940629548764	s-CPDN3C
720575940622717420	NA	10	720575940631372764	s-CPDN3D
720575940622717420	NA	10	720575940632512015	s-CPDN3D
720575940622717420	NA	10	720575940645975063	DN1pB
720575940622723598	NA	7	720575940624155416	DN1a
720575940622727612	NA	10	720575940615228723	APDN3
720575940622727612	NA	11	720575940629399370	APDN3
720575940622812040	NA	6	720575940623286271	l-CPDN3
720575940622812040	NA	12	720575940634069148	l-CPDN3
720575940622812040	NA	5	720575940646209156	s-CPDN3D
720575940622892045	NA	5	720575940629066087	LPN
720575940622892045	NA	12	720575940637555288	LPN
720575940622915060	NA	6	720575940624155416	DN1a
720575940622994312	NA	6	720575940617226641	DN1a
720575940622994312	NA	6	720575940617864961	DN1a
720575940623006422	NA	6	720575940620028096	APDN3
720575940623043939	NA	5	720575940610980850	s-CPDN3B
720575940623050334	NA	6	720575940643074976	DN1pC
720575940623084799	NA	5	720575940637041263	APDN3
720575940623101978	NA	8	720575940637041263	APDN3
720575940623126152	NA	29	720575940620116091	DN1pC
720575940623126152	NA	8	720575940621861133	DN1pD
720575940623126152	NA	47	720575940643074976	DN1pC
720575940623218359	NA	10	720575940611035866	s-CPDN3B
720575940623218359	NA	6	720575940613873361	s-CPDN3D
720575940623218359	NA	5	720575940618556587	s-CPDN3B
720575940623218359	NA	5	720575940618831320	s-CPDN3B
720575940623218359	NA	5	720575940620116091	DN1pC
720575940623218359	NA	7	720575940634069148	l-CPDN3
720575940623252884	NA	13	720575940612391464	DN1pE
720575940623252884	NA	13	720575940631863085	DN1pE
720575940623252972	NA	13	720575940623286271	l-CPDN3
720575940623264906	NA	25	720575940624155416	DN1a
720575940623264906	NA	65	720575940626755673	DN1a
720575940623371644	NA	8	720575940637041263	APDN3
720575940623432918	NA	9	720575940614630962	LNd_CRYp
720575940623432918	NA	8	720575940629066087	LPN
720575940623463562	NA	5	720575940624155416	DN1a
720575940623463562	NA	12	720575940626755673	DN1a
720575940623463804	NA	6	720575940615228723	APDN3
720575940623463804	NA	16	720575940629399370	APDN3
720575940623463804	NA	19	720575940637041263	APDN3
720575940623472363	NA	5	720575940631605079	s-CPDN3A
720575940623576141	NA	5	720575940613096089	APDN3
720575940623613645	NA	6	720575940634473497	APDN3
720575940623617973	NA	8	720575940615198367	s-CPDN3B
720575940623617973	NA	6	720575940621033152	s-CPDN3A
720575940623617973	NA	8	720575940631242799	DN1pD
720575940623637469	NA	11	720575940623286271	l-CPDN3
720575940623637469	NA	5	720575940625853188	s-CPDN3E
720575940623637469	NA	8	720575940630560761	s-CPDN3D
720575940623637469	NA	8	720575940634069148	l-CPDN3
720575940623701768	NA	8	720575940609261892	s-CPDN3D
720575940623701768	NA	7	720575940611585459	DN1pD
720575940623701768	NA	5	720575940622398836	DN1pA
720575940623701768	NA	10	720575940629218811	DN2
720575940623747255	NA	17	720575940619074049	LN_ITP
720575940623747255	NA	9	720575940627933336	LN_ITP
720575940623747255	NA	11	720575940634069148	l-CPDN3
720575940623777065	NA	14	720575940612776879	s-CPDN3C
720575940623777065	NA	6	720575940622852359	s-CPDN3C
720575940623777065	NA	5	720575940629548764	s-CPDN3C
720575940623777065	NA	13	720575940634904677	s-CPDN3C
720575940623802151	NA	5	720575940623035742	s-CPDN3C
720575940623841463	NA	9	720575940622597078	s-CPDN3A
720575940623877475	NA	10	720575940617219933	l-LNv
720575940623877475	NA	14	720575940638924378	l-LNv
720575940623883815	NA	8	720575940634069148	l-CPDN3
720575940623883815	NA	5	720575940640278387	APDN3
720575940623889421	NA	8	720575940631322472	s-CPDN3A
720575940623912636	NA	6	720575940622228999	DN1pA
720575940623912636	NA	5	720575940624155416	DN1a
720575940623912636	NA	9	720575940626755673	DN1a
720575940623921726	NA	35	720575940617226641	DN1a
720575940623921726	NA	44	720575940617864961	DN1a
720575940623972792	NA	5	720575940612734515	DN1pE
720575940623972792	NA	8	720575940612776879	s-CPDN3C
720575940623974397	NA	6	720575940634069148	l-CPDN3
720575940624030819	NA	25	720575940612391464	DN1pE
720575940624030819	NA	6	720575940619718383	s-CPDN3C
720575940624030819	NA	5	720575940626023940	s-CPDN3C
720575940624030819	NA	7	720575940626644486	s-CPDN3D
720575940624030819	NA	8	720575940631863085	DN1pE
720575940624030819	NA	8	720575940633253602	s-CPDN3C
720575940624056649	NA	5	720575940604488672	s-CPDN3D
720575940624056649	NA	8	720575940627171154	s-CPDN3D
720575940624076168	NA	9	720575940624259720	l-LNv
720575940624083484	NA	15	720575940612391464	DN1pE
720575940624090407	NA	6	720575940606861442	s-CPDN3D
720575940624142333	NA	7	720575940622398836	DN1pA
720575940624142333	NA	6	720575940628692040	DN1pA
720575940624142333	NA	6	720575940644609440	DN1pA
720575940624144893	NA	5	720575940616837716	s-CPDN3B
720575940624156139	NA	7	720575940604488672	s-CPDN3D
720575940624156139	NA	8	720575940609261892	s-CPDN3D
720575940624156139	NA	26	720575940611617838	LNd_CRYp
720575940624156139	NA	8	720575940613873361	s-CPDN3D
720575940624156139	NA	14	720575940614630962	LNd_CRYp
720575940624156139	NA	8	720575940617642101	s-CPDN3A
720575940624156139	NA	7	720575940617643092	s-CPDN3C
720575940624156139	NA	5	720575940618775892	LPN
720575940624156139	NA	6	720575940621384101	s-CPDN3C
720575940624156139	NA	6	720575940621845530	s-CPDN3D
720575940624156139	NA	7	720575940625436805	s-CPDN3B
720575940624156139	NA	10	720575940625976409	LPN
720575940624156139	NA	7	720575940629470736	s-CPDN3D
720575940624156139	NA	14	720575940630586642	s-CPDN3D
720575940624156139	NA	6	720575940631989473	LNd_CRYp
720575940624156139	NA	6	720575940636193647	s-CPDN3D
720575940624156139	NA	5	720575940637555288	LPN
720575940624156139	NA	7	720575940639791067	s-CPDN3D
720575940624156139	NA	7	720575940642740260	s-CPDN3A
720575940624156139	NA	8	720575940644703767	LPN
720575940624156139	NA	10	720575940645800739	s-CPDN3C
720575940624156139	NA	18	720575940654676385	LNd_CRYp
720575940624162597	NA	5	720575940606742027	s-CPDN3C
720575940624162597	NA	13	720575940612153842	DN1pD
720575940624162597	NA	19	720575940612776879	s-CPDN3C
720575940624162597	NA	15	720575940613262259	DN1pD
720575940624162597	NA	5	720575940616201309	DN1pD
720575940624162597	NA	9	720575940618378708	s-CPDN3D
720575940624162597	NA	12	720575940621384101	s-CPDN3C
720575940624162597	NA	14	720575940621861133	DN1pD
720575940624162597	NA	6	720575940622700531	s-CPDN3C
720575940624162597	NA	8	720575940622852359	s-CPDN3C
720575940624162597	NA	10	720575940623365813	s-CPDN3C
720575940624162597	NA	12	720575940626580528	s-CPDN3D
720575940624162597	NA	6	720575940626644486	s-CPDN3D
720575940624162597	NA	7	720575940628692040	DN1pA
720575940624162597	NA	5	720575940629548764	s-CPDN3C
720575940624162597	NA	5	720575940632575584	DN1pC
720575940624162597	NA	12	720575940634904677	s-CPDN3C
720575940624162597	NA	6	720575940643074976	DN1pC
720575940624186185	NA	6	720575940608161116	DN1pC
720575940624186185	NA	29	720575940632575584	DN1pC
720575940624200427	NA	5	720575940608161116	DN1pC
720575940624200427	NA	11	720575940632575584	DN1pC
720575940624247787	NA	13	720575940612734515	DN1pE
720575940624247787	NA	6	720575940615330098	DN1pE
720575940624269706	NA	6	720575940634473497	APDN3
720575940624333706	NA	12	720575940606868828	s-LNv
720575940624333706	NA	5	720575940609174392	s-LNv
720575940624333706	NA	17	720575940610478531	s-LNv
720575940624333706	NA	14	720575940619074049	LN_ITP
720575940624333706	NA	11	720575940622355894	l-LNv
720575940624333706	NA	7	720575940628527095	s-LNv
720575940624333706	NA	17	720575940637041263	APDN3
720575940624335367	NA	11	720575940623286271	l-CPDN3
720575940624343822	NA	5	720575940614365923	s-CPDN3D
720575940624343822	NA	10	720575940626580528	s-CPDN3D
720575940624343822	NA	5	720575940627299940	s-CPDN3C
720575940624343822	NA	5	720575940636231145	s-CPDN3C
720575940624343822	NA	5	720575940639397491	LPN
720575940624344072	NA	15	720575940631605079	s-CPDN3A
720575940624359828	NA	9	720575940617226641	DN1a
720575940624359828	NA	9	720575940617864961	DN1a
720575940624359828	NA	6	720575940628137987	s-CPDN3E
720575940624363144	NA	14	720575940619074049	LN_ITP
720575940624363144	NA	14	720575940620028096	APDN3
720575940624363144	NA	7	720575940627933336	LN_ITP
720575940624363144	NA	5	720575940634069148	l-CPDN3
720575940624369642	NA	5	720575940621638593	DN1pB
720575940624402173	NA	11	720575940620028096	APDN3
720575940624402173	NA	17	720575940621268651	APDN3
720575940624402173	NA	6	720575940622852359	s-CPDN3C
720575940624402173	NA	7	720575940624920871	APDN3
720575940624402173	NA	5	720575940626644486	s-CPDN3D
720575940624402173	NA	5	720575940626843536	l-LNv
720575940624402173	NA	6	720575940628257874	DN1pB
720575940624402173	NA	13	720575940631322472	s-CPDN3A
720575940624402173	NA	6	720575940631605079	s-CPDN3A
720575940624402173	NA	6	720575940634069148	l-CPDN3
720575940624402173	NA	21	720575940637041263	APDN3
720575940624402173	NA	25	720575940640278387	APDN3
720575940624402173	NA	14	720575940642740260	s-CPDN3A
720575940624402173	NA	5	720575940643843620	DN2
720575940624411283	NA	15	720575940617219933	l-LNv
720575940624411283	NA	16	720575940622355894	l-LNv
720575940624411283	NA	7	720575940624259720	l-LNv
720575940624411283	NA	11	720575940638924378	l-LNv
720575940624454221	NA	7	720575940620287067	DN1pD
720575940624492606	NA	10	720575940613096089	APDN3
720575940624492606	NA	9	720575940653095670	APDN3
720575940624586384	NA	7	720575940612734515	DN1pE
720575940624599700	NA	6	720575940621638593	DN1pB
720575940624632266	NA	6	720575940619212453	s-CPDN3D
720575940624684531	NA	5	720575940618556587	s-CPDN3B
720575940624684531	NA	8	720575940638758744	s-CPDN3E
720575940624694798	NA	8	720575940612391464	DN1pE
720575940624701513	NA	6	720575940625852676	s-CPDN3E
720575940624735565	NA	5	720575940621103495	s-CPDN3A
720575940624735565	NA	5	720575940621845530	s-CPDN3D
720575940624735565	NA	5	720575940627447401	s-CPDN3A
720575940624735565	NA	5	720575940635635374	s-CPDN3A
720575940624735565	NA	14	720575940636193647	s-CPDN3D
720575940624735565	NA	5	720575940639791067	s-CPDN3D
720575940624798352	NA	9	720575940631322472	s-CPDN3A
720575940624863015	NA	5	720575940618556587	s-CPDN3B
720575940624931847	NA	9	720575940637041263	APDN3
720575940624935342	NA	5	720575940634473497	APDN3
720575940624943800	NA	13	720575940620116091	DN1pC
720575940624943800	NA	18	720575940643074976	DN1pC
720575940624951847	NA	5	720575940613555618	s-CPDN3E
720575940624951847	NA	6	720575940628257874	DN1pB
720575940624951847	NA	5	720575940628911946	s-CPDN3E
720575940624987143	NA	6	720575940616662284	l-LNv
720575940624987143	NA	12	720575940622355894	l-LNv
720575940624987143	NA	11	720575940626843536	l-LNv
720575940624987143	NA	7	720575940630926075	l-LNv
720575940624990501	NA	6	720575940620116091	DN1pC
720575940624990501	NA	5	720575940631989473	LNd_CRYp
720575940625007949	NA	72	720575940617226641	DN1a
720575940625007949	NA	40	720575940617864961	DN1a
720575940625019454	NA	27	720575940611617838	LNd_CRYp
720575940625019454	NA	10	720575940614630962	LNd_CRYp
720575940625019454	NA	21	720575940631989473	LNd_CRYp
720575940625019454	NA	5	720575940634904677	s-CPDN3C
720575940625019454	NA	9	720575940654676385	LNd_CRYp
720575940625053773	NA	23	720575940606334338	LNd_CRYn
720575940625053773	NA	5	720575940626580528	s-CPDN3D
720575940625053773	NA	10	720575940627984119	LNd_CRYn
720575940625062325	NA	5	720575940621490416	s-CPDN3B
720575940625082298	NA	8	720575940627299940	s-CPDN3C
720575940625083061	NA	12	720575940612734515	DN1pE
720575940625115063	NA	5	720575940637807677	s-CPDN3A
720575940625118956	NA	20	720575940623286271	l-CPDN3
720575940625147133	NA	5	720575940637041263	APDN3
720575940625158330	NA	5	720575940618378708	s-CPDN3D
720575940625158330	NA	10	720575940622852359	s-CPDN3C
720575940625158330	NA	5	720575940627299940	s-CPDN3C
720575940625158330	NA	9	720575940634904677	s-CPDN3C
720575940625176094	NA	6	720575940612278114	s-CPDN3C
720575940625176094	NA	5	720575940612734515	DN1pE
720575940625176094	NA	7	720575940615330098	DN1pE
720575940625176094	NA	7	720575940619718383	s-CPDN3C
720575940625176094	NA	7	720575940626023940	s-CPDN3C
720575940625183178	NA	36	720575940612734515	DN1pE
720575940625183178	NA	28	720575940615330098	DN1pE
720575940625183178	NA	11	720575940644703767	LPN
720575940625301629	NA	6	720575940619718383	s-CPDN3C
720575940625301629	NA	7	720575940626023940	s-CPDN3C
720575940625301629	NA	6	720575940629548764	s-CPDN3C
720575940625301629	NA	6	720575940630586642	s-CPDN3D
720575940625355281	NA	8	720575940616201309	DN1pD
720575940625365512	NA	7	720575940604488672	s-CPDN3D
720575940625365512	NA	5	720575940609261892	s-CPDN3D
720575940625365512	NA	31	720575940611617838	LNd_CRYp
720575940625365512	NA	15	720575940614630962	LNd_CRYp
720575940625365512	NA	5	720575940615198367	s-CPDN3B
720575940625365512	NA	6	720575940617643092	s-CPDN3C
720575940625365512	NA	6	720575940620926155	s-CPDN3B
720575940625365512	NA	7	720575940621033152	s-CPDN3A
720575940625365512	NA	15	720575940625976409	LPN
720575940625365512	NA	6	720575940627042130	s-CPDN3D
720575940625365512	NA	5	720575940629066087	LPN
720575940625365512	NA	7	720575940629470736	s-CPDN3D
720575940625365512	NA	27	720575940631989473	LNd_CRYp
720575940625365512	NA	5	720575940636193647	s-CPDN3D
720575940625365512	NA	8	720575940637555288	LPN
720575940625365512	NA	7	720575940639497277	s-CPDN3B
720575940625365512	NA	11	720575940645800739	s-CPDN3C
720575940625365512	NA	20	720575940654676385	LNd_CRYp
720575940625375240	NA	5	720575940625976409	LPN
720575940625459464	NA	37	720575940619074049	LN_ITP
720575940625459464	NA	27	720575940627933336	LN_ITP
720575940625459464	NA	9	720575940634984800	LN_ITP
720575940625459464	NA	6	720575940637041263	APDN3
720575940625490178	NA	15	720575940615228723	APDN3
720575940625490178	NA	8	720575940629399370	APDN3
720575940625490178	NA	5	720575940637041263	APDN3
720575940625584176	NA	5	720575940621031629	LNd_CRYn
720575940625584176	NA	5	720575940623003405	LNd_CRYn
720575940625590053	NA	7	720575940615330098	DN1pE
720575940625590053	NA	6	720575940644703767	LPN
720575940625627023	NA	19	720575940612734515	DN1pE
720575940625627023	NA	8	720575940615330098	DN1pE
720575940625629159	NA	12	720575940634473497	APDN3
720575940625631280	NA	6	720575940612734515	DN1pE
720575940625631280	NA	9	720575940615330098	DN1pE
720575940625643672	NA	40	720575940621638593	DN1pB
720575940625643672	NA	38	720575940628358931	DN1pB
720575940625643672	NA	8	720575940631242799	DN1pD
720575940625683970	NA	9	720575940610043346	s-CPDN3E
720575940625683970	NA	5	720575940612391464	DN1pE
720575940625683970	NA	11	720575940619354673	s-CPDN3E
720575940625683970	NA	6	720575940625852676	s-CPDN3E
720575940625683970	NA	13	720575940625853188	s-CPDN3E
720575940625688860	NA	13	720575940637041263	APDN3
720575940625691372	NA	17	720575940620028096	APDN3
720575940625691372	NA	44	720575940634473497	APDN3
720575940625730562	NA	5	720575940608161116	DN1pC
720575940625741287	NA	6	720575940625976409	LPN
720575940625741287	NA	7	720575940631322472	s-CPDN3A
720575940625741287	NA	26	720575940637555288	LPN
720575940625741287	NA	6	720575940642740260	s-CPDN3A
720575940625741287	NA	9	720575940644703767	LPN
720575940625748764	NA	6	720575940621542141	s-CPDN3E
720575940625748764	NA	5	720575940623055433	s-CPDN3E
720575940625748764	NA	10	720575940626755673	DN1a
720575940625766531	NA	5	720575940621638593	DN1pB
720575940625766531	NA	5	720575940626899817	LNd_CRYn
720575940625766531	NA	5	720575940628358931	DN1pB
720575940625792014	NA	14	720575940626537468	APDN3
720575940625809852	NA	6	720575940653095670	APDN3
720575940625813447	NA	12	720575940611617838	LNd_CRYp
720575940625813447	NA	9	720575940614630962	LNd_CRYp
720575940625813447	NA	11	720575940631989473	LNd_CRYp
720575940625813447	NA	8	720575940654676385	LNd_CRYp
720575940625883338	NA	6	720575940637041263	APDN3
720575940625976394	NA	7	720575940612153842	DN1pD
720575940625994739	NA	6	720575940624920871	APDN3
720575940626000056	NA	5	720575940630926075	l-LNv
720575940626017960	NA	5	720575940611585459	DN1pD
720575940626017960	NA	6	720575940623224504	s-CPDN3C
720575940626021052	NA	6	720575940623036254	DN2
720575940626024124	NA	7	720575940612153842	DN1pD
720575940626076285	NA	6	720575940623003405	LNd_CRYn
720575940626076285	NA	7	720575940632575584	DN1pC
720575940626086960	NA	9	720575940618775892	LPN
720575940626091722	NA	6	720575940616849126	s-CPDN3A
720575940626091722	NA	8	720575940627984119	LNd_CRYn
720575940626091722	NA	9	720575940629987579	s-CPDN3B
720575940626091722	NA	6	720575940633762841	s-CPDN3A
720575940626091722	NA	12	720575940637817944	s-CPDN3B
720575940626111502	NA	5	720575940624920871	APDN3
720575940626111502	NA	5	720575940630647678	l-LNv
720575940626111502	NA	6	720575940634984800	LN_ITP
720575940626115324	NA	8	720575940637041263	APDN3
720575940626117662	NA	5	720575940612776879	s-CPDN3C
720575940626117662	NA	6	720575940615198367	s-CPDN3B
720575940626117662	NA	7	720575940620926155	s-CPDN3B
720575940626117662	NA	7	720575940621490416	s-CPDN3B
720575940626118552	NA	5	720575940604488672	s-CPDN3D
720575940626118552	NA	17	720575940612776879	s-CPDN3C
720575940626118552	NA	6	720575940618378708	s-CPDN3D
720575940626118552	NA	10	720575940624010829	s-CPDN3C
720575940626118552	NA	8	720575940627299940	s-CPDN3C
720575940626118552	NA	8	720575940634904677	s-CPDN3C
720575940626139420	NA	6	720575940616849126	s-CPDN3A
720575940626139420	NA	5	720575940635635374	s-CPDN3A
720575940626148520	NA	5	720575940618775892	LPN
720575940626224280	NA	7	720575940631322472	s-CPDN3A
720575940626243569	NA	7	720575940621542141	s-CPDN3E
720575940626243569	NA	16	720575940626755673	DN1a
720575940626265374	NA	11	720575940610043346	s-CPDN3E
720575940626265374	NA	6	720575940627171154	s-CPDN3D
720575940626265374	NA	10	720575940628358931	DN1pB
720575940626265374	NA	6	720575940629163772	s-CPDN3E
720575940626265374	NA	5	720575940629399370	APDN3
720575940626318099	NA	6	720575940613096089	APDN3
720575940626324357	NA	5	720575940615198367	s-CPDN3B
720575940626324357	NA	27	720575940621638593	DN1pB
720575940626324357	NA	37	720575940628358931	DN1pB
720575940626365958	NA	7	720575940623857084	s-CPDN3A
720575940626365958	NA	10	720575940630586642	s-CPDN3D
720575940626376990	NA	8	720575940631118095	s-CPDN3E
720575940626410392	NA	5	720575940631989473	LNd_CRYp
720575940626412563	NA	48	720575940612734515	DN1pE
720575940626412563	NA	24	720575940615330098	DN1pE
720575940626412563	NA	16	720575940616201309	DN1pD
720575940626412563	NA	80	720575940620116091	DN1pC
720575940626412563	NA	23	720575940621861133	DN1pD
720575940626412563	NA	5	720575940623365813	s-CPDN3C
720575940626412563	NA	6	720575940627010300	s-CPDN3C
720575940626412563	NA	22	720575940639397491	LPN
720575940626412563	NA	90	720575940643074976	DN1pC
720575940626412563	NA	31	720575940644703767	LPN
720575940626491727	NA	7	720575940612776879	s-CPDN3C
720575940626491727	NA	16	720575940618378708	s-CPDN3D
720575940626491727	NA	6	720575940627299940	s-CPDN3C
720575940626491727	NA	5	720575940637555288	LPN
720575940626512881	NA	5	720575940611585459	DN1pD
720575940626512881	NA	9	720575940612153842	DN1pD
720575940626512881	NA	7	720575940621861133	DN1pD
720575940626544521	NA	6	720575940613262259	DN1pD
720575940626571602	NA	6	720575940623286271	l-CPDN3
720575940626571602	NA	5	720575940629470736	s-CPDN3D
720575940626571602	NA	6	720575940632512015	s-CPDN3D
720575940626582218	NA	6	720575940618775892	LPN
720575940626582218	NA	5	720575940637555288	LPN
720575940626582218	NA	6	720575940644703767	LPN
720575940626584719	NA	9	720575940638798141	s-CPDN3B
720575940626607802	NA	5	720575940634473497	APDN3
720575940626620730	NA	7	720575940623003405	LNd_CRYn
720575940626662277	NA	12	720575940612391464	DN1pE
720575940626662277	NA	20	720575940612734515	DN1pE
720575940626662277	NA	6	720575940615330098	DN1pE
720575940626662277	NA	11	720575940631863085	DN1pE
720575940626682682	NA	5	720575940608161116	DN1pC
720575940626682682	NA	8	720575940632575584	DN1pC
720575940626775824	NA	7	720575940620287067	DN1pD
720575940626775824	NA	5	720575940620561713	DN1pA
720575940626775824	NA	5	720575940622228999	DN1pA
720575940626775824	NA	5	720575940622398836	DN1pA
720575940626775824	NA	10	720575940623036766	DN1pA
720575940626775824	NA	8	720575940624899767	DN1pA
720575940626775824	NA	7	720575940628257874	DN1pB
720575940626775824	NA	7	720575940633976403	DN1pA
720575940626775824	NA	10	720575940639397491	LPN
720575940626775824	NA	7	720575940644609440	DN1pA
720575940626788625	NA	6	720575940606742027	s-CPDN3C
720575940626788625	NA	14	720575940612776879	s-CPDN3C
720575940626788625	NA	8	720575940616424927	s-CPDN3A
720575940626788625	NA	5	720575940617643092	s-CPDN3C
720575940626788625	NA	5	720575940622852359	s-CPDN3C
720575940626788625	NA	5	720575940624010829	s-CPDN3C
720575940626788625	NA	11	720575940627299940	s-CPDN3C
720575940626833021	NA	6	720575940622597078	s-CPDN3A
720575940626853245	NA	6	720575940617226641	DN1a
720575940626853245	NA	5	720575940626755673	DN1a
720575940626887055	NA	6	720575940621542141	s-CPDN3E
720575940626887055	NA	5	720575940638186842	s-CPDN3A
720575940626909768	NA	13	720575940610400409	s-CPDN3E
720575940626909768	NA	13	720575940616909083	s-CPDN3D
720575940626909768	NA	7	720575940623003405	LNd_CRYn
720575940626909768	NA	8	720575940624551056	s-CPDN3A
720575940626909768	NA	6	720575940627984119	LNd_CRYn
720575940626909768	NA	6	720575940630560761	s-CPDN3D
720575940626909768	NA	6	720575940632179620	s-CPDN3E
720575940626909768	NA	5	720575940634818399	s-CPDN3D
720575940626909768	NA	5	720575940634984800	LN_ITP
720575940626924035	NA	5	720575940612734515	DN1pE
720575940626962435	NA	5	720575940611585459	DN1pD
720575940626970088	NA	8	720575940616201309	DN1pD
720575940627016229	NA	18	720575940613096089	APDN3
720575940627016229	NA	11	720575940615228723	APDN3
720575940627016229	NA	7	720575940629399370	APDN3
720575940627016229	NA	12	720575940653095670	APDN3
720575940627022217	NA	5	720575940643074976	DN1pC
720575940627028517	NA	7	720575940630926075	l-LNv
720575940627031810	NA	7	720575940616075147	s-CPDN3E
720575940627031810	NA	11	720575940625852676	s-CPDN3E
720575940627031810	NA	9	720575940625853188	s-CPDN3E
720575940627031810	NA	6	720575940642372512	s-CPDN3E
720575940627091146	NA	11	720575940610980850	s-CPDN3B
720575940627091146	NA	7	720575940619212453	s-CPDN3D
720575940627091146	NA	8	720575940620970445	s-CPDN3B
720575940627091146	NA	10	720575940625436805	s-CPDN3B
720575940627091146	NA	14	720575940635008607	s-CPDN3B
720575940627095050	NA	9	720575940609504210	LNd_CRYn
720575940627095050	NA	7	720575940625976409	LPN
720575940627186600	NA	8	720575940626755673	DN1a
720575940627228090	NA	7	720575940614444338	s-CPDN3E
720575940627228090	NA	11	720575940617226641	DN1a
720575940627228090	NA	12	720575940617864961	DN1a
720575940627228090	NA	5	720575940630562297	s-CPDN3E
720575940627277754	NA	13	720575940606868828	s-LNv
720575940627277754	NA	12	720575940609174392	s-LNv
720575940627277754	NA	18	720575940610478531	s-LNv
720575940627277754	NA	18	720575940628527095	s-LNv
720575940627285860	NA	8	720575940634069148	l-CPDN3
720575940627285860	NA	6	720575940637041263	APDN3
720575940627327238	NA	12	720575940608161116	DN1pC
720575940627327238	NA	9	720575940621638593	DN1pB
720575940627327238	NA	10	720575940628358931	DN1pB
720575940627327238	NA	5	720575940631242799	DN1pD
720575940627327238	NA	5	720575940632575584	DN1pC
720575940627341156	NA	10	720575940612148210	s-CPDN3A
720575940627357457	NA	5	720575940609504210	LNd_CRYn
720575940627376702	NA	5	720575940612153842	DN1pD
720575940627382351	NA	5	720575940623286271	l-CPDN3
720575940627382351	NA	7	720575940634984800	LN_ITP
720575940627383569	NA	18	720575940637041263	APDN3
720575940627399738	NA	6	720575940623286271	l-CPDN3
720575940627413903	NA	5	720575940627984119	LNd_CRYn
720575940627469315	NA	9	720575940612391464	DN1pE
720575940627469898	NA	6	720575940613223830	s-CPDN3E
720575940627472684	NA	12	720575940606742027	s-CPDN3C
720575940627472684	NA	17	720575940612153842	DN1pD
720575940627472684	NA	19	720575940613262259	DN1pD
720575940627472684	NA	12	720575940616201309	DN1pD
720575940627472684	NA	21	720575940618378708	s-CPDN3D
720575940627472684	NA	10	720575940621384101	s-CPDN3C
720575940627472684	NA	11	720575940621861133	DN1pD
720575940627472684	NA	12	720575940622852359	s-CPDN3C
720575940627472684	NA	5	720575940623365813	s-CPDN3C
720575940627472684	NA	5	720575940626580528	s-CPDN3D
720575940627472684	NA	7	720575940626644486	s-CPDN3D
720575940627472684	NA	8	720575940627010300	s-CPDN3C
720575940627472684	NA	5	720575940627299940	s-CPDN3C
720575940627472684	NA	5	720575940629548764	s-CPDN3C
720575940627472684	NA	6	720575940632512015	s-CPDN3D
720575940627472684	NA	7	720575940634904677	s-CPDN3C
720575940627476721	NA	6	720575940608161116	DN1pC
720575940627478074	NA	13	720575940613096089	APDN3
720575940627478074	NA	7	720575940615228723	APDN3
720575940627478074	NA	10	720575940629399370	APDN3
[truncated: 1,322 more rows]
