# Supplementary material for: Synaptic connectome of the Drosophila circadian clock
Source: Nat Commun. 2024 Dec 5;15:10392. doi: 10.1038/s41467-024-54694-0 (PMC11621569; doi:10.1038/s41467-024-54694-0)
Supplement: Supplementary file 12 — Source data [file 41467_2024_54694_MOESM12_ESM.zip › Source Data for Reinhard et al 2024/Figure_07.xlsx]

## Sheet: Figure_07A
cluster_name	gene	avrg_expression	pct_expression
l-LNv	AstA-R1	-0.074	92.8571
s-LNv	AstA-R1	-0.352	69.9088
LN_ITP	AstA-R1	0.434	94.6565
LNd_NPF	AstA-R1	-0.01	78.7879
LNd_Trissin	AstA-R1	1.308	96.875
LPN	AstA-R1	0.982	98.1132
DN3	AstA-R1	-0.555	54.9451
DN3_VGlut	AstA-R1	0.048	86.2903
DN2	AstA-R1	-0.314	79.4118
DN1p_SNPF	AstA-R1	1.125	94.8454
DN1p	AstA-R1	-0.275	77.8523
DN1p_AstA	AstA-R1	0.064	72.4138
DN1p_CNMa	AstA-R1	0.036	74.7899
DN1p_CNMa_AstC	AstA-R1	-0.038	82.0312
DN1p_Rh7	AstA-R1	-0.45	55.8685
DN1a	AstA-R1	-0.424	59.7222
l-LNv	AstC-R1	-0.044	44.2857
s-LNv	AstC-R1	0.193	64.4377
LN_ITP	AstC-R1	0.017	48.0916
LNd_NPF	AstC-R1	-0.041	46.9697
LNd_Trissin	AstC-R1	-0.037	36.25
LPN	AstC-R1	0.427	50.9434
DN3	AstC-R1	0.229	68.1319
DN3_VGlut	AstC-R1	0.089	46.7742
DN2	AstC-R1	0.003	47.0588
DN1p_SNPF	AstC-R1	-0.036	32.9897
DN1p	AstC-R1	-0.329	12.0805
DN1p_AstA	AstC-R1	-0.072	35.1724
DN1p_CNMa	AstC-R1	-0.022	52.9412
DN1p_CNMa_AstC	AstC-R1	-0.029	37.7604
DN1p_Rh7	AstC-R1	-0.032	35.6808
DN1a	AstC-R1	-0.024	42.5926
l-LNv	AstC-R2	0.138	77.1429
s-LNv	AstC-R2	1.99	96.6565
LN_ITP	AstC-R2	-0.254	62.5954
LNd_NPF	AstC-R2	-0.073	67.803
LNd_Trissin	AstC-R2	-0.199	75
LPN	AstC-R2	1.248	96.2264
DN3	AstC-R2	-0.399	71.4286
DN3_VGlut	AstC-R2	-0.022	76.6129
DN2	AstC-R2	-0.202	63.7255
DN1p_SNPF	AstC-R2	-0.408	57.732
DN1p	AstC-R2	-0.493	58.3893
DN1p_AstA	AstC-R2	0.059	79.3103
DN1p_CNMa	AstC-R2	-0.015	83.1933
DN1p_CNMa_AstC	AstC-R2	-0.55	44.5312
DN1p_Rh7	AstC-R2	-0.062	73.7089
DN1a	AstC-R2	-0.551	41.2037
l-LNv	CCHa1-R	-0.186	64.2857
s-LNv	CCHa1-R	-0.138	82.6748
LN_ITP	CCHa1-R	-0.219	47.3282
LNd_NPF	CCHa1-R	-0.222	44.697
LNd_Trissin	CCHa1-R	-0.192	70
LPN	CCHa1-R	-0.097	69.8113
DN3	CCHa1-R	-0.169	52.7473
DN3_VGlut	CCHa1-R	-0.172	66.9355
DN2	CCHa1-R	-0.157	60.7843
DN1p_SNPF	CCHa1-R	1.372	86.5979
DN1p	CCHa1-R	-0.049	59.0604
DN1p_AstA	CCHa1-R	2.075	89.6552
DN1p_CNMa	CCHa1-R	0.354	57.9832
DN1p_CNMa_AstC	CCHa1-R	-0.238	42.1875
DN1p_Rh7	CCHa1-R	0.317	60.5634
DN1a	CCHa1-R	-0.222	38.8889
l-LNv	CNMaR	-0.141	90
s-LNv	CNMaR	0.005	86.6261
LN_ITP	CNMaR	-0.035	83.2061
LNd_NPF	CNMaR	-0.297	75
LNd_Trissin	CNMaR	-0.161	81.25
LPN	CNMaR	-0.182	83.0189
DN3	CNMaR	-0.221	81.3187
DN3_VGlut	CNMaR	-0.188	76.6129
DN2	CNMaR	2.542	97.0588
DN1p_SNPF	CNMaR	2.75	96.9072
DN1p	CNMaR	0.603	91.2752
DN1p_AstA	CNMaR	-0.169	81.3793
DN1p_CNMa	CNMaR	0.082	88.2353
DN1p_CNMa_AstC	CNMaR	-0.408	63.5417
DN1p_Rh7	CNMaR	-0.102	68.5446
DN1a	CNMaR	-0.587	30.0926
l-LNv	Dh31-R	1.539	90
s-LNv	Dh31-R	0.446	81.459
LN_ITP	Dh31-R	-0.316	80.916
LNd_NPF	Dh31-R	-0.318	78.7879
LNd_Trissin	Dh31-R	-0.242	92.5
LPN	Dh31-R	0.163	77.3585
DN3	Dh31-R	-0.64	47.2527
DN3_VGlut	Dh31-R	-0.314	87.9032
DN2	Dh31-R	-0.155	84.3137
DN1p_SNPF	Dh31-R	0.323	84.5361
DN1p	Dh31-R	-0.086	85.906
DN1p_AstA	Dh31-R	-0.383	67.5862
DN1p_CNMa	Dh31-R	2.275	98.3193
DN1p_CNMa_AstC	Dh31-R	-0.488	69.7917
DN1p_Rh7	Dh31-R	0.373	89.2019
DN1a	Dh31-R	-0.543	55.0926
l-LNv	Dh44-R1	-0.401	78.5714
s-LNv	Dh44-R1	-0.345	73.2523
LN_ITP	Dh44-R1	0.411	83.9695
LNd_NPF	Dh44-R1	0.027	84.8485
LNd_Trissin	Dh44-R1	-0.498	38.75
LPN	Dh44-R1	-0.161	56.6038
DN3	Dh44-R1	-0.207	64.8352
DN3_VGlut	Dh44-R1	0.286	87.9032
DN2	Dh44-R1	-0.432	59.8039
DN1p_SNPF	Dh44-R1	2.081	93.8144
DN1p	Dh44-R1	0.087	75.8389
DN1p_AstA	Dh44-R1	0.596	85.5172
DN1p_CNMa	Dh44-R1	-0.019	64.7059
DN1p_CNMa_AstC	Dh44-R1	-0.334	69.5312
DN1p_Rh7	Dh44-R1	-0.251	55.8685
DN1a	Dh44-R1	-0.506	37.037
l-LNv	Dh44-R2	0.401	77.1429
s-LNv	Dh44-R2	0.012	60.7903
LN_ITP	Dh44-R2	0.627	84.7328
LNd_NPF	Dh44-R2	-0.189	42.803
LNd_Trissin	Dh44-R2	0.338	91.25
LPN	Dh44-R2	0.509	92.4528
DN3	Dh44-R2	0.73	73.6264
DN3_VGlut	Dh44-R2	0.214	74.1935
DN2	Dh44-R2	-0.291	35.2941
DN1p_SNPF	Dh44-R2	-0.051	54.6392
DN1p	Dh44-R2	-0.11	48.9933
DN1p_AstA	Dh44-R2	0.014	55.1724
DN1p_CNMa	Dh44-R2	-0.283	36.9748
DN1p_CNMa_AstC	Dh44-R2	-0.228	27.0833
DN1p_Rh7	Dh44-R2	-0.123	44.1315
DN1a	Dh44-R2	-0.02	49.537
l-LNv	NPFR	-0.213	40
s-LNv	NPFR	-0.421	18.541
LN_ITP	NPFR	-0.082	54.1985
LNd_NPF	NPFR	0.26	73.4848
LNd_Trissin	NPFR	0.219	82.5
LPN	NPFR	1.336	96.2264
DN3	NPFR	0.656	63.7363
DN3_VGlut	NPFR	-0.087	50
DN2	NPFR	-0.17	39.2157
DN1p_SNPF	NPFR	-0.065	59.7938
DN1p	NPFR	-0.229	20.8054
DN1p_AstA	NPFR	-0.224	39.3103
DN1p_CNMa	NPFR	0.326	65.5462
DN1p_CNMa_AstC	NPFR	-0.116	62.7604
DN1p_Rh7	NPFR	-0.054	45.0704
DN1a	NPFR	0.059	75
l-LNv	Pdfr	-0.2	98.5714
s-LNv	Pdfr	0.067	98.4802
LN_ITP	Pdfr	0.965	100
LNd_NPF	Pdfr	-0.643	93.1818
LNd_Trissin	Pdfr	1.259	100
LPN	Pdfr	0.246	100
DN3	Pdfr	-0.445	97.8022
DN3_VGlut	Pdfr	-0.511	97.5806
DN2	Pdfr	1.303	100
DN1p_SNPF	Pdfr	0.764	98.9691
DN1p	Pdfr	1.458	100
DN1p_AstA	Pdfr	0.399	98.6207
DN1p_CNMa	Pdfr	1.362	100
DN1p_CNMa_AstC	Pdfr	1.541	100
DN1p_Rh7	Pdfr	-0.422	98.5915
DN1a	Pdfr	0.406	99.537
l-LNv	Proc-R	0.142	82.8571
s-LNv	Proc-R	0.01	68.0851
LN_ITP	Proc-R	-0.398	41.2214
LNd_NPF	Proc-R	0.245	77.2727
LNd_Trissin	Proc-R	-0.386	37.5
LPN	Proc-R	-0.204	50.9434
DN3	Proc-R	0.134	73.6264
DN3_VGlut	Proc-R	0.182	78.2258
DN2	Proc-R	-0.072	63.7255
DN1p_SNPF	Proc-R	-0.17	63.9175
DN1p	Proc-R	0.069	69.7987
DN1p_AstA	Proc-R	0.357	77.2414
DN1p_CNMa	Proc-R	-0.432	31.9328
DN1p_CNMa_AstC	Proc-R	-0.286	45.8333
DN1p_Rh7	Proc-R	-0.333	43.662
DN1a	Proc-R	-0.048	65.2778
l-LNv	sNPF-R	0.409	88.5714
s-LNv	sNPF-R	-0.425	48.9362
LN_ITP	sNPF-R	-0.43	68.7023
LNd_NPF	sNPF-R	-0.477	53.7879
LNd_Trissin	sNPF-R	-0.393	64.375
LPN	sNPF-R	0.42	92.4528
DN3	sNPF-R	1.292	91.2088
DN3_VGlut	sNPF-R	-0.573	44.3548
DN2	sNPF-R	-0.131	71.5686
DN1p_SNPF	sNPF-R	0.543	87.6289
DN1p	sNPF-R	0.538	88.5906
DN1p_AstA	sNPF-R	-0.188	68.9655
DN1p_CNMa	sNPF-R	-0.437	58.8235
DN1p_CNMa_AstC	sNPF-R	-0.455	56.25
DN1p_Rh7	sNPF-R	2.002	95.3052
DN1a	sNPF-R	-0.326	62.037
l-LNv	TrissinR	-0.226	77.1429
s-LNv	TrissinR	-0.31	58.3587
LN_ITP	TrissinR	-0.226	80.1527
LNd_NPF	TrissinR	-0.418	38.2576
LNd_Trissin	TrissinR	-0.445	28.75
LPN	TrissinR	-0.441	35.8491
DN3	TrissinR	-0.248	60.4396
DN3_VGlut	TrissinR	1.05	80.6452
DN2	TrissinR	-0.232	55.8824
DN1p_SNPF	TrissinR	-0.307	70.1031
DN1p	TrissinR	-0.163	81.2081
DN1p_AstA	TrissinR	-0.345	56.5517
DN1p_CNMa	TrissinR	-0.03	70.5882
DN1p_CNMa_AstC	TrissinR	1.435	93.75
DN1p_Rh7	TrissinR	-0.365	45.5399
DN1a	TrissinR	-0.269	68.9815
l-LNv	Pdfr	-0.200451	98.5714
s-LNv	Pdfr	0.0666843	98.4802
LN_ITP	Pdfr	0.964509	100
LNd_NPF	Pdfr	-0.643371	93.1818
LNd_Trissin	Pdfr	1.25904	100
LPN	Pdfr	0.246186	100
DN3	Pdfr	-0.445235	97.8022
DN3_VGlut	Pdfr	-0.510633	97.5806
DN2	Pdfr	1.30267	100
DN1p_SNPF	Pdfr	0.764438	98.9691
DN1p	Pdfr	1.45836	100
DN1p_AstA	Pdfr	0.39857	98.6207
DN1p_CNMa	Pdfr	1.36249	100
DN1p_CNMa_AstC	Pdfr	1.54053	100
DN1p_Rh7	Pdfr	-0.421787	98.5915
DN1a	Pdfr	0.405775	99.537

## Sheet: Figure_07B
	tSNE_1	tSNE_2	cluster_name	AstA.R1	AstC.R1	AstC.R2	CCHa1.R	CNMaR	Dh31.R	Dh44.R1	NPFR	Pdfr	sNPF.R	TrissinR
X20190528_CLK856_DD_CT02_AR05_ACAGAC	22.6353371883673	-18.3520163545389	DN1p	1	2	1	1	1	1	1	2	1	1	1
X20190528_CLK856_DD_CT02_AR05_ACTCGA	24.5605924090124	-8.88234813741901	DN2	1	1	2	1	2	1	1	1	1	1	1
X20190528_CLK856_DD_CT02_AR05_AGACCA	-25.7744449783397	-21.0914854977986	DN1p_CNMa	1	1	1	1	1	2	1	1	2	1	1
X20190528_CLK856_DD_CT02_AR05_AGGAAG	24.6839024315608	-10.9396967239517	DN2	1	1	1	1	1	1	1	1	2	1	1
X20190528_CLK856_DD_CT02_AR05_CATGCA	-0.297979732455326	40.6939591279619	DN1a	1	2	1	1	1	1	1	1	1	1	1
X20190528_CLK856_DD_CT02_AR05_CTAGTG	-31.1576095221863	-2.88536554031392	s-LNv	1	1	2	1	1	1	1	1	1	1	1
X20190528_CLK856_DD_CT02_AR05_GAAGTG	48.8307795219898	-1.49383105570828	DN1p_AstA	1	1	1	1	1	1	1	1	1	2	1
X20190528_CLK856_DD_CT02_AR05_GACAAC	-37.2559203612556	-2.52664453498737	s-LNv	1	1	1	1	1	2	1	1	1	1	1
X20190528_CLK856_DD_CT02_AR05_GACAGA	-8.18490229354135	-27.0924347956838	DN1p_sNPF	1	2	1	1	1	1	2	1	2	1	1
X20190528_CLK856_DD_CT02_AR05_GAGTAC	14.729576871214	20.7579348921234	LNd_NPF	1	1	1	1	1	1	1	1	1	1	1
X20190528_CLK856_DD_CT02_AR05_GAGTTG	9.83389811673823	-18.5917828538238	DN1p_CNMa_AstC	1	1	1	1	1	1	1	1	2	1	1
X20190528_CLK856_DD_CT02_AR05_GTACTC	-2.12364217723658	-45.1134456523112	DN3	1	2	1	1	1	1	1	1	1	2	1
X20190528_CLK856_DD_CT02_AR05_GTCTTC	14.7439364717618	25.4738103992933	LNd_NPF	1	2	1	1	1	1	1	1	1	1	1
X20190528_CLK856_DD_CT02_AR05_TCACTC	36.2588071125146	-15.7156744028074	LPN	2	2	1	1	1	1	1	1	2	1	1
X20190528_CLK856_DD_CT02_AR05_TCCTAG	27.9713976389708	-0.637483637029254	LNd_Trissin	2	2	1	1	1	1	1	1	2	1	1
X20190528_CLK856_DD_CT02_AR05_TGAGTG	27.7066700797538	0.0607699800464047	LNd_Trissin	2	1	1	1	2	1	1	1	1	1	1
X20190528_CLK856_DD_CT02_AR05_TGTCGA	-15.0880569439122	1.01636352184628	l-LNv	1	1	1	1	2	1	1	1	1	1	1
X20190528_CLK856_DD_CT02_AR05_TGTCTG	-23.8689098603812	-17.8188475964594	DN1p_CNMa	1	1	1	1	1	1	1	1	1	1	1
X20190528_CLK856_DD_CT02_AR06_ACCAGA	-38.004817167382	0.367006328727913	s-LNv	1	1	2	1	1	1	1	1	1	1	1
X20190528_CLK856_DD_CT02_AR06_ACTCAC	32.2071039206378	-1.0214263676166	LNd_Trissin	1	1	1	1	1	1	1	1	1	1	1
X20190528_CLK856_DD_CT02_AR06_ACTCTG	-14.4887798123835	-0.618402478713352	l-LNv	1	1	1	1	1	1	1	1	1	1	1
X20190528_CLK856_DD_CT02_AR06_AGCTAG	22.1194925675022	10.3052589787838	LN_ITP	1	1	1	1	1	1	2	1	2	1	1
X20190528_CLK856_DD_CT02_AR06_CAGACA	-24.8991938121782	-20.1096540537845	DN1p_CNMa	1	1	1	1	1	2	1	1	1	1	1
X20190528_CLK856_DD_CT02_AR06_CATGTC	16.6231110947767	24.5278137650085	LNd_NPF	1	1	1	1	1	1	1	1	1	1	1
X20190528_CLK856_DD_CT02_AR06_GAAGGA	-2.95122086913451	-44.0867507934572	DN3	1	1	1	1	1	1	1	1	1	1	1
X20190528_CLK856_DD_CT02_AR06_GAGTGA	-24.3996763342004	-17.2078589248966	DN1p_CNMa	2	1	1	1	1	2	1	1	2	1	1
X20190528_CLK856_DD_CT02_AR06_GAGTTG	-19.0757269795529	18.3034989594228	DN1p_Rh7	2	1	1	1	1	1	1	1	1	2	1
X20190528_CLK856_DD_CT02_AR06_GTCTTC	9.42284889525446	-18.6265715545781	DN1p_CNMa_AstC	2	1	1	1	1	1	1	1	2	1	1
X20190528_CLK856_DD_CT02_AR06_TCACTC	31.543598977111	-0.250468503931881	LNd_Trissin	2	1	1	1	1	1	2	1	2	1	1
X20190528_CLK856_DD_CT02_AR06_TCCTTC	-0.929778659417153	-43.8241945549547	DN3	1	2	1	1	1	1	1	1	1	1	1
X20190528_CLK856_DD_CT02_AR06_TCTGTC	17.0471352411122	22.7650744847745	LNd_NPF	1	1	1	1	1	1	1	1	1	1	1
X20190528_CLK856_DD_CT02_AR06_TGAGGA	31.983544876547	-0.873561850381772	LNd_Trissin	2	1	1	1	1	1	1	1	2	1	1
X20190528_CLK856_DD_CT02_AR06_TGTCTG	21.6184475421186	10.6043490172517	LN_ITP	1	1	1	1	1	2	2	1	1	1	1
X20190528_CLK856_DD_CT02_AR07_ACCAAC	22.7501610066169	-21.7329040907907	DN1p	1	1	1	2	1	1	1	1	2	1	1
X20190528_CLK856_DD_CT02_AR07_ACGTGA	46.338125163242	-2.07008324038575	DN1p_AstA	1	1	1	1	1	1	1	1	2	1	1
X20190528_CLK856_DD_CT02_AR07_ACTCGA	-11.2815959954878	-7.75960788678989	DN3_VGlut	2	1	1	1	1	1	1	1	1	1	2
X20190528_CLK856_DD_CT02_AR07_ACTCTG	-22.970667777806	-17.151635517712	DN1p_CNMa	1	1	1	1	1	1	1	1	2	1	1
X20190528_CLK856_DD_CT02_AR07_AGACCA	-20.9892853439178	20.8310628092974	DN1p_Rh7	2	1	1	1	1	1	1	1	1	1	1
X20190528_CLK856_DD_CT02_AR07_AGGAAG	47.3886753759321	-0.738056708817532	DN1p_AstA	1	1	1	1	1	1	1	1	1	1	1
X20190528_CLK856_DD_CT02_AR07_AGTGTC	-18.8764632823185	24.554425702984	DN1p_Rh7	1	1	1	2	1	1	1	2	1	2	1
X20190528_CLK856_DD_CT02_AR07_CAACCA	22.3177241849547	-10.931997013482	DN2	2	1	1	1	1	1	1	1	2	1	1
X20190528_CLK856_DD_CT02_AR07_CAGAAG	-35.1966438232127	-3.74637576685778	s-LNv	2	1	1	1	1	1	1	1	1	1	1
X20190528_CLK856_DD_CT02_AR07_CAGACA	22.9823505999611	-18.0875239307144	DN1p	1	1	1	1	1	1	1	1	1	2	1
X20190528_CLK856_DD_CT02_AR07_CATGTC	-20.2972863536909	19.4119410151795	DN1p_Rh7	1	2	1	1	1	1	2	1	1	2	1
X20190528_CLK856_DD_CT02_AR07_CTAGAC	-25.7105198726956	-17.5797323472307	DN1p_CNMa	1	2	1	1	1	2	1	1	1	1	1
X20190528_CLK856_DD_CT02_AR07_CTCAGA	23.1736151201661	11.6198595979456	LN_ITP	2	2	1	1	1	1	1	1	1	1	1
X20190528_CLK856_DD_CT02_AR07_CTTCAC	-10.7426514200957	-5.22942921157363	DN3_VGlut	1	1	1	1	1	1	1	1	1	1	1
X20190528_CLK856_DD_CT02_AR07_CTTCGA	-24.9694360140236	-17.846507524399	DN1p_CNMa	1	1	1	1	1	2	1	1	2	1	1
X20190528_CLK856_DD_CT02_AR07_GAAGAC	7.9783902002824	-12.271345427612	DN1p_CNMa_AstC	2	1	1	1	1	1	1	1	1	1	1
X20190528_CLK856_DD_CT02_AR07_GAAGTG	3.52673335688259	42.9210188496697	DN1a	1	1	1	1	1	1	1	1	1	1	1
X20190528_CLK856_DD_CT02_AR07_GACAAC	13.1987573586495	24.3192144073232	LNd_NPF	2	1	1	1	1	1	1	1	1	1	1
X20190528_CLK856_DD_CT02_AR07_GAGTAC	-37.3954901470819	-0.686503934121501	s-LNv	1	2	2	1	1	1	1	1	1	1	1
X20190528_CLK856_DD_CT02_AR07_GAGTTG	14.4044949657291	-17.0574557883789	DN1p_CNMa_AstC	1	1	1	1	1	1	1	1	2	1	1
X20190528_CLK856_DD_CT02_AR07_GATCGA	25.0305249352779	-18.2567842176929	DN1p	1	1	1	1	1	1	2	1	1	1	1
X20190528_CLK856_DD_CT02_AR07_GTACTC	15.0234102780798	19.6120604237123	LNd_NPF	1	2	1	1	1	1	1	1	1	1	1
X20190528_CLK856_DD_CT02_AR07_GTCTTC	-20.7736764567967	20.3084041129827	DN1p_Rh7	1	1	1	1	2	2	1	1	1	2	1
X20190528_CLK856_DD_CT02_AR07_GTGATC	-18.3340642560114	-0.505918629715946	l-LNv	1	2	1	1	1	2	1	1	1	1	1
X20190528_CLK856_DD_CT02_AR07_GTTGCA	5.22589335277526	44.1739520820234	DN1a	1	2	1	1	1	1	1	2	1	1	1
X20190528_CLK856_DD_CT02_AR07_GTTGTC	30.0144256967294	1.60042170949286	LNd_Trissin	1	1	1	1	1	1	1	1	1	1	1
X20190528_CLK856_DD_CT02_AR07_TCACTC	12.6226139581406	26.858626061824	LNd_NPF	1	1	1	1	1	1	1	1	1	1	1
X20190528_CLK856_DD_CT02_AR07_TCCTCA	-25.3459326680357	-19.3840639706231	DN1p_CNMa	1	1	1	1	1	2	1	1	1	1	1
X20190528_CLK856_DD_CT02_AR07_TGCAGA	7.18715250604944	-10.8656331292386	DN1p_CNMa_AstC	1	2	1	1	1	1	1	1	2	1	1
X20190528_CLK856_DD_CT02_AR07_TGCATG	30.5046271899888	2.86746606004731	LNd_Trissin	1	1	1	1	1	1	1	1	2	1	1
X20190528_CLK856_DD_CT02_AR07_TGGTAC	14.2924810876786	21.7177192190785	LNd_NPF	1	2	1	1	1	1	1	1	1	1	1
X20190528_CLK856_DD_CT02_AR07_TGTCAC	-24.2615730881931	21.5553269531042	DN1p_Rh7	1	2	1	1	1	2	1	1	1	2	1
X20190528_CLK856_DD_CT02_AR07_TGTCGA	-17.4338268436292	-0.51523948022131	l-LNv	1	2	2	1	1	1	1	1	1	1	1
X20190528_CLK856_DD_CT02_AR07_TGTCTG	7.40074241619579	-10.7038729861088	DN1p_CNMa_AstC	1	1	1	1	1	1	1	1	1	1	1
X20190528_CLK856_DD_CT02_AR08_ACAGAC	37.0993899821254	-16.3778718167933	LPN	1	2	1	1	1	1	1	1	1	1	1
X20190528_CLK856_DD_CT02_AR08_ACAGTG	-37.2221552817899	-0.978749001235809	s-LNv	1	2	2	1	1	1	1	1	1	1	1
X20190528_CLK856_DD_CT02_AR08_ACCATG	25.4931266486515	12.3170462638243	LN_ITP	1	1	1	1	1	1	1	1	2	1	1
X20190528_CLK856_DD_CT02_AR08_ACTCGA	-19.8703227380511	25.8670792534236	DN1p_Rh7	1	1	1	1	1	1	1	1	1	2	1
X20190528_CLK856_DD_CT02_AR08_AGACAG	36.4417929858124	-16.8764194438913	LPN	2	1	1	1	1	1	1	1	1	1	1
X20190528_CLK856_DD_CT02_AR08_AGCTAG	37.1856297750178	-17.2431751463676	LPN	2	2	2	1	2	1	1	2	1	1	1
X20190528_CLK856_DD_CT02_AR08_AGCTCA	-8.26221298205171	-24.4934134058078	DN1p_sNPF	1	1	1	1	1	1	1	1	1	1	1
X20190528_CLK856_DD_CT02_AR08_AGGAAG	-22.0364471570243	21.5071468146398	DN1p_Rh7	1	2	1	1	1	1	1	1	1	1	1
X20190528_CLK856_DD_CT02_AR08_AGGACA	10.903190367863	25.0094458892277	LNd_NPF	1	1	2	2	1	1	1	1	1	1	1
X20190528_CLK856_DD_CT02_AR08_AGTGAG	6.73952473665163	-9.72372835700904	DN1p_CNMa_AstC	1	1	1	1	1	1	1	1	2	1	1
X20190528_CLK856_DD_CT02_AR08_AGTGCA	47.6820419166696	-0.116556611159257	DN1p_AstA	1	2	1	1	1	1	1	1	1	1	1
X20190528_CLK856_DD_CT02_AR08_CAACTC	30.9595227390825	2.26257261274776	LNd_Trissin	1	1	1	1	1	1	1	1	2	1	1
X20190528_CLK856_DD_CT02_AR08_CACTAG	28.8566216507523	3.24158749971825	LNd_Trissin	2	2	1	1	1	2	1	1	2	1	1
X20190528_CLK856_DD_CT02_AR08_CACTCA	24.3951924535801	-19.9853348749604	DN1p	1	1	1	1	1	1	1	1	2	1	1
X20190528_CLK856_DD_CT02_AR08_CAGACA	0.24440941856174	43.0282519490996	DN1a	1	1	1	1	1	1	1	1	1	1	1
X20190528_CLK856_DD_CT02_AR08_CATGCA	21.3349701390674	-18.640332211352	DN1p	1	1	1	1	1	1	1	1	2	1	1
X20190528_CLK856_DD_CT02_AR08_CTCAAC	-0.87003746739838	39.7870697064821	DN1a	2	1	1	1	1	1	1	1	1	1	1
X20190528_CLK856_DD_CT02_AR08_CTCAGA	-31.1658730869624	-2.4514439641468	s-LNv	1	2	1	1	1	1	2	1	1	2	1
X20190528_CLK856_DD_CT02_AR08_CTGTAC	-24.2938978048726	-18.6728461886694	DN1p_CNMa	1	1	1	1	1	2	1	1	2	1	1
X20190528_CLK856_DD_CT02_AR08_CTGTTG	12.7077375152056	25.4876675320807	LNd_NPF	1	1	1	1	1	1	1	1	1	1	1
X20190528_CLK856_DD_CT02_AR08_CTTCGA	-18.9033069492859	25.5755940132862	DN1p_Rh7	1	1	1	2	1	1	1	1	1	2	1
X20190528_CLK856_DD_CT02_AR08_CTTCTG	23.9786348697604	12.476447834995	LN_ITP	1	1	1	1	1	1	1	1	2	1	1
X20190528_CLK856_DD_CT02_AR08_GACAAC	11.3640600965252	20.2634645810747	LNd_NPF	1	2	2	1	1	1	1	1	1	1	1
X20190528_CLK856_DD_CT02_AR08_GACAGA	8.73358091483513	-14.6319848629957	DN1p_CNMa_AstC	2	2	1	1	1	1	2	1	2	1	1
X20190528_CLK856_DD_CT02_AR08_GACATG	-0.541381188955699	42.0787529301655	DN1a	1	2	1	1	1	1	1	1	1	1	1
X20190528_CLK856_DD_CT02_AR08_GAGTTG	11.9666213163873	21.1513479614054	LNd_NPF	1	1	1	1	1	1	1	1	1	1	1
X20190528_CLK856_DD_CT02_AR08_GATCGA	10.3178996693027	-9.49195513117165	DN1p_CNMa_AstC	1	1	1	1	1	1	1	1	1	1	1
X20190528_CLK856_DD_CT02_AR08_GTACCA	-35.0185854558504	-3.38143520042391	s-LNv	1	2	1	1	1	2	1	1	1	1	1
X20190528_CLK856_DD_CT02_AR08_GTACTC	-27.1963356165978	-19.2995184597889	DN1p_CNMa	1	2	1	2	1	2	1	1	2	1	1
X20190528_CLK856_DD_CT02_AR08_GTCTAG	-5.84970083349031	-26.1522291136658	DN1p_sNPF	1	1	1	1	2	2	1	1	1	1	1
X20190528_CLK856_DD_CT02_AR08_GTCTCA	1.74319977414525	43.1910582509469	DN1a	1	2	1	2	1	1	1	1	2	1	1
X20190528_CLK856_DD_CT02_AR08_GTCTTC	7.29132388828277	-14.3744431921816	DN1p_CNMa_AstC	1	1	1	1	1	1	2	1	1	1	1
X20190528_CLK856_DD_CT02_AR08_GTGAAG	25.6497343534758	-10.4221484287289	DN2	1	2	1	1	2	1	1	1	2	1	1
X20190528_CLK856_DD_CT02_AR08_TCACAG	-32.2298463729009	2.77670291661991	s-LNv	1	1	1	1	1	1	1	1	1	1	1
X20190528_CLK856_DD_CT02_AR08_TCACTC	23.1188823072751	-20.4968562984008	DN1p	1	2	1	1	1	1	1	1	1	1	1
X20190528_CLK856_DD_CT02_AR08_TCCTAG	25.5092184497136	-11.05978471995	DN2	1	2	1	1	1	1	1	1	2	1	1
X20190528_CLK856_DD_CT02_AR08_TCTGAG	9.06202515399706	-14.2990400657974	DN1p_CNMa_AstC	1	2	1	1	1	1	1	1	2	1	1
X20190528_CLK856_DD_CT02_AR08_TCTGTC	-7.29390053337898	-11.3569354402674	DN3_VGlut	1	1	1	1	1	1	1	1	1	1	1
X20190528_CLK856_DD_CT02_AR08_TGAGGA	11.2370130608981	20.6866299034998	LNd_NPF	2	1	1	1	1	1	1	1	1	1	1
X20190528_CLK856_DD_CT02_AR08_TGAGTG	23.3554409278734	-21.391650595146	DN1p	1	1	1	1	1	1	1	1	2	1	1
X20190528_CLK856_DD_CT02_AR08_TGCATG	13.6080914078164	21.4142234024971	LNd_NPF	1	2	1	1	1	1	1	1	1	1	1
X20190528_CLK856_DD_CT02_AR08_TGGTAC	23.41452108138	12.4824445302814	LN_ITP	1	2	1	1	1	1	2	1	2	1	1
X20190528_CLK856_DD_CT02_AR08_TGTCAC	28.5267936581919	1.66214889334406	LNd_Trissin	1	2	1	1	1	1	1	1	2	1	1
X20190528_CLK856_DD_CT02_AR08_TGTCGA	45.2364043289324	-1.34041335049306	DN1p_AstA	2	1	1	1	1	1	1	1	2	1	1
X20190702_CLK856_DD_CT02_AR13_ACAGGA	8.972495339725	-11.0632529924168	DN1p_CNMa_AstC	1	1	1	1	1	1	1	1	2	1	1
X20190702_CLK856_DD_CT02_AR13_ACCATG	24.1132703734772	14.4166847980828	LN_ITP	2	1	2	1	1	1	2	2	1	1	1
X20190702_CLK856_DD_CT02_AR13_AGGACA	-23.6787562842144	21.2222155369038	DN1p_Rh7	1	1	1	1	2	1	1	1	1	2	1
X20190702_CLK856_DD_CT02_AR13_AGTGCA	4.42519481727363	43.5866627361663	DN1a	1	1	1	1	1	1	1	1	1	1	2
X20190702_CLK856_DD_CT02_AR13_CACTCA	9.88141335333215	-19.732573181706	DN1p_CNMa_AstC	2	1	1	1	1	1	1	1	1	1	1
X20190702_CLK856_DD_CT02_AR13_CACTTC	-17.3611416615329	16.5464347951163	DN1p_Rh7	1	1	1	1	1	1	1	1	1	1	1
X20190702_CLK856_DD_CT02_AR13_CAGACA	-8.72494488391081	6.63573676682281	DN3_VGlut	1	1	1	1	1	1	1	1	1	1	1
X20190702_CLK856_DD_CT02_AR13_CAGATC	13.1849427859717	-15.9094139615983	DN1p_CNMa_AstC	1	1	1	1	1	1	1	1	2	1	1
X20190702_CLK856_DD_CT02_AR13_CATGTC	2.91290361870663	45.7634813321428	DN1a	1	1	1	1	1	1	1	1	1	1	1
X20190702_CLK856_DD_CT02_AR13_CTCAGA	-26.5691619121524	-17.391656385207	DN1p_CNMa	1	1	1	1	1	2	1	1	1	1	1
X20190702_CLK856_DD_CT02_AR13_CTCATG	17.1290852465863	22.5246110877693	LNd_NPF	1	1	1	1	1	1	1	1	1	1	1
X20190702_CLK856_DD_CT02_AR13_CTTCAC	13.5217652707299	-14.1359865782334	DN1p_CNMa_AstC	1	1	1	1	1	1	1	1	2	1	1
X20190702_CLK856_DD_CT02_AR13_CTTCTG	30.9208896390595	0.536563636452082	LNd_Trissin	2	1	1	1	1	1	1	1	2	1	1
X20190702_CLK856_DD_CT02_AR13_GAAGAC	4.48747075143182	42.7492384750274	DN1a	1	1	1	1	1	1	1	1	2	1	1
X20190702_CLK856_DD_CT02_AR13_GACATG	-37.8386756332774	-4.68791637562455	s-LNv	1	1	2	1	1	1	1	1	1	1	1
X20190702_CLK856_DD_CT02_AR13_GATCGA	28.873593558002	-1.20235238471946	LNd_Trissin	2	1	1	1	1	1	1	1	2	1	1
X20190702_CLK856_DD_CT02_AR13_GTACAG	-17.6753605058643	16.2255750705918	DN1p_Rh7	1	1	1	1	1	1	1	2	1	1	2
X20190702_CLK856_DD_CT02_AR13_GTGAAG	9.87192442723307	25.4804843707312	LNd_NPF	1	1	1	1	1	1	1	1	1	1	1
X20190702_CLK856_DD_CT02_AR13_GTGACA	25.4050836268749	-8.77085463576415	DN2	1	1	1	1	2	1	1	1	2	1	1
X20190702_CLK856_DD_CT02_AR13_GTGATC	8.63070010465674	-12.7779674144408	DN1p_CNMa_AstC	1	1	1	1	1	1	1	1	2	1	1
X20190702_CLK856_DD_CT02_AR13_GTTGTC	-35.2464527728937	-4.96100173938757	s-LNv	1	1	2	1	1	1	1	1	1	1	1
X20190702_CLK856_DD_CT02_AR13_TCACCA	-6.38606166058598	-27.1449523084208	DN1p_sNPF	2	1	1	1	2	2	1	1	1	1	1
X20190702_CLK856_DD_CT02_AR13_TCACTC	-38.5871109507236	0.503346925133673	s-LNv	1	1	2	1	1	1	1	1	1	1	1
X20190702_CLK856_DD_CT02_AR13_TCCTCA	-5.95601391759572	-9.19185247242141	DN3_VGlut	1	1	1	1	1	1	1	1	1	1	1
X20190702_CLK856_DD_CT02_AR13_TCGAAG	-21.5941838713981	20.4291117649661	DN1p_Rh7	1	1	1	2	1	1	1	1	1	2	1
X20190702_CLK856_DD_CT02_AR14_ACCATG	29.00198700608	0.0115510953325444	LNd_Trissin	2	1	1	1	1	1	1	1	2	1	1
X20190702_CLK856_DD_CT02_AR14_ACGTGA	11.6793283577647	-14.0402477348215	DN1p_CNMa_AstC	1	1	1	1	1	1	1	1	2	1	1
X20190702_CLK856_DD_CT02_AR14_ACTCTG	1.08902032942101	45.9508603362064	DN1a	1	1	1	1	1	2	1	1	1	2	1
X20190702_CLK856_DD_CT02_AR14_AGCTTC	-37.7138249937623	-3.41790558341165	s-LNv	1	1	1	1	1	1	1	1	1	1	1
X20190702_CLK856_DD_CT02_AR14_AGGACA	2.91415356927312	44.1981171175466	DN1a	1	1	1	1	1	1	1	1	1	1	1
X20190702_CLK856_DD_CT02_AR14_AGGATC	30.5253917350939	-1.42478959690703	LNd_Trissin	2	1	1	2	1	1	1	1	1	1	1
X20190702_CLK856_DD_CT02_AR14_AGTGTC	24.3767258738464	10.9242377202505	LN_ITP	1	1	1	1	1	1	1	1	2	1	1
X20190702_CLK856_DD_CT02_AR14_CACTCA	-10.0493366242401	-6.29361976048481	DN3_VGlut	1	1	1	1	1	1	1	1	1	1	2
X20190702_CLK856_DD_CT02_AR14_CAGACA	9.99200054989087	26.2280899100804	LNd_NPF	1	1	2	1	1	1	1	1	1	1	1
X20190702_CLK856_DD_CT02_AR14_CAGATC	11.7444117973051	-11.4948136264468	DN1p_CNMa_AstC	1	1	1	1	1	1	1	1	2	1	1
X20190702_CLK856_DD_CT02_AR14_CATGAG	-21.4571340676076	24.703318503571	DN1p_Rh7	1	1	1	1	1	2	1	1	1	1	1
X20190702_CLK856_DD_CT02_AR14_CATGTC	12.0692109128725	27.2445788548702	LNd_NPF	1	1	1	1	1	1	2	2	1	1	1
X20190702_CLK856_DD_CT02_AR14_CTAGTG	23.9367081683849	10.2852570666673	LN_ITP	1	1	1	1	1	1	1	1	1	1	1
X20190702_CLK856_DD_CT02_AR14_CTGTAC	16.6867266262247	25.0238720352209	LNd_NPF	1	1	1	1	1	1	1	1	1	1	1
X20190702_CLK856_DD_CT02_AR14_GACAGA	24.0883070196327	-19.2805666734722	DN1p	1	1	1	1	1	1	1	1	1	2	1
X20190702_CLK856_DD_CT02_AR14_GACATG	13.2799716301214	-12.7782110764427	DN1p_CNMa_AstC	1	1	1	1	1	1	1	1	2	1	1
X20190702_CLK856_DD_CT02_AR14_GATCAC	12.1547619005418	-20.4392399216792	DN1p_CNMa_AstC	2	1	1	1	1	1	1	1	2	1	1
X20190702_CLK856_DD_CT02_AR14_GATCGA	-17.1705554792439	-0.212970260684774	l-LNv	1	1	1	1	1	2	1	1	1	1	1
X20190702_CLK856_DD_CT02_AR14_GATCTG	10.3102963573721	-10.7569556060524	DN1p_CNMa_AstC	1	1	1	1	1	2	1	1	1	1	1
X20190702_CLK856_DD_CT02_AR14_GTTGCA	24.2596797677847	-18.6613597390509	DN1p	1	1	1	1	1	1	1	1	2	1	1
X20190702_CLK856_DD_CT02_AR14_TCACTC	23.6361950772898	-10.1740608826576	DN2	1	1	1	1	2	2	1	1	1	1	1
X20190702_CLK856_DD_CT02_AR14_TCTGAG	24.2885332330783	10.1683608388813	LN_ITP	1	1	1	1	1	1	1	1	2	1	1
X20190702_CLK856_DD_CT02_AR14_TGAGAC	-37.2514513310984	-3.92513312554733	s-LNv	1	1	2	1	1	1	1	1	1	1	1
X20190702_CLK856_DD_CT02_AR14_TGCATG	-8.40698014061511	-10.0708447409872	DN3_VGlut	1	2	1	1	1	1	1	1	1	1	1
X20190702_CLK856_DD_CT02_AR15_ACGTAC	9.85571541526377	-11.3949933418475	DN1p_CNMa_AstC	1	1	1	1	1	1	1	1	2	1	1
X20190702_CLK856_DD_CT02_AR15_ACTCGA	24.9523366781643	13.852969489299	LN_ITP	1	1	1	1	1	1	1	1	2	1	1
X20190702_CLK856_DD_CT02_AR15_CAGAAG	37.0061157654983	-15.4423498327984	LPN	1	1	2	1	1	1	1	1	1	2	1
X20190702_CLK856_DD_CT02_AR15_CATGAG	17.0996893113059	21.1955230274568	LNd_NPF	1	1	1	1	1	1	1	1	1	1	1
X20190702_CLK856_DD_CT02_AR15_CTAGTG	12.0479596692913	-18.8008235007564	DN1p_CNMa_AstC	1	1	1	1	1	1	1	1	2	1	1
X20190702_CLK856_DD_CT02_AR15_CTTCGA	26.1314838412037	-11.1097747629488	DN2	1	1	1	1	2	1	1	1	2	2	1
X20190702_CLK856_DD_CT02_AR15_GACAAC	-17.9666294036427	16.6810877008755	DN1p_Rh7	1	1	1	1	1	1	1	1	1	1	1
X20190702_CLK856_DD_CT02_AR15_GACATG	-9.26420411470811	-7.00026099213123	DN3_VGlut	1	1	1	1	1	1	2	1	1	1	1
X20190702_CLK856_DD_CT02_AR15_GATCAC	-0.405756558734214	44.818028554678	DN1a	1	1	1	1	1	1	1	1	1	1	1
X20190702_CLK856_DD_CT02_AR15_GTCTTC	46.4400730362678	-2.6535282031161	DN1p_AstA	1	1	1	1	1	1	1	1	1	1	1
X20190702_CLK856_DD_CT02_AR15_GTGATC	47.9674450822468	0.748924102237412	DN1p_AstA	1	1	1	1	1	1	1	1	1	1	1
X20190702_CLK856_DD_CT02_AR15_GTTGAG	35.9588481441705	-16.1301920769325	LPN	1	1	1	1	1	2	1	1	1	1	1
X20190702_CLK856_DD_CT02_AR15_TCCTCA	6.88524390333577	-12.7611541864423	DN1p_CNMa_AstC	1	1	1	1	2	2	1	1	2	1	1
X20190702_CLK856_DD_CT02_AR15_TGCAGA	13.1013688482879	-18.8800011422676	DN1p_CNMa_AstC	1	1	1	1	1	1	2	1	1	1	1
X20190702_CLK856_DD_CT02_AR15_TGCATG	46.5470071049808	-2.31045947497149	DN1p_AstA	1	1	1	2	1	1	1	1	1	1	1
X20190702_CLK856_DD_CT02_AR16_ACCATG	13.5815219896453	-12.9815272840988	DN1p_CNMa_AstC	2	1	1	1	1	1	1	1	2	1	1
X20190702_CLK856_DD_CT02_AR16_AGACAG	10.4201173098998	-17.9456903109114	DN1p_CNMa_AstC	1	1	1	1	1	1	1	1	2	1	2
X20190702_CLK856_DD_CT02_AR16_AGTGAG	31.5429660712631	1.10306836620213	LNd_Trissin	1	1	1	1	1	1	1	1	2	1	1
X20190702_CLK856_DD_CT02_AR16_CAACCA	36.4438149236486	-15.659820586632	LPN	1	1	1	1	1	1	1	1	1	2	1
X20190702_CLK856_DD_CT02_AR16_CACTCA	-6.82543634266013	-27.2079662548999	DN1p_sNPF	1	1	1	1	2	1	1	2	1	1	1
X20190702_CLK856_DD_CT02_AR16_CAGACA	-37.9061074117438	-1.6308265639152	s-LNv	1	1	2	1	1	1	1	2	1	1	1
X20190702_CLK856_DD_CT02_AR16_CTCAGA	36.6487973733086	-17.2377581082194	LPN	1	1	2	1	1	1	1	1	1	1	1
X20190702_CLK856_DD_CT02_AR16_CTTCGA	-32.8668573106556	-4.77660501285074	s-LNv	1	1	2	1	1	1	1	2	1	1	1
X20190702_CLK856_DD_CT02_AR16_GAAGTG	-23.9055822167206	22.3554218932347	DN1p_Rh7	2	1	1	1	1	1	1	2	1	2	1
X20190702_CLK856_DD_CT02_AR16_GACAAC	-18.3163628175004	-1.23601932986857	l-LNv	1	1	1	1	1	2	1	1	1	1	1
X20190702_CLK856_DD_CT02_AR16_GTTGTC	29.3627869816055	2.20626345695083	LNd_Trissin	1	1	1	1	1	1	1	2	1	1	1
X20190702_CLK856_DD_CT02_AR16_TGCAAC	24.4716296448429	-22.6599446566089	DN1p	1	1	1	1	2	1	1	1	2	2	1
X20190710_CLK856_DD_CT06_AR01_ACAGTG	22.8758092338972	-21.3467193983508	DN1p	1	1	1	1	2	1	1	1	2	1	1
X20190710_CLK856_DD_CT06_AR01_ACCAGA	25.6799417683226	-20.7073440279391	DN1p	1	1	1	1	1	2	2	1	2	1	1
X20190710_CLK856_DD_CT06_AR01_ACTCAC	11.5323699762232	27.5845742270842	LNd_NPF	1	1	1	1	1	1	1	1	1	1	1
X20190710_CLK856_DD_CT06_AR01_ACTCGA	13.4239310881486	22.859551249052	LNd_NPF	2	1	1	1	1	1	1	1	1	1	1
X20190710_CLK856_DD_CT06_AR01_AGGAAG	-20.7733452724653	23.43466473608	DN1p_Rh7	1	1	1	2	1	1	1	1	1	2	1
X20190710_CLK856_DD_CT06_AR01_CAACCA	-36.145057893683	-3.98849593797419	s-LNv	1	1	2	1	1	1	1	1	1	1	1
X20190710_CLK856_DD_CT06_AR01_CACTTC	-1.5075193114536	-45.7524172263599	DN3	1	1	1	1	1	1	1	1	1	2	1
X20190710_CLK856_DD_CT06_AR01_CTCATG	11.9420591221471	28.1437084429169	LNd_NPF	1	1	1	1	1	1	1	1	1	1	1
X20190710_CLK856_DD_CT06_AR01_GAAGGA	2.02296301068605	46.3170858388286	DN1a	1	1	1	1	1	1	1	1	1	1	1
X20190710_CLK856_DD_CT06_AR01_GAAGTG	26.1773395737427	12.4043776671688	LN_ITP	2	1	1	1	1	1	2	1	2	1	1
X20190710_CLK856_DD_CT06_AR01_GTACAG	-27.2792944054829	-17.9887352887835	DN1p_CNMa	1	1	1	2	1	2	1	1	2	1	1
X20190710_CLK856_DD_CT06_AR01_GTCTTC	-14.8569191226325	1.11928255061653	DN1p_sNPF	1	1	1	1	1	2	1	1	1	1	1
X20190710_CLK856_DD_CT06_AR01_TCCTCA	29.3023993635544	-0.987225247710176	LNd_Trissin	2	1	1	1	1	1	1	1	2	1	1
X20190710_CLK856_DD_CT06_AR01_TGGTTG	46.8465279345933	-3.54532969386794	DN1p_AstA	1	1	2	1	1	1	2	1	1	1	1
X20190710_CLK856_DD_CT06_AR02_ACAGGA	12.5067782678619	-17.3052126912962	DN1p_CNMa_AstC	1	1	1	1	1	1	1	1	1	1	1
X20190710_CLK856_DD_CT06_AR02_ACCAAC	15.5997485359035	20.9843378568581	LNd_NPF	1	1	1	1	1	1	1	1	1	1	1
X20190710_CLK856_DD_CT06_AR02_CACTCA	-38.3975804899403	-1.46908234534544	s-LNv	1	1	2	1	1	2	1	2	1	1	1
X20190710_CLK856_DD_CT06_AR02_CACTTC	-18.2020957244091	16.9833269214879	DN1p_Rh7	1	1	1	2	1	1	1	1	1	1	1
X20190710_CLK856_DD_CT06_AR02_CTGTTG	-7.18453952580878	-8.93508511841355	DN3_VGlut	1	1	1	1	1	1	2	1	1	1	1
X20190710_CLK856_DD_CT06_AR02_GAAGAC	-23.168709575652	-18.0871474098673	DN1p_CNMa	1	1	1	1	1	1	1	1	1	1	1
X20190710_CLK856_DD_CT06_AR02_GAAGGA	-26.3706322549117	-19.8317458161648	DN1p_CNMa	1	1	1	1	1	2	1	1	2	1	1
X20190710_CLK856_DD_CT06_AR02_GACAGA	25.4371267884679	-11.8071419324446	DN2	1	1	1	1	1	1	1	1	1	1	1
X20190710_CLK856_DD_CT06_AR02_GAGTTG	9.19523724647943	24.7140729849922	LNd_NPF	1	1	1	1	1	1	1	1	1	1	1
X20190710_CLK856_DD_CT06_AR02_TCCTTC	-38.5254384028681	-1.44090753550861	s-LNv	1	1	2	1	1	1	1	1	1	1	1
X20190710_CLK856_DD_CT06_AR02_TCGACA	-25.6162818036372	-17.2877506263874	DN1p_CNMa	1	1	1	1	1	2	2	1	2	1	1
X20190710_CLK856_DD_CT06_AR02_TGAGGA	7.29529459377105	-18.7386483213566	DN1p_CNMa_AstC	1	1	1	1	1	1	1	1	1	1	1
X20190710_CLK856_DD_CT06_AR02_TGCAGA	8.69059282263178	-17.627810835008	DN1p_CNMa_AstC	1	1	1	1	1	1	1	1	2	1	1
X20190710_CLK856_DD_CT06_AR02_TGCATG	-37.9861823600396	-0.82713718946611	s-LNv	1	1	2	1	1	2	1	2	1	1	1
X20190710_CLK856_DD_CT06_AR02_TGGTTG	0.556466704259521	44.5036818148755	DN1a	1	1	1	1	1	1	1	1	1	1	1
X20190710_CLK856_DD_CT06_AR02_TGTCGA	-27.0866228358795	-20.2967069925944	DN1p_CNMa	2	1	1	1	2	2	1	1	1	1	1
X20190710_CLK856_DD_CT06_AR02_TGTCTG	7.93096265581113	-9.72525209220576	DN1p_CNMa_AstC	1	1	1	1	1	1	1	1	2	1	1
X20190710_CLK856_DD_CT06_AR03_ACAGTG	-3.80046517295526	-45.6604815562626	DN3	1	1	1	1	1	1	1	2	1	1	1
X20190710_CLK856_DD_CT06_AR03_ACCAGA	10.4501170625935	26.9650743327672	LNd_NPF	1	1	1	1	1	1	1	1	1	1	1
X20190710_CLK856_DD_CT06_AR03_ACCATG	22.6352565429945	13.3369103559898	LN_ITP	1	1	1	1	1	1	1	1	1	1	1
X20190710_CLK856_DD_CT06_AR03_ACGTTG	-6.38470594445612	-27.4967142852826	DN1p_sNPF	2	1	1	1	1	1	2	1	2	1	1
X20190710_CLK856_DD_CT06_AR03_ACTCTG	-1.20084846902872	43.2281589153924	DN1a	1	1	1	1	1	1	1	1	1	1	1
X20190710_CLK856_DD_CT06_AR03_AGGACA	-15.8817753709504	-0.62554218511911	l-LNv	1	1	1	1	1	2	1	1	1	1	1
X20190710_CLK856_DD_CT06_AR03_AGTGCA	-6.52131851823858	-27.8902658595689	DN1p_sNPF	1	1	1	1	1	1	2	1	1	2	1
X20190710_CLK856_DD_CT06_AR03_CAACAG	10.2828548548189	-9.27530884319132	DN1p_CNMa_AstC	1	1	1	1	1	1	1	1	2	1	1
X20190710_CLK856_DD_CT06_AR03_CAACTC	25.2888953436157	11.1382658872689	LN_ITP	1	1	1	1	1	1	1	1	2	1	1
X20190710_CLK856_DD_CT06_AR03_CACTCA	10.4915498203852	-19.2234298356741	DN1p_CNMa_AstC	1	1	1	1	1	1	1	1	2	1	2
X20190710_CLK856_DD_CT06_AR03_CACTTC	-33.8735604794412	1.25814011908556	s-LNv	1	1	1	1	1	1	1	1	2	1	1
X20190710_CLK856_DD_CT06_AR03_CAGAAG	-17.8209911969856	-2.04344553843863	l-LNv	1	1	1	1	1	1	1	1	1	2	1
X20190710_CLK856_DD_CT06_AR03_CATGAG	-17.3289464848465	-0.662139141941711	l-LNv	2	1	1	1	1	1	1	1	1	2	1
X20190710_CLK856_DD_CT06_AR03_CATGCA	25.4193410897781	11.0301845233171	LN_ITP	1	2	1	1	1	1	2	1	2	1	1
X20190710_CLK856_DD_CT06_AR03_CTAGAC	10.5829610231082	-19.1371698390168	DN1p_CNMa_AstC	2	1	1	1	1	1	1	1	2	1	1
X20190710_CLK856_DD_CT06_AR03_CTAGGA	24.6354693205962	-19.4459676807302	DN1p	1	1	1	1	1	1	1	1	2	1	1
X20190710_CLK856_DD_CT06_AR03_GAAGAC	32.7258293526838	-0.0366412627533122	LNd_Trissin	2	1	1	1	1	1	1	1	1	1	1
X20190710_CLK856_DD_CT06_AR03_GAGTAC	1.79835540879953	46.8663418585675	DN1a	1	1	1	1	1	1	1	1	2	1	1
X20190710_CLK856_DD_CT06_AR03_GATCAC	-8.59550069282873	-26.7518062074268	DN1p_sNPF	1	1	1	2	2	1	1	1	2	1	1
X20190710_CLK856_DD_CT06_AR03_GTACTC	37.6925298428256	-17.0229805581476	LPN	1	1	1	1	1	1	1	2	1	1	1
X20190710_CLK856_DD_CT06_AR03_GTCTCA	-17.9064413570368	-2.00839553268258	l-LNv	1	1	1	1	1	2	1	1	1	1	1
X20190710_CLK856_DD_CT06_AR03_GTGACA	-6.27814836824689	-25.7225846656555	DN1p_sNPF	2	1	1	1	2	1	1	1	1	1	1
X20190710_CLK856_DD_CT06_AR03_TCCTAG	-8.96059116559926	-26.2052267554846	DN1p_sNPF	1	1	1	2	2	1	2	1	1	1	1
X20190710_CLK856_DD_CT06_AR03_TCCTCA	-38.4041243490282	-3.68679815041928	s-LNv	1	1	2	1	1	2	1	1	1	1	1
X20190710_CLK856_DD_CT06_AR03_TCTGAG	36.5022333436315	-16.9584160509753	LPN	2	1	2	1	1	1	1	1	1	1	1
X20190710_CLK856_DD_CT06_AR03_TCTGTC	10.90894372285	27.4914390725241	LNd_NPF	1	1	1	1	1	1	1	1	1	1	1
X20190710_CLK856_DD_CT06_AR03_TGAGGA	11.1922391011659	27.3793439668008	LNd_NPF	1	1	1	1	1	1	1	1	1	1	2
X20190710_CLK856_DD_CT06_AR03_TGGTGA	-18.2180960052784	-1.09986270917027	l-LNv	1	1	1	1	1	2	1	1	1	1	1
X20190710_CLK856_DD_CT06_AR03_TGTCAC	12.9149121502857	27.8549222112694	LNd_NPF	1	1	1	1	1	2	1	1	1	1	1
X20190710_CLK856_DD_CT06_AR03_TGTCTG	-37.5290249438621	1.22052504132388	s-LNv	1	1	2	1	1	2	1	1	1	1	1
X20190710_CLK856_DD_CT06_AR04_ACAGTG	-7.50769951638018	-24.8589871554263	DN1p_sNPF	2	1	1	1	2	1	2	1	2	1	1
X20190710_CLK856_DD_CT06_AR04_ACCAGA	17.4803969605194	23.9536426521871	LNd_NPF	2	1	1	1	1	1	1	1	1	1	2
X20190710_CLK856_DD_CT06_AR04_ACGTAC	14.3120778912011	21.3388531027369	LNd_NPF	2	1	1	1	1	1	1	1	1	1	1
X20190710_CLK856_DD_CT06_AR04_AGCTCA	23.2009569750769	-9.86823891523927	DN2	2	1	1	1	1	1	1	1	2	1	1
X20190710_CLK856_DD_CT06_AR04_AGCTTC	16.8556423860242	24.2674153297534	LNd_NPF	2	1	1	1	1	1	1	1	1	1	1
X20190710_CLK856_DD_CT06_AR04_AGGATC	23.9601755773636	-22.0392823668009	DN1p	1	1	1	1	1	1	1	1	2	1	1
X20190710_CLK856_DD_CT06_AR04_AGTGAG	14.6110808985734	21.396507156057	LNd_NPF	1	1	1	1	1	1	1	1	1	1	1
X20190710_CLK856_DD_CT06_AR04_AGTGCA	29.3611617754799	2.57668640671172	LNd_Trissin	2	1	1	1	1	1	1	1	2	1	1
X20190710_CLK856_DD_CT06_AR04_CAACCA	23.6027829877755	-21.967531968105	DN1p	2	1	1	1	1	1	1	1	2	1	1
X20190710_CLK856_DD_CT06_AR04_CAACTC	12.996849850036	-13.9905860590153	DN1p_CNMa_AstC	1	1	1	1	1	1	1	1	2	1	2
X20190710_CLK856_DD_CT06_AR04_CAGAAG	12.2437330048321	-11.2979398755313	DN1p_CNMa_AstC	1	1	1	1	1	1	1	1	1	2	1
X20190710_CLK856_DD_CT06_AR04_CAGACA	-27.3243851101024	-18.6196840283205	DN1p_CNMa	2	1	1	1	1	2	1	1	2	1	2
X20190710_CLK856_DD_CT06_AR04_CATGAG	-23.1639532170875	22.0544345515626	DN1p_Rh7	1	1	1	1	1	2	2	1	1	1	1
X20190710_CLK856_DD_CT06_AR04_CATGCA	30.3906323465719	0.670371059023846	LNd_Trissin	2	1	1	1	1	1	1	2	2	1	1
X20190710_CLK856_DD_CT06_AR04_CTCAGA	23.8643667448876	-9.11667035117527	DN2	1	1	1	1	1	1	1	2	1	1	1
X20190710_CLK856_DD_CT06_AR04_CTCATG	11.6527367221006	-13.1987308515487	DN1p_CNMa_AstC	1	1	1	1	1	1	1	1	2	1	1
X20190710_CLK856_DD_CT06_AR04_CTGTGA	24.7021901866913	-11.6414169019678	DN2	1	1	1	1	1	1	1	1	2	1	1
X20190710_CLK856_DD_CT06_AR04_CTGTTG	-38.1698237030337	0.417029713653277	s-LNv	1	1	2	1	1	1	1	1	1	1	1
X20190710_CLK856_DD_CT06_AR04_CTTCAC	29.2644322827284	2.32238455380275	LNd_Trissin	1	1	1	1	1	1	1	1	2	1	1
X20190710_CLK856_DD_CT06_AR04_CTTCTG	11.2871035929777	-11.0045167646734	DN1p_CNMa_AstC	1	1	1	1	1	1	1	1	2	1	1
X20190710_CLK856_DD_CT06_AR04_GACAAC	-31.3963760617056	-2.88671449832652	s-LNv	1	1	1	1	1	2	2	1	1	1	1
X20190710_CLK856_DD_CT06_AR04_GACATG	13.5037868065825	-11.8046330460995	DN1p_CNMa_AstC	1	1	1	2	1	1	1	1	1	1	1
X20190710_CLK856_DD_CT06_AR04_GATCTG	-23.4213859324006	21.5635953900632	DN1p_Rh7	1	1	1	1	2	2	1	1	1	2	1
X20190710_CLK856_DD_CT06_AR04_GTACCA	24.0271850184152	-10.3642546001911	DN2	1	1	1	1	1	1	1	1	2	1	1
X20190710_CLK856_DD_CT06_AR04_GTACTC	16.1353859549943	22.9554329969697	LNd_NPF	1	1	1	1	1	1	1	1	1	1	2
X20190710_CLK856_DD_CT06_AR04_GTCTCA	-36.2766163373449	-4.85099940449641	s-LNv	1	1	2	1	1	1	1	2	1	1	1
X20190710_CLK856_DD_CT06_AR04_GTCTTC	13.7502221984258	-16.0640977198972	DN1p_CNMa_AstC	1	1	1	1	1	1	1	1	2	1	2
X20190710_CLK856_DD_CT06_AR04_GTGAAG	-4.0127549016074	-45.405275518885	DN3	1	1	1	1	1	1	1	2	1	2	1
X20190710_CLK856_DD_CT06_AR04_GTGATC	26.1418866765323	-10.8389961809698	DN2	1	1	1	1	1	1	1	1	2	1	1
X20190710_CLK856_DD_CT06_AR04_GTTGAG	1.47978845370184	43.2531560679219	DN1a	1	1	2	1	1	1	1	1	1	1	1
X20190710_CLK856_DD_CT06_AR04_TCACAG	10.1246432105139	23.6290788125918	LNd_NPF	1	1	1	1	1	1	1	1	2	1	1
X20190710_CLK856_DD_CT06_AR04_TCACCA	17.10632216006	23.8861538888633	LNd_NPF	1	1	1	1	1	1	2	1	1	1	1
X20190710_CLK856_DD_CT06_AR04_TCACTC	-8.87464331936361	-27.7422219164582	DN1p_sNPF	2	1	1	2	2	1	2	1	2	2	1
X20190710_CLK856_DD_CT06_AR04_TCCTTC	11.3659522535283	-18.3305380015435	DN1p_CNMa_AstC	1	1	1	1	1	1	1	1	2	1	1
X20190710_CLK856_DD_CT06_AR04_TCGACA	24.6021501915577	-11.2147382989576	DN2	1	1	1	1	1	2	1	1	1	1	1
X20190710_CLK856_DD_CT06_AR04_TCGATC	-23.2255551869375	22.4744532044522	DN1p_Rh7	1	1	1	1	1	1	1	1	1	1	1
X20190710_CLK856_DD_CT06_AR04_TGAGGA	-18.1762777474982	-1.67247938074957	l-LNv	1	1	1	1	1	2	1	1	1	2	1
X20190710_CLK856_DD_CT06_AR04_TGCAAC	-24.1535614568975	-17.6772507144027	DN1p_CNMa	1	1	1	1	1	1	1	1	2	1	1
X20190710_CLK856_DD_CT06_AR04_TGCAGA	-23.3830999327078	20.6475902860729	DN1p_Rh7	1	2	1	1	1	1	1	1	2	2	1
X20190710_CLK856_DD_CT06_AR04_TGCATG	-37.9633360861756	1.89297652253137	s-LNv	1	1	2	1	1	1	1	2	1	1	1
X20190710_CLK856_DD_CT06_AR04_TGGTAC	-2.41635264738643	-46.0548325204873	DN3	1	1	1	1	1	1	1	1	1	1	1
X20190710_CLK856_DD_CT06_AR04_TGTCAC	36.8367505322164	-15.5259958537627	LPN	1	1	1	1	1	1	1	1	1	1	1
X20190719_CLK856_DD_CT06_AR17_TCGACA	46.1274808669431	0.368851114097632	DN1p_AstA	1	1	1	2	1	1	1	1	1	1	1
X20190719_CLK856_DD_CT06_AR18_CAACTC	-7.97541257926064	-28.2846258503366	DN1p_sNPF	2	1	1	1	2	2	2	1	2	1	1
X20190719_CLK856_DD_CT06_AR18_GTCTTC	13.4245883613171	-14.9524382453415	DN1p_CNMa_AstC	1	1	1	1	1	2	2	1	2	1	1
X20190719_CLK856_DD_CT06_AR18_TGAGTG	14.1652951866152	24.7901364355861	LNd_NPF	1	1	1	1	1	1	2	1	1	1	1
X20190814_CLK856_DD_CT06_AR19_ACAGAC	-25.6877345045531	-20.1458587641317	DN1p_CNMa	1	1	1	2	1	2	1	1	2	1	1
X20190814_CLK856_DD_CT06_AR19_ACCATG	2.88600566260851	44.0143247831657	DN1a	1	1	1	1	1	1	1	1	1	1	1
X20190814_CLK856_DD_CT06_AR19_AGACAG	37.2557459746322	-15.9111271909702	LPN	1	2	2	1	1	1	1	1	1	1	1
X20190814_CLK856_DD_CT06_AR19_AGGACA	25.5460852269456	-20.2060314751636	DN1p	1	1	1	1	2	2	1	1	2	2	1
X20190814_CLK856_DD_CT06_AR19_CAACAG	-5.5213460609221	-8.07033927383339	DN3_VGlut	1	1	1	1	1	1	1	1	1	1	2
X20190814_CLK856_DD_CT06_AR19_CAACCA	23.0182629305359	14.114032543185	LN_ITP	1	1	1	1	1	1	1	1	2	1	1
X20190814_CLK856_DD_CT06_AR19_CAGACA	16.7197808174915	22.908295339993	LNd_NPF	1	1	1	1	1	1	1	1	1	1	1
X20190814_CLK856_DD_CT06_AR19_CTAGGA	-36.0413625713343	-3.99536127426285	s-LNv	1	1	2	1	1	2	1	1	1	1	1
X20190814_CLK856_DD_CT06_AR19_CTTCGA	-35.0333857493718	-4.36087918885131	s-LNv	1	1	2	1	1	1	1	1	1	2	1
X20190814_CLK856_DD_CT06_AR19_GATCAC	28.3165093361081	-0.751724305098392	LNd_Trissin	2	1	1	1	1	1	1	1	2	1	1
X20190814_CLK856_DD_CT06_AR19_GATCTG	25.3877167446259	-22.3728385824421	DN1p	1	1	1	1	1	1	1	1	1	2	1
X20190814_CLK856_DD_CT06_AR19_GTACCA	-3.85153372142092	-43.836604876305	DN3	1	1	1	1	1	1	1	2	1	2	1
X20190814_CLK856_DD_CT06_AR19_GTACTC	29.2635301592465	2.56569657116493	LNd_Trissin	2	1	1	1	1	1	1	1	1	1	1
X20190814_CLK856_DD_CT06_AR19_GTGAAG	-9.12675193996687	-11.6937193531282	DN3_VGlut	1	1	1	1	1	1	1	1	1	1	1
X20190814_CLK856_DD_CT06_AR19_GTTGCA	-1.25093550287717	-44.6523048116975	DN3	1	1	1	2	1	1	1	1	1	2	1
X20190814_CLK856_DD_CT06_AR19_TCACTC	-36.8819934414418	-2.26044742777772	s-LNv	1	1	2	1	1	1	1	1	1	1	1
X20190814_CLK856_DD_CT06_AR19_TCTGCA	7.00813395579123	-14.3823157123761	DN1p_CNMa_AstC	2	1	1	1	1	1	2	1	2	1	1
X20190814_CLK856_DD_CT06_AR19_TGAGTG	25.8938547805436	-9.37900343164059	DN2	1	1	2	1	2	1	1	1	2	1	1
X20190814_CLK856_DD_CT06_AR19_TGCAGA	-18.0911847578829	16.8770061700328	DN1p_Rh7	1	1	2	1	1	1	2	1	1	1	1
X20190814_CLK856_DD_CT06_AR19_TGTCAC	-21.4243113309675	19.4494582769427	DN1p_Rh7	1	1	1	1	1	1	1	1	1	2	1
X20190814_CLK856_DD_CT06_AR19_TGTCGA	49.1156185480446	-1.47050231923995	DN1p_AstA	1	1	1	1	1	1	1	1	2	1	1
X20190814_CLK856_DD_CT06_AR20_ACAGGA	-7.5557484174359	-7.36529407513038	DN3_VGlut	1	1	1	1	1	1	1	1	1	1	1
X20190814_CLK856_DD_CT06_AR20_ACCAAC	-23.3639659723464	20.5556199222257	DN1p_Rh7	1	2	2	1	1	2	2	1	1	2	1
X20190814_CLK856_DD_CT06_AR20_ACTCGA	-17.5342268549353	0.0392038381281548	l-LNv	1	1	1	1	1	2	1	1	1	1	1
X20190814_CLK856_DD_CT06_AR20_CAACCA	15.5787888285153	25.6816578975454	LNd_NPF	2	1	1	1	1	1	1	1	1	1	1
X20190814_CLK856_DD_CT06_AR20_CAACTC	-16.7275029648793	-1.19458305414328	l-LNv	1	1	1	1	1	2	1	1	1	2	2
X20190814_CLK856_DD_CT06_AR20_CACTCA	24.8387803618689	-8.20497763609105	DN2	1	1	1	1	1	1	1	1	2	1	2
X20190814_CLK856_DD_CT06_AR20_CACTTC	12.7957716344951	-18.45682790507	DN1p_CNMa_AstC	1	1	1	1	1	1	2	1	2	1	1
X20190814_CLK856_DD_CT06_AR20_CAGAAG	-7.35752598873741	-11.5370082825768	DN3_VGlut	1	1	1	1	1	1	1	1	1	1	1
X20190814_CLK856_DD_CT06_AR20_CTGTTG	-36.0530292109864	-2.86262591306178	s-LNv	1	1	2	1	1	1	1	1	1	1	1
X20190814_CLK856_DD_CT06_AR20_GACAAC	3.73345439055464	45.2207713779864	DN1a	2	1	1	1	1	1	1	1	1	1	1
X20190814_CLK856_DD_CT06_AR20_GAGTAC	22.4252316223063	-16.7670499319328	DN1p_sNPF	1	1	1	1	2	1	1	1	2	2	1
X20190814_CLK856_DD_CT06_AR20_GATCTG	-19.0826671971102	25.6308793728474	DN1p_Rh7	1	1	1	1	1	1	1	1	1	2	1
X20190814_CLK856_DD_CT06_AR20_TCACCA	47.4756000001468	-1.30213972130306	DN1p_AstA	1	1	1	1	1	1	1	1	1	2	1
X20190814_CLK856_DD_CT06_AR20_TCCTTC	15.6367149879309	25.9646670063922	LNd_NPF	1	1	2	1	1	1	2	1	1	1	1
X20190814_CLK856_DD_CT06_AR20_TGAGAC	1.34331105471482	42.5599252006132	DN1a	1	1	1	1	1	1	1	1	1	1	1
X20190814_CLK856_DD_CT06_AR20_TGAGGA	-11.1427940065496	-7.66724337904175	DN3_VGlut	1	1	2	1	1	1	2	1	1	1	2
X20190814_CLK856_DD_CT06_AR20_TGGTGA	-4.72844238358686	-7.75992496623289	DN3_VGlut	2	1	1	1	1	2	1	1	1	1	1
X20190814_CLK856_DD_CT06_AR20_TGTCGA	25.5709577456087	13.0699174248036	LN_ITP	1	1	1	1	1	1	1	1	2	1	1
X20190524_CLK856_DD_CT10_AR03_ACCAAC	-18.6389092769214	25.0132472820304	DN1p_Rh7	2	1	1	2	1	1	1	1	1	1	1
X20190524_CLK856_DD_CT10_AR03_ACCATG	24.836694282445	-9.00137360771406	DN2	2	2	1	1	2	1	1	1	2	1	1
X20190524_CLK856_DD_CT10_AR03_ACGTTG	-2.76330775244436	-45.4045098804034	DN3	1	1	1	1	1	1	1	2	1	2	1
X20190524_CLK856_DD_CT10_AR03_ACTCAC	36.5347854752224	-16.8680104714458	LPN	2	2	2	1	1	1	1	1	1	1	1
X20190524_CLK856_DD_CT10_AR03_ACTCTG	2.82644473241303	46.7864900515045	DN1a	2	2	1	1	1	1	1	2	1	1	1
X20190524_CLK856_DD_CT10_AR03_AGACAG	10.4233026777671	-13.7523652988871	DN1p_CNMa_AstC	2	2	1	1	1	1	1	1	2	1	1
X20190524_CLK856_DD_CT10_AR03_AGACCA	-11.2522935117918	-7.87914671779071	DN3_VGlut	2	1	1	1	1	1	2	1	1	1	2
X20190524_CLK856_DD_CT10_AR03_AGCTCA	-7.47156779411982	-11.5082168104262	DN3_VGlut	1	1	1	1	1	1	1	1	1	1	1
X20190524_CLK856_DD_CT10_AR03_AGGACA	0.24819900116845	45.2841718194171	DN1a	1	1	1	1	1	1	1	1	1	1	1
X20190524_CLK856_DD_CT10_AR03_AGGATC	8.98218926184789	-12.3972455880292	DN1p_CNMa_AstC	1	1	1	1	1	1	1	1	2	1	1
X20190524_CLK856_DD_CT10_AR03_AGTGAG	10.0379248933398	-12.913656690425	DN1p_CNMa_AstC	1	1	1	1	1	1	1	1	2	1	1
X20190524_CLK856_DD_CT10_AR03_CAACAG	27.5147927457	-0.082122238620772	LNd_Trissin	2	1	1	1	1	1	1	1	2	1	1
X20190524_CLK856_DD_CT10_AR03_CAACCA	12.3004223610398	-12.1968295900784	DN1p_CNMa_AstC	2	1	1	1	1	1	1	1	2	1	1
X20190524_CLK856_DD_CT10_AR03_CACTCA	9.67348561483026	-17.8864314649061	DN1p_CNMa_AstC	2	1	1	1	1	1	1	1	2	1	1
X20190524_CLK856_DD_CT10_AR03_CAGATC	6.05251286996469	-15.0536379264961	DN1p_CNMa_AstC	1	1	1	1	1	1	1	1	2	1	1
X20190524_CLK856_DD_CT10_AR03_CATGTC	-36.5910512304807	1.50981363852304	s-LNv	1	1	2	1	1	1	1	1	1	1	1
X20190524_CLK856_DD_CT10_AR03_CTCAGA	21.9989456293763	-18.0940069183663	DN1p	2	1	1	1	1	1	1	1	1	1	1
X20190524_CLK856_DD_CT10_AR03_CTGTTG	-19.7727514567858	18.6725957049523	DN1p_Rh7	1	1	1	1	1	1	1	1	1	1	1
X20190524_CLK856_DD_CT10_AR03_CTTCAC	-35.772653509966	-3.44570962593026	s-LNv	2	2	2	1	1	1	1	1	1	1	1
X20190524_CLK856_DD_CT10_AR03_CTTCGA	-36.7719040903607	-0.432292505697294	s-LNv	1	2	2	1	1	1	1	1	1	1	1
X20190524_CLK856_DD_CT10_AR03_CTTCTG	25.1728915784737	-11.7578612916992	DN2	2	1	1	1	2	1	1	1	2	1	1
X20190524_CLK856_DD_CT10_AR03_GACAGA	8.00308766572077	-9.81525289320475	DN1p_CNMa_AstC	2	2	1	1	1	1	1	1	2	1	1
X20190524_CLK856_DD_CT10_AR03_GACATG	12.3727946305862	26.5650183737803	LNd_NPF	2	1	1	1	1	1	1	1	1	1	1
X20190524_CLK856_DD_CT10_AR03_GAGTAC	-36.9425293682026	-2.56935747153293	s-LNv	1	1	2	1	1	1	1	2	2	1	1
X20190524_CLK856_DD_CT10_AR03_GATCTG	12.8883909380795	21.0922012455482	LNd_NPF	1	2	1	1	1	1	1	1	1	1	1
X20190524_CLK856_DD_CT10_AR03_GTACCA	-31.6319390935625	0.926348970401879	s-LNv	2	1	2	1	1	1	1	1	1	1	1
X20190524_CLK856_DD_CT10_AR03_GTCTAG	-11.7618072949155	0.235945000190056	l-LNv	1	1	1	1	1	1	1	1	1	1	1
X20190524_CLK856_DD_CT10_AR03_GTCTCA	2.37538953279213	45.9563876512308	DN1a	1	1	1	1	1	1	1	1	1	1	1
X20190524_CLK856_DD_CT10_AR03_GTGAAG	23.4219769220368	-22.7723389771047	DN1p	1	1	1	1	1	1	1	1	2	1	1
X20190524_CLK856_DD_CT10_AR03_GTGATC	9.33688932541758	-10.049214939179	DN1p_CNMa_AstC	1	1	1	1	1	1	1	1	2	1	1
X20190524_CLK856_DD_CT10_AR03_GTTGAG	-1.45889916208382	-45.6943627560359	DN3	1	1	1	1	1	1	1	1	1	1	1
X20190524_CLK856_DD_CT10_AR03_GTTGCA	14.5709558765544	21.9516655299654	LNd_NPF	1	1	1	1	1	1	1	1	1	1	1
X20190524_CLK856_DD_CT10_AR03_GTTGTC	0.618032722637514	43.0521092739368	DN1a	1	1	1	1	1	1	1	1	1	1	1
X20190524_CLK856_DD_CT10_AR03_TCACAG	-17.4089786554606	0.323381671566734	l-LNv	2	2	1	1	1	1	1	1	1	1	1
X20190524_CLK856_DD_CT10_AR03_TCACCA	-18.4273501976403	24.389229495616	DN1p_Rh7	2	1	1	1	1	1	1	1	1	2	1
X20190524_CLK856_DD_CT10_AR03_TCCTAG	11.2963229933782	-19.5031796720479	DN1p_CNMa_AstC	1	2	1	2	1	1	2	1	2	1	1
X20190524_CLK856_DD_CT10_AR03_TCGATC	22.5639346329597	-19.3664099722196	DN1p	1	1	1	1	1	1	2	1	1	1	1
X20190524_CLK856_DD_CT10_AR03_TCTGTC	24.7061411945962	-16.894051644894	DN1p	1	1	1	1	2	1	2	1	2	2	1
X20190524_CLK856_DD_CT10_AR03_TGAGAC	-22.0438284129472	23.4670158723545	DN1p_Rh7	1	2	1	1	1	1	1	1	1	1	1
X20190524_CLK856_DD_CT10_AR03_TGAGTG	-19.9202913480762	25.7045677819831	DN1p_Rh7	1	1	1	2	1	1	1	1	1	2	1
X20190524_CLK856_DD_CT10_AR03_TGCAAC	-30.3202269249833	-2.13467831114883	s-LNv	2	2	2	1	1	1	1	1	2	1	1
X20190524_CLK856_DD_CT10_AR03_TGCAGA	13.1105741743364	25.7971430222041	LNd_NPF	1	2	1	1	1	1	1	2	1	1	1
X20190524_CLK856_DD_CT10_AR03_TGGTGA	-20.2293700552923	23.0099327413889	DN1p_Rh7	1	1	1	1	1	1	1	1	1	2	1
X20190524_CLK856_DD_CT10_AR03_TGTCGA	48.2379125756675	-2.61321579386961	DN1p_AstA	1	1	1	1	1	1	2	1	1	1	1
X20190524_CLK856_DD_CT10_AR04_ACAGTG	-7.10766604527886	-25.9673251444029	DN1p_sNPF	1	2	1	1	2	1	1	2	1	1	1
X20190524_CLK856_DD_CT10_AR04_ACCAAC	-4.1443341678152	14.4070522377584	DN1p_Rh7	1	1	1	1	1	2	1	2	1	2	1
X20190524_CLK856_DD_CT10_AR04_ACCATG	10.6873228576452	-18.8970414310442	DN1p_CNMa_AstC	1	1	1	1	1	1	1	2	2	1	1
X20190524_CLK856_DD_CT10_AR04_ACGTAC	7.04376875553474	-10.5508482338165	DN1p_CNMa_AstC	1	1	1	1	1	1	1	1	1	1	1
X20190524_CLK856_DD_CT10_AR04_ACTCAC	-5.91427497850491	-8.08896663106985	DN3_VGlut	1	1	1	1	1	1	1	2	1	1	1
X20190524_CLK856_DD_CT10_AR04_ACTCTG	-2.99672607495773	-45.7314940036082	DN3	1	2	1	1	1	1	1	2	1	2	1
X20190524_CLK856_DD_CT10_AR04_AGACCA	-25.3463557711431	-17.2618000652048	DN1p_CNMa	2	1	1	1	1	2	1	2	2	1	1
X20190524_CLK856_DD_CT10_AR04_AGCTTC	-0.449967718139481	45.4074046609638	DN1a	1	2	1	1	1	1	1	1	1	1	1
X20190524_CLK856_DD_CT10_AR04_AGGAAG	31.1751747475987	3.39460015013459	LNd_Trissin	1	1	1	1	1	2	1	1	2	1	1
X20190524_CLK856_DD_CT10_AR04_AGTGTC	28.0931670231213	1.36114120304955	LNd_Trissin	1	1	1	1	1	1	1	1	1	1	1
X20190524_CLK856_DD_CT10_AR04_CAACAG	-3.90061778608861	-44.6631167500494	DN3	1	1	1	2	1	1	1	1	1	2	1
X20190524_CLK856_DD_CT10_AR04_CAGAAG	24.0471594510563	-19.8762678144147	DN1p	1	1	1	1	1	1	1	1	2	1	1
X20190524_CLK856_DD_CT10_AR04_CAGACA	25.169474539522	-11.1390777963641	DN2	1	1	1	1	2	1	1	2	2	1	1
X20190524_CLK856_DD_CT10_AR04_CAGATC	-8.91728000081814	-27.2744123341227	DN1p_sNPF	2	2	1	1	2	2	2	2	1	1	1
X20190524_CLK856_DD_CT10_AR04_CTAGGA	-22.3089934155621	20.6201930124045	DN1p_Rh7	1	2	1	1	1	1	2	1	1	2	1
X20190524_CLK856_DD_CT10_AR04_CTAGTG	-0.854245687921315	43.9091133584074	DN1a	1	2	1	1	1	1	1	1	1	1	1
X20190524_CLK856_DD_CT10_AR04_CTCATG	15.5851781281478	21.4773731827851	LNd_NPF	1	2	1	1	1	1	1	1	1	1	2
X20190524_CLK856_DD_CT10_AR04_CTGTTG	6.24405765619555	-10.6346720844875	DN1p_CNMa_AstC	2	1	1	1	1	2	1	1	1	1	1
X20190524_CLK856_DD_CT10_AR04_CTTCAC	10.9432350890529	-16.3487820168017	DN1p_CNMa_AstC	1	1	1	1	1	1	1	2	2	1	1
X20190524_CLK856_DD_CT10_AR04_GAGTGA	12.6313183630883	22.2634110290565	LNd_NPF	1	1	2	1	1	1	1	1	1	1	1
X20190524_CLK856_DD_CT10_AR04_GATCGA	9.46477272801777	-14.663386872698	DN1p_CNMa_AstC	1	1	1	1	1	1	1	1	2	1	1
X20190524_CLK856_DD_CT10_AR04_GATCTG	16.2382118491595	24.6510926177141	LNd_NPF	1	2	1	1	1	1	1	1	1	1	1
X20190524_CLK856_DD_CT10_AR04_GTACAG	-11.5036293957378	-8.23419661067888	DN3_VGlut	1	1	1	1	2	1	1	2	1	1	2
X20190524_CLK856_DD_CT10_AR04_GTCTAG	6.63688130690155	-10.4303250659615	DN1p_CNMa_AstC	1	2	1	1	1	1	1	1	1	1	1
X20190524_CLK856_DD_CT10_AR04_GTGAAG	22.016368725632	-19.2326750135311	DN1p	1	2	1	1	1	1	1	1	1	1	1
X20190524_CLK856_DD_CT10_AR04_GTTGCA	7.57676240108232	-15.0516764181769	DN1p_CNMa_AstC	1	1	1	1	1	1	1	1	2	1	2
X20190524_CLK856_DD_CT10_AR04_TCACAG	12.8939992733349	-13.0490364032145	DN1p_CNMa_AstC	1	1	1	1	1	1	1	2	2	1	1
X20190524_CLK856_DD_CT10_AR04_TCACCA	45.3694465856662	-2.00365643914364	DN1p_AstA	1	1	1	1	1	1	1	2	1	1	1
X20190524_CLK856_DD_CT10_AR04_TCCTAG	-11.985550898364	-8.16178693101547	DN3_VGlut	1	1	1	1	1	1	1	1	1	1	2
X20190524_CLK856_DD_CT10_AR04_TCGAAG	-22.6032085690001	22.2843894520774	DN1p_Rh7	1	1	1	1	1	2	1	1	1	1	1
X20190524_CLK856_DD_CT10_AR04_TCGACA	10.5584666946034	21.4985622791958	LNd_NPF	1	1	2	1	1	2	1	1	1	1	1
X20190524_CLK856_DD_CT10_AR04_TCGATC	21.7334619161826	11.3992594206699	LN_ITP	1	2	1	1	1	1	1	1	1	1	1
X20190524_CLK856_DD_CT10_AR04_TCTGCA	7.20751889143768	-15.1469702120959	DN1p_CNMa_AstC	1	1	1	1	1	1	1	1	2	1	1
X20190524_CLK856_DD_CT10_AR04_TGCAAC	0.661618404067605	42.4305604827661	DN1a	1	1	1	2	1	1	1	1	2	1	1
X20190524_CLK856_DD_CT10_AR04_TGCAGA	7.69447611104316	-10.6494521084832	DN1p_CNMa_AstC	1	2	1	1	1	1	1	1	1	1	1
X20190524_CLK856_DD_CT10_AR04_TGCATG	28.9196166429461	0.00712331510641934	LNd_Trissin	2	2	1	1	1	1	1	1	2	1	1
X20190524_CLK856_DD_CT10_AR04_TGGTAC	7.80791632335641	-14.9262012225676	DN1p_CNMa_AstC	1	2	1	2	1	1	1	1	1	1	1
X20190524_CLK856_DD_CT10_AR04_TGGTGA	22.2221526483672	11.6433984178463	LN_ITP	1	2	1	1	1	1	1	1	2	1	1
X20190524_CLK856_DD_CT10_AR04_TGTCAC	-31.0752592049832	-0.722646825043189	s-LNv	1	2	2	1	1	1	1	1	1	1	1
X20190610_CLK856_DD_CT10_AR01_ACAGTG	8.15545374270641	-14.2234892390282	DN1p_CNMa_AstC	1	2	1	2	1	1	1	2	2	1	1
X20190610_CLK856_DD_CT10_AR01_ACCAGA	-16.3368101336757	-1.28637958164558	l-LNv	1	1	1	1	1	1	1	2	1	1	1
X20190610_CLK856_DD_CT10_AR01_ACGTGA	-10.5017296022243	-2.57236035548536	DN1p_CNMa	1	1	1	1	1	2	2	1	1	1	1
X20190610_CLK856_DD_CT10_AR01_AGCTCA	-6.47940610537767	-9.90233026138009	DN3_VGlut	1	2	1	1	1	1	1	2	1	1	1
X20190610_CLK856_DD_CT10_AR01_CACTCA	27.7567207291483	-0.192601666300894	LNd_Trissin	2	1	1	1	1	1	1	2	2	1	1
X20190610_CLK856_DD_CT10_AR01_CAGAAG	-18.573761297618	24.401906083809	DN1p_Rh7	2	1	1	2	1	1	1	1	1	2	1
X20190610_CLK856_DD_CT10_AR01_CATGAG	8.29292745484523	-14.286928925138	DN1p_CNMa_AstC	1	1	1	1	1	1	1	1	1	1	2
X20190610_CLK856_DD_CT10_AR01_CTCAAC	22.6773170880015	-17.9028204975858	DN1p	1	1	1	1	1	1	1	1	1	1	1
X20190610_CLK856_DD_CT10_AR01_CTCAGA	-29.0720020471817	-0.43475667985637	s-LNv	2	2	1	1	1	2	1	2	1	1	1
X20190610_CLK856_DD_CT10_AR01_CTGTTG	11.5214416248693	20.6521697318285	LNd_NPF	1	1	1	1	1	1	1	1	1	1	1
X20190610_CLK856_DD_CT10_AR01_CTTCAC	49.0515076120397	0.331710016108112	DN1p_AstA	1	2	1	2	1	1	1	2	1	1	1
X20190610_CLK856_DD_CT10_AR01_CTTCGA	48.6666748191735	-1.31102357282958	DN1p_AstA	1	2	1	1	1	1	1	1	1	1	1
X20190610_CLK856_DD_CT10_AR01_GAAGAC	-19.2340632636432	25.0433532567416	DN1p_Rh7	2	1	1	1	1	1	1	2	1	2	1
X20190610_CLK856_DD_CT10_AR01_GTGAAG	-1.87924104280665	-46.0888660360924	DN3	1	2	1	1	1	1	1	1	1	1	1
X20190610_CLK856_DD_CT10_AR01_TCCTTC	5.97732728027899	-12.6585217307622	DN1p_CNMa_AstC	1	2	1	2	1	1	1	1	1	1	1
X20190610_CLK856_DD_CT10_AR01_TCGAAG	1.17632047113986	41.8463578376842	DN1a	1	2	1	1	1	1	1	1	1	1	1
X20190610_CLK856_DD_CT10_AR01_TCGATC	7.25309272484143	-12.090971794303	DN1p_CNMa_AstC	1	1	1	1	1	1	1	1	2	1	1
X20190610_CLK856_DD_CT10_AR01_TCTGCA	-18.8654742140834	23.5143828626505	DN1p_Rh7	1	2	1	1	1	1	1	1	1	2	1
X20190610_CLK856_DD_CT10_AR01_TGAGGA	10.9193391355303	21.1095452039548	LNd_NPF	1	1	1	1	1	1	1	1	1	1	1
X20190610_CLK856_DD_CT10_AR01_TGCAGA	-18.514286153688	24.3523517796558	DN1p_Rh7	1	2	1	2	1	1	1	1	1	2	1
X20190610_CLK856_DD_CT10_AR01_TGTCGA	-25.2668054927736	-17.2778337246833	DN1p_CNMa	1	2	1	1	1	2	1	1	1	1	1
X20190610_CLK856_DD_CT10_AR01_TGTCTG	-30.3033338915141	-1.35569055627413	s-LNv	1	1	2	1	1	1	1	1	1	1	1
X20190610_CLK856_DD_CT10_AR02_ACAGAC	-3.38326452389215	-43.510309684283	DN3	2	1	1	1	1	1	1	1	1	1	1
X20190610_CLK856_DD_CT10_AR02_ACCAAC	-33.4702539165778	2.08720026543086	s-LNv	2	1	2	1	1	1	1	1	1	1	1
X20190610_CLK856_DD_CT10_AR02_ACGTAC	8.00864611236978	-11.8909932605749	DN1p_CNMa_AstC	1	1	1	2	1	1	1	1	2	1	2
X20190610_CLK856_DD_CT10_AR02_ACGTGA	5.11598810017049	44.1146760656668	DN1a	1	1	1	1	1	1	1	1	1	1	1
X20190610_CLK856_DD_CT10_AR02_ACGTTG	-16.5771910349539	-0.895165660665827	l-LNv	1	1	1	1	1	2	1	1	1	1	1
X20190610_CLK856_DD_CT10_AR02_ACTCAC	25.5069605680557	11.9931671867354	LN_ITP	2	1	1	1	1	1	1	1	2	1	1
X20190610_CLK856_DD_CT10_AR02_ACTCGA	9.36294886696256	-13.9794110151188	DN1p_CNMa_AstC	2	2	1	1	1	1	2	1	2	1	2
X20190610_CLK856_DD_CT10_AR02_AGTGAG	23.8492484797721	-10.517308824881	DN2	1	1	1	1	1	2	1	1	2	1	1
X20190610_CLK856_DD_CT10_AR02_AGTGCA	45.8782770948831	-1.9481403246761	DN1p_AstA	1	1	1	1	1	1	1	2	1	1	1
X20190610_CLK856_DD_CT10_AR02_CATGCA	-28.955890946756	-0.904623425919269	s-LNv	1	1	1	1	1	1	1	1	1	1	1
X20190610_CLK856_DD_CT10_AR02_CTAGAC	6.3828926445978	-18.4765785593268	DN1p_CNMa_AstC	2	2	1	1	1	1	1	1	1	1	1
X20190610_CLK856_DD_CT10_AR02_CTAGGA	23.4474082187533	-19.3281174104023	DN1p	1	1	1	1	1	1	1	1	2	1	1
X20190610_CLK856_DD_CT10_AR02_CTAGTG	36.6154334359149	-16.3783055899708	LPN	1	1	1	1	1	1	1	1	1	1	1
X20190610_CLK856_DD_CT10_AR02_CTCATG	36.8339664342786	-16.5916323379847	LPN	2	2	1	1	1	1	1	2	1	1	1
X20190610_CLK856_DD_CT10_AR02_GAAGTG	-25.286141916451	-17.8547910044185	DN1p_CNMa	1	1	1	1	2	2	1	1	2	1	1
X20190610_CLK856_DD_CT10_AR02_GATCTG	24.7139032571923	-20.5949443421057	DN1p	1	1	1	1	1	1	1	1	2	1	1
X20190610_CLK856_DD_CT10_AR02_GTACAG	-10.4830435518866	-8.32786263517411	DN3_VGlut	1	2	2	1	2	1	1	1	1	1	1
X20190610_CLK856_DD_CT10_AR02_GTACCA	-2.90630867501706	-44.2956038533775	DN3	2	1	1	1	1	1	1	1	1	2	1
X20190610_CLK856_DD_CT10_AR02_GTTGAG	23.5196407349076	-20.867741573412	DN1p	1	1	1	1	1	1	1	1	2	1	1
X20190610_CLK856_DD_CT10_AR02_TCACAG	47.3083851898758	-3.4911944173862	DN1p_AstA	1	2	1	1	1	1	1	1	1	1	1
X20190610_CLK856_DD_CT10_AR02_TCACCA	-25.0063514461929	-19.8121979642636	DN1p_CNMa	2	1	1	2	1	2	1	1	2	1	1
X20190610_CLK856_DD_CT10_AR02_TCGACA	-33.285742673928	1.93208982439381	s-LNv	1	2	1	1	1	2	1	1	2	1	1
X20190610_CLK856_DD_CT10_AR02_TCTGAG	8.54519252120756	-18.0983335393051	DN1p_CNMa_AstC	1	1	1	1	1	1	1	1	2	1	1
X20190610_CLK856_DD_CT10_AR02_TGAGAC	-1.64020183265504	-44.9180111040417	DN3	1	1	1	2	1	1	1	1	1	1	1
X20190610_CLK856_DD_CT10_AR02_TGAGTG	24.1044272496474	-12.980394872314	DN2	2	1	1	1	1	1	1	1	2	1	1
X20190610_CLK856_DD_CT10_AR02_TGGTAC	10.0477026228492	-11.9245400851845	DN1p_CNMa_AstC	1	2	1	2	1	1	1	1	2	1	1
X20190610_CLK856_DD_CT10_AR02_TGTCAC	23.5118907895635	-20.6600718665442	DN1p	1	2	1	2	1	2	1	1	2	1	1
X20190610_CLK856_DD_CT10_AR02_TGTCGA	-3.8795201513943	-44.7277412901842	DN3	1	1	1	1	1	1	1	1	1	1	1
X20190704_CLK856_DD_CT10_AR04_ACAGGA	25.1073262974445	-21.9073201544219	DN1p	1	1	1	1	1	1	1	1	2	1	1
X20190704_CLK856_DD_CT10_AR04_ACAGTG	-21.2731361012529	25.3359018297119	DN1p_Rh7	1	1	1	1	1	1	1	1	1	2	1
X20190704_CLK856_DD_CT10_AR04_ACGTAC	-37.9591320647508	-3.51535606857319	s-LNv	1	2	2	1	1	1	1	1	1	1	2
X20190704_CLK856_DD_CT10_AR04_ACTCGA	-21.1541836369076	25.176042625442	DN1p_Rh7	1	1	1	1	2	1	1	1	1	1	1
X20190704_CLK856_DD_CT10_AR04_AGACAG	-10.3611045548997	-7.11330987837386	DN3_VGlut	1	1	1	1	1	1	1	1	1	1	2
X20190704_CLK856_DD_CT10_AR04_AGACCA	-38.5070983480354	0.00651893382003727	s-LNv	1	1	2	1	1	2	1	2	1	1	1
X20190704_CLK856_DD_CT10_AR04_AGCTCA	26.1644833157026	12.4084805957529	LN_ITP	1	1	1	1	1	1	1	1	1	1	1
X20190704_CLK856_DD_CT10_AR04_AGCTTC	-6.97467587262453	-8.76647705917739	DN3_VGlut	1	1	1	1	1	2	1	1	1	1	1
X20190704_CLK856_DD_CT10_AR04_AGTGCA	0.593649070347883	45.74340535783	DN1a	1	1	1	1	1	1	1	1	1	1	2
X20190704_CLK856_DD_CT10_AR04_CAACAG	28.7073356511326	2.15304266248497	LNd_Trissin	1	1	1	1	1	1	1	1	2	1	1
X20190704_CLK856_DD_CT10_AR04_CAACTC	11.7229189145139	-12.5770095183951	DN1p_CNMa_AstC	1	1	1	1	1	1	1	1	2	1	1
X20190704_CLK856_DD_CT10_AR04_CTAGGA	-27.2167047743903	-19.7627546315946	DN1p_CNMa	1	1	1	2	1	2	1	1	2	1	1
X20190704_CLK856_DD_CT10_AR04_CTCAGA	-26.6314231076339	-19.5207531457516	DN1p_CNMa	1	1	1	1	1	1	1	1	2	1	1
X20190704_CLK856_DD_CT10_AR04_GAAGTG	45.3500946527932	-1.09828646749506	DN1p_AstA	1	1	1	2	1	1	1	1	1	1	2
X20190704_CLK856_DD_CT10_AR04_GACAGA	16.617870149841	22.1584795599188	LNd_NPF	1	1	1	1	1	1	1	1	1	1	1
X20190704_CLK856_DD_CT10_AR04_GATCAC	-38.5857833914985	-0.243166336427886	s-LNv	1	1	2	1	1	1	1	1	1	1	1
X20190704_CLK856_DD_CT10_AR04_GATCTG	24.5743454397636	-9.5411936894617	DN2	1	1	1	1	2	1	1	1	2	1	1
X20190704_CLK856_DD_CT10_AR04_GTCTCA	12.1449219872615	-17.9053758824235	DN1p_CNMa_AstC	1	1	1	1	1	1	2	1	1	1	1
X20190704_CLK856_DD_CT10_AR04_GTGAAG	45.6613797732417	-0.905206878090221	DN1p_AstA	1	1	1	1	1	1	1	1	2	1	1
X20190704_CLK856_DD_CT10_AR04_GTGACA	-25.5740872663504	-18.5873854871142	DN1p_CNMa	1	1	1	1	1	2	1	2	2	1	1
X20190704_CLK856_DD_CT10_AR04_GTGATC	-11.0168277646884	-7.10220130072811	DN3_VGlut	1	1	1	1	1	1	1	1	1	1	1
X20190704_CLK856_DD_CT10_AR04_TCACCA	0.225401407700111	45.828902153889	DN1a	1	1	1	1	1	1	1	1	2	1	1
X20190704_CLK856_DD_CT10_AR04_TCCTAG	24.042956567683	14.0866936902632	LN_ITP	1	1	1	1	1	1	1	1	1	1	1
X20190704_CLK856_DD_CT10_AR04_TCCTTC	29.0337106918041	2.66248294200245	LNd_Trissin	2	1	1	1	1	1	1	2	2	1	1
X20190704_CLK856_DD_CT10_AR04_TGAGGA	47.3026367848744	1.01990563101237	DN1p_AstA	1	1	1	1	1	1	1	1	1	1	1
X20190704_CLK856_DD_CT10_AR05_AGCTAG	-37.7558995027504	-4.52982259158343	s-LNv	1	1	2	1	1	1	1	1	1	1	1
X20190704_CLK856_DD_CT10_AR05_AGCTTC	-22.4259690227972	20.3399641097162	DN1p_Rh7	1	1	1	1	2	1	2	1	1	2	1
X20190704_CLK856_DD_CT10_AR05_AGTGTC	12.675300806036	-15.0487110975046	DN1p_CNMa_AstC	1	1	1	1	1	1	1	1	2	1	1
X20190704_CLK856_DD_CT10_AR05_CAACCA	12.0600783576553	-15.8574917947138	DN1p_CNMa_AstC	1	1	1	1	1	1	1	1	2	1	2
X20190704_CLK856_DD_CT10_AR05_CAACTC	-7.77313381309732	-27.0291163938575	DN1p_sNPF	2	1	1	1	1	1	2	1	1	1	1
X20190704_CLK856_DD_CT10_AR05_CACTAG	-3.0650082537703	-45.5877383172921	DN3	1	1	1	1	1	1	2	1	1	1	1
X20190704_CLK856_DD_CT10_AR05_CAGACA	25.5040983121474	-10.1788725134905	DN2	1	1	1	1	2	1	1	1	2	1	1
X20190704_CLK856_DD_CT10_AR05_CATGAG	11.8408075760887	-16.1482085387511	DN1p_CNMa_AstC	1	1	1	1	1	1	1	1	2	1	1
X20190704_CLK856_DD_CT10_AR05_CTCAAC	-37.9539003925097	-1.93533155434504	s-LNv	1	1	2	1	1	1	1	1	2	1	1
X20190704_CLK856_DD_CT10_AR05_CTCAGA	1.91384858621492	44.5763628379482	DN1a	1	1	2	1	1	1	1	1	1	1	1
X20190704_CLK856_DD_CT10_AR05_CTCATG	-7.67484242941875	-26.4659417103558	DN1p_sNPF	1	1	1	2	2	1	1	1	1	1	1
X20190704_CLK856_DD_CT10_AR05_CTTCAC	13.4022500006022	-13.6752872353007	DN1p_CNMa_AstC	1	1	1	1	1	1	1	1	2	1	1
X20190704_CLK856_DD_CT10_AR05_CTTCTG	15.4142591290818	23.1619269724682	LNd_NPF	1	2	1	1	1	1	1	1	1	1	1
X20190704_CLK856_DD_CT10_AR05_GATCAC	-18.1598137004655	16.9293836017368	DN1p_Rh7	1	1	1	1	2	1	1	1	1	1	1
X20190704_CLK856_DD_CT10_AR05_GTACAG	11.4923407987795	24.7129954195082	LNd_NPF	1	1	1	1	1	1	1	1	1	1	1
X20190704_CLK856_DD_CT10_AR05_GTCTAG	-7.07469205773876	-11.6227687325683	DN3_VGlut	1	1	1	1	1	1	1	1	1	1	1
X20190704_CLK856_DD_CT10_AR05_GTGATC	11.3265901924369	-16.5034233884392	DN1p_CNMa_AstC	1	1	1	1	1	1	1	1	2	1	1
X20190704_CLK856_DD_CT10_AR05_GTTGCA	1.49571047321668	45.141896307538	DN1a	1	1	1	1	1	1	1	1	1	1	1
X20190704_CLK856_DD_CT10_AR05_GTTGTC	45.7834428408848	0.512322769058228	DN1p_AstA	1	1	1	1	1	1	2	1	1	1	1
X20190704_CLK856_DD_CT10_AR05_TCACAG	-7.21757189152343	-11.4547777515608	DN3_VGlut	1	1	1	1	1	1	1	1	1	1	1
X20190704_CLK856_DD_CT10_AR05_TCACCA	-27.7433715092675	-19.1845008124554	DN1p_CNMa	2	1	1	2	1	2	2	1	1	1	1
X20190704_CLK856_DD_CT10_AR05_TCCTTC	-23.392765312985	21.6536634269447	DN1p_Rh7	1	2	1	1	1	1	1	1	1	2	1
X20190704_CLK856_DD_CT10_AR05_TCTGTC	11.6096050873697	-10.3617040619948	DN1p_CNMa_AstC	1	1	1	1	1	1	1	1	2	1	1
X20190704_CLK856_DD_CT10_AR05_TGAGAC	-37.8246328693887	-2.12578358476906	s-LNv	1	1	2	1	1	1	1	1	1	1	1
X20190704_CLK856_DD_CT10_AR06_ACAGAC	47.7722056475207	-2.47012388230063	DN1p_AstA	1	1	1	1	1	1	2	1	2	1	1
X20190704_CLK856_DD_CT10_AR06_ACGTGA	-21.7522421237116	21.7706698940597	DN1p_Rh7	1	2	1	1	1	1	1	1	1	2	1
X20190704_CLK856_DD_CT10_AR06_ACTCGA	-21.7620785086898	22.6677275992182	DN1p_Rh7	1	1	1	2	1	1	1	1	1	2	1
X20190704_CLK856_DD_CT10_AR06_ACTCTG	22.6053258927664	12.1784680657538	LN_ITP	2	1	1	1	1	1	1	1	1	1	1
X20190704_CLK856_DD_CT10_AR06_AGACAG	-7.3299533452247	-27.3597437159108	DN1p_sNPF	1	1	1	1	2	1	2	1	1	1	1
X20190704_CLK856_DD_CT10_AR06_AGCTTC	23.3527097096576	13.6725773295417	LN_ITP	1	1	1	1	1	1	1	1	1	1	1
X20190704_CLK856_DD_CT10_AR06_AGGAAG	-22.9185227026308	21.7509357913499	DN1p_Rh7	1	1	1	1	1	2	1	1	1	1	1
X20190704_CLK856_DD_CT10_AR06_AGGATC	31.3397710439485	0.673017361816901	LNd_Trissin	2	1	1	1	1	1	1	1	1	1	1
X20190704_CLK856_DD_CT10_AR06_AGTGTC	-21.1256289433664	19.1446686174531	DN1p_Rh7	1	1	1	1	2	1	1	1	1	1	1
X20190704_CLK856_DD_CT10_AR06_CACTCA	29.6630722102024	0.349289680761403	LNd_Trissin	1	1	1	1	1	1	1	1	2	1	1
X20190704_CLK856_DD_CT10_AR06_CACTTC	12.3650676255046	-18.3200072101723	DN1p_CNMa_AstC	1	1	1	1	1	1	1	1	2	1	1
X20190704_CLK856_DD_CT10_AR06_CATGCA	4.0553355346204	43.4589471498392	DN1a	1	1	1	1	1	1	1	1	1	1	1
X20190704_CLK856_DD_CT10_AR06_CATGTC	0.102781358401748	42.1662812074073	DN1a	1	1	1	1	1	1	1	1	1	1	1
X20190704_CLK856_DD_CT10_AR06_CTAGGA	23.231961959631	-22.2311837456886	DN1p	1	1	1	1	1	1	1	1	2	1	1
X20190704_CLK856_DD_CT10_AR06_CTCATG	3.31896636306794	44.3702721744492	DN1a	1	1	1	1	1	1	1	1	1	1	1
X20190704_CLK856_DD_CT10_AR06_GAAGGA	16.9406279676973	23.7811464779722	LNd_NPF	1	1	1	1	1	1	1	1	1	1	1
X20190704_CLK856_DD_CT10_AR06_GAAGTG	24.6631231588922	12.7264463042972	LN_ITP	1	1	1	1	1	1	1	1	1	1	1
X20190704_CLK856_DD_CT10_AR06_GACAAC	-36.4491606997094	-3.31602342066949	s-LNv	1	1	2	1	1	2	1	1	1	1	1
X20190704_CLK856_DD_CT10_AR06_GATCAC	-36.7477519060778	-0.297425427077421	s-LNv	1	2	2	1	1	2	1	2	2	1	1
X20190704_CLK856_DD_CT10_AR06_GTACAG	10.712812807298	26.2341195271756	LNd_NPF	1	1	1	1	1	1	1	1	1	1	1
X20190704_CLK856_DD_CT10_AR06_GTCTTC	-21.7438220083434	20.8308235897302	DN1p_Rh7	1	1	1	1	1	1	1	1	1	2	1
X20190704_CLK856_DD_CT10_AR06_GTGAAG	13.1181781233058	-10.7004339685634	DN1p_CNMa_AstC	1	1	1	2	1	1	1	1	1	1	2
X20190704_CLK856_DD_CT10_AR06_GTGACA	37.3223728234194	-16.1700707177305	LPN	1	1	1	1	1	1	2	2	1	1	1
X20190704_CLK856_DD_CT10_AR06_GTTGCA	25.7171335386313	-10.0830829683166	DN2	1	1	1	1	2	1	1	1	2	1	1
X20190704_CLK856_DD_CT10_AR06_TCACAG	-23.9784300235773	-18.2704828732651	DN1p_CNMa	1	1	1	1	1	2	1	1	2	1	1
X20190704_CLK856_DD_CT10_AR06_TCCTCA	-17.072551061572	-1.33942806069569	l-LNv	1	1	1	1	1	2	1	1	1	1	1
X20190704_CLK856_DD_CT10_AR06_TCTGCA	-10.6915566378245	-8.30840945400796	DN3_VGlut	1	1	1	1	1	1	2	1	1	1	2
X20190704_CLK856_DD_CT10_AR06_TCTGTC	48.6861117898505	-0.353307840281742	DN1p_AstA	1	1	1	2	1	1	1	1	1	1	1
X20190704_CLK856_DD_CT10_AR06_TGCAAC	12.9904361076272	-14.4506777786205	DN1p_CNMa_AstC	1	1	1	1	1	1	1	1	2	1	1
X20190704_CLK856_DD_CT10_AR06_TGCATG	10.0655206728336	-17.5505802883158	DN1p_CNMa_AstC	1	1	1	1	1	1	1	1	2	1	1
X20190704_CLK856_DD_CT10_AR06_TGTCTG	14.6724429169811	23.3163405456125	LNd_NPF	1	1	1	1	1	1	2	1	1	1	1
X20190704_CLK856_DD_CT10_AR07_ACAGTG	-13.0094567707842	-2.78458342898223	l-LNv	1	1	1	1	1	1	1	1	1	1	1
X20190704_CLK856_DD_CT10_AR07_ACCATG	46.970198492695	-1.14243885172909	DN1p_AstA	1	1	1	2	1	1	2	1	1	1	1
X20190704_CLK856_DD_CT10_AR07_AGACCA	13.4226758524131	-16.4133178013169	DN1p_CNMa_AstC	1	1	1	2	1	1	1	1	2	1	1
X20190704_CLK856_DD_CT10_AR07_AGGAAG	37.6972317626905	-16.5679559528888	LPN	2	1	2	1	1	2	1	2	1	1	1
X20190704_CLK856_DD_CT10_AR07_CAACTC	25.1513267550378	-21.7873446739451	DN1p	1	1	1	1	1	1	1	1	2	2	1
X20190704_CLK856_DD_CT10_AR07_CACTCA	-36.2296543364538	-3.32209688175893	s-LNv	1	1	1	1	2	2	1	1	1	1	1
X20190704_CLK856_DD_CT10_AR07_CATGAG	-7.69692642651166	-27.8095742761563	DN1p_sNPF	2	1	1	1	2	1	2	1	1	1	1
X20190704_CLK856_DD_CT10_AR07_CATGTC	-23.5377511815601	19.5657961183409	DN1p_Rh7	1	1	1	1	1	2	1	1	1	2	1
X20190704_CLK856_DD_CT10_AR07_CTAGAC	-37.1923939897069	-3.26101010726846	s-LNv	1	1	2	1	1	1	1	1	1	1	1
X20190704_CLK856_DD_CT10_AR07_GAAGTG	-11.0033969536628	-7.80249819992513	DN3_VGlut	1	1	2	1	1	1	1	1	1	1	2
X20190704_CLK856_DD_CT10_AR07_GATCAC	-17.5333653266111	-1.39429095513762	l-LNv	1	1	1	1	1	2	1	1	1	1	1
X20190704_CLK856_DD_CT10_AR07_GATCGA	11.7046398555145	-17.971832702557	DN1p_CNMa_AstC	1	1	1	1	1	1	1	1	2	1	1
X20190704_CLK856_DD_CT10_AR07_GTACAG	-33.5875976683054	-1.29212512553981	s-LNv	1	1	2	1	1	2	1	1	1	1	1
X20190704_CLK856_DD_CT10_AR07_GTACTC	-7.29782964968919	-27.1589299067225	DN1p_sNPF	1	1	1	1	2	1	2	1	2	1	1
X20190704_CLK856_DD_CT10_AR07_GTGACA	-32.8936850908445	-4.6720285134093	s-LNv	1	1	2	1	1	1	1	1	1	1	1
X20190704_CLK856_DD_CT10_AR07_GTGATC	-37.3412095124445	1.64113767092328	s-LNv	1	1	1	1	1	1	1	1	1	1	1
X20190704_CLK856_DD_CT10_AR07_TCACAG	24.7211969409839	-10.1329173272933	DN2	1	1	1	1	1	1	1	1	2	1	1
X20190704_CLK856_DD_CT10_AR07_TCCTTC	45.3644378534726	0.313576073066986	DN1p_AstA	1	1	2	1	1	1	2	1	1	2	1
X20190704_CLK856_DD_CT10_AR07_TCTGAG	16.7922941981348	24.7329578597361	LNd_NPF	1	1	1	1	1	1	1	1	1	1	1
X20190704_CLK856_DD_CT10_AR07_TGAGGA	-16.5027433663777	-0.748254946037607	l-LNv	1	1	1	1	1	2	1	1	1	1	1
X20190704_CLK856_DD_CT10_AR07_TGCATG	11.9334139678738	-17.6755711849284	DN1p_CNMa_AstC	1	1	1	1	1	1	1	1	2	1	1
X20190001_CLK856_DD_CT14_AR01_ACAGTG	-18.9388753100495	25.508106983869	DN1p_Rh7	1	1	1	1	1	1	1	1	1	1	1
X20190001_CLK856_DD_CT14_AR01_ACCAAC	-6.31788776834131	-26.5371124591479	DN1p_sNPF	2	1	1	1	2	1	2	1	1	1	1
X20190001_CLK856_DD_CT14_AR01_ACTCTG	4.56254282498316	46.3824522750358	DN1a	1	1	1	1	1	1	1	1	2	1	1
X20190001_CLK856_DD_CT14_AR01_AGGAAG	15.3866164345023	22.6533416400638	LNd_NPF	1	1	1	1	1	1	1	1	1	1	1
X20190001_CLK856_DD_CT14_AR01_AGGACA	16.243139893361	21.4467752896593	LNd_NPF	1	2	1	1	1	1	1	1	1	1	1
X20190001_CLK856_DD_CT14_AR01_CAACAG	-36.7333416812496	2.55792887631983	s-LNv	1	1	2	1	1	1	1	1	1	1	1
X20190001_CLK856_DD_CT14_AR01_CAACCA	-18.0984317458493	16.9116216959886	DN1p_Rh7	1	1	1	1	1	1	1	1	1	1	1
X20190001_CLK856_DD_CT14_AR01_CAACTC	31.7045741728205	2.2132423481277	LNd_Trissin	1	1	1	1	1	1	1	1	1	1	1
X20190001_CLK856_DD_CT14_AR01_CACTCA	48.0309998706471	-1.96936765169733	DN1p_AstA	1	1	1	1	1	1	1	1	1	1	1
X20190001_CLK856_DD_CT14_AR01_CATGTC	-29.1911865024886	-2.08610973366293	s-LNv	1	1	2	1	1	1	1	1	1	1	1
X20190001_CLK856_DD_CT14_AR01_CTCATG	-8.60163218510209	-25.3253395168847	DN1p_sNPF	1	1	1	1	2	1	2	1	1	1	1
X20190001_CLK856_DD_CT14_AR01_CTTCTG	36.9669930213183	-16.4856613762081	LPN	2	1	2	1	1	1	1	1	1	1	1
X20190001_CLK856_DD_CT14_AR01_GAAGGA	13.4738696184627	26.1078160889371	LNd_NPF	1	1	1	1	1	1	1	1	1	1	1
X20190001_CLK856_DD_CT14_AR01_GACAAC	48.356154674461	0.889897038665212	DN1p_AstA	2	1	1	2	1	1	1	1	2	1	1
X20190001_CLK856_DD_CT14_AR01_GAGTAC	-24.313969191867	-17.4081960631981	DN1p_CNMa	1	1	1	1	1	1	1	1	2	1	1
X20190001_CLK856_DD_CT14_AR01_GTCTTC	45.600007704299	-0.405924302443797	DN1p_AstA	1	1	1	2	1	1	2	1	1	1	1
X20190001_CLK856_DD_CT14_AR01_GTGAAG	-26.0133456432892	-18.8672445661119	DN1p_CNMa	2	1	1	1	1	2	1	1	2	1	1
X20190001_CLK856_DD_CT14_AR01_TCACTC	-21.8148053140668	21.3922648842059	DN1p_Rh7	1	1	1	1	2	1	1	1	1	2	1
X20190001_CLK856_DD_CT14_AR01_TCCTTC	-20.4410031405593	24.973364362867	DN1p_Rh7	1	1	1	2	1	1	1	1	1	2	1
X20190001_CLK856_DD_CT14_AR01_TCGAAG	5.09295414568059	-13.1660004777613	DN1p_CNMa_AstC	1	1	1	1	1	1	1	1	1	1	1
X20190001_CLK856_DD_CT14_AR01_TGAGAC	8.49671461689328	-17.5849089667104	DN1p_CNMa_AstC	1	1	1	1	1	1	1	1	2	1	2
X20190001_CLK856_DD_CT14_AR01_TGCATG	3.60912912820014	44.1568475686459	DN1a	1	2	1	1	1	1	1	1	1	1	1
X20190001_CLK856_DD_CT14_AR01_TGGTAC	-21.1320179678993	21.4896476899165	DN1p_Rh7	1	1	1	1	1	1	1	1	1	2	1
X20190001_CLK856_DD_CT14_AR01_TGGTTG	-7.64256357725422	-27.412142271355	DN1p_sNPF	2	1	1	1	2	1	2	1	1	1	1
X20190001_CLK856_DD_CT14_AR02_ACAGTG	46.9888604470297	-2.20088487265687	DN1p_AstA	1	1	1	1	1	1	2	1	1	1	1
X20190001_CLK856_DD_CT14_AR02_ACCAGA	25.0750824994645	-10.6467634557526	DN2	1	1	1	1	2	1	1	1	2	2	1
X20190001_CLK856_DD_CT14_AR02_ACCATG	-30.8854182128082	-0.837017456892299	s-LNv	1	1	2	1	1	1	1	2	1	1	1
X20190001_CLK856_DD_CT14_AR02_ACGTAC	-8.35988928117729	-9.2108216754683	DN3_VGlut	1	1	1	1	1	1	1	1	1	1	2
X20190001_CLK856_DD_CT14_AR02_ACTCGA	46.532472020422	-0.896480040852213	DN1p_AstA	1	1	1	1	1	1	1	1	1	1	1
X20190001_CLK856_DD_CT14_AR02_AGACAG	-2.35384621607397	-43.6318216859655	DN3	1	1	1	1	1	1	1	1	1	1	1
X20190001_CLK856_DD_CT14_AR02_AGACCA	12.1106075116829	22.0742879908781	LNd_NPF	1	1	1	1	1	1	1	1	1	1	1
X20190001_CLK856_DD_CT14_AR02_AGTGAG	-36.0313640651381	-2.92336762805596	s-LNv	1	2	2	1	1	1	1	1	1	1	1
X20190001_CLK856_DD_CT14_AR02_CAACCA	-34.8970707641792	-0.0658723463765968	s-LNv	1	1	2	1	1	1	1	1	1	1	1
X20190001_CLK856_DD_CT14_AR02_CAACTC	7.31773360196194	-10.6674450174537	DN1p_CNMa_AstC	1	1	1	1	1	1	1	1	2	1	1
X20190001_CLK856_DD_CT14_AR02_CACTAG	28.2825635367578	-0.32179201025861	LNd_Trissin	2	1	1	1	1	1	1	1	2	1	1
X20190001_CLK856_DD_CT14_AR02_CATGTC	-31.0695661870108	-1.77456256371406	s-LNv	1	1	1	1	1	1	1	1	1	1	1
X20190001_CLK856_DD_CT14_AR02_CTAGAC	-17.6017814019879	-1.0185322866516	l-LNv	1	1	1	1	1	2	1	1	1	1	1
X20190001_CLK856_DD_CT14_AR02_CTCATG	-25.6927090911023	-18.9999073418588	DN1p_CNMa	1	1	1	1	1	2	1	1	1	1	1
X20190001_CLK856_DD_CT14_AR02_CTGTAC	-30.7366577301663	-1.06670368250228	s-LNv	1	2	2	1	1	1	1	1	1	1	1
X20190001_CLK856_DD_CT14_AR02_CTGTGA	7.52925538654482	-11.8826002804405	DN1p_CNMa_AstC	1	1	1	1	1	1	1	1	2	1	1
X20190001_CLK856_DD_CT14_AR02_CTGTTG	7.32858007793266	-12.9459184842698	DN1p_CNMa_AstC	1	1	1	1	1	1	1	1	2	1	1
X20190001_CLK856_DD_CT14_AR02_CTTCTG	25.4152531975001	-9.9132491902539	DN2	1	1	1	1	2	1	1	1	2	1	1
X20190001_CLK856_DD_CT14_AR02_GATCAC	-5.78250147062694	-6.27376668204974	DN3_VGlut	1	1	1	1	1	1	1	1	1	1	1
X20190001_CLK856_DD_CT14_AR02_GTACAG	10.2562514077295	-13.4846427392181	DN1p_CNMa_AstC	1	1	1	1	1	1	1	1	2	1	1
X20190001_CLK856_DD_CT14_AR02_GTACTC	-10.7681394563407	-7.94956202234296	DN3_VGlut	1	1	1	1	1	1	1	1	1	1	2
X20190001_CLK856_DD_CT14_AR02_GTCTAG	2.72237313728777	41.7964019005784	DN1a	1	1	1	1	1	1	1	1	1	1	1
X20190001_CLK856_DD_CT14_AR02_GTCTCA	-11.0824274113318	-7.69542051920992	DN3_VGlut	2	1	1	1	1	1	2	1	1	1	2
X20190001_CLK856_DD_CT14_AR02_TCACCA	12.0494403533747	24.7743716720828	LNd_NPF	1	1	1	1	1	1	1	1	1	1	1
X20190001_CLK856_DD_CT14_AR02_TCACTC	-36.5103107994131	-1.56000429756506	s-LNv	1	1	2	1	1	1	1	1	1	1	1
X20190001_CLK856_DD_CT14_AR02_TCCTAG	12.6339129448585	-16.4373419800291	DN1p_CNMa_AstC	1	2	1	1	1	1	1	1	2	1	2
X20190001_CLK856_DD_CT14_AR02_TCTGAG	8.52892629720433	-16.8121993251166	DN1p_CNMa_AstC	1	1	1	1	1	1	1	1	2	1	1
X20190001_CLK856_DD_CT14_AR02_TCTGCA	-9.32051593451468	-7.14003641744949	DN3_VGlut	1	1	1	1	1	1	2	1	1	1	2
X20190001_CLK856_DD_CT14_AR02_TGCATG	1.88374416162517	42.1427312820219	DN1a	1	1	1	1	1	1	1	1	1	1	1
X20190001_CLK856_DD_CT14_AR02_TGGTTG	24.4225193712934	-10.7066787703732	DN2	1	1	1	1	2	1	1	1	1	1	1
X20190001_CLK856_DD_CT14_AR03_ACAGAC	-22.2933709278462	22.0820843800534	DN1p_Rh7	1	2	1	1	1	1	1	1	1	2	1
X20190001_CLK856_DD_CT14_AR03_ACAGGA	22.6260661198959	-21.759609162148	DN1p	1	1	1	1	1	1	1	1	2	1	1
X20190001_CLK856_DD_CT14_AR03_ACAGTG	15.622055206717	23.8977918121703	LNd_NPF	1	1	1	1	1	1	1	1	1	1	1
X20190001_CLK856_DD_CT14_AR03_ACCAAC	3.54142542552219	41.1970739662006	DN1a	1	1	1	1	1	1	1	1	1	1	1
X20190001_CLK856_DD_CT14_AR03_ACTCTG	23.2273831058551	13.5999245487206	LN_ITP	2	2	1	1	1	1	1	1	2	1	1
X20190001_CLK856_DD_CT14_AR03_AGCTAG	-32.5824250564637	-3.30916507073097	s-LNv	1	1	2	1	1	1	1	2	1	1	1
X20190001_CLK856_DD_CT14_AR03_AGCTTC	-32.2638579141148	0.33140475897391	s-LNv	1	1	2	1	1	1	1	1	1	1	1
X20190001_CLK856_DD_CT14_AR03_CAACAG	28.2875521308755	0.105961666331617	LNd_Trissin	2	1	1	1	1	1	1	1	2	1	1
X20190001_CLK856_DD_CT14_AR03_CACTTC	8.12287706244266	-3.48132093573921	DN3	1	1	1	1	1	1	1	1	1	1	1
X20190001_CLK856_DD_CT14_AR03_CAGACA	30.704333449864	1.28819740505529	LNd_Trissin	1	2	1	1	1	1	1	1	1	1	1
X20190001_CLK856_DD_CT14_AR03_CATGCA	-22.4071143510643	20.2522485585727	DN1p_Rh7	1	2	1	1	1	2	1	1	1	1	1
X20190001_CLK856_DD_CT14_AR03_CTGTTG	-7.20293488277382	-26.6613025557138	DN1p_sNPF	1	2	1	1	1	1	2	1	2	1	1
X20190001_CLK856_DD_CT14_AR03_CTTCAC	1.59150385506632	46.5472144570875	DN1a	1	1	1	1	1	1	1	1	1	1	1
X20190001_CLK856_DD_CT14_AR03_CTTCTG	3.71363851221332	41.3206359861498	DN1a	1	1	1	1	1	1	1	1	1	1	1
X20190001_CLK856_DD_CT14_AR03_GAAGAC	23.9385557024159	-20.586794966288	DN1p	1	1	1	1	1	1	1	1	2	1	1
X20190001_CLK856_DD_CT14_AR03_GACAAC	-34.9350580070739	1.77558445565706	s-LNv	1	1	2	1	2	1	1	1	1	1	1
X20190001_CLK856_DD_CT14_AR03_GACAGA	8.54442133695468	-16.1940864743206	DN1p_CNMa_AstC	1	1	1	1	1	1	1	2	2	1	1
X20190001_CLK856_DD_CT14_AR03_GAGTAC	8.5200869153515	-12.7683648667471	DN1p_CNMa_AstC	1	1	1	1	1	1	1	1	2	1	2
X20190001_CLK856_DD_CT14_AR03_GATCGA	11.3285233319876	-15.7535224709761	DN1p_CNMa_AstC	1	1	1	2	1	1	1	1	2	1	1
X20190001_CLK856_DD_CT14_AR03_GATCTG	24.9434330127108	12.4978399309576	LN_ITP	1	1	1	1	1	1	1	1	2	1	1
X20190001_CLK856_DD_CT14_AR03_GTACAG	-25.2166544402627	-18.2542124462992	DN1p_CNMa	1	1	1	1	1	2	1	1	2	1	1
X20190001_CLK856_DD_CT14_AR03_GTTGCA	12.6252051724711	-13.5267276233114	DN1p_CNMa_AstC	1	1	1	1	1	1	1	1	2	1	1
X20190001_CLK856_DD_CT14_AR03_GTTGTC	-33.3349568126061	0.464838369245475	s-LNv	1	1	1	1	1	1	1	2	1	1	1
X20190001_CLK856_DD_CT14_AR03_TCACCA	23.2731423814033	12.6438910422685	LN_ITP	1	1	1	1	1	1	1	1	2	1	1
X20190001_CLK856_DD_CT14_AR03_TCACTC	-22.039451035594	21.0053261489454	DN1p_Rh7	1	1	1	1	1	1	1	2	1	2	1
X20190001_CLK856_DD_CT14_AR03_TCGATC	10.6614063402881	-17.5995068889602	DN1p_CNMa_AstC	1	1	1	1	1	1	1	1	2	1	1
X20190001_CLK856_DD_CT14_AR03_TCTGCA	-8.35594122517052	-11.4813382114504	DN3_VGlut	1	1	1	1	1	1	1	1	1	1	1
X20190001_CLK856_DD_CT14_AR03_TGAGAC	24.5460765866992	-10.1804049660788	DN2	1	1	1	1	2	1	1	1	2	1	1
X20190001_CLK856_DD_CT14_AR03_TGGTAC	15.9835275711922	22.4215437661825	LNd_NPF	1	1	1	1	1	1	1	1	1	1	1
X20190001_CLK856_DD_CT14_AR03_TGTCAC	21.5940419197422	11.3100998704941	LN_ITP	1	1	1	1	1	1	1	1	1	1	1
X20190001_CLK856_DD_CT14_AR04_ACAGAC	-18.1244434737346	16.9455894984794	DN1p_Rh7	1	1	1	1	1	1	1	1	1	1	1
X20190001_CLK856_DD_CT14_AR04_ACAGTG	23.5292729049153	12.9085275483224	LN_ITP	1	1	1	1	1	1	1	1	1	1	1
X20190001_CLK856_DD_CT14_AR04_ACGTGA	22.6088200032038	12.3148691602802	LN_ITP	1	2	1	1	1	1	1	2	1	1	1
X20190001_CLK856_DD_CT14_AR04_ACGTTG	2.86207818769276	44.2609619413249	DN1a	1	1	1	1	1	1	1	1	1	1	1
X20190001_CLK856_DD_CT14_AR04_ACTCTG	0.652397217545998	46.4407554219272	DN1a	1	1	1	1	1	1	2	1	1	1	1
X20190001_CLK856_DD_CT14_AR04_AGACCA	-8.17575813916037	-25.787074782136	DN1p_sNPF	1	2	1	1	2	1	2	1	1	1	1
X20190001_CLK856_DD_CT14_AR04_AGCTAG	9.18394528992491	-18.6131546919828	DN1p_CNMa_AstC	1	1	1	1	1	1	1	1	1	1	1
X20190001_CLK856_DD_CT14_AR04_AGCTCA	14.7787195020495	25.4092371756356	LNd_NPF	1	1	1	1	1	1	1	1	1	1	1
X20190001_CLK856_DD_CT14_AR04_AGCTTC	12.5017639577042	25.1208839098265	LNd_NPF	1	1	1	1	1	1	1	1	1	1	1
X20190001_CLK856_DD_CT14_AR04_AGGATC	45.8877155820113	-1.08304201124574	DN1p_AstA	1	1	1	1	1	1	1	1	2	1	1
X20190001_CLK856_DD_CT14_AR04_AGTGCA	24.3803362930133	-20.5020540481992	DN1p	1	1	1	1	1	1	1	1	2	1	1
X20190001_CLK856_DD_CT14_AR04_CAACAG	11.4345569307189	24.3263283177194	LNd_NPF	1	1	1	1	1	1	1	1	1	1	1
X20190001_CLK856_DD_CT14_AR04_CAACCA	-7.60886140419478	-9.28143269772992	DN3_VGlut	1	1	1	1	1	1	1	1	1	1	1
X20190001_CLK856_DD_CT14_AR04_CACTAG	14.4016264351491	25.2745394623929	LNd_NPF	1	1	1	1	1	1	1	1	1	1	1
X20190001_CLK856_DD_CT14_AR04_CACTCA	2.61857080358731	45.3120922358838	DN1a	1	1	1	1	1	1	1	1	1	1	1
X20190001_CLK856_DD_CT14_AR04_CACTTC	11.2201364297419	20.6180168510322	LNd_NPF	2	1	1	1	1	1	1	1	1	1	1
X20190001_CLK856_DD_CT14_AR04_CATGCA	2.04286383262882	43.4447810589672	DN1a	1	1	1	1	1	1	1	1	1	1	1
X20190001_CLK856_DD_CT14_AR04_CTGTGA	1.27162628697138	44.9536924423345	DN1a	1	2	1	1	1	1	1	1	1	1	1
X20190001_CLK856_DD_CT14_AR04_CTTCAC	-8.30036721708566	-10.3869007684284	DN3_VGlut	1	1	1	1	1	1	1	1	1	1	1
X20190001_CLK856_DD_CT14_AR04_CTTCGA	-2.5608649448971	-44.9533068016445	DN3	1	1	1	1	1	1	2	1	1	1	1
X20190001_CLK856_DD_CT14_AR04_GAAGAC	23.0077611215682	-20.2431208559609	DN1p	1	1	1	1	1	1	1	1	2	1	1
X20190001_CLK856_DD_CT14_AR04_GATCAC	-8.23542823224263	-25.5152999002889	DN1p_sNPF	2	1	1	1	2	2	2	1	1	1	1
X20190001_CLK856_DD_CT14_AR04_GATCGA	24.0434781753589	-10.4269327308105	DN2	1	2	1	1	2	1	1	1	2	1	1
X20190001_CLK856_DD_CT14_AR04_GTCTAG	37.1727413386182	-16.4941309126518	LPN	1	1	1	1	1	1	1	2	1	1	1
X20190001_CLK856_DD_CT14_AR04_GTCTTC	2.17010821642929	43.8139160531499	DN1a	1	1	1	1	1	1	1	1	1	1	1
X20190001_CLK856_DD_CT14_AR04_GTGAAG	24.005651141738	-20.2164952716368	DN1p	1	2	1	1	1	1	1	1	2	1	1
X20190001_CLK856_DD_CT14_AR04_GTGACA	47.9162173278128	-0.823546379751696	DN1p_AstA	1	1	1	1	1	1	1	2	1	1	1
X20190001_CLK856_DD_CT14_AR04_GTGATC	36.7419270908146	-16.2535609936387	LPN	1	2	1	1	1	1	1	1	1	1	1
X20190001_CLK856_DD_CT14_AR04_GTTGCA	15.2446669833503	24.3009578057348	LNd_NPF	1	2	2	1	1	1	1	1	1	1	1
X20190001_CLK856_DD_CT14_AR04_TCACCA	24.8827362961578	-10.7307263403497	DN2	1	1	1	1	1	1	1	1	1	1	1
X20190001_CLK856_DD_CT14_AR04_TCACTC	26.0896927118501	-9.41680112892755	DN2	1	2	1	1	2	1	1	1	2	1	1
X20190001_CLK856_DD_CT14_AR04_TCCTAG	24.6949549562166	11.3307261868425	LN_ITP	1	2	1	1	1	1	1	1	1	1	1
X20190001_CLK856_DD_CT14_AR04_TCGACA	46.4686148347989	-1.88653390591306	DN1p_AstA	1	1	1	1	1	1	1	1	1	1	1
X20190001_CLK856_DD_CT14_AR04_TCGATC	-18.1456905520799	16.9763823374793	DN1p_Rh7	1	1	1	1	1	1	1	1	1	1	1
X20190001_CLK856_DD_CT14_AR04_TGAGAC	1.75003868298576	43.3221950180397	DN1a	1	1	1	1	1	1	1	1	1	1	1
X20190001_CLK856_DD_CT14_AR04_TGAGGA	-36.4344247675686	1.63817074930486	s-LNv	1	1	1	1	1	2	1	1	1	1	1
X20190001_CLK856_DD_CT14_AR04_TGCAAC	-17.1646392038579	-0.323838901034483	l-LNv	1	1	1	1	1	2	1	1	2	1	1
X20190001_CLK856_DD_CT14_AR04_TGCAGA	24.1253386613652	-20.9083392401713	DN1p	1	1	1	1	1	1	1	1	2	1	1
X20190001_CLK856_DD_CT14_AR04_TGGTAC	11.3128224893791	-16.728122590546	DN1p_CNMa_AstC	2	1	1	1	1	1	1	2	2	1	2
X20190001_CLK856_DD_CT14_AR04_TGTCGA	-31.784279030637	-0.379172807090376	s-LNv	1	1	2	1	1	1	1	1	1	1	1
X20190702_CLK856_DD_CT14_AR17_ACCAAC	-7.87690400308133	-25.5251652386356	DN1p_sNPF	2	1	1	1	2	1	2	1	1	1	1
X20190702_CLK856_DD_CT14_AR17_AGCTCA	12.6966544219096	-12.3783850562294	DN1p_CNMa_AstC	2	1	1	1	1	1	1	1	2	1	1
X20190702_CLK856_DD_CT14_AR17_AGGACA	12.3496447374893	-14.4830705582567	DN1p_CNMa_AstC	1	1	1	1	1	1	1	1	2	1	1
X20190702_CLK856_DD_CT14_AR17_CACTCA	30.2857711425556	-0.442258244572855	LNd_Trissin	1	1	1	1	1	1	1	1	1	1	1
X20190702_CLK856_DD_CT14_AR17_CACTTC	25.3072910847815	-19.6875255247593	DN1p	1	1	1	1	1	1	1	1	2	1	1
X20190702_CLK856_DD_CT14_AR17_CTAGTG	30.4966067190992	-0.00808794127655373	LNd_Trissin	1	1	1	1	1	1	1	1	2	1	1
X20190702_CLK856_DD_CT14_AR17_CTCATG	-7.83141915410074	-27.3058869939065	DN1p_sNPF	1	1	1	1	2	1	2	1	2	1	1
X20190702_CLK856_DD_CT14_AR17_CTGTAC	48.6920299365507	-0.444612372629288	DN1p_AstA	1	1	1	1	1	1	1	1	1	1	1
X20190702_CLK856_DD_CT14_AR17_CTTCGA	-9.55234614423591	-7.06587989450375	DN3_VGlut	1	1	1	1	1	1	1	1	1	1	1
X20190702_CLK856_DD_CT14_AR17_CTTCTG	-39.2119768653378	-1.89888880019665	s-LNv	2	1	2	1	1	2	1	1	1	1	1
X20190702_CLK856_DD_CT14_AR17_GACAAC	-34.9715305876949	0.84153115513573	s-LNv	1	1	2	1	1	1	1	1	1	1	1
X20190702_CLK856_DD_CT14_AR17_GAGTAC	11.6924345366261	25.9705363872021	LNd_NPF	1	1	1	1	1	1	1	1	1	1	1
X20190702_CLK856_DD_CT14_AR17_GTGATC	-31.1694872973164	0.420402123913762	s-LNv	1	1	1	1	1	1	1	1	1	1	1
X20190702_CLK856_DD_CT14_AR17_GTTGTC	22.8600282473614	13.7878910809795	LN_ITP	1	1	1	1	1	1	1	1	2	1	1
X20190702_CLK856_DD_CT14_AR17_TCACAG	25.1592355442287	-20.7381665431929	DN1p	1	1	1	1	1	1	1	1	2	1	1
X20190702_CLK856_DD_CT14_AR17_TCACCA	-34.3417476494778	1.24313683454265	s-LNv	1	1	2	1	1	2	1	1	1	1	1
X20190702_CLK856_DD_CT14_AR17_TGAGGA	12.3971982808567	-12.6688182909489	DN1p_CNMa_AstC	1	1	1	1	1	1	1	1	2	1	1
X20190702_CLK856_DD_CT14_AR17_TGCATG	12.321496936821	-15.0914386682621	DN1p_CNMa_AstC	1	1	1	1	1	1	1	1	2	1	2
X20190702_CLK856_DD_CT14_AR17_TGGTAC	-25.8093869748947	-18.6585624097456	DN1p_CNMa	1	1	2	1	1	2	2	1	2	1	1
X20190702_CLK856_DD_CT14_AR18_ACCATG	46.5619525238018	0.300633992970866	DN1p_AstA	1	1	1	1	1	1	1	1	1	1	1
X20190702_CLK856_DD_CT14_AR18_ACGTTG	44.643823543751	-0.873391785073684	DN1p_AstA	1	1	1	2	1	1	2	1	1	1	1
X20190702_CLK856_DD_CT14_AR18_ACTCGA	-0.655292597178516	44.2896477734839	DN1a	2	1	1	1	1	1	1	1	1	1	1
X20190702_CLK856_DD_CT14_AR18_ACTCTG	35.7226747094399	-15.0492850392789	LPN	1	1	1	1	1	1	2	1	1	1	1
X20190702_CLK856_DD_CT14_AR18_CAACAG	25.6227798597685	-9.80216028760169	DN2	1	1	1	1	1	1	1	1	1	1	1
X20190702_CLK856_DD_CT14_AR18_CTTCAC	24.9958391310483	13.3577096852254	LN_ITP	1	1	1	1	1	1	1	1	1	1	1
X20190702_CLK856_DD_CT14_AR18_GACATG	12.5085726407427	-10.8867398389752	DN1p_CNMa_AstC	1	1	1	2	1	1	1	1	1	1	2
X20190702_CLK856_DD_CT14_AR18_GATCAC	-31.9390529597836	1.12874594663041	s-LNv	1	2	2	1	1	2	1	1	1	1	1
X20190702_CLK856_DD_CT14_AR18_GATCTG	22.4141538344666	11.6812452323789	LN_ITP	1	1	1	1	2	1	1	1	1	1	1
X20190702_CLK856_DD_CT14_AR18_GTACAG	10.5944246605684	-15.7014160173505	DN1p_CNMa_AstC	1	1	1	1	1	1	1	1	2	1	1
X20190702_CLK856_DD_CT14_AR18_GTACCA	0.443722064024653	43.9299621822967	DN1a	1	1	1	1	1	1	1	1	1	1	1
X20190702_CLK856_DD_CT14_AR18_GTCTTC	-36.1481249446214	-1.8577181398077	s-LNv	1	1	2	1	1	1	1	1	1	1	1
X20190702_CLK856_DD_CT14_AR18_GTGATC	-27.1423996824413	-18.1356364535991	DN1p_CNMa	1	1	1	1	1	1	1	1	2	1	1
X20190702_CLK856_DD_CT14_AR18_TGGTAC	45.9598867029074	0.251115418191789	DN1p_AstA	1	1	1	1	1	1	1	1	1	1	1
X20190702_CLK856_DD_CT14_AR19_ACGTTG	-33.482809315538	0.946889606802886	s-LNv	1	1	1	1	1	1	1	1	1	1	1
X20190702_CLK856_DD_CT14_AR19_AGCTCA	11.7787202984843	-11.9950265470389	DN1p_CNMa_AstC	1	1	1	1	1	1	1	1	2	1	1
X20190702_CLK856_DD_CT14_AR19_AGCTTC	-25.9060821978969	-17.216310673141	DN1p_CNMa	1	1	1	1	1	2	2	1	2	1	1
X20190702_CLK856_DD_CT14_AR19_AGGACA	32.426344783028	1.32931036770444	LNd_Trissin	1	1	1	1	1	1	1	1	2	1	1
X20190702_CLK856_DD_CT14_AR19_AGGATC	-31.0715322154127	2.06166127934163	s-LNv	1	1	1	1	1	1	1	1	1	1	1
X20190702_CLK856_DD_CT14_AR19_CAACAG	23.4971558932872	-19.7550886207057	DN1p	1	1	1	1	1	1	1	1	1	1	1
X20190702_CLK856_DD_CT14_AR19_CATGCA	31.6939501754679	1.66371082895017	LNd_Trissin	2	1	1	1	1	1	1	1	2	1	1
X20190702_CLK856_DD_CT14_AR19_CTGTGA	9.71343567138685	-12.3641117469729	DN1p_CNMa_AstC	1	1	1	1	1	1	1	1	2	1	1
X20190702_CLK856_DD_CT14_AR19_CTTCAC	23.8363155324168	11.1996348554255	LN_ITP	1	1	1	1	1	1	1	1	2	1	1
X20190702_CLK856_DD_CT14_AR19_GACATG	-28.8036903759753	0.325637190937002	l-LNv	1	1	1	1	1	1	1	1	1	1	1
X20190702_CLK856_DD_CT14_AR19_GATCAC	-10.667459272742	-7.91291893014098	DN3_VGlut	2	1	1	1	1	1	1	1	1	1	2
X20190702_CLK856_DD_CT14_AR19_GATCGA	28.8060457209535	0.168988261200053	LNd_Trissin	2	1	1	1	1	1	1	1	2	1	1
X20190702_CLK856_DD_CT14_AR19_GTACTC	32.4335730299904	0.173229163106109	LNd_Trissin	2	1	1	1	1	1	1	1	1	1	1
X20190702_CLK856_DD_CT14_AR19_TCACTC	-29.6820369125372	-0.207018934993819	s-LNv	1	1	1	1	1	2	1	1	1	1	1
X20190702_CLK856_DD_CT14_AR19_TCCTTC	10.2270976228182	25.8798082237099	LNd_NPF	1	1	1	1	1	1	1	1	1	1	1
X20190702_CLK856_DD_CT14_AR19_TGAGAC	-26.1052776664362	-18.5741789027124	DN1p_CNMa	1	1	1	1	1	2	1	1	2	1	1
X20190702_CLK856_DD_CT14_AR19_TGCAAC	45.4328579345704	-2.68814136785001	DN1p_AstA	1	1	1	1	1	1	1	1	1	1	1
X20190702_CLK856_DD_CT14_AR20_ACCAGA	11.6647546594998	-13.6023367195066	DN1p_CNMa_AstC	1	1	1	1	1	1	1	2	1	1	1
X20190702_CLK856_DD_CT14_AR20_ACCATG	29.3084098472573	0.00593992920671227	LNd_Trissin	2	1	1	1	1	1	1	1	2	1	1
X20190702_CLK856_DD_CT14_AR20_ACGTTG	24.8416296604948	-19.8564512435793	DN1p	1	1	1	1	1	1	1	1	1	1	1
X20190702_CLK856_DD_CT14_AR20_ACTCGA	24.7795313597024	10.5642621933688	LN_ITP	1	1	1	1	1	1	2	1	1	1	1
X20190702_CLK856_DD_CT14_AR20_CAACTC	24.0386775023414	13.5806401066203	LN_ITP	1	1	1	1	1	1	1	2	1	1	1
X20190702_CLK856_DD_CT14_AR20_CACTCA	-34.8099126146261	-2.09795996200336	s-LNv	1	1	2	1	1	1	1	1	1	1	1
X20190702_CLK856_DD_CT14_AR20_CATGTC	23.9214358632698	12.0870264271417	LN_ITP	1	1	1	1	1	1	1	1	2	1	1
X20190702_CLK856_DD_CT14_AR20_CTTCAC	25.3215462735021	11.6633637846501	LN_ITP	2	1	1	1	1	1	1	1	2	1	1
X20190702_CLK856_DD_CT14_AR20_GTGATC	10.9214550558738	-11.3076873149862	DN1p_CNMa_AstC	1	1	1	1	1	1	1	1	1	1	1
X20190702_CLK856_DD_CT14_AR20_TCACAG	-32.6362109245591	-1.86638355090176	s-LNv	1	1	2	1	1	2	1	1	1	1	1
X20190702_CLK856_DD_CT14_AR20_TCGATC	14.2836685393216	23.7213374668603	LNd_NPF	1	1	1	1	1	1	1	1	1	1	1
X20190702_CLK856_DD_CT14_AR20_TGCATG	10.7015413783123	26.416921158526	LNd_NPF	1	1	1	1	1	1	1	1	1	1	1
X20190702_CLK856_DD_CT14_AR20_TGGTAC	24.1855796108903	-10.1885108400599	DN2	1	1	1	1	2	1	1	1	1	1	1
X20190613_CLK856_DD_CT18_AR03_ACAGGA	2.95819974104072	44.637920506421	DN1a	1	1	1	1	1	1	1	1	1	1	1
X20190613_CLK856_DD_CT18_AR03_ACAGTG	-30.2177148232527	-1.20788494855959	s-LNv	1	1	1	1	1	1	1	1	1	1	1
X20190613_CLK856_DD_CT18_AR03_ACCAGA	24.0220470466733	-21.1306439883636	DN1p	1	1	1	1	1	1	1	1	2	1	1
X20190613_CLK856_DD_CT18_AR03_ACCATG	12.6453543636474	25.9994845199253	LNd_NPF	1	1	1	1	1	1	1	1	1	1	1
X20190613_CLK856_DD_CT18_AR03_ACGTAC	9.40473319538526	-17.5437451807514	DN1p_CNMa_AstC	1	1	1	1	1	1	1	1	2	1	1
X20190613_CLK856_DD_CT18_AR03_ACGTGA	-36.6216807867276	1.90438928782878	s-LNv	1	1	2	1	1	1	1	1	1	1	1
X20190613_CLK856_DD_CT18_AR03_AGCTAG	32.3942470135407	0.389633976993681	LNd_Trissin	1	1	1	1	2	1	1	1	2	1	1
X20190613_CLK856_DD_CT18_AR03_AGCTCA	47.7088566870761	-0.645720265586937	DN1p_AstA	1	1	1	1	1	1	1	1	1	1	1
X20190613_CLK856_DD_CT18_AR03_AGCTTC	12.0883743437654	26.3140385032788	LNd_NPF	1	1	1	1	1	1	1	1	1	1	1
X20190613_CLK856_DD_CT18_AR03_AGGAAG	14.9510570187884	23.3649284640059	LNd_NPF	1	1	1	1	1	1	1	1	1	1	1
X20190613_CLK856_DD_CT18_AR03_AGGATC	-26.5568683799827	-20.1486576017756	DN1p_CNMa	1	1	1	1	1	2	1	1	2	1	1
X20190613_CLK856_DD_CT18_AR03_AGTGTC	-6.7979336176506	-26.0729025163216	DN1p_sNPF	2	1	1	1	1	2	1	1	1	2	1
X20190613_CLK856_DD_CT18_AR03_CAACCA	-25.9224852412343	-19.6268545090347	DN1p_CNMa	1	1	1	1	1	2	1	1	2	1	1
X20190613_CLK856_DD_CT18_AR03_CAACTC	-7.15608545242195	-26.5145547951024	DN1p_sNPF	1	1	1	2	2	1	1	1	2	1	1
X20190613_CLK856_DD_CT18_AR03_CACTTC	-17.8820201494403	-0.44087150537784	l-LNv	1	1	1	1	1	1	1	1	1	1	1
X20190613_CLK856_DD_CT18_AR03_CAGAAG	-18.0594484970703	16.8468395304013	DN1p_Rh7	1	1	1	1	1	1	1	1	1	1	1
X20190613_CLK856_DD_CT18_AR03_CAGACA	-26.0314538461638	-18.8087082223803	DN1p_CNMa	1	1	1	1	1	2	1	1	2	1	1
X20190613_CLK856_DD_CT18_AR03_CAGATC	30.9904881153915	-0.248860988148019	LNd_Trissin	2	1	2	1	1	1	1	1	2	1	1
X20190613_CLK856_DD_CT18_AR03_CATGCA	24.5542318028311	-21.1911454380655	DN1p	1	1	1	1	1	1	1	1	2	1	1
X20190613_CLK856_DD_CT18_AR03_CTAGGA	46.6492568861987	-0.0118040725176725	DN1p_AstA	1	1	1	1	1	1	1	1	1	1	1
X20190613_CLK856_DD_CT18_AR03_CTCAAC	10.4482423929784	-13.3560605836141	DN1p_CNMa_AstC	1	1	1	2	1	1	1	1	2	1	1
X20190613_CLK856_DD_CT18_AR03_CTCAGA	16.2851374849427	23.8477133716704	LNd_NPF	2	1	1	1	1	1	1	1	1	1	1
X20190613_CLK856_DD_CT18_AR03_CTCATG	-34.6130359182363	-0.151753186849485	s-LNv	1	1	2	1	1	1	1	1	1	1	1
X20190613_CLK856_DD_CT18_AR03_CTTCAC	-2.34155864797429	-45.0320869391588	DN3	1	1	1	1	1	1	1	1	1	1	1
X20190613_CLK856_DD_CT18_AR03_CTTCGA	-3.09495884753571	-44.9225216755631	DN3	1	1	1	1	1	1	1	1	1	1	1
X20190613_CLK856_DD_CT18_AR03_CTTCTG	11.6319047609504	-12.5592947034958	DN1p_CNMa_AstC	1	1	1	1	1	1	1	1	2	1	2
X20190613_CLK856_DD_CT18_AR03_GACAAC	-21.7756871777786	22.4202604442516	DN1p_Rh7	1	1	1	1	1	1	1	1	1	2	1
X20190613_CLK856_DD_CT18_AR03_GACAGA	-36.1183752007965	2.14971639092005	s-LNv	2	1	2	1	1	1	1	1	1	1	1
X20190613_CLK856_DD_CT18_AR03_GTACAG	-19.4658323774531	25.0405946428857	DN1p_Rh7	1	1	1	2	1	1	1	1	1	1	1
X20190613_CLK856_DD_CT18_AR03_GTACTC	-36.2148269314939	-3.00881301345016	s-LNv	1	1	2	1	1	1	1	1	1	1	1
X20190613_CLK856_DD_CT18_AR03_GTCTAG	10.0877388116927	-12.8934353488653	DN1p_CNMa_AstC	1	1	1	1	1	1	1	1	2	1	2
X20190613_CLK856_DD_CT18_AR03_GTGAAG	1.95642582045095	44.0800074779625	DN1a	1	1	1	1	1	1	1	1	1	1	1
X20190613_CLK856_DD_CT18_AR03_GTGATC	23.0665854152944	13.0223494524548	LN_ITP	1	1	1	1	1	1	1	1	1	1	1
X20190613_CLK856_DD_CT18_AR03_GTTGAG	1.75205962289156	43.3123426622859	DN1a	1	1	1	1	1	1	1	1	1	1	1
X20190613_CLK856_DD_CT18_AR03_TCACAG	11.0209592247537	-15.7274726658635	DN1p_CNMa_AstC	1	1	1	1	1	1	1	1	2	1	1
X20190613_CLK856_DD_CT18_AR03_TCACCA	-34.9123973372353	0.681762774428688	s-LNv	1	1	2	1	1	1	1	1	1	1	1
X20190613_CLK856_DD_CT18_AR03_TCCTTC	23.5827357673335	-20.4644583649275	DN1p	1	1	1	1	1	1	1	1	2	1	1
X20190613_CLK856_DD_CT18_AR03_TCTGCA	-17.4496079310358	-1.59808522311288	l-LNv	1	1	1	1	1	2	1	1	1	1	1
X20190613_CLK856_DD_CT18_AR03_TGAGGA	47.8160538127995	-0.607562219308704	DN1p_AstA	1	1	1	2	1	1	1	1	1	1	1
X20190613_CLK856_DD_CT18_AR03_TGCATG	30.6908743856552	-0.651151239350185	LNd_Trissin	2	1	1	1	1	1	1	1	2	1	1
X20190613_CLK856_DD_CT18_AR03_TGGTAC	-35.0206445771826	1.65608971151954	s-LNv	1	1	2	1	1	1	1	1	1	1	1
X20190613_CLK856_DD_CT18_AR03_TGGTTG	11.6221519979678	26.7429021899904	LNd_NPF	1	1	1	1	1	1	1	1	1	1	1
X20190613_CLK856_DD_CT18_AR03_TGTCGA	-8.23172929744733	-26.713393720705	DN1p_sNPF	2	1	1	1	2	1	2	1	1	1	1
X20190613_CLK856_DD_CT18_AR07_ACAGAC	24.0072446137237	11.8976417384483	LN_ITP	1	1	1	1	1	1	1	1	2	1	1
X20190613_CLK856_DD_CT18_AR07_ACAGTG	-7.88401183187803	-27.8167570958416	DN1p_sNPF	1	1	1	2	2	1	2	1	1	1	1
X20190613_CLK856_DD_CT18_AR07_ACCATG	24.6156361905074	-9.89445273602766	DN2	1	1	1	1	2	1	1	1	1	1	1
X20190613_CLK856_DD_CT18_AR07_ACGTAC	-6.43031792937272	-26.3390116922074	DN1p_sNPF	1	1	1	1	1	1	2	1	1	1	1
X20190613_CLK856_DD_CT18_AR07_ACGTTG	11.0337762615862	-15.0585697907792	DN1p_CNMa_AstC	1	1	1	1	1	1	1	1	2	1	1
X20190613_CLK856_DD_CT18_AR07_ACTCAC	23.924051401383	-21.1517933494274	DN1p	1	1	1	1	1	1	1	1	2	1	1
X20190613_CLK856_DD_CT18_AR07_ACTCGA	30.4644572033804	-0.379792495757364	LNd_Trissin	2	1	1	1	1	1	1	1	1	1	1
X20190613_CLK856_DD_CT18_AR07_AGACAG	-26.1847080823462	-18.6294649864016	DN1p_CNMa	1	1	1	1	1	2	2	1	2	1	1
X20190613_CLK856_DD_CT18_AR07_AGCTAG	-2.11974736836772	-44.7154637777774	DN3	1	1	1	1	1	1	1	1	1	2	1
X20190613_CLK856_DD_CT18_AR07_AGCTTC	-7.34488283955535	-26.777176392427	DN1p_sNPF	2	1	1	2	2	2	2	1	1	2	1
X20190613_CLK856_DD_CT18_AR07_CAACAG	11.4710146451158	25.1910309633382	LNd_NPF	1	1	1	1	1	1	1	1	1	1	1
X20190613_CLK856_DD_CT18_AR07_CAACCA	11.048336813248	-17.7480963174842	DN1p_CNMa_AstC	1	1	1	1	1	1	1	1	2	1	2
X20190613_CLK856_DD_CT18_AR07_CAACTC	-6.71499454169437	-26.2047255247712	DN1p_sNPF	2	1	1	2	1	2	1	1	2	1	1
X20190613_CLK856_DD_CT18_AR07_CAGACA	10.7807149738321	-11.787492340736	DN1p_CNMa_AstC	1	1	1	1	1	1	1	1	2	1	1
X20190613_CLK856_DD_CT18_AR07_CATGAG	30.8505311499858	0.297481181970754	LNd_Trissin	2	1	1	1	1	1	1	1	2	1	1
X20190613_CLK856_DD_CT18_AR07_CATGCA	-21.9129321919778	22.1496267865992	DN1p_Rh7	1	1	1	1	1	1	1	1	1	2	1
X20190613_CLK856_DD_CT18_AR07_CTAGAC	-21.1781250323176	22.1210080799311	DN1p_Rh7	1	1	1	1	1	1	1	1	1	2	1
X20190613_CLK856_DD_CT18_AR07_CTCAGA	-17.7910925979926	-0.904438815924659	l-LNv	1	1	1	1	1	2	1	1	1	1	1
X20190613_CLK856_DD_CT18_AR07_CTCATG	30.7905216818671	0.804285228485237	LNd_Trissin	2	1	1	1	1	1	1	1	2	1	1
X20190613_CLK856_DD_CT18_AR07_CTGTGA	10.7768995481292	-15.4320100653981	DN1p_CNMa_AstC	1	1	1	1	1	1	1	1	2	1	2
X20190613_CLK856_DD_CT18_AR07_CTGTTG	-2.54307002820008	-45.0123265106502	DN3	1	1	1	1	1	1	1	2	1	1	1
X20190613_CLK856_DD_CT18_AR07_CTTCAC	-34.5741560763425	-1.49743043447064	s-LNv	1	1	2	1	1	2	1	1	1	1	1
X20190613_CLK856_DD_CT18_AR07_CTTCGA	11.9734155436945	-17.3376311121639	DN1p_CNMa_AstC	1	1	1	1	1	1	1	1	2	1	1
X20190613_CLK856_DD_CT18_AR07_GAAGGA	12.1935579297129	-17.457042044631	DN1p_CNMa_AstC	2	1	1	1	1	1	1	1	2	1	1
X20190613_CLK856_DD_CT18_AR07_GAAGTG	-7.48582742012606	-26.4528431446	DN1p_sNPF	1	1	1	2	2	2	2	1	1	1	1
X20190613_CLK856_DD_CT18_AR07_GACAGA	10.7419839695511	26.9809003042228	LNd_NPF	1	1	1	1	1	1	1	1	1	1	1
X20190613_CLK856_DD_CT18_AR07_GATCAC	11.1479524090158	25.4840148486356	LNd_NPF	1	1	1	1	1	1	1	1	1	1	1
X20190613_CLK856_DD_CT18_AR07_GATCGA	0.933340109517891	44.9408627456179	DN1a	1	1	1	1	1	1	1	1	1	1	1
X20190613_CLK856_DD_CT18_AR07_GATCTG	24.6751321941628	-20.1964949565463	DN1p	1	1	1	1	1	1	1	1	2	1	1
X20190613_CLK856_DD_CT18_AR07_GTACCA	-31.7359197798727	0.580338329351458	s-LNv	1	1	2	1	1	2	1	1	1	1	1
X20190613_CLK856_DD_CT18_AR07_GTCTAG	-17.1767139697729	-1.15815824313929	l-LNv	1	1	1	1	1	2	1	1	1	1	1
X20190613_CLK856_DD_CT18_AR07_GTCTTC	22.1660924665778	13.0840793113042	LN_ITP	1	1	2	1	1	1	1	1	1	1	1
X20190613_CLK856_DD_CT18_AR07_GTGACA	-35.2582363638811	-1.65031281768741	s-LNv	1	1	2	1	1	1	1	1	1	1	1
X20190613_CLK856_DD_CT18_AR07_GTGATC	31.2629263233683	0.223071579628783	LNd_Trissin	1	1	1	1	1	1	1	1	2	1	1
X20190613_CLK856_DD_CT18_AR07_TCACTC	-6.93116675712716	-26.3255618128695	DN1p_sNPF	2	1	1	1	2	1	1	1	1	1	1
X20190613_CLK856_DD_CT18_AR07_TCCTCA	-6.99322888163579	-26.5086479623828	DN1p_sNPF	1	1	1	1	2	1	2	1	1	1	1
X20190613_CLK856_DD_CT18_AR07_TCCTTC	2.66622279441676	44.9469088131429	DN1a	1	1	1	1	1	1	1	1	1	1	1
X20190613_CLK856_DD_CT18_AR07_TCGAAG	-37.5575285526603	-2.0719102246407	s-LNv	1	1	2	1	1	1	1	1	1	1	1
X20190613_CLK856_DD_CT18_AR07_TCGACA	15.9756889770659	23.0465178164546	LNd_NPF	1	1	1	1	1	1	1	1	1	1	1
X20190613_CLK856_DD_CT18_AR07_TCGATC	-35.3797207053837	-0.812799622881079	s-LNv	1	1	2	1	1	1	1	1	1	1	1
X20190613_CLK856_DD_CT18_AR07_TCTGAG	29.443201173823	0.351737690703997	LNd_Trissin	2	1	1	1	1	1	1	1	1	1	1
X20190613_CLK856_DD_CT18_AR07_TCTGTC	12.1578963979104	-20.4396374695681	DN1p_CNMa_AstC	1	1	1	1	1	1	1	1	1	1	2
X20190613_CLK856_DD_CT18_AR07_TGAGAC	-34.7543050519583	-1.70228343469075	s-LNv	1	1	2	1	1	1	1	1	1	1	1
X20190613_CLK856_DD_CT18_AR07_TGAGTG	-37.2118903330258	-3.22487316907453	s-LNv	1	1	2	1	1	1	1	1	1	1	1
X20190613_CLK856_DD_CT18_AR07_TGTCAC	6.86779597758755	-11.5077670384095	DN1p_CNMa_AstC	1	1	1	1	1	1	1	1	2	1	1
X20190613_CLK856_DD_CT18_AR08_ACGTAC	12.2944577532423	26.4022241653577	LNd_NPF	1	1	2	1	1	1	1	1	1	1	1
X20190613_CLK856_DD_CT18_AR08_ACTCTG	-21.6011772123561	20.6684016719482	DN1p_Rh7	1	1	1	1	1	2	1	1	1	2	1
X20190613_CLK856_DD_CT18_AR08_AGACAG	-20.1193804041764	23.6524386112664	DN1p_Rh7	1	1	1	1	1	1	1	1	1	2	1
X20190613_CLK856_DD_CT18_AR08_AGCTAG	-31.5506292903431	-2.70427123198164	s-LNv	1	1	1	1	1	1	1	1	1	1	1
X20190613_CLK856_DD_CT18_AR08_AGCTTC	12.5715735000519	26.1683252465132	LNd_NPF	1	1	1	1	1	1	1	1	1	1	1
X20190613_CLK856_DD_CT18_AR08_AGGATC	25.5482869030107	-21.3130012408469	DN1p	1	1	1	1	1	1	1	1	2	1	1
X20190613_CLK856_DD_CT18_AR08_AGTGTC	11.8037655306649	25.8748221485398	LNd_NPF	1	1	1	1	1	1	1	1	1	1	1
X20190613_CLK856_DD_CT18_AR08_CACTCA	12.234098967424	-16.8360782094068	DN1p_CNMa_AstC	1	1	1	1	1	1	1	1	2	1	1
X20190613_CLK856_DD_CT18_AR08_CATGAG	11.2562076285863	-15.2632753557182	DN1p_CNMa_AstC	1	2	1	1	1	1	1	1	2	1	2
X20190613_CLK856_DD_CT18_AR08_CATGCA	-1.99489072749759	-45.0610579486988	DN3	1	1	1	1	1	1	1	2	1	2	1
X20190613_CLK856_DD_CT18_AR08_CTAGTG	22.8589020090918	-20.9999713174187	DN1p	1	1	1	1	1	1	1	1	2	1	1
X20190613_CLK856_DD_CT18_AR08_CTCAAC	-6.96009789447534	-27.5689884423685	DN1p_sNPF	2	1	1	1	2	1	2	1	1	1	1
X20190613_CLK856_DD_CT18_AR08_CTGTAC	48.5477365906095	-1.80058392267561	DN1p_AstA	1	1	1	2	1	1	1	1	1	1	1
X20190613_CLK856_DD_CT18_AR08_CTTCAC	15.5665255826879	22.2703395089144	LNd_NPF	2	1	1	1	1	1	2	1	1	1	1
X20190613_CLK856_DD_CT18_AR08_CTTCGA	-24.4810890228944	-18.4270558887944	DN1p_CNMa	1	1	2	1	1	1	1	1	1	1	1
X20190613_CLK856_DD_CT18_AR08_CTTCTG	-11.0950207873875	-7.64243331097765	DN3_VGlut	1	1	1	1	1	1	1	1	1	1	2
X20190613_CLK856_DD_CT18_AR08_GAAGAC	11.1266043032581	-12.8366116997148	DN1p_CNMa_AstC	1	1	1	1	1	1	1	1	2	1	2
X20190613_CLK856_DD_CT18_AR08_GAAGGA	15.3396453147394	21.3737381751879	LNd_NPF	1	1	1	1	1	1	1	1	1	1	1
X20190613_CLK856_DD_CT18_AR08_GAGTAC	2.44758718936099	45.5964427606518	DN1a	1	2	1	1	1	1	1	1	1	1	1
X20190613_CLK856_DD_CT18_AR08_GAGTTG	-24.5911475367421	-18.6858398934566	DN1p_CNMa	1	1	1	1	1	2	1	1	2	1	1
X20190613_CLK856_DD_CT18_AR08_GATCGA	-31.8901674301282	-0.24291932438534	s-LNv	1	1	1	1	1	1	1	1	1	1	1
X20190613_CLK856_DD_CT18_AR08_GATCTG	-2.27535683203374	-45.0281446539409	DN3	1	1	1	1	1	1	1	1	1	1	1
X20190613_CLK856_DD_CT18_AR08_GTACAG	-36.9669325292439	-4.12518277959966	s-LNv	1	1	2	1	1	1	1	1	1	1	1
X20190613_CLK856_DD_CT18_AR08_GTACCA	29.2914852958862	1.32008878080805	LNd_Trissin	2	1	1	1	2	1	1	1	2	1	1
X20190613_CLK856_DD_CT18_AR08_GTGACA	-25.908473021741	-18.7660565280314	DN1p_CNMa	1	1	1	1	1	2	1	1	2	1	1
X20190613_CLK856_DD_CT18_AR08_GTGATC	-25.6213239830452	-19.2353018507056	DN1p_CNMa	1	1	1	1	1	2	1	1	2	1	1
X20190613_CLK856_DD_CT18_AR08_TCACCA	-21.4816162072207	21.0863088405331	DN1p_Rh7	1	1	1	1	1	1	1	1	1	2	1
X20190613_CLK856_DD_CT18_AR08_TCCTCA	-35.6545850488882	-0.0279088756438689	s-LNv	1	1	2	1	1	1	1	1	1	1	1
X20190613_CLK856_DD_CT18_AR08_TCGAAG	1.02884973332783	43.3579232427583	DN1a	1	1	1	1	1	1	1	2	1	1	1
X20190613_CLK856_DD_CT18_AR08_TCGACA	10.8188065802515	-13.3488749378553	DN1p_CNMa_AstC	1	1	1	1	1	1	1	1	2	1	1
X20190613_CLK856_DD_CT18_AR08_TCTGCA	-17.6816003196239	-1.6211841383411	l-LNv	1	1	1	1	1	2	1	1	1	1	1
X20190613_CLK856_DD_CT18_AR08_TGAGTG	10.4251283042216	-17.3387459965343	DN1p_CNMa_AstC	1	1	1	1	1	1	1	1	2	1	1
X20190613_CLK856_DD_CT18_AR08_TGCAAC	22.7621262435775	-20.8577167382362	DN1p	1	1	1	2	1	1	1	1	2	1	1
X20190613_CLK856_DD_CT18_AR08_TGCAGA	10.2247405532357	-18.4567905696636	DN1p_CNMa_AstC	1	1	1	1	1	1	1	1	2	1	1
X20190613_CLK856_DD_CT18_AR08_TGGTGA	9.23538200362188	-11.2689599044913	DN1p_CNMa_AstC	1	1	1	1	1	1	1	1	2	1	2
X20190613_CLK856_DD_CT18_AR08_TGGTTG	15.0292791392524	22.1345315444758	LNd_NPF	1	1	1	1	1	1	1	1	1	1	1
X20190613_CLK856_DD_CT18_AR08_TGTCGA	-6.99455294650448	-25.7168183053016	DN1p_sNPF	2	1	1	1	1	1	2	1	2	1	1
X20190613_CLK856_DD_CT18_AR12_ACAGGA	32.0325107162575	0.442215876814342	LNd_Trissin	2	1	1	1	1	1	1	2	1	1	1
X20190613_CLK856_DD_CT18_AR12_ACAGTG	29.8370396615171	2.13347877692862	LNd_Trissin	2	1	1	1	1	1	1	1	2	1	1
X20190613_CLK856_DD_CT18_AR12_ACTCGA	-7.64908143882441	-26.3418767066176	DN1p_sNPF	1	1	1	1	2	1	2	1	1	1	1
X20190613_CLK856_DD_CT18_AR12_AGCTAG	-34.5357771460414	0.00148660315880151	s-LNv	1	1	2	1	1	1	1	1	1	1	1
X20190613_CLK856_DD_CT18_AR12_AGCTTC	11.8159120930305	25.8655653203419	LNd_NPF	1	1	1	1	1	1	1	1	1	1	1
X20190613_CLK856_DD_CT18_AR12_AGGAAG	11.1917129036704	-13.3814420432055	DN1p_CNMa_AstC	1	1	1	1	1	1	1	1	1	1	1
X20190613_CLK856_DD_CT18_AR12_AGTGCA	-7.41097815941923	-10.5990986219649	DN3_VGlut	1	1	1	1	1	1	1	1	1	1	1
X20190613_CLK856_DD_CT18_AR12_CAACCA	21.9649904996247	-18.9062771358028	DN1p	1	1	1	1	2	1	1	1	2	1	1
X20190613_CLK856_DD_CT18_AR12_CAGATC	25.1393476404731	-18.9129393487229	DN1p	1	1	1	1	1	1	2	1	2	2	1
X20190613_CLK856_DD_CT18_AR12_CATGAG	11.0086482241403	-14.4814029989483	DN1p_CNMa_AstC	1	1	1	1	1	1	1	1	2	1	1
X20190613_CLK856_DD_CT18_AR12_CATGCA	25.7210767210762	-21.6126241303263	DN1p	1	1	1	1	1	1	1	1	2	1	1
X20190613_CLK856_DD_CT18_AR12_CATGTC	46.0685189088814	-0.0716135858210525	DN1p_AstA	1	1	1	2	1	1	1	1	1	1	1
X20190613_CLK856_DD_CT18_AR12_CTAGAC	-34.6531782365951	0.886459035398443	s-LNv	1	1	2	1	1	1	1	1	1	1	1
X20190613_CLK856_DD_CT18_AR12_CTAGGA	24.1171323556353	12.5162465972449	LN_ITP	1	1	1	1	1	1	1	1	2	1	1
X20190613_CLK856_DD_CT18_AR12_CTCAAC	-17.6719623855521	-1.64921776829662	l-LNv	1	1	1	1	1	1	1	2	1	1	1
X20190613_CLK856_DD_CT18_AR12_CTCATG	46.4231410537091	-0.133164669399273	DN1p_AstA	1	1	1	2	1	1	1	1	1	1	1
X20190613_CLK856_DD_CT18_AR12_CTGTAC	-30.339749727802	-0.466401539669004	s-LNv	1	1	1	1	1	1	1	1	1	1	1
X20190613_CLK856_DD_CT18_AR12_CTGTGA	11.3414109828748	25.794190917776	LNd_NPF	1	1	1	1	1	1	1	1	1	1	1
X20190613_CLK856_DD_CT18_AR12_CTTCAC	-34.8610316864367	1.27053423525593	s-LNv	1	1	1	1	1	1	1	1	1	1	1
X20190613_CLK856_DD_CT18_AR12_CTTCGA	10.7026948700567	-16.5555548234269	DN1p_CNMa_AstC	1	1	1	1	1	1	1	1	2	1	2
X20190613_CLK856_DD_CT18_AR12_GAAGGA	0.639043591056441	44.7033956386466	DN1a	1	1	1	1	1	1	1	1	1	1	1
X20190613_CLK856_DD_CT18_AR12_GAAGTG	-3.00088206639838	-45.1249423092139	DN3	1	1	1	1	1	1	1	2	1	2	1
X20190613_CLK856_DD_CT18_AR12_GACAGA	-17.235467071141	-1.33884084337227	l-LNv	1	1	1	1	1	2	1	1	1	1	1
X20190613_CLK856_DD_CT18_AR12_GATCAC	30.3076075169654	0.671790049354702	LNd_Trissin	1	1	1	1	1	1	1	1	2	1	1
X20190613_CLK856_DD_CT18_AR12_GTCTTC	24.7771667715067	12.2131160650274	LN_ITP	1	1	1	1	1	1	1	1	2	1	1
X20190613_CLK856_DD_CT18_AR12_GTTGAG	-22.0427210263401	21.1345659577321	DN1p_Rh7	1	1	1	1	1	1	1	1	1	2	1
X20190613_CLK856_DD_CT18_AR12_GTTGCA	-26.3978489476021	-19.2109466449575	DN1p_CNMa	1	1	1	1	1	2	1	1	2	1	1
X20190613_CLK856_DD_CT18_AR12_GTTGTC	15.6732233438339	22.2951527597512	LNd_NPF	1	1	1	1	1	1	1	1	1	1	1
X20190613_CLK856_DD_CT18_AR12_TCCTCA	-18.0582217128009	-1.14050364718714	l-LNv	1	1	2	1	1	2	1	1	1	1	1
X20190613_CLK856_DD_CT18_AR12_TCGAAG	10.9014787656302	-14.0074029906449	DN1p_CNMa_AstC	1	1	1	1	1	1	1	1	2	1	2
X20190613_CLK856_DD_CT18_AR12_TGAGTG	11.0168053481202	-12.8466838988468	DN1p_CNMa_AstC	1	1	1	1	1	1	1	1	2	1	2
X20190613_CLK856_DD_CT18_AR12_TGCAAC	-36.6171568951067	-3.58637713503145	s-LNv	1	1	2	1	1	2	1	1	2	1	1
X20190613_CLK856_DD_CT18_AR12_TGCATG	3.27436452705442	45.1707379930668	DN1a	1	1	1	1	1	1	1	1	1	1	1
X20190613_CLK856_DD_CT18_AR12_TGGTGA	-19.6245852366655	24.7334749663398	DN1p_Rh7	1	1	1	1	1	1	1	1	1	2	1
X20190613_CLK856_DD_CT18_AR12_TGTCTG	11.3531728842161	-19.3047552672772	DN1p_CNMa_AstC	1	1	1	1	1	1	1	1	2	1	2
X20190710_CLK856_DD_CT18_AR17_ACCAAC	10.8516045728255	-13.5795041561172	DN1p_CNMa_AstC	1	1	1	1	1	1	1	1	2	1	1
X20190710_CLK856_DD_CT18_AR17_ACCAGA	23.807916535829	-19.3412133154103	DN1p	1	2	1	1	1	1	1	1	1	1	1
X20190710_CLK856_DD_CT18_AR17_ACGTAC	15.1694147845562	24.3634279153578	LNd_NPF	1	1	1	1	1	1	1	1	1	1	2
X20190710_CLK856_DD_CT18_AR17_ACTCGA	24.5884197287202	10.7372623348085	LN_ITP	1	1	1	1	1	1	1	1	1	1	1
X20190710_CLK856_DD_CT18_AR17_AGACAG	24.2291739197754	12.6034650043173	LN_ITP	1	1	1	1	1	1	1	2	2	1	1
X20190710_CLK856_DD_CT18_AR17_CACTTC	6.04024228220701	-11.1121411479216	DN1p_CNMa_AstC	1	1	1	1	1	1	1	1	2	1	1
X20190710_CLK856_DD_CT18_AR17_CTCAAC	-6.73198034902556	-25.6164753881941	DN1p_sNPF	2	1	1	1	2	1	1	1	1	1	1
X20190710_CLK856_DD_CT18_AR17_CTTCGA	-22.7645139226002	20.8983327313466	DN1p_Rh7	2	1	1	1	1	1	1	1	1	2	1
X20190710_CLK856_DD_CT18_AR17_CTTCTG	-34.776223868674	-0.484171462625142	s-LNv	1	1	2	1	1	1	1	1	1	1	1
X20190710_CLK856_DD_CT18_AR17_GACAGA	3.06495983855718	45.5505685317829	DN1a	1	1	1	1	1	1	1	1	1	1	1
X20190710_CLK856_DD_CT18_AR17_GAGTAC	16.2052194552756	22.3640351503264	LNd_NPF	1	1	1	1	1	1	1	1	1	1	1
X20190710_CLK856_DD_CT18_AR17_GATCGA	28.9678478199498	-0.606389302222172	LNd_Trissin	1	1	1	1	1	1	1	1	2	1	1
X20190710_CLK856_DD_CT18_AR17_TCACTC	47.420346869063	-0.122064079155657	DN1p_AstA	1	1	1	1	1	1	1	1	1	1	1
X20190710_CLK856_DD_CT18_AR17_TCCTTC	-26.6262310220774	-17.693175722596	DN1p_CNMa	1	1	1	1	1	2	1	1	2	1	1
X20190710_CLK856_DD_CT18_AR17_TCTGTC	9.45867887682612	-17.9881333037788	DN1p_CNMa_AstC	1	1	1	1	1	1	1	1	2	1	2
X20190710_CLK856_DD_CT18_AR17_TGAGGA	24.9258105230868	-9.67179280143356	DN2	1	1	1	1	2	1	1	1	2	1	1
X20190710_CLK856_DD_CT18_AR17_TGTCGA	-22.0442393967371	20.6925557690613	DN1p_Rh7	1	1	1	1	1	1	1	1	1	2	1
X20190710_CLK856_DD_CT18_AR18_ACCAGA	46.3298383030555	-0.340769404656487	DN1p_AstA	2	1	1	1	1	1	2	1	1	1	1
X20190710_CLK856_DD_CT18_AR18_ACTCAC	46.5193594384864	1.41713431616538	DN1p_AstA	1	1	1	1	1	1	2	1	1	1	1
X20190710_CLK856_DD_CT18_AR18_AGACAG	-7.80409996590779	-26.8148880677538	DN1p_sNPF	1	1	1	1	2	1	2	1	2	1	1
X20190710_CLK856_DD_CT18_AR18_CAACAG	-18.5755756152647	0.429984222803521	l-LNv	1	1	1	1	1	2	1	1	1	1	1
X20190710_CLK856_DD_CT18_AR18_CAACCA	25.8603369187362	-11.0927045583353	DN2	1	1	1	1	2	1	1	1	2	1	1
X20190710_CLK856_DD_CT18_AR18_CAACTC	45.8785774280244	-0.840401347074076	DN1p_AstA	2	1	1	1	1	1	1	1	1	1	1
X20190710_CLK856_DD_CT18_AR18_CACTCA	10.9680030253009	25.3074226500738	LNd_NPF	1	1	1	1	1	1	1	1	1	1	1
X20190710_CLK856_DD_CT18_AR18_CAGACA	32.7130494832328	3.87031928663829	LNd_Trissin	1	1	1	1	1	2	1	1	1	1	1
X20190710_CLK856_DD_CT18_AR18_CTGTTG	10.9041707409482	-15.2493521156251	DN1p_CNMa_AstC	1	1	1	1	1	1	1	1	2	1	1
X20190710_CLK856_DD_CT18_AR18_CTTCGA	-16.2591746582325	-1.00325597234988	l-LNv	1	1	1	1	1	1	1	1	1	1	1
X20190710_CLK856_DD_CT18_AR18_GACAGA	-25.4067638706636	-16.8817202186664	DN1p_CNMa	1	1	1	1	1	2	1	2	2	1	1
X20190710_CLK856_DD_CT18_AR18_GTACCA	-16.9460019666122	-0.462820326655841	l-LNv	1	1	1	1	1	2	1	1	1	2	1
X20190710_CLK856_DD_CT18_AR18_GTACTC	-16.1597662784811	-0.645223545915844	l-LNv	1	1	1	1	1	1	1	1	1	1	1
X20190710_CLK856_DD_CT18_AR18_TCACTC	-35.6517909148688	0.811138512037379	s-LNv	1	1	1	1	1	1	1	1	1	1	1
X20190710_CLK856_DD_CT18_AR18_TCTGTC	25.5093858069003	-10.7002196807116	DN2	1	1	1	1	1	1	1	1	1	1	1
X20190710_CLK856_DD_CT18_AR18_TGAGGA	23.629889985217	-21.4596523920807	DN1p	1	1	1	1	2	1	1	1	2	1	1
X20190710_CLK856_DD_CT18_AR19_ACAGAC	8.82870569483807	-15.5560865458771	DN1p_CNMa_AstC	1	1	1	1	1	1	1	1	2	1	2
X20190710_CLK856_DD_CT18_AR19_ACCAAC	12.342342142827	25.6499770566912	LNd_NPF	1	1	1	1	1	1	1	1	1	1	1
X20190710_CLK856_DD_CT18_AR19_ACTCTG	9.37950080594144	24.7165774564784	LNd_NPF	1	1	1	1	1	1	1	1	1	1	1
X20190710_CLK856_DD_CT18_AR19_AGACCA	-7.62162735920017	-24.7810587305687	DN1p_sNPF	1	1	1	2	2	2	2	1	1	2	1
X20190710_CLK856_DD_CT18_AR19_AGCTCA	28.7015850497579	0.581529945543344	LNd_Trissin	2	1	1	1	1	1	1	1	1	1	1
X20190710_CLK856_DD_CT18_AR19_AGGACA	15.9694082283359	22.3587036799224	LNd_NPF	1	1	1	1	1	1	1	1	1	1	1
X20190710_CLK856_DD_CT18_AR19_AGTGCA	23.6725861752963	13.1369353684496	LN_ITP	1	1	1	1	1	1	1	1	1	1	1
X20190710_CLK856_DD_CT18_AR19_CAACAG	49.4374999776312	-0.679282264849449	DN1p_AstA	1	1	1	2	1	1	1	1	1	1	1
X20190710_CLK856_DD_CT18_AR19_CACTTC	48.1873513304545	-1.1404006183051	DN1p_AstA	1	1	1	1	1	1	1	1	1	1	1
X20190710_CLK856_DD_CT18_AR19_CAGACA	24.9615032812863	-9.81947669324444	DN2	1	1	1	1	2	1	1	1	2	1	1
X20190710_CLK856_DD_CT18_AR19_CATGAG	11.7498417354478	-16.9667085645818	DN1p_CNMa_AstC	1	1	1	1	1	1	1	1	2	1	2
X20190710_CLK856_DD_CT18_AR19_CATGTC	23.8801303069822	-20.3170429957619	DN1p	1	1	1	1	1	1	1	1	2	1	1
X20190710_CLK856_DD_CT18_AR19_CTAGGA	-34.7039384560255	0.422539613249692	s-LNv	1	1	2	1	1	1	1	1	1	1	1
X20190710_CLK856_DD_CT18_AR19_CTGTAC	37.1290057844455	-16.4561713464499	LPN	1	1	2	1	1	1	1	2	1	1	1
X20190710_CLK856_DD_CT18_AR19_CTGTGA	10.7376269919995	-14.4073228150867	DN1p_CNMa_AstC	1	1	1	1	1	1	1	1	2	1	1
X20190710_CLK856_DD_CT18_AR19_CTGTTG	24.5263738832735	-20.9180337200282	DN1p	1	1	1	1	1	1	1	1	2	1	1
X20190710_CLK856_DD_CT18_AR19_CTTCGA	25.3115141872888	-19.5363280318084	DN1p	1	1	1	1	1	1	1	1	2	1	1
X20190710_CLK856_DD_CT18_AR19_GAAGAC	1.12090566504229	43.8677471663641	DN1a	1	1	1	1	1	1	1	1	1	1	1
X20190710_CLK856_DD_CT18_AR19_GAAGGA	-2.7715763137855	-44.4008395257218	DN3	1	1	1	1	1	1	1	1	1	2	1
X20190710_CLK856_DD_CT18_AR19_GAGTAC	-2.36649049624537	-44.3892189559801	DN3	1	1	1	1	1	1	1	2	1	1	1
X20190710_CLK856_DD_CT18_AR19_GATCTG	1.25400944417948	43.5806610699218	DN1a	1	1	1	1	1	1	1	1	1	1	1
X20190710_CLK856_DD_CT18_AR19_GTACTC	-22.6182119048501	20.8413899138334	DN1p_Rh7	1	1	1	1	1	1	1	1	1	2	1
X20190710_CLK856_DD_CT18_AR19_GTCTAG	24.9170582221663	-9.62921875466513	DN2	1	1	1	1	2	1	1	1	2	1	1
X20190710_CLK856_DD_CT18_AR19_GTCTCA	-32.1594792947651	-0.00753634420238205	s-LNv	1	1	2	1	1	1	1	1	1	1	1
X20190710_CLK856_DD_CT18_AR19_GTGATC	-24.8529243271771	-17.5372802361135	DN1p_CNMa	1	1	1	1	1	1	1	1	2	1	1
X20190710_CLK856_DD_CT18_AR19_TCTGAG	46.9780771604887	0.238715459190527	DN1p_AstA	1	1	1	1	1	1	1	1	1	1	1
X20190710_CLK856_DD_CT18_AR19_TCTGTC	-27.2086601642309	-18.9920433843766	DN1p_CNMa	1	1	1	1	1	2	2	1	2	1	1
X20190710_CLK856_DD_CT18_AR19_TGAGAC	-33.429111974153	0.37857676231153	s-LNv	1	1	2	1	1	1	1	1	1	1	1
X20190710_CLK856_DD_CT18_AR19_TGCAAC	-20.3802420673899	22.242568108991	DN1p_Rh7	1	1	1	1	1	1	2	1	1	2	1
X20190710_CLK856_DD_CT18_AR19_TGCATG	-16.5559387425755	-1.2966114261747	l-LNv	1	1	1	1	1	1	1	1	1	1	1
X20190710_CLK856_DD_CT18_AR19_TGGTTG	25.0811223667108	11.5116111703755	LN_ITP	1	1	1	1	1	1	1	1	1	1	1
X20190710_CLK856_DD_CT18_AR19_TGTCTG	10.0563461730941	-15.6728524713167	DN1p_CNMa_AstC	1	1	1	1	1	1	1	1	2	1	1
X20190710_CLK856_DD_CT18_AR20_ACCAAC	6.15550080780397	-11.5181626406312	DN1p_CNMa_AstC	1	1	1	1	1	2	1	1	1	1	1
X20190710_CLK856_DD_CT18_AR20_ACGTAC	48.8199667917365	-1.44892381572335	DN1p_AstA	1	1	1	1	1	1	2	1	1	1	1
X20190710_CLK856_DD_CT18_AR20_ACGTTG	9.9051084108735	-11.8175546643282	DN1p_CNMa_AstC	1	1	1	1	1	1	1	1	2	1	2
X20190710_CLK856_DD_CT18_AR20_ACTCGA	24.5584157051491	-19.9928868701658	DN1p	1	1	1	1	1	1	1	1	2	2	1
X20190710_CLK856_DD_CT18_AR20_AGGATC	1.60748060877824	43.7615862995369	DN1a	1	1	1	1	1	1	1	1	1	1	1
X20190710_CLK856_DD_CT18_AR20_CAACTC	27.8852223361861	0.910961527506087	LNd_Trissin	1	1	1	1	1	1	1	1	2	1	1
X20190710_CLK856_DD_CT18_AR20_CAGAAG	-2.9210185466121	-44.7462107427896	DN3	1	1	1	1	1	1	1	1	1	2	1
X20190710_CLK856_DD_CT18_AR20_CATGAG	-17.3650107316632	-1.664537278452	l-LNv	1	1	2	1	1	1	1	1	1	2	1
X20190710_CLK856_DD_CT18_AR20_CATGCA	-19.813295610968	23.9753857690313	DN1p_Rh7	1	1	1	1	1	1	1	1	1	1	1
X20190710_CLK856_DD_CT18_AR20_CATGTC	-29.266201392509	-2.44985763847372	s-LNv	1	1	1	1	1	1	1	1	1	1	1
X20190710_CLK856_DD_CT18_AR20_CTCAAC	9.22006838850917	-17.4003805300174	DN1p_CNMa_AstC	2	1	1	1	1	1	1	1	2	1	1
X20190710_CLK856_DD_CT18_AR20_CTCAGA	10.4285249623902	-11.1773437010899	DN1p_CNMa_AstC	1	1	1	1	1	1	1	2	2	1	1
X20190710_CLK856_DD_CT18_AR20_CTGTGA	-17.5539052126518	-1.00096479116492	l-LNv	1	1	1	1	1	2	1	1	1	1	1
X20190710_CLK856_DD_CT18_AR20_CTTCAC	-29.3789898544433	0.193402261933193	s-LNv	1	1	1	1	1	1	1	1	1	1	1
X20190710_CLK856_DD_CT18_AR20_CTTCGA	-20.0255348440128	24.2054309911644	DN1p_Rh7	1	1	1	1	1	1	1	1	1	2	1
X20190710_CLK856_DD_CT18_AR20_CTTCTG	-25.7094573334504	-18.3032329590423	DN1p_CNMa	1	1	1	2	1	2	2	1	2	1	1
X20190710_CLK856_DD_CT18_AR20_GAAGGA	2.67502495784125	42.2810135850395	DN1a	1	1	1	1	1	1	1	1	2	1	1
X20190710_CLK856_DD_CT18_AR20_GACAAC	-8.6974354608804	-1.3060676036856	DN2	1	1	1	1	1	1	1	1	1	1	1
X20190710_CLK856_DD_CT18_AR20_GATCAC	45.4477405377994	-2.53599456095399	DN1p_AstA	1	2	1	1	1	1	1	1	1	1	1
X20190710_CLK856_DD_CT18_AR20_GTACAG	-16.3270000122785	0.207739941197503	l-LNv	1	1	1	1	1	2	1	1	1	1	1
X20190710_CLK856_DD_CT18_AR20_GTACCA	-2.92948479308251	-43.9578006647687	DN3	1	1	1	1	1	2	1	1	1	1	1
X20190710_CLK856_DD_CT18_AR20_GTGAAG	8.15948166645113	-12.708865906612	DN1p_CNMa_AstC	1	1	1	1	1	1	1	1	2	1	1
X20190710_CLK856_DD_CT18_AR20_GTTGAG	-30.0819356624927	-0.191966380365967	s-LNv	1	1	2	1	1	2	1	1	1	1	1
X20190710_CLK856_DD_CT18_AR20_GTTGCA	1.92772761361341	42.2462935339923	DN1a	1	1	1	1	1	1	1	1	1	1	1
X20190710_CLK856_DD_CT18_AR20_GTTGTC	2.09045203708289	43.8475868156759	DN1a	1	1	1	1	1	1	1	1	1	1	1
X20190710_CLK856_DD_CT18_AR20_TCACTC	-29.1743726174616	-0.613743978157427	s-LNv	1	1	1	1	1	1	1	1	1	1	1
X20190710_CLK856_DD_CT18_AR20_TCCTAG	-16.4482330877499	-0.933782625575282	l-LNv	1	1	1	1	1	2	1	1	1	1	1
X20190710_CLK856_DD_CT18_AR20_TCTGAG	-26.1777773541654	-18.0120065220459	DN1p_CNMa	1	1	1	1	1	2	1	1	2	1	1
X20190710_CLK856_DD_CT18_AR20_TGAGAC	45.3757218933194	-2.79491681810516	DN1p_AstA	2	1	1	1	1	1	1	1	1	1	1
X20190710_CLK856_DD_CT18_AR20_TGCATG	-7.38978928183545	-10.7284098137479	DN3_VGlut	1	1	1	1	1	1	1	1	1	1	1
X20190710_CLK856_DD_CT18_AR20_TGGTAC	1.67585751598436	41.4161972136307	DN1a	1	1	1	1	1	1	1	1	1	1	1
X20190710_CLK856_DD_CT18_AR20_TGGTGA	-26.2890960540465	-18.1997068104842	DN1p_CNMa	2	1	1	1	1	2	1	1	2	1	1
X20190710_CLK856_DD_CT18_AR20_TGTCAC	-33.9958498515867	1.58695760377951	s-LNv	1	1	1	1	1	2	1	1	1	1	1
X20190613_CLK856_DD_CT22_AR13_ACCAGA	16.0040417614114	25.1624611253442	LNd_NPF	1	1	1	1	1	1	1	1	1	1	1
X20190613_CLK856_DD_CT22_AR13_ACGTAC	23.8864578469619	14.2839497610087	LN_ITP	2	1	1	1	1	1	1	1	1	1	1
X20190613_CLK856_DD_CT22_AR13_ACGTTG	-35.148863866715	3.81286763350698	s-LNv	1	1	1	1	1	1	1	1	1	1	1
X20190613_CLK856_DD_CT22_AR13_ACTCAC	-8.74671121402127	-26.1554840141683	DN1p_sNPF	1	1	1	1	2	1	2	1	1	1	1
X20190613_CLK856_DD_CT22_AR13_ACTCTG	25.5700018147722	-8.57127814620978	DN2	1	1	1	1	2	1	1	1	2	1	1
X20190613_CLK856_DD_CT22_AR13_AGGACA	-18.1805407205751	16.9482862189832	DN1p_Rh7	1	1	1	1	1	1	1	1	1	1	1
X20190613_CLK856_DD_CT22_AR13_AGTGTC	9.88299270189738	-16.2843044419154	DN1p_CNMa_AstC	1	1	1	1	1	1	1	1	2	1	1
X20190613_CLK856_DD_CT22_AR13_CAACAG	49.5027061839427	-2.0997757958492	DN1p_AstA	1	1	2	1	1	1	2	1	1	1	1
X20190613_CLK856_DD_CT22_AR13_CAACTC	-33.6144143752271	3.19927818722571	s-LNv	1	1	1	1	2	2	1	1	1	2	1
X20190613_CLK856_DD_CT22_AR13_CACTTC	32.0609284706049	-0.710623904421166	LNd_Trissin	2	1	1	1	1	1	1	1	1	1	1
X20190613_CLK856_DD_CT22_AR13_CTAGAC	2.36524117364809	43.4444311827518	DN1a	1	1	1	1	1	1	1	2	1	1	1
X20190613_CLK856_DD_CT22_AR13_CTAGTG	10.1435771716009	27.0746951834917	LNd_NPF	2	1	1	1	1	1	1	1	1	1	1
X20190613_CLK856_DD_CT22_AR13_CTCAAC	-25.8083243471702	-20.9876606771156	DN1p_CNMa	1	1	1	2	1	2	1	1	2	1	1
X20190613_CLK856_DD_CT22_AR13_GAAGAC	49.5414683015845	-0.441845148376469	DN1p_AstA	2	1	2	1	1	1	1	1	1	1	1
X20190613_CLK856_DD_CT22_AR13_GACAGA	4.34715736737487	44.3851802774714	DN1a	1	1	1	1	1	1	1	1	1	1	1
X20190613_CLK856_DD_CT22_AR13_GATCAC	-34.3020356133644	3.46187039602253	s-LNv	1	1	1	1	1	1	1	1	1	1	1
X20190613_CLK856_DD_CT22_AR13_GATCGA	-22.2558202559814	18.8441866759498	DN1p_Rh7	1	1	1	1	1	1	1	1	1	2	1
X20190613_CLK856_DD_CT22_AR13_GTACAG	4.33983592370616	43.9720001537471	DN1a	1	1	1	1	1	1	1	1	1	1	1
X20190613_CLK856_DD_CT22_AR13_GTACCA	-35.110691140277	3.34815801455521	s-LNv	1	1	2	1	1	1	1	1	1	1	1
X20190613_CLK856_DD_CT22_AR13_GTCTAG	-34.4709550840685	2.81925675565536	s-LNv	1	1	1	1	1	1	1	1	1	1	1
X20190613_CLK856_DD_CT22_AR13_GTGATC	-35.1444707954796	3.91438650505075	s-LNv	1	1	2	1	1	1	1	1	1	1	1
X20190613_CLK856_DD_CT22_AR13_TCTGCA	-1.34230700432327	-43.7914924852999	DN3	1	1	1	1	1	1	1	1	1	1	1
X20190613_CLK856_DD_CT22_AR13_TGAGTG	31.2838786455897	-1.24966937845693	LNd_Trissin	2	1	1	1	1	1	1	1	2	1	1
X20190613_CLK856_DD_CT22_AR13_TGTCGA	-18.209528545854	16.9542165921686	DN1p_Rh7	1	1	1	1	1	1	1	1	1	1	1
X20190613_CLK856_DD_CT22_AR13_TGTCTG	24.2588228107324	-8.41162045623369	DN2	1	1	1	1	1	1	1	1	1	1	1
X20190613_CLK856_DD_CT22_AR14_ACAGAC	11.7121952823969	25.0114349334246	LNd_NPF	1	1	1	1	1	1	1	1	1	1	1
X20190613_CLK856_DD_CT22_AR14_ACAGGA	-34.4112042594081	3.51639996748449	s-LNv	1	1	1	1	1	1	1	1	1	1	1
X20190613_CLK856_DD_CT22_AR14_ACCATG	11.8734727407876	-13.8034191732859	DN1p_CNMa_AstC	1	1	1	1	1	1	1	1	2	1	2
X20190613_CLK856_DD_CT22_AR14_ACTCAC	47.0193937393638	1.06833051204611	DN1p_AstA	1	1	1	1	1	1	1	1	2	1	1
X20190613_CLK856_DD_CT22_AR14_AGACCA	12.3932544908394	27.5548899306887	LNd_NPF	1	1	1	1	1	1	1	1	1	1	1
X20190613_CLK856_DD_CT22_AR14_AGCTAG	9.5907435495786	26.1948028079238	LNd_NPF	1	1	1	1	1	1	1	1	1	1	1
X20190613_CLK856_DD_CT22_AR14_AGGATC	11.8637282394336	24.5896470803307	LNd_NPF	1	1	2	1	1	1	1	1	1	1	2
X20190613_CLK856_DD_CT22_AR14_AGTGCA	-9.06157289130907	-25.863645914158	DN1p_sNPF	1	1	1	1	1	1	1	1	2	1	1
X20190613_CLK856_DD_CT22_AR14_CAACCA	-11.6677870657172	-7.32159372409725	DN3_VGlut	1	1	1	1	1	1	1	1	1	1	2
X20190613_CLK856_DD_CT22_AR14_CAGACA	-36.8000466670673	0.32258082722573	s-LNv	1	1	2	1	1	1	1	1	2	1	1
X20190613_CLK856_DD_CT22_AR14_CATGTC	-1.41718061864222	42.6164472330709	DN1a	1	1	2	1	1	1	1	1	1	1	1
X20190613_CLK856_DD_CT22_AR14_CTAGGA	-1.61801607536426	-43.2007997122005	DN3	1	1	1	1	1	1	1	1	1	1	1
X20190613_CLK856_DD_CT22_AR14_CTCAAC	-11.4466200168509	-8.27097107694921	DN3_VGlut	1	1	1	1	1	1	1	1	1	1	2
X20190613_CLK856_DD_CT22_AR14_CTTCGA	-7.57532365944606	-28.1568145520798	DN1p_sNPF	2	1	1	1	1	1	2	1	2	1	1
X20190613_CLK856_DD_CT22_AR14_GAGTAC	49.2276307292575	0.232657084945399	DN1p_AstA	1	1	1	1	1	1	1	1	1	1	1
X20190613_CLK856_DD_CT22_AR14_GTACAG	-7.1394264963022	-11.7830005433906	DN3_VGlut	1	1	1	1	1	1	1	1	1	1	1
X20190613_CLK856_DD_CT22_AR14_GTACCA	24.202277413846	-18.0088076068439	DN1p	1	1	1	1	1	1	2	1	1	1	1
X20190613_CLK856_DD_CT22_AR14_GTGAAG	35.9386706230273	-16.7323267437649	LPN	2	1	2	1	1	1	1	1	1	1	1
X20190613_CLK856_DD_CT22_AR14_GTTGTC	9.66316915415789	26.0119694634396	LNd_NPF	2	1	1	1	1	1	1	1	1	1	1
X20190613_CLK856_DD_CT22_AR14_TCACCA	10.6868661322086	-10.3001734329272	DN1p_CNMa_AstC	1	1	1	1	1	1	1	1	2	1	2
X20190613_CLK856_DD_CT22_AR14_TCACTC	45.542577304998	0.96063518274278	DN1p_AstA	1	1	1	2	1	2	2	1	2	1	1
X20190613_CLK856_DD_CT22_AR14_TCCTAG	-23.5400553824071	20.2944640659876	DN1p_Rh7	1	1	1	1	1	2	1	1	1	2	1
X20190613_CLK856_DD_CT22_AR14_TCCTCA	47.5420762076882	0.530985583611355	DN1p_AstA	1	1	1	1	1	1	1	1	1	1	1
X20190613_CLK856_DD_CT22_AR14_TCCTTC	-1.15607744169711	42.7082542220226	DN1a	1	1	1	1	1	1	1	1	1	1	1
X20190613_CLK856_DD_CT22_AR14_TGAGAC	31.2257479679303	-1.44496977847753	LNd_Trissin	2	1	1	1	1	1	1	1	2	1	1
X20190613_CLK856_DD_CT22_AR14_TGAGGA	13.0435237967522	-16.6031707748309	DN1p_CNMa_AstC	1	1	1	1	1	1	1	1	2	1	2
X20190613_CLK856_DD_CT22_AR14_TGAGTG	-1.17798650504548	42.8428119377479	DN1a	1	1	1	1	1	1	1	1	1	1	1
X20190613_CLK856_DD_CT22_AR14_TGCAAC	47.7346028962848	1.25307815343286	DN1p_AstA	1	1	1	2	1	1	1	1	1	1	1
X20190613_CLK856_DD_CT22_AR14_TGCAGA	12.9380767089068	22.1357572345022	LNd_NPF	1	1	1	1	1	1	1	2	1	1	1
X20190613_CLK856_DD_CT22_AR14_TGTCAC	30.0184506999458	-1.71613424459656	LNd_Trissin	2	1	1	1	2	1	1	1	1	1	1
X20190613_CLK856_DD_CT22_AR15_ACAGAC	37.8257932599914	-17.1819233049952	LPN	2	1	1	1	1	2	1	2	1	1	1
X20190613_CLK856_DD_CT22_AR15_ACAGTG	-7.02761679096403	-11.6926462717443	DN3_VGlut	1	1	1	1	1	1	1	1	1	1	1
X20190613_CLK856_DD_CT22_AR15_ACTCGA	17.6276479899758	24.1169022024558	LNd_NPF	1	1	1	1	1	1	1	2	1	1	1
X20190613_CLK856_DD_CT22_AR15_AGACCA	-20.7766191727469	20.4606686688357	DN1p_Rh7	1	1	1	1	1	1	1	1	1	1	1
X20190613_CLK856_DD_CT22_AR15_AGGAAG	11.070908832981	-16.721881922258	DN1p_CNMa_AstC	1	1	1	1	1	1	1	1	2	1	2
X20190613_CLK856_DD_CT22_AR15_AGTGAG	44.4110613925216	-0.58787362162491	DN1p_AstA	2	1	1	2	1	1	2	1	1	1	1
X20190613_CLK856_DD_CT22_AR15_AGTGCA	-25.5904787522282	-16.699352203038	DN1p_CNMa	1	1	1	1	1	2	2	1	1	1	1
X20190613_CLK856_DD_CT22_AR15_AGTGTC	-29.7473696758299	0.268429441989092	s-LNv	1	1	1	1	1	1	1	1	1	1	1
X20190613_CLK856_DD_CT22_AR15_CAACCA	3.35621598517096	45.720132836501	DN1a	1	1	1	1	1	1	1	1	1	1	1
X20190613_CLK856_DD_CT22_AR15_CACTTC	-34.6193461050677	3.39957355600997	s-LNv	1	1	1	1	1	1	1	1	1	1	1
X20190613_CLK856_DD_CT22_AR15_CAGACA	25.7453342123924	13.4272083966846	LN_ITP	1	1	1	1	1	1	2	1	1	1	1
X20190613_CLK856_DD_CT22_AR15_CTAGAC	23.8008145510532	9.90946750663239	LN_ITP	1	1	1	1	1	1	1	1	2	1	1
X20190613_CLK856_DD_CT22_AR15_CTAGTG	10.4197061947845	27.8164255028779	LNd_NPF	1	1	1	1	1	1	1	1	1	1	1
X20190613_CLK856_DD_CT22_AR15_CTCAGA	26.6419701344545	-10.2495161567041	DN2	1	1	1	1	2	1	1	1	2	1	1
X20190613_CLK856_DD_CT22_AR15_CTCATG	22.9789365627749	-10.4820949764321	DN2	2	1	1	1	1	2	1	1	1	1	1
X20190613_CLK856_DD_CT22_AR15_CTGTTG	-27.9357433850965	-19.2352193964925	DN1p_CNMa	2	1	1	1	1	2	1	1	1	1	1
X20190613_CLK856_DD_CT22_AR15_GACAAC	23.9215689791749	-22.7073492389811	DN1p	1	1	1	1	1	1	1	1	2	1	2
X20190613_CLK856_DD_CT22_AR15_GACAGA	9.95360760837093	-10.2595578788227	DN1p_CNMa_AstC	1	1	1	1	1	1	1	1	1	1	2
X20190613_CLK856_DD_CT22_AR15_GAGTAC	-20.9927501891536	20.6625086192451	DN1p_Rh7	1	1	1	1	1	1	1	1	1	1	1
X20190613_CLK856_DD_CT22_AR15_GATCAC	10.4595511904663	24.2997653868967	LNd_NPF	1	2	1	1	1	1	1	1	1	1	1
X20190613_CLK856_DD_CT22_AR15_GTACAG	26.4234565956098	-10.6437262409339	DN2	1	1	1	1	2	1	1	1	2	1	1
X20190613_CLK856_DD_CT22_AR15_GTACCA	12.7363127984913	-15.6956492841282	DN1p_CNMa_AstC	1	1	1	1	1	1	1	1	2	1	2
X20190613_CLK856_DD_CT22_AR15_GTCTAG	37.6228688370888	-16.5942959854911	LPN	2	2	1	1	1	1	1	2	1	1	1
X20190613_CLK856_DD_CT22_AR15_GTCTTC	17.6298761564222	23.9451937893522	LNd_NPF	1	1	1	1	1	1	1	1	1	1	1
X20190613_CLK856_DD_CT22_AR15_GTGACA	-25.9122340788076	-20.4290169845496	DN1p_CNMa	1	1	1	1	1	2	2	1	2	1	1
X20190613_CLK856_DD_CT22_AR15_GTGATC	48.3313971371851	0.640655648709989	DN1p_AstA	1	1	1	1	1	1	1	1	1	1	1
X20190613_CLK856_DD_CT22_AR15_GTTGTC	16.0601886886364	21.8532858360357	LNd_NPF	1	1	1	1	1	1	2	2	1	1	1
X20190613_CLK856_DD_CT22_AR15_TCACTC	-24.8984698153209	-19.5368838037723	DN1p_CNMa	1	1	2	1	1	2	1	2	2	1	1
X20190613_CLK856_DD_CT22_AR15_TCCTCA	-24.4867078916619	-19.1335100838164	DN1p_CNMa	1	1	1	1	1	2	1	2	2	1	1
X20190613_CLK856_DD_CT22_AR15_TCCTTC	25.6848124679915	-20.3918222683142	DN1p	1	1	1	1	1	1	1	1	2	1	1
X20190613_CLK856_DD_CT22_AR15_TCGACA	10.3120487152348	-15.9783440520708	DN1p_CNMa_AstC	1	1	1	1	1	1	1	1	2	1	1
X20190613_CLK856_DD_CT22_AR15_TCTGAG	11.227577482389	-17.4712003279779	DN1p_CNMa_AstC	2	1	1	1	1	1	1	1	2	1	2
X20190613_CLK856_DD_CT22_AR15_TGAGGA	-29.2599177796316	-1.79871329988938	s-LNv	1	1	1	1	1	2	1	1	1	1	1
X20190613_CLK856_DD_CT22_AR15_TGCAGA	-23.6377244191187	21.1141664483653	DN1p_Rh7	1	2	1	1	1	1	1	1	1	1	1
X20190613_CLK856_DD_CT22_AR15_TGGTAC	13.7067353825601	23.2500064555127	LNd_NPF	1	1	1	1	1	2	1	1	1	1	1
X20190613_CLK856_DD_CT22_AR15_TGGTGA	-31.2463806655367	1.38072772498164	s-LNv	1	1	1	1	1	2	1	1	1	1	1
X20190613_CLK856_DD_CT22_AR16_ACAGGA	-33.4161909998331	0.842958688011771	s-LNv	1	1	2	1	1	1	1	1	1	1	2
X20190613_CLK856_DD_CT22_AR16_ACCAAC	13.2068139008764	-19.0297838222779	DN1p_CNMa_AstC	2	1	1	1	1	1	1	1	1	1	2
X20190613_CLK856_DD_CT22_AR16_ACCAGA	4.70822709735173	45.5935137589017	DN1a	1	1	1	1	1	1	1	1	1	1	1
X20190613_CLK856_DD_CT22_AR16_ACGTAC	-36.4048767215209	3.15052974355759	s-LNv	1	1	2	1	1	1	1	1	2	1	1
X20190613_CLK856_DD_CT22_AR16_ACGTGA	16.2865524942645	21.0082030835318	LNd_NPF	1	1	1	1	1	1	1	1	1	1	1
X20190613_CLK856_DD_CT22_AR16_ACGTTG	26.6396344073047	-9.45668440319937	DN2	1	1	1	1	2	1	1	1	2	2	1
X20190613_CLK856_DD_CT22_AR16_ACTCAC	26.1895762521049	-11.4267112564463	DN2	1	1	1	1	2	1	1	1	1	1	1
X20190613_CLK856_DD_CT22_AR16_AGCTTC	26.5870541309679	-9.51484028782478	DN2	1	1	1	1	2	1	1	1	1	1	1
X20190613_CLK856_DD_CT22_AR16_AGGAAG	24.9754794947487	14.3427182164054	LN_ITP	1	1	1	1	1	1	1	1	2	1	1
X20190613_CLK856_DD_CT22_AR16_CAACAG	23.2018769848231	14.6503115285828	LN_ITP	2	1	1	1	2	1	1	1	2	1	1
X20190613_CLK856_DD_CT22_AR16_CAACCA	26.1392778981489	-9.41433677551315	DN2	1	1	1	1	2	1	1	1	2	1	1
X20190613_CLK856_DD_CT22_AR16_CAACTC	7.52379054333621	-15.5921212195485	DN1p_CNMa_AstC	1	1	1	1	1	1	1	1	1	1	1
X20190613_CLK856_DD_CT22_AR16_CAGAAG	-20.6235685512413	25.3273934224802	DN1p_Rh7	1	1	1	1	1	2	1	1	1	2	1
X20190613_CLK856_DD_CT22_AR16_CAGACA	-23.6152671816493	-16.9631705521268	DN1p_CNMa	1	1	2	1	1	1	1	1	2	1	1
X20190613_CLK856_DD_CT22_AR16_CTAGAC	-5.71087793817147	-27.0342063521456	DN1p_sNPF	1	1	1	1	2	2	1	1	1	1	1
X20190613_CLK856_DD_CT22_AR16_CTCATG	17.2449004662659	24.8769763383401	LNd_NPF	2	1	1	1	1	1	1	1	1	1	1
X20190613_CLK856_DD_CT22_AR16_CTGTAC	-4.00735335762577	-45.6901251436311	DN3	1	1	1	1	1	1	1	2	1	1	1
X20190613_CLK856_DD_CT22_AR16_CTGTGA	-19.4263140503333	25.6660962019573	DN1p_Rh7	1	1	1	2	1	1	1	1	1	2	1
X20190613_CLK856_DD_CT22_AR16_CTGTTG	8.63661325141018	-15.2709145717647	DN1p_CNMa_AstC	1	1	1	1	1	1	1	1	2	1	1
X20190613_CLK856_DD_CT22_AR16_CTTCGA	23.2000834361655	14.7198733055389	LN_ITP	1	1	1	1	1	1	1	1	1	1	1
X20190613_CLK856_DD_CT22_AR16_CTTCTG	-35.7154625751978	3.73712584223198	s-LNv	1	1	1	1	1	1	1	1	1	1	1
X20190613_CLK856_DD_CT22_AR16_GACAAC	-6.93816956986555	-11.8060280509712	DN3_VGlut	2	1	1	1	1	1	1	1	1	1	1
X20190613_CLK856_DD_CT22_AR16_GACATG	-20.4265249951728	20.7709725751585	DN1p_Rh7	1	1	1	1	1	2	1	1	1	2	1
X20190613_CLK856_DD_CT22_AR16_GATCGA	-27.3658983158031	-17.9330450670546	DN1p_CNMa	2	1	1	1	1	2	1	1	2	1	1
X20190613_CLK856_DD_CT22_AR16_GTGACA	-18.1455590614823	16.915190035315	DN1p_Rh7	2	1	1	1	1	1	1	1	1	1	1
X20190613_CLK856_DD_CT22_AR16_GTGATC	8.55152478249704	-15.3273180645259	DN1p_CNMa_AstC	1	1	1	1	1	1	1	1	2	1	1
X20190613_CLK856_DD_CT22_AR16_GTTGAG	-7.28979337578689	-28.305469590041	DN1p_sNPF	2	1	1	2	1	1	2	1	1	2	1
X20190613_CLK856_DD_CT22_AR16_TCCTAG	44.5503833477822	0.0594719658739823	DN1p_AstA	1	1	1	2	1	1	1	1	1	1	1
X20190613_CLK856_DD_CT22_AR16_TCCTTC	16.0912820356182	24.7902651324429	LNd_NPF	1	1	1	1	1	1	1	2	1	1	1
X20190613_CLK856_DD_CT22_AR16_TCGAAG	-0.650908524198567	45.6266936006863	DN1a	1	1	1	1	1	1	1	1	1	1	1
X20190613_CLK856_DD_CT22_AR16_TGCAAC	-18.8419759468868	22.1496617356548	DN1p_Rh7	1	1	1	1	1	1	1	1	1	1	1
X20190613_CLK856_DD_CT22_AR16_TGGTAC	-22.6245600062489	19.3532360397399	DN1p_Rh7	1	1	1	1	1	2	1	1	1	2	1
X20190613_CLK856_DD_CT22_AR16_TGGTGA	4.98428835586526	45.6675826128241	DN1a	1	1	1	1	1	1	1	1	2	1	1
X20190613_CLK856_DD_CT22_AR16_TGGTTG	-0.905747310818028	44.5958467049161	DN1a	1	1	1	1	1	1	1	1	1	1	1
X20190704_CLK856_DD_CT22_AR08_ACAGAC	-1.12826011084847	-44.2522392523221	DN3	1	1	1	1	1	1	1	1	1	1	1
X20190704_CLK856_DD_CT22_AR08_ACAGGA	-15.6284879856247	0.863039421279911	l-LNv	2	1	1	1	1	1	1	1	2	1	1
X20190704_CLK856_DD_CT22_AR08_ACCAGA	-16.0466882996888	-1.44055897444733	l-LNv	1	1	1	1	1	2	1	1	1	1	1
X20190704_CLK856_DD_CT22_AR08_ACTCAC	1.46218544044215	40.8618285952939	DN1a	1	2	1	1	1	1	1	1	1	1	1
X20190704_CLK856_DD_CT22_AR08_ACTCTG	-3.55363643157739	-44.3894781313358	DN3	1	1	1	1	1	1	1	1	1	1	1
X20190704_CLK856_DD_CT22_AR08_AGCTCA	12.8522199272809	26.6153578417755	LNd_NPF	2	1	1	1	1	1	1	1	1	1	1
X20190704_CLK856_DD_CT22_AR08_AGGAAG	-25.5975096589832	-19.9621019692302	DN1p_CNMa	1	1	1	1	1	2	1	1	2	1	1
X20190704_CLK856_DD_CT22_AR08_AGGATC	23.9728592633456	-17.937130492553	DN1p	1	1	1	1	1	1	2	1	1	1	1
X20190704_CLK856_DD_CT22_AR08_CAACAG	13.2028990415177	-17.1662805125694	DN1p_CNMa_AstC	1	1	1	1	1	1	1	2	2	1	2
X20190704_CLK856_DD_CT22_AR08_CAACCA	15.7681077607714	21.1608323909343	LNd_NPF	1	2	1	1	1	1	1	1	2	1	1
X20190704_CLK856_DD_CT22_AR08_CACTCA	-2.48894961066235	-46.2306176930334	DN3	1	1	1	1	1	1	1	1	1	2	2
X20190704_CLK856_DD_CT22_AR08_CAGACA	24.3933259519631	-22.4295062773141	DN1p	1	1	1	1	1	1	1	1	2	1	1
X20190704_CLK856_DD_CT22_AR08_CAGATC	-23.8605984475238	-17.5022445507836	DN1p_CNMa	1	1	1	1	1	1	1	1	2	1	1
X20190704_CLK856_DD_CT22_AR08_CTCAGA	9.67652600673788	-10.7958035564815	DN1p_CNMa_AstC	2	1	1	1	1	1	1	1	2	1	2
X20190704_CLK856_DD_CT22_AR08_CTCATG	-7.10323912267187	-28.0316684445195	DN1p_sNPF	2	1	1	1	2	1	2	1	1	1	1
X20190704_CLK856_DD_CT22_AR08_CTGTAC	9.39995421188392	24.6399675678552	LNd_NPF	1	1	2	1	1	1	1	1	1	1	1
X20190704_CLK856_DD_CT22_AR08_GAAGAC	45.1967457042289	0.663587644126964	DN1p_AstA	2	1	1	1	1	1	1	1	2	1	1
X20190704_CLK856_DD_CT22_AR08_GAAGGA	10.2220336679329	-18.097053496809	DN1p_CNMa_AstC	1	1	1	1	1	1	1	1	2	1	2
X20190704_CLK856_DD_CT22_AR08_GAGTAC	24.9857444658043	-20.7457912332462	DN1p	1	1	1	1	2	1	1	1	2	1	1
X20190704_CLK856_DD_CT22_AR08_GATCTG	9.09700740306469	-10.1132598733743	DN1p_CNMa_AstC	1	1	1	1	1	1	1	1	2	1	2
X20190704_CLK856_DD_CT22_AR08_GTTGCA	-5.81934925202317	-6.23646922768818	DN3_VGlut	1	1	1	1	1	1	1	1	1	1	1
X20190704_CLK856_DD_CT22_AR08_TCACCA	-24.1544477707159	-18.7151318799576	DN1p_CNMa	1	1	1	2	1	2	1	1	2	1	1
X20190704_CLK856_DD_CT22_AR08_TCCTAG	24.3965698328587	-8.54071074937888	DN2	1	1	1	1	2	1	1	1	2	1	1
X20190704_CLK856_DD_CT22_AR08_TGAGAC	25.1880033825284	-22.0790745807627	DN1p	1	1	1	1	1	1	1	1	2	1	1
X20190704_CLK856_DD_CT22_AR08_TGAGTG	-23.9919554969738	-18.9598829818704	DN1p_CNMa	1	1	1	1	1	2	1	1	2	1	1
X20190704_CLK856_DD_CT22_AR08_TGCAGA	23.6906811302917	-9.35461223910172	DN2	1	1	1	1	2	1	1	1	2	1	1
X20190704_CLK856_DD_CT22_AR08_TGCATG	-30.7695612314046	-0.126661856449502	s-LNv	1	1	2	1	1	1	1	1	1	1	1
X20190704_CLK856_DD_CT22_AR08_TGGTAC	29.5697733373579	1.86171219889886	LNd_Trissin	1	1	1	1	1	1	1	1	2	1	1
X20190704_CLK856_DD_CT22_AR12_ACAGAC	15.4030437052509	-15.2701475169933	DN1p_CNMa_AstC	1	1	1	1	1	1	1	1	2	1	2
X20190704_CLK856_DD_CT22_AR12_ACAGGA	10.7841874642737	-9.8684956984474	DN1p_CNMa_AstC	1	1	1	1	1	2	1	1	1	1	1
X20190704_CLK856_DD_CT22_AR12_ACCAAC	-29.1527391926875	-2.52574568438347	s-LNv	1	1	1	1	1	2	1	1	2	1	1
X20190704_CLK856_DD_CT22_AR12_ACCATG	12.5852034846587	26.9103198902415	LNd_NPF	1	1	1	1	1	1	1	1	1	1	2
X20190704_CLK856_DD_CT22_AR12_ACGTGA	-23.7098954817719	19.5342411719652	DN1p_Rh7	1	1	1	1	1	1	1	1	1	2	1
X20190704_CLK856_DD_CT22_AR12_ACGTTG	-18.9112037473231	23.9520815640392	DN1p_Rh7	1	1	1	1	1	1	1	1	1	2	1
X20190704_CLK856_DD_CT22_AR12_ACTCGA	-26.6836692129508	-20.446243945842	DN1p_CNMa	2	1	1	1	1	2	1	1	2	1	1
X20190704_CLK856_DD_CT22_AR12_ACTCTG	26.0595898245675	-21.6121828340782	DN1p	1	1	1	1	1	1	1	1	1	1	1
X20190704_CLK856_DD_CT22_AR12_AGACAG	1.63604572856807	47.1285955207743	DN1a	1	1	1	1	1	1	1	1	2	1	1
X20190704_CLK856_DD_CT22_AR12_AGACCA	10.5540859730957	-18.130785972645	DN1p_CNMa_AstC	2	1	1	1	1	1	1	1	2	1	2
X20190704_CLK856_DD_CT22_AR12_AGCTAG	22.3115998154541	-21.9995860564673	DN1p	1	1	1	1	1	2	1	1	2	1	1
X20190704_CLK856_DD_CT22_AR12_AGGAAG	14.2624936586875	-13.6203655254356	DN1p_CNMa_AstC	1	1	1	1	1	1	1	1	2	1	1
X20190704_CLK856_DD_CT22_AR12_AGGACA	-23.8687591628654	21.4900892647444	DN1p_Rh7	1	1	1	1	1	1	1	1	1	2	1
X20190704_CLK856_DD_CT22_AR12_CAACCA	-0.849772786581092	-44.6214705966971	DN3	1	1	1	1	1	1	1	2	2	2	1
X20190704_CLK856_DD_CT22_AR12_CAGAAG	-1.07810325941986	-44.3837108106596	DN3	1	1	1	1	1	1	1	1	1	1	1
X20190704_CLK856_DD_CT22_AR12_CATGCA	24.1470476395101	-11.8152337000795	DN2	1	1	1	1	2	2	1	1	2	1	1
X20190704_CLK856_DD_CT22_AR12_CTAGGA	26.088768221765	13.4216643933041	LN_ITP	1	1	1	1	1	1	1	1	2	1	2
X20190704_CLK856_DD_CT22_AR12_CTCAAC	29.8621560909452	3.17511717428004	LNd_Trissin	1	1	1	1	1	1	1	1	2	1	1
X20190704_CLK856_DD_CT22_AR12_CTGTAC	24.4091713390786	-9.17683030002401	DN2	1	1	1	1	2	1	1	1	2	1	1
X20190704_CLK856_DD_CT22_AR12_CTTCTG	-34.7157254209474	2.35412004223316	s-LNv	1	1	2	1	1	1	1	1	2	1	1
X20190704_CLK856_DD_CT22_AR12_GAAGTG	-34.7947990158998	2.50622974317529	s-LNv	1	1	1	1	1	1	1	1	2	1	1
X20190704_CLK856_DD_CT22_AR12_GACAAC	2.94240874978725	47.0055413195285	DN1a	1	1	1	1	1	1	1	1	2	1	1
X20190704_CLK856_DD_CT22_AR12_GACATG	25.8289589625842	-8.97018866316316	DN2	1	1	1	1	1	2	1	1	2	1	1
X20190704_CLK856_DD_CT22_AR12_GTACTC	46.7402920553389	1.68256246861566	DN1p_AstA	1	1	1	1	1	1	2	1	1	1	1
X20190704_CLK856_DD_CT22_AR12_GTCTAG	-17.148284072051	-1.89010502904274	l-LNv	1	1	1	1	1	2	1	1	2	1	1
X20190704_CLK856_DD_CT22_AR12_GTTGAG	-22.2888110215615	19.4324781339291	DN1p_Rh7	1	1	1	1	1	2	1	1	1	2	1
X20190704_CLK856_DD_CT22_AR12_TCACCA	49.5608893710467	-0.215388293918584	DN1p_AstA	1	1	1	2	1	1	1	1	1	1	1
X20190704_CLK856_DD_CT22_AR12_TCACTC	15.3964615168825	-15.3051152145026	DN1p_CNMa_AstC	2	1	1	1	1	1	1	1	2	1	1
X20190704_CLK856_DD_CT22_AR12_TCGACA	2.30188960647447	40.6606434572592	DN1a	1	1	1	1	1	1	1	1	1	2	1
X20190704_CLK856_DD_CT22_AR12_TGAGTG	37.7475788007663	-15.919976713954	LPN	2	1	2	1	1	1	1	1	1	1	1
X20190704_CLK856_DD_CT22_AR12_TGCAAC	22.6108818806655	-22.6380335337107	DN1p	1	1	1	1	1	1	1	1	2	2	1
X20190704_CLK856_DD_CT22_AR12_TGTCAC	25.6226457986616	-19.3010628329891	DN1p	1	1	1	1	1	1	1	1	2	1	2
X20190704_CLK856_DD_CT22_AR12_TGTCTG	11.9099150614006	28.0251987855596	LNd_NPF	1	1	1	1	1	1	1	1	1	1	1
X20190704_CLK856_DD_CT22_AR13_ACAGAC	-17.8617893619003	16.3620821473063	DN1p_Rh7	1	1	2	1	2	1	1	1	1	1	1
X20190704_CLK856_DD_CT22_AR13_ACAGTG	11.3700739035272	23.8074358952993	LNd_NPF	1	1	1	1	1	1	1	1	1	1	1
X20190704_CLK856_DD_CT22_AR13_ACCATG	13.0734441872981	26.8338302305215	LNd_NPF	1	1	1	1	1	1	1	1	1	1	1
X20190704_CLK856_DD_CT22_AR13_ACTCGA	22.6252202453927	-20.1778913599265	DN1p	1	1	1	1	1	1	1	1	2	1	1
X20190704_CLK856_DD_CT22_AR13_AGACCA	-16.9451950130999	-2.00994488002833	l-LNv	1	1	1	1	1	2	1	1	1	2	1
X20190704_CLK856_DD_CT22_AR13_AGCTAG	-36.9616869125591	3.14744529700982	s-LNv	1	1	1	2	1	1	1	1	2	1	1
X20190704_CLK856_DD_CT22_AR13_AGCTTC	-11.039578799468	-8.58873986139655	DN3_VGlut	1	2	1	1	1	1	1	1	1	1	2
X20190704_CLK856_DD_CT22_AR13_AGGAAG	12.2233366464875	-13.1929391011194	DN1p_CNMa_AstC	1	1	1	1	1	1	1	1	2	1	1
X20190704_CLK856_DD_CT22_AR13_AGGACA	25.5152516700165	-8.52692228874369	DN2	1	1	1	1	2	2	1	1	2	1	1
X20190704_CLK856_DD_CT22_AR13_CAACCA	-26.7354399381223	-20.019203614655	DN1p_CNMa	1	1	1	1	1	2	1	1	2	1	1
X20190704_CLK856_DD_CT22_AR13_CATGCA	11.625338314821	-9.6705977837778	DN1p_CNMa_AstC	1	1	1	1	1	1	1	1	2	1	2
X20190704_CLK856_DD_CT22_AR13_CATGTC	22.0190160250811	12.3404640983666	LN_ITP	1	1	1	1	1	1	1	1	1	1	1
X20190704_CLK856_DD_CT22_AR13_CTAGTG	-3.2751833084407	-46.1195669362891	DN3	1	1	1	1	1	1	1	1	1	2	1
X20190704_CLK856_DD_CT22_AR13_CTCATG	-36.7926043679042	2.92794516484312	s-LNv	1	1	2	1	1	1	1	1	1	1	1
X20190704_CLK856_DD_CT22_AR13_CTGTAC	22.1821715078162	13.2596055577835	LN_ITP	1	1	1	1	1	1	1	1	1	1	1
X20190704_CLK856_DD_CT22_AR13_CTGTTG	12.1352333194735	-13.4575871753057	DN1p_CNMa_AstC	1	1	1	1	1	1	1	1	2	1	2
X20190704_CLK856_DD_CT22_AR13_CTTCAC	15.0392454538482	21.5671552811524	LNd_NPF	1	1	1	1	1	1	1	1	1	1	1
X20190704_CLK856_DD_CT22_AR13_GACAAC	8.44246870619532	-9.25646066131854	DN1p_CNMa_AstC	2	1	1	1	1	1	1	1	2	1	2
X20190704_CLK856_DD_CT22_AR13_GATCTG	-6.18548341128966	-25.6274957027437	DN1p_sNPF	2	1	1	2	2	2	1	1	1	1	1
X20190704_CLK856_DD_CT22_AR13_GTACTC	17.7620178961407	22.7137971538927	LNd_NPF	2	1	1	1	1	1	1	1	1	1	1
X20190704_CLK856_DD_CT22_AR13_GTCTAG	30.2702074148411	3.39747107648763	LNd_Trissin	1	1	1	1	1	1	1	1	2	1	1
X20190704_CLK856_DD_CT22_AR13_GTCTCA	5.74824053699149	44.0351525527255	DN1a	1	1	1	1	1	1	1	1	1	1	1
X20190704_CLK856_DD_CT22_AR13_TCGACA	8.12827249747264	-10.0116412768227	DN1p_CNMa_AstC	1	1	1	1	1	1	1	1	2	1	1
X20190704_CLK856_DD_CT22_AR13_TCTGTC	44.6709984829914	-2.1120694871963	DN1p_AstA	1	1	1	2	1	1	2	1	2	1	1
X20190704_CLK856_DD_CT22_AR13_TGAGAC	3.36149902309018	42.814828027914	DN1a	1	1	1	1	1	1	1	1	1	1	1
X20190704_CLK856_DD_CT22_AR13_TGAGGA	-37.9592630947179	-0.628616720297414	s-LNv	2	2	2	1	1	1	1	1	1	1	1
X20190704_CLK856_DD_CT22_AR13_TGTCTG	5.74681771039207	44.0274774717433	DN1a	1	1	1	1	1	1	1	1	1	1	1
X20190704_CLK856_DD_CT22_AR14_ACAGAC	-36.8654043192121	-4.16049911149934	s-LNv	1	1	2	1	1	2	1	1	1	1	1
X20190704_CLK856_DD_CT22_AR14_ACAGTG	-27.1997123638028	-17.4572059556387	DN1p_CNMa	1	1	1	1	1	2	1	1	2	1	1
X20190704_CLK856_DD_CT22_AR14_ACTCTG	-38.1137407068208	-2.72353796653433	s-LNv	1	1	2	1	1	1	1	1	1	1	1
X20190704_CLK856_DD_CT22_AR14_AGACAG	-20.7501293427324	24.6821541214996	DN1p_Rh7	1	1	1	1	1	2	1	1	1	2	1
X20190704_CLK856_DD_CT22_AR14_AGCTAG	47.4544205243616	-2.75192380808106	DN1p_AstA	1	1	1	2	1	2	1	1	1	1	1
X20190704_CLK856_DD_CT22_AR14_AGTGTC	45.0081550750756	0.377914693450285	DN1p_AstA	1	1	1	2	1	1	2	1	2	1	1
X20190704_CLK856_DD_CT22_AR14_CAACTC	-37.2957734136476	-3.95194052949835	s-LNv	1	1	2	1	1	1	1	1	1	1	1
X20190704_CLK856_DD_CT22_AR14_CAGAAG	25.3450380194149	10.6845477573099	LN_ITP	1	1	1	1	1	1	1	1	2	1	1
X20190704_CLK856_DD_CT22_AR14_CAGACA	-8.89138882936154	-26.7831807413964	DN1p_sNPF	1	1	1	1	2	1	2	1	2	2	1
X20190704_CLK856_DD_CT22_AR14_CATGAG	-31.422756030301	-1.61090335600978	s-LNv	1	1	2	1	1	1	1	1	1	1	1
X20190704_CLK856_DD_CT22_AR14_CATGTC	-38.4894164886575	-2.1954387833352	s-LNv	1	1	2	1	1	1	1	1	1	1	1
X20190704_CLK856_DD_CT22_AR14_CTAGAC	6.47635506858972	-10.0090065187512	DN1p_CNMa_AstC	2	1	1	1	1	1	1	1	2	2	1
X20190704_CLK856_DD_CT22_AR14_CTTCAC	25.5676456587145	-20.1249509603114	DN1p	1	1	1	1	1	1	1	1	2	1	1
X20190704_CLK856_DD_CT22_AR14_GACAAC	49.7381501571987	-1.3537559815824	DN1p_AstA	1	1	1	1	1	1	1	1	1	1	1
X20190704_CLK856_DD_CT22_AR14_GACAGA	-11.5285330533106	-7.28218647283604	DN3_VGlut	1	1	2	1	1	1	2	1	1	1	2
X20190704_CLK856_DD_CT22_AR14_GTACCA	14.2356532287086	-15.9956621485974	DN1p_CNMa_AstC	1	1	1	1	1	1	1	1	2	1	1
X20190704_CLK856_DD_CT22_AR14_GTCTTC	31.3604577071947	-0.520950550300632	LNd_Trissin	1	1	1	1	1	1	1	1	1	1	1
X20190704_CLK856_DD_CT22_AR14_GTGAAG	1.24960885671546	45.4482021626193	DN1a	1	1	1	1	1	1	1	1	1	1	1
X20190704_CLK856_DD_CT22_AR14_GTGACA	25.7855845525187	-20.9211362422148	DN1p	1	1	1	1	1	1	1	1	2	1	1
X20190704_CLK856_DD_CT22_AR14_GTGATC	-27.4128229705807	-19.0154209885975	DN1p_CNMa	1	1	1	1	1	2	1	1	2	1	1
X20190704_CLK856_DD_CT22_AR14_GTTGCA	-26.6268552962835	-17.5042670300505	DN1p_CNMa	1	1	1	1	1	2	1	1	2	1	1
X20190704_CLK856_DD_CT22_AR14_TCACTC	29.8841916497622	0.086152127595095	LNd_Trissin	1	1	1	1	1	1	1	2	2	1	1
X20190704_CLK856_DD_CT22_AR14_TCCTTC	-3.89038282162794	-44.6994663137101	DN3	1	1	1	1	1	1	1	1	1	1	1
X20190704_CLK856_DD_CT22_AR14_TCTGCA	48.7940217852678	-0.27695773876395	DN1p_AstA	1	1	1	2	1	1	2	1	1	1	1
X20190704_CLK856_DD_CT22_AR14_TGAGAC	-18.1533247430846	25.616899624521	DN1p_Rh7	1	1	1	1	1	1	1	1	1	1	1
X20190704_CLK856_DD_CT22_AR14_TGAGGA	10.2435054040471	-14.6954453512144	DN1p_CNMa_AstC	1	1	1	1	1	1	1	1	2	1	2
X20190704_CLK856_DD_CT22_AR14_TGCATG	-0.299116465092783	42.3261167704022	DN1a	1	1	1	1	1	1	1	1	1	1	1
X20190704_CLK856_DD_CT22_AR14_TGGTAC	1.98573479953735	41.1589948749071	DN1a	1	1	1	1	1	1	1	1	1	1	1
X20190309_CLK856_LD_ZT02_AR08_ACAGAC	48.922666611782	-0.714884346496187	DN1p_AstA	1	1	1	1	1	1	1	1	1	1	1
X20190309_CLK856_LD_ZT02_AR08_ACCAAC	-35.2015798762768	0.0107049747219788	s-LNv	1	1	2	1	1	1	1	1	1	1	1
X20190309_CLK856_LD_ZT02_AR08_ACCAGA	37.0204891922545	-16.2160957932469	LPN	2	2	2	1	1	1	1	1	1	1	1
X20190309_CLK856_LD_ZT02_AR08_ACCATG	-11.0641786058196	-7.91563378821049	DN3_VGlut	1	1	1	1	1	1	1	1	1	1	2
X20190309_CLK856_LD_ZT02_AR08_ACGTGA	-33.4250029285606	-3.14903623829352	s-LNv	1	1	2	1	1	1	1	1	1	1	1
X20190309_CLK856_LD_ZT02_AR08_AGACAG	-32.9680673541219	-1.43179898635496	s-LNv	1	1	1	1	2	1	1	1	1	1	1
X20190309_CLK856_LD_ZT02_AR08_AGCTTC	26.7010951238562	-18.8374278464546	DN2	1	1	1	1	1	1	1	1	1	1	1
X20190309_CLK856_LD_ZT02_AR08_AGGAAG	22.5717350680724	-20.5759782351249	DN1p	1	1	1	1	1	1	1	1	1	1	1
X20190309_CLK856_LD_ZT02_AR08_AGGATC	22.864098243376	12.6470141502397	LN_ITP	1	1	1	1	1	1	1	1	1	1	1
X20190309_CLK856_LD_ZT02_AR08_AGTGAG	-7.84616042089357	-9.84096707154191	DN3_VGlut	1	1	1	1	1	1	1	1	1	1	1
X20190309_CLK856_LD_ZT02_AR08_AGTGTC	-35.6123738842293	-0.513523888507047	s-LNv	1	1	2	1	1	1	1	1	1	1	1
X20190309_CLK856_LD_ZT02_AR08_CAACAG	-7.25935962315071	-10.7857020817282	DN3_VGlut	1	1	1	1	1	1	1	2	1	1	1
X20190309_CLK856_LD_ZT02_AR08_CAACTC	45.7916412384212	0.662571998389217	DN1p_AstA	1	1	1	2	1	1	1	1	1	1	1
X20190309_CLK856_LD_ZT02_AR08_CACTTC	-2.39800414706918	-45.397023000097	DN3	1	1	1	1	1	1	1	1	1	1	1
X20190309_CLK856_LD_ZT02_AR08_CAGATC	36.9007508879084	-16.2526894425661	LPN	1	1	1	1	1	2	2	1	1	1	1
X20190309_CLK856_LD_ZT02_AR08_CATGAG	10.5795036043671	-11.9650737959722	DN1p_CNMa_AstC	1	1	1	1	1	1	1	1	2	1	1
X20190309_CLK856_LD_ZT02_AR08_CTAGGA	11.6792826679295	26.0997136078514	LNd_NPF	1	1	1	1	1	1	1	1	1	1	1
X20190309_CLK856_LD_ZT02_AR08_CTCAAC	9.68895830993216	-10.5256375056386	DN1p_CNMa_AstC	1	1	1	1	1	1	1	2	2	1	1
X20190309_CLK856_LD_ZT02_AR08_CTGTAC	-37.1266319927831	-0.738897354937618	s-LNv	1	1	2	1	1	2	1	1	1	1	1
X20190309_CLK856_LD_ZT02_AR08_CTGTGA	-34.3618682737759	-2.61026031053717	s-LNv	1	1	1	1	1	2	1	1	1	1	1
X20190309_CLK856_LD_ZT02_AR08_CTTCAC	16.1465403343117	22.6739043096835	LNd_NPF	1	1	1	1	1	1	1	1	1	1	1
X20190309_CLK856_LD_ZT02_AR08_GAAGAC	8.98627482571661	-10.3756988121984	DN1p_CNMa_AstC	1	1	1	1	1	1	1	1	2	1	2
X20190309_CLK856_LD_ZT02_AR08_GACATG	-32.6376080677607	-3.76499468783622	s-LNv	1	1	2	1	1	1	1	1	1	1	1
X20190309_CLK856_LD_ZT02_AR08_GATCGA	15.8550682585268	23.603275184474	LNd_NPF	1	1	1	1	1	1	1	2	1	1	1
X20190309_CLK856_LD_ZT02_AR08_GATCTG	13.0184080407898	-18.1527511118246	DN1p_CNMa_AstC	1	1	1	1	1	1	1	2	2	1	1
X20190309_CLK856_LD_ZT02_AR08_GTACCA	-8.13294912227496	-10.0025599594909	DN3_VGlut	1	1	1	1	2	1	1	1	1	1	1
X20190309_CLK856_LD_ZT02_AR08_GTCTTC	-35.2096971168856	-5.06153332247224	s-LNv	1	1	2	1	1	2	1	1	1	1	1
X20190309_CLK856_LD_ZT02_AR08_GTGAAG	9.60873291245765	-12.5055484121138	DN1p_CNMa_AstC	2	1	1	1	1	1	1	1	2	1	2
X20190309_CLK856_LD_ZT02_AR08_GTGATC	13.3051471148257	-15.2248252831434	DN1p_CNMa_AstC	1	1	1	1	1	1	1	1	2	1	1
X20190309_CLK856_LD_ZT02_AR08_GTTGAG	-22.8704667278307	21.4317903662846	DN1p_Rh7	2	1	1	1	1	1	1	1	1	2	1
X20190309_CLK856_LD_ZT02_AR08_GTTGTC	2.20013388082505	42.5007373116998	DN1a	1	2	1	1	1	1	1	1	1	1	1
X20190309_CLK856_LD_ZT02_AR08_TCACAG	3.99480037274876	43.0748419591804	DN1a	1	1	1	1	1	1	1	1	2	1	1
X20190309_CLK856_LD_ZT02_AR08_TCACTC	-10.9711191285877	-7.81090345072577	DN3_VGlut	1	1	1	1	1	1	1	2	1	1	2
X20190309_CLK856_LD_ZT02_AR08_TCGACA	-37.8452508386352	-1.29928893542086	s-LNv	1	1	2	1	1	1	1	1	2	1	1
X20190309_CLK856_LD_ZT02_AR08_TCGATC	17.3258265379218	23.5050273255717	LNd_NPF	1	1	1	1	1	1	1	2	1	1	2
X20190309_CLK856_LD_ZT02_AR08_TCTGCA	11.1724578325075	25.3842832210543	LNd_NPF	1	1	1	1	1	1	1	1	1	1	1
X20190309_CLK856_LD_ZT02_AR08_TCTGTC	3.44945604837366	40.9401796154869	DN1a	1	1	1	1	1	1	1	1	2	1	1
X20190309_CLK856_LD_ZT02_AR08_TGAGAC	13.9338331612449	21.6497712422546	LNd_NPF	1	2	1	1	1	1	1	1	1	1	1
X20190309_CLK856_LD_ZT02_AR08_TGTCAC	-0.244715759801237	41.8466298393968	DN1a	1	1	1	1	1	1	1	1	1	1	1
X20190309_CLK856_LD_ZT02_AR08_TGTCGA	3.39208060390952	42.2592422825674	DN1a	1	1	1	1	1	1	1	1	1	1	1
X20190309_CLK856_LD_ZT02_AR12_ACCAGA	24.8211227385766	-11.0493274632787	DN2	1	1	1	1	2	1	1	1	1	1	1
X20190309_CLK856_LD_ZT02_AR12_ACCATG	1.49165379425674	44.2464555632184	DN1a	1	1	1	1	1	1	1	1	1	1	1
X20190309_CLK856_LD_ZT02_AR12_ACTCGA	-37.0081972204217	-1.64948466743152	s-LNv	1	1	2	1	1	2	1	2	1	1	1
X20190309_CLK856_LD_ZT02_AR12_AGACAG	-9.95330529628812	-8.49641355591015	DN3_VGlut	1	1	1	1	1	1	1	1	1	1	1
X20190309_CLK856_LD_ZT02_AR12_AGACCA	36.8764280789918	-16.5496108107605	LPN	1	2	2	1	1	1	1	1	1	1	1
X20190309_CLK856_LD_ZT02_AR12_AGCTCA	2.97515379853614	43.4939660351687	DN1a	1	1	1	1	1	1	1	1	1	1	1
X20190309_CLK856_LD_ZT02_AR12_CAACAG	49.6090029142136	-1.08375898514395	DN1p_AstA	2	1	1	2	1	1	1	1	1	1	1
X20190309_CLK856_LD_ZT02_AR12_CACTCA	29.2162306994275	-0.543820480762425	LNd_Trissin	1	1	1	1	1	1	1	1	1	1	1
X20190309_CLK856_LD_ZT02_AR12_CAGAAG	-38.1419429900858	-2.56983324817097	s-LNv	1	1	2	1	1	1	1	1	1	1	1
X20190309_CLK856_LD_ZT02_AR12_CAGATC	-6.42325160164926	-8.19943884699423	DN3_VGlut	2	1	1	1	1	1	1	1	1	1	1
X20190309_CLK856_LD_ZT02_AR12_CTAGAC	-21.1819087696091	20.816106210106	DN1p_Rh7	1	2	1	1	1	1	1	1	1	2	1
X20190309_CLK856_LD_ZT02_AR12_CTCAAC	-6.71906374505367	-27.409379868777	DN1p_sNPF	1	1	1	1	2	2	2	1	1	1	1
X20190309_CLK856_LD_ZT02_AR12_CTCAGA	-34.044107059703	-0.978439170554729	s-LNv	1	1	1	1	1	1	1	1	1	1	1
X20190309_CLK856_LD_ZT02_AR12_CTTCAC	-9.30887289237416	-6.84711691397941	DN3_VGlut	1	2	1	1	1	1	1	1	1	1	1
X20190309_CLK856_LD_ZT02_AR12_GAAGAC	21.5359091052734	-20.1226919241005	DN1p	1	1	1	1	1	1	1	1	1	2	1
X20190309_CLK856_LD_ZT02_AR12_GAAGGA	12.4637775506348	-13.0364791128807	DN1p_CNMa_AstC	1	1	1	1	1	1	1	1	1	1	1
X20190309_CLK856_LD_ZT02_AR12_GATCGA	11.6368217026387	-12.7050548491749	DN1p_CNMa_AstC	1	2	1	1	1	1	1	1	2	1	2
X20190309_CLK856_LD_ZT02_AR12_GATCTG	15.643818485308	25.1117323639819	LNd_NPF	1	1	1	1	1	1	1	1	1	1	1
X20190309_CLK856_LD_ZT02_AR12_GTACCA	-2.23051919166802	-44.913258787953	DN3	1	1	1	1	1	1	1	1	1	2	1
X20190309_CLK856_LD_ZT02_AR12_GTACTC	-35.5292198130375	1.73766449948549	s-LNv	1	1	2	1	1	1	1	1	1	1	1
X20190309_CLK856_LD_ZT02_AR12_GTCTAG	-34.6397239117331	-1.37252029998373	s-LNv	1	1	1	1	1	1	1	1	1	1	1
X20190309_CLK856_LD_ZT02_AR12_GTGACA	-7.79371490827775	-9.54943750065963	DN3_VGlut	1	1	1	1	1	1	1	1	1	1	1
X20190309_CLK856_LD_ZT02_AR12_GTGATC	13.7680722713809	-16.9026581553523	DN1p_CNMa_AstC	1	1	1	1	1	1	1	1	2	1	1
X20190309_CLK856_LD_ZT02_AR12_TCCTAG	-37.4655506528184	-2.9497032090999	s-LNv	1	1	1	1	1	2	1	2	1	1	1
X20190309_CLK856_LD_ZT02_AR12_TCGAAG	0.127967912420231	44.6843300573191	DN1a	1	1	1	1	1	1	1	1	1	1	1
X20190309_CLK856_LD_ZT02_AR12_TCGACA	-20.0336526126266	25.2974623102685	DN1p_Rh7	1	1	1	1	1	1	1	1	1	2	1
X20190309_CLK856_LD_ZT02_AR12_TGCAGA	-9.09115143868727	-7.10304888099429	DN3_VGlut	1	1	1	1	1	1	1	1	1	1	2
X20190309_CLK856_LD_ZT02_AR12_TGGTTG	11.4749461255466	25.8842306365637	LNd_NPF	1	1	1	1	1	1	1	1	1	1	1
X20190309_CLK856_LD_ZT02_AR12_TGTCAC	9.89540403517313	-14.0228913964321	DN1p_CNMa_AstC	1	1	1	1	1	1	1	1	2	1	1
X20190309_CLK856_LD_ZT02_AR12_TGTCGA	25.0692609644336	-9.86167093736928	DN2	1	1	1	1	1	1	1	1	2	1	1
X20181231_CLK856_LD_ZT02_AR03_ACAGTG	11.1220385376554	26.4665785509917	LNd_NPF	1	1	1	1	1	1	1	1	1	1	1
X20181231_CLK856_LD_ZT02_AR03_ACGTAC	-3.15303830028792	-44.1678116689361	DN3	1	1	1	1	1	1	1	1	1	2	1
X20181231_CLK856_LD_ZT02_AR03_ACGTTG	-26.5361571799742	-18.4182214552722	DN1p_CNMa	1	1	1	2	1	2	1	1	2	1	1
X20181231_CLK856_LD_ZT02_AR03_ACTCAC	9.79621360376778	-14.7570009854984	DN1p_CNMa_AstC	1	1	1	1	1	1	1	1	2	1	1
X20181231_CLK856_LD_ZT02_AR03_ACTCGA	24.1665292013289	12.8664223408316	LN_ITP	1	1	1	1	1	1	1	1	1	1	1
X20181231_CLK856_LD_ZT02_AR03_AGACAG	-36.3633269916568	-2.55375139642845	s-LNv	1	1	2	1	1	2	1	2	1	1	1
X20181231_CLK856_LD_ZT02_AR03_AGACCA	25.1115216909892	-9.83870487060683	DN2	1	1	1	1	2	1	1	1	2	1	1
X20181231_CLK856_LD_ZT02_AR03_AGTGTC	0.0710921290101853	42.9106088556583	DN1a	1	2	1	1	1	1	1	1	1	1	1
X20181231_CLK856_LD_ZT02_AR03_CACTTC	11.3000598620008	-13.9073547301355	DN1p_CNMa_AstC	1	1	1	1	1	1	1	1	2	1	1
X20181231_CLK856_LD_ZT02_AR03_CAGACA	44.9319256069989	-0.441348782919016	DN1p_AstA	1	2	1	2	1	1	1	1	1	1	1
X20181231_CLK856_LD_ZT02_AR03_CTCAAC	-11.0870502178558	-7.69351515399895	DN3_VGlut	1	1	1	1	1	1	1	1	1	1	1
X20181231_CLK856_LD_ZT02_AR03_CTGTTG	46.3775946556986	0.543542233357447	DN1p_AstA	1	1	1	1	1	1	1	1	2	1	1
X20181231_CLK856_LD_ZT02_AR03_CTTCGA	2.07544188835265	46.2644155278064	DN1a	1	1	1	1	1	1	1	1	2	1	1
X20181231_CLK856_LD_ZT02_AR03_GAAGTG	8.54831695602959	-11.1988071553509	DN1p_CNMa_AstC	1	1	1	1	1	1	1	2	2	1	1
X20181231_CLK856_LD_ZT02_AR03_GACATG	30.5232670020363	2.20068842956626	LNd_Trissin	1	1	1	1	1	1	1	1	2	1	1
X20181231_CLK856_LD_ZT02_AR03_GAGTAC	23.237685921273	11.9310466188207	LN_ITP	1	1	1	1	1	1	1	1	1	1	1
X20181231_CLK856_LD_ZT02_AR03_GTACAG	-32.7162933858677	-2.06129961863636	s-LNv	1	1	2	1	1	1	1	1	1	1	1
X20181231_CLK856_LD_ZT02_AR03_GTGAAG	-7.70902022692673	-26.6680952617231	DN1p_sNPF	1	1	1	1	2	1	2	1	2	1	1
X20181231_CLK856_LD_ZT02_AR03_GTTGAG	24.2249567320591	-21.0088845243981	DN1p	1	1	1	1	2	1	1	1	2	1	1
X20181231_CLK856_LD_ZT02_AR03_GTTGCA	23.4698074610265	13.3291361040767	LN_ITP	2	1	2	1	1	1	1	1	2	1	1
X20181231_CLK856_LD_ZT02_AR03_TCACAG	-26.0257882437654	-19.0483142990562	DN1p_CNMa	1	1	1	1	1	2	1	1	2	1	1
X20181231_CLK856_LD_ZT02_AR03_TCACTC	-21.1989603464335	23.4329493534062	DN1p_Rh7	1	1	1	1	1	1	2	1	1	1	1
X20181231_CLK856_LD_ZT02_AR03_TCCTAG	11.5062771346918	-15.9405832947015	DN1p_CNMa_AstC	1	1	1	1	1	1	1	1	2	1	1
X20181231_CLK856_LD_ZT02_AR03_TCGACA	36.49584393672	-16.3657249817341	LPN	1	1	2	1	1	1	1	1	1	1	1
X20181231_CLK856_LD_ZT02_AR03_TCTGAG	16.6614723548622	25.4360716134996	LNd_NPF	1	2	1	1	1	1	1	1	1	1	1
X20181231_CLK856_LD_ZT02_AR03_TCTGTC	47.0186360283595	-0.952251315321521	DN1p_AstA	1	1	1	2	1	1	2	1	1	1	1
X20181231_CLK856_LD_ZT02_AR03_TGAGAC	46.5043335306799	-1.34287658589908	DN1p_AstA	1	1	1	1	1	1	2	1	1	1	1
X20181231_CLK856_LD_ZT02_AR03_TGAGGA	22.8000836714171	-20.6108427795278	DN1p	1	1	1	1	1	1	1	1	2	2	1
X20181231_CLK856_LD_ZT02_AR03_TGCAGA	16.6484407304036	23.1467730796921	LNd_NPF	2	1	1	1	1	1	1	2	1	1	1
X20181231_CLK856_LD_ZT02_AR03_TGGTAC	-21.7131187295366	20.4734049815795	DN1p_Rh7	1	1	1	1	1	1	1	1	1	1	1
X20181231_CLK856_LD_ZT02_AR03_TGTCAC	-33.6987546479425	-1.73486410511339	s-LNv	1	1	2	1	1	1	1	1	1	1	1
X20181231_CLK856_LD_ZT02_AR03_TGTCGA	-7.06656812810747	-10.7141398654371	DN3_VGlut	1	1	1	1	1	1	2	1	1	1	1
X20181231_CLK856_LD_ZT02_AR03_TGTCTG	13.1663880084427	22.71011708411	LNd_NPF	1	1	2	1	1	1	2	1	1	1	1
X20181231_CLK856_LD_ZT02_AR04_ACCAAC	-7.86946029117387	-26.2868373969745	DN1p_sNPF	1	1	1	1	2	1	1	1	2	2	1
X20181231_CLK856_LD_ZT02_AR04_ACCATG	-7.66119205907542	-10.6894612202881	DN3_VGlut	1	1	1	1	1	1	1	1	1	1	1
X20181231_CLK856_LD_ZT02_AR04_ACGTAC	-24.1928932951048	20.4877238772403	DN1p_Rh7	1	1	1	1	1	1	1	2	1	2	1
X20181231_CLK856_LD_ZT02_AR04_ACTCTG	-20.3093749879037	23.9936565848733	DN1p_Rh7	1	1	1	1	1	1	1	1	1	2	1
X20181231_CLK856_LD_ZT02_AR04_AGACAG	12.0039590465717	-13.8373587078835	DN1p_CNMa_AstC	1	1	1	1	1	1	1	1	2	1	1
X20181231_CLK856_LD_ZT02_AR04_AGACCA	-27.2765426924763	-19.6429717868325	DN1p_CNMa	1	1	1	1	1	1	1	1	2	1	1
X20181231_CLK856_LD_ZT02_AR04_AGCTTC	-22.0561977654426	23.2337119930492	DN1p_Rh7	1	1	1	1	1	1	1	1	1	2	1
X20181231_CLK856_LD_ZT02_AR04_AGGATC	22.2708675354268	-19.2402211528171	DN1p	1	1	1	1	1	1	2	1	2	1	1
X20181231_CLK856_LD_ZT02_AR04_AGTGCA	11.2283095989872	27.4698164395443	LNd_NPF	1	1	1	1	1	1	1	1	1	1	1
X20181231_CLK856_LD_ZT02_AR04_CAACCA	-23.0969688716194	21.1654741197805	DN1p_Rh7	1	1	1	1	1	1	1	1	1	2	1
X20181231_CLK856_LD_ZT02_AR04_CACTTC	26.0786250894116	-21.4425584988364	DN1p	1	1	1	1	1	1	1	1	2	1	1
X20181231_CLK856_LD_ZT02_AR04_CAGACA	45.5636965510684	0.0928325012019508	DN1p_AstA	2	1	1	1	1	1	1	1	1	1	1
X20181231_CLK856_LD_ZT02_AR04_CATGAG	3.16223085736857	45.0093616715759	DN1a	1	2	1	1	1	1	1	1	1	1	2
X20181231_CLK856_LD_ZT02_AR04_CATGCA	-17.5995757617383	-0.424927669186238	l-LNv	1	1	2	1	1	2	1	1	1	1	1
X20181231_CLK856_LD_ZT02_AR04_CTAGGA	25.3039115257129	-10.1214377482672	DN2	1	1	1	1	2	1	1	1	2	1	1
X20181231_CLK856_LD_ZT02_AR04_CTTCAC	24.657612700004	12.1203417604677	LN_ITP	1	1	1	1	1	1	1	2	1	1	1
X20181231_CLK856_LD_ZT02_AR04_CTTCTG	28.3932961769969	0.784475361399737	LNd_Trissin	1	1	1	1	1	1	1	1	2	1	1
X20181231_CLK856_LD_ZT02_AR04_GAGTAC	13.1511383540794	-11.2639411757398	DN1p_CNMa_AstC	1	1	1	2	1	1	1	1	2	1	1
X20181231_CLK856_LD_ZT02_AR04_GATCTG	0.223144452995443	40.9238686782781	DN1a	1	1	1	1	1	1	1	1	1	1	1
X20181231_CLK856_LD_ZT02_AR04_GTACAG	25.2711368694038	-10.418337984378	DN2	1	1	1	1	2	1	1	1	2	1	1
X20181231_CLK856_LD_ZT02_AR04_GTACTC	12.4412771037756	-17.55981557055	DN1p_CNMa_AstC	1	1	1	1	1	1	2	1	2	1	1
X20181231_CLK856_LD_ZT02_AR04_GTCTCA	-21.0414637047095	20.7059304566677	DN1p_Rh7	1	1	1	1	1	1	1	1	1	2	1
X20181231_CLK856_LD_ZT02_AR04_GTCTTC	2.67326339917242	43.6464753238097	DN1a	1	1	1	1	1	1	1	1	1	1	1
X20181231_CLK856_LD_ZT02_AR04_GTGAAG	-0.0335080515399405	43.0569921094634	DN1a	1	1	1	1	1	1	1	1	1	1	1
X20181231_CLK856_LD_ZT02_AR04_GTGACA	2.93816131703536	44.4317481711982	DN1a	1	2	1	1	1	1	1	1	2	1	1
X20181231_CLK856_LD_ZT02_AR04_GTGATC	24.7867867327334	-19.6814688646084	DN1p	1	1	1	1	1	1	1	1	2	1	1
X20181231_CLK856_LD_ZT02_AR04_GTTGTC	12.8761307334239	-15.3150500517172	DN1p_CNMa_AstC	1	1	1	1	1	1	1	1	2	1	1
X20181231_CLK856_LD_ZT02_AR04_TCACTC	-8.10324840966205	-28.032903480215	DN1p_sNPF	2	1	1	2	2	2	2	1	1	1	1
X20181231_CLK856_LD_ZT02_AR04_TCCTAG	11.6138903011858	-18.2459491396556	DN1p_CNMa_AstC	1	1	1	1	1	1	1	1	2	1	1
X20181231_CLK856_LD_ZT02_AR04_TCCTCA	-26.8016443764578	-18.3288620169542	DN1p_CNMa	1	1	1	1	1	2	1	1	2	1	1
X20181231_CLK856_LD_ZT02_AR04_TCCTTC	29.2076524903745	0.798596244255645	LNd_Trissin	2	1	1	1	1	1	1	1	2	1	1
X20181231_CLK856_LD_ZT02_AR04_TCTGTC	-11.040488073904	-7.69591937203191	DN3_VGlut	2	1	1	1	1	1	1	1	1	1	1
X20181231_CLK856_LD_ZT02_AR04_TGAGAC	31.0022332151202	0.410944001964547	LNd_Trissin	2	1	1	1	1	1	1	1	2	1	1
X20181231_CLK856_LD_ZT02_AR04_TGCAAC	2.70616448500308	42.9306729981921	DN1a	1	1	1	1	1	1	1	1	1	1	1
X20181231_CLK856_LD_ZT02_AR04_TGCATG	-19.5455699628821	24.3072904641845	DN1p_Rh7	1	1	1	1	1	2	2	1	1	2	1
X20181231_CLK856_LD_ZT02_AR04_TGTCGA	25.3434756311898	-19.1704738496527	DN1p	1	1	1	1	2	1	2	1	2	1	1
X20181231_CLK856_LD_ZT02_AR05_ACAGAC	29.1891674174028	2.08326636718999	LNd_Trissin	2	1	1	1	1	1	1	1	2	1	1
X20181231_CLK856_LD_ZT02_AR05_ACAGGA	25.1730251054544	12.5557646853843	LN_ITP	1	1	1	1	1	1	1	1	1	1	1
X20181231_CLK856_LD_ZT02_AR05_ACAGTG	2.59338928620666	44.4890171615254	DN1a	1	1	1	1	1	1	1	1	1	1	1
X20181231_CLK856_LD_ZT02_AR05_ACGTAC	29.086049946467	0.658919935081905	LNd_Trissin	1	1	1	1	1	1	1	1	2	1	1
X20181231_CLK856_LD_ZT02_AR05_ACTCAC	14.182966910181	24.3473333431914	LNd_NPF	1	1	1	1	1	1	1	1	1	1	1
X20181231_CLK856_LD_ZT02_AR05_AGACAG	-26.7386442662047	-19.0148656480027	DN1p_CNMa	1	1	1	2	1	2	1	1	1	1	1
X20181231_CLK856_LD_ZT02_AR05_AGGACA	7.2800137785598	-16.3374677370486	DN1p_CNMa_AstC	1	2	1	1	1	1	1	1	1	1	2
X20181231_CLK856_LD_ZT02_AR05_AGGATC	15.3088509759792	22.1076615498595	LNd_NPF	1	1	1	1	1	1	1	1	1	1	1
X20181231_CLK856_LD_ZT02_AR05_AGTGTC	9.60518846768897	-12.8426211230347	DN1p_CNMa_AstC	2	1	1	1	1	1	1	1	2	1	1
X20181231_CLK856_LD_ZT02_AR05_CAACAG	-24.8942806637934	-18.6638092517106	DN1p_CNMa	1	1	1	1	1	2	1	1	2	1	1
X20181231_CLK856_LD_ZT02_AR05_CAACTC	-37.2560190591668	-1.37326047403286	s-LNv	1	1	2	1	1	1	1	1	1	1	1
X20181231_CLK856_LD_ZT02_AR05_CACTCA	-36.8111431552745	0.451904284567796	s-LNv	1	1	2	1	1	1	1	1	1	1	1
X20181231_CLK856_LD_ZT02_AR05_CTAGAC	2.04520477113328	44.232973999027	DN1a	1	1	1	1	1	1	1	1	1	1	1
X20181231_CLK856_LD_ZT02_AR05_CTAGGA	25.5748967601143	-9.96707008512998	DN2	1	2	1	1	2	1	1	1	2	1	2
X20181231_CLK856_LD_ZT02_AR05_CTCAGA	47.2268511651099	-1.40096829911773	DN1p_AstA	1	2	1	1	1	1	1	1	1	1	1
X20181231_CLK856_LD_ZT02_AR05_CTTCAC	24.2223720917898	-8.96179042683208	DN2	1	1	1	1	2	1	1	1	2	1	1
X20181231_CLK856_LD_ZT02_AR05_GAAGGA	24.212042766831	-21.2175908530085	DN1p	1	1	1	1	1	1	1	1	2	2	1
X20181231_CLK856_LD_ZT02_AR05_GAAGTG	11.6303288609951	25.5139201228724	LNd_NPF	2	1	1	1	1	1	1	1	1	1	1
X20181231_CLK856_LD_ZT02_AR05_GACAAC	-22.5028422069825	19.9733051227298	DN1p_Rh7	1	2	1	1	1	1	1	1	1	2	1
X20181231_CLK856_LD_ZT02_AR05_GAGTAC	0.60547795554	43.6218558840345	DN1a	1	1	1	1	1	1	1	1	1	1	1
X20181231_CLK856_LD_ZT02_AR05_GATCGA	10.2762821397301	-15.74177454378	DN1p_CNMa_AstC	1	1	1	1	1	1	1	1	2	1	1
X20181231_CLK856_LD_ZT02_AR05_GATCTG	-37.3151939785492	-3.75131716503251	s-LNv	1	1	2	1	1	1	1	1	1	1	1
X20181231_CLK856_LD_ZT02_AR05_GTACAG	-29.884235703338	1.01670940453245	l-LNv	1	2	1	1	1	2	1	1	1	1	1
X20181231_CLK856_LD_ZT02_AR05_GTCTCA	31.218670965761	0.502519809343445	LNd_Trissin	2	1	1	1	1	1	1	1	2	1	1
X20181231_CLK856_LD_ZT02_AR05_GTGAAG	3.58713604296902	43.5358633262596	DN1a	1	1	1	1	1	1	1	1	1	1	1
X20181231_CLK856_LD_ZT02_AR05_GTGACA	10.140876374754	-12.2235256636818	DN1p_CNMa_AstC	1	1	1	1	1	1	1	1	2	1	1
X20181231_CLK856_LD_ZT02_AR05_GTGATC	23.8204461021188	-18.0278020014866	DN1p	1	1	1	1	2	1	1	1	2	1	1
X20181231_CLK856_LD_ZT02_AR05_TCACAG	-6.88592195510502	-11.003387473691	DN3_VGlut	1	1	1	1	1	1	1	1	1	1	1
X20181231_CLK856_LD_ZT02_AR05_TCACTC	22.6359958117224	-20.9817099419664	DN1p	1	1	1	1	1	1	1	1	2	1	1
X20181231_CLK856_LD_ZT02_AR05_TCGAAG	-12.9248952395232	-2.22148493798108	LNd_NPF	1	1	1	1	1	1	1	1	1	1	1
X20181231_CLK856_LD_ZT02_AR05_TCGACA	-19.6373283885154	25.2383083504891	DN1p_Rh7	1	1	1	1	1	1	1	1	1	2	1
X20181231_CLK856_LD_ZT02_AR05_TCTGAG	-21.8115174605439	19.7296763705783	DN1p_Rh7	1	2	1	1	1	2	1	1	1	2	1
X20181231_CLK856_LD_ZT02_AR05_TGAGTG	23.5117050663374	-20.1376054564355	DN1p	1	1	1	1	1	1	1	1	2	1	1
X20181231_CLK856_LD_ZT02_AR05_TGCAAC	30.1184821004007	-0.0645623108252216	LNd_Trissin	2	1	1	1	1	1	1	1	2	1	1
X20181231_CLK856_LD_ZT02_AR05_TGTCAC	-21.843245126536	22.7356493669326	DN1p_Rh7	1	1	1	2	1	1	1	2	1	2	1
X20181231_CLK856_LD_ZT02_AR06_ACAGAC	-5.94733983638546	-8.15409144268598	DN3_VGlut	1	1	1	1	1	1	1	1	1	1	1
X20181231_CLK856_LD_ZT02_AR06_ACTCAC	6.89524653503238	-17.7377070299772	DN1p_CNMa_AstC	2	1	1	1	1	1	1	1	2	1	1
X20181231_CLK856_LD_ZT02_AR06_ACTCGA	-7.25918750540944	-10.9200100702119	DN3_VGlut	1	1	1	1	1	2	1	1	1	1	1
X20181231_CLK856_LD_ZT02_AR06_ACTCTG	10.6489319307657	26.4065879088478	LNd_NPF	1	1	1	1	1	1	1	1	1	1	1
X20181231_CLK856_LD_ZT02_AR06_AGACAG	-33.3152022935016	-2.91294079111147	s-LNv	1	1	2	1	1	1	1	1	1	1	1
X20181231_CLK856_LD_ZT02_AR06_AGCTCA	10.5578497759161	27.4385688289511	LNd_NPF	1	1	1	1	1	1	1	1	1	1	1
X20181231_CLK856_LD_ZT02_AR06_AGGATC	-7.53762202793718	-10.4931310629807	DN3_VGlut	1	1	1	1	1	1	1	1	1	1	1
X20181231_CLK856_LD_ZT02_AR06_CAACAG	25.2167084339373	-21.5175069543017	DN1p	1	1	1	1	1	1	1	1	2	1	1
X20181231_CLK856_LD_ZT02_AR06_CAGAAG	-3.95471344323721	-45.2935752742215	DN3	1	1	1	1	1	1	1	2	1	1	1
X20181231_CLK856_LD_ZT02_AR06_CAGACA	24.1157789491277	-21.9030979076049	DN1p	1	1	1	1	1	1	1	1	2	1	1
X20181231_CLK856_LD_ZT02_AR06_CAGATC	24.9544751774162	-9.22837714617573	DN2	1	1	1	1	2	2	1	1	2	1	1
X20181231_CLK856_LD_ZT02_AR06_CTAGAC	-20.789990601193	24.1701791002066	DN1p_Rh7	1	1	1	1	1	1	1	2	2	2	1
X20181231_CLK856_LD_ZT02_AR06_CTAGGA	29.8934667247121	1.958159612614	LNd_Trissin	2	2	1	1	1	1	1	1	2	1	1
X20181231_CLK856_LD_ZT02_AR06_CTAGTG	-26.4417218597311	-18.7207845798745	DN1p_CNMa	1	2	1	1	1	2	1	1	2	1	1
X20181231_CLK856_LD_ZT02_AR06_CTCAGA	8.506223180603	-11.4200290268894	DN1p_CNMa_AstC	1	1	1	1	1	1	1	1	2	1	1
X20181231_CLK856_LD_ZT02_AR06_CTCATG	-3.248559696894	-44.8899639962838	DN3	1	1	1	1	1	1	1	2	1	2	1
X20181231_CLK856_LD_ZT02_AR06_CTGTGA	6.38774463614646	-13.7379667522571	DN1p_CNMa_AstC	1	1	1	1	1	1	1	1	2	1	1
X20181231_CLK856_LD_ZT02_AR06_CTTCTG	-6.50392577625782	-26.9695732828369	DN1p_sNPF	2	1	1	1	2	1	2	1	1	1	1
X20181231_CLK856_LD_ZT02_AR06_GAAGAC	-7.39608415342777	-10.7544484651665	DN3_VGlut	1	1	1	1	1	1	1	1	1	1	1
X20181231_CLK856_LD_ZT02_AR06_GACAGA	11.5291944115405	-16.283536638572	DN1p_CNMa_AstC	1	1	1	1	1	1	1	1	2	1	2
X20181231_CLK856_LD_ZT02_AR06_GATCGA	24.9204081842123	13.0064096648268	LN_ITP	1	1	1	1	1	1	1	1	2	1	1
X20181231_CLK856_LD_ZT02_AR06_GATCTG	15.8135330243475	22.900405987006	LNd_NPF	1	1	1	1	1	1	1	2	1	1	1
X20181231_CLK856_LD_ZT02_AR06_GTACCA	47.4237036117704	0.267345498075297	DN1p_AstA	2	1	1	2	1	1	1	1	1	1	1
X20181231_CLK856_LD_ZT02_AR06_GTCTAG	7.33536702589809	-18.5597760079427	DN1p_CNMa_AstC	1	1	1	1	1	1	1	1	2	1	1
X20181231_CLK856_LD_ZT02_AR06_GTCTTC	13.0505928656568	-17.0010850757949	DN1p_CNMa_AstC	1	1	1	1	1	1	1	1	1	1	1
X20181231_CLK856_LD_ZT02_AR06_GTGATC	-33.7926016429505	-2.73233912479406	s-LNv	1	1	2	1	1	1	1	1	1	1	1
X20181231_CLK856_LD_ZT02_AR06_GTTGAG	-1.93184935946278	-44.3225035596454	DN3	1	1	1	1	1	1	1	2	1	2	1
X20181231_CLK856_LD_ZT02_AR06_GTTGTC	-18.080901061317	16.8736561467866	DN1p_Rh7	1	1	1	1	1	1	2	1	1	1	1
X20181231_CLK856_LD_ZT02_AR06_TCACCA	-36.0596005519052	0.982650583356663	s-LNv	1	1	2	1	1	1	1	1	1	1	1
X20181231_CLK856_LD_ZT02_AR06_TCCTAG	-6.0237043978821	-8.50090759379279	DN3_VGlut	1	1	1	1	1	1	1	1	1	1	1
X20181231_CLK856_LD_ZT02_AR06_TCGAAG	-7.16669831727632	-10.9496438226091	DN3_VGlut	1	1	1	1	1	1	1	1	1	1	1
X20181231_CLK856_LD_ZT02_AR06_TCGATC	-18.0247332412932	-1.5245177941842	l-LNv	1	1	1	1	1	2	1	1	1	1	1
X20181231_CLK856_LD_ZT02_AR06_TCTGCA	24.9892248966962	-19.6705378680552	DN1p	1	1	1	1	1	1	1	1	2	1	1
X20181231_CLK856_LD_ZT02_AR06_TGCAAC	9.98843821618473	24.3837926233519	LNd_NPF	1	1	1	1	1	1	1	1	1	1	1
X20181231_CLK856_LD_ZT02_AR06_TGGTAC	-7.23662905417745	-26.5939010406889	DN1p_sNPF	2	1	1	1	2	1	2	1	1	1	1
X20181231_CLK856_LD_ZT02_AR06_TGGTTG	24.6885101099407	-20.095413526139	DN1p	1	1	1	1	1	1	1	1	2	2	1
X20190228_CLK856_LD_ZT06_AR02_ACAGAC	28.6487957355978	1.3477709539294	LNd_Trissin	2	1	1	1	1	1	1	1	2	1	1
X20190228_CLK856_LD_ZT06_AR02_ACAGGA	30.5132093988086	3.19773627497669	LNd_Trissin	2	1	1	1	1	1	1	1	2	1	1
X20190228_CLK856_LD_ZT06_AR02_AGACCA	25.3938750768253	12.1924741732132	LN_ITP	1	1	1	1	1	1	1	1	2	1	1
X20190228_CLK856_LD_ZT06_AR02_AGTGAG	30.7313579792927	1.19490347242397	LNd_Trissin	2	1	1	1	1	1	1	1	2	1	1
X20190228_CLK856_LD_ZT06_AR02_AGTGCA	7.42151347477664	-17.9559461259341	DN1p_CNMa_AstC	1	1	1	1	1	1	1	1	2	1	1
X20190228_CLK856_LD_ZT06_AR02_CAACCA	-21.4923799229128	21.7917835909631	DN1p_Rh7	1	1	1	1	1	1	1	1	1	2	1
X20190228_CLK856_LD_ZT06_AR02_CACTCA	28.9372983398621	1.65502271424698	LNd_Trissin	1	2	1	1	1	1	1	1	2	1	1
X20190228_CLK856_LD_ZT06_AR02_CACTTC	10.9788173502022	-15.7921139236529	DN1p_CNMa_AstC	1	1	1	1	1	1	1	1	2	1	2
X20190228_CLK856_LD_ZT06_AR02_CATGTC	31.0074660733623	3.49931272288028	LNd_Trissin	2	1	1	1	1	1	1	1	1	1	1
X20190228_CLK856_LD_ZT06_AR02_CTAGAC	15.212573503424	23.2369603812608	LNd_NPF	1	1	1	1	1	1	1	1	1	1	1
X20190228_CLK856_LD_ZT06_AR02_CTAGGA	-2.81263023547434	-44.8868301625791	DN3	1	1	1	1	1	1	1	1	1	1	1
X20190228_CLK856_LD_ZT06_AR02_CTAGTG	-32.7278504432412	-0.0419877192237995	s-LNv	1	1	2	1	1	1	1	1	1	1	1
X20190228_CLK856_LD_ZT06_AR02_CTGTAC	-17.1080374146768	-0.485461599261815	l-LNv	1	1	1	1	1	2	1	1	1	1	1
X20190228_CLK856_LD_ZT06_AR02_CTGTTG	-7.36312761756508	-10.646434461228	DN3_VGlut	1	1	1	1	1	1	1	1	1	1	1
X20190228_CLK856_LD_ZT06_AR02_GAAGGA	-26.2020909573971	-18.2339807333334	DN1p_CNMa	1	1	1	1	1	2	1	1	2	1	1
X20190228_CLK856_LD_ZT06_AR02_GAAGTG	47.277815921769	-2.99974509025518	DN1p_AstA	1	1	1	2	1	1	1	1	1	1	1
X20190228_CLK856_LD_ZT06_AR02_GACAGA	9.96976001518574	-16.5190727034817	DN1p_CNMa_AstC	1	1	1	1	1	1	1	1	2	1	2
X20190228_CLK856_LD_ZT06_AR02_GACATG	21.8866523066527	12.4204336696936	LN_ITP	1	1	1	1	2	1	2	1	2	1	1
X20190228_CLK856_LD_ZT06_AR02_GAGTAC	23.965836222489	12.4659880670462	LN_ITP	1	1	1	1	1	1	1	1	2	1	1
X20190228_CLK856_LD_ZT06_AR02_GATCGA	-17.5413979516508	-1.16117338575863	l-LNv	1	1	1	1	1	1	1	1	1	1	1
X20190228_CLK856_LD_ZT06_AR02_GATCTG	11.2333379852468	-13.511909717821	DN1p_CNMa_AstC	1	1	1	1	1	1	1	1	2	1	2
X20190228_CLK856_LD_ZT06_AR02_GTACCA	12.4803479795271	-15.0114910246302	DN1p_CNMa_AstC	1	1	1	1	1	1	1	1	2	1	2
X20190228_CLK856_LD_ZT06_AR02_GTACTC	3.34241024667452	44.1079840462361	DN1a	1	1	1	1	2	1	1	1	2	1	1
X20190228_CLK856_LD_ZT06_AR02_GTCTAG	17.0415680127229	23.5834032904573	LNd_NPF	1	1	1	1	1	1	1	1	1	1	1
X20190228_CLK856_LD_ZT06_AR02_GTCTTC	15.7692001558525	24.468524230747	LNd_NPF	1	1	1	1	1	1	1	1	1	1	1
X20190228_CLK856_LD_ZT06_AR02_GTGACA	46.4803569947892	-1.33067178032564	DN1p_AstA	1	1	1	1	1	1	1	1	1	1	1
X20190228_CLK856_LD_ZT06_AR02_GTTGAG	7.19036295210543	-13.5567495415983	DN1p_CNMa_AstC	1	1	1	1	1	1	1	1	2	1	2
X20190228_CLK856_LD_ZT06_AR02_GTTGTC	-1.00726736967072	40.8267061597755	DN1a	1	1	1	1	1	1	2	1	1	1	1
X20190228_CLK856_LD_ZT06_AR02_TCACCA	10.2481314236853	-11.2753509211126	DN1p_CNMa_AstC	1	1	1	1	1	1	1	1	2	1	2
X20190228_CLK856_LD_ZT06_AR02_TCACTC	11.2510456803371	25.5768184352408	LNd_NPF	1	1	1	1	1	1	1	2	1	1	1
X20190228_CLK856_LD_ZT06_AR02_TCCTAG	13.7538537042738	-11.5862449221174	DN1p_CNMa_AstC	1	1	1	1	1	1	2	1	2	1	2
X20190228_CLK856_LD_ZT06_AR02_TCGAAG	47.0197621823463	-0.555376853259128	DN1p_AstA	2	1	1	1	1	1	1	1	1	1	1
X20190228_CLK856_LD_ZT06_AR02_TCGATC	-34.9458867536977	-0.523050427678055	s-LNv	1	1	2	1	1	1	1	1	1	1	1
X20190228_CLK856_LD_ZT06_AR02_TGAGAC	-2.76427360296665	-45.1854643787238	DN3	1	1	1	1	1	1	1	2	1	1	1
X20190228_CLK856_LD_ZT06_AR02_TGAGGA	11.9587695424721	-14.9402982784559	DN1p_CNMa_AstC	1	1	1	1	1	1	1	1	2	1	1
X20190228_CLK856_LD_ZT06_AR02_TGCAAC	-26.255155356295	-18.7644240448574	DN1p_CNMa	1	1	1	1	1	2	1	1	2	1	1
X20190228_CLK856_LD_ZT06_AR02_TGCATG	24.7972943803785	12.1809826780954	LN_ITP	2	1	1	1	1	1	1	1	2	1	1
X20190228_CLK856_LD_ZT06_AR02_TGGTAC	-31.3171707731929	-2.57549156410331	s-LNv	1	1	1	1	1	2	1	2	1	1	1
X20190228_CLK856_LD_ZT06_AR04_ACAGAC	23.2774626041841	-18.9298547836183	DN1p	1	1	1	1	1	1	1	1	2	1	1
X20190228_CLK856_LD_ZT06_AR04_ACCAGA	-35.1455414550825	-3.40180994438746	s-LNv	1	1	2	1	1	1	1	1	1	1	1
X20190228_CLK856_LD_ZT06_AR04_ACTCAC	-20.0222540200857	20.4855957211604	DN1p_Rh7	1	1	1	1	1	1	1	1	1	1	2
X20190228_CLK856_LD_ZT06_AR04_AGACAG	45.4344741459931	-1.78742428360156	DN1p_AstA	1	1	1	1	1	1	1	1	1	1	1
X20190228_CLK856_LD_ZT06_AR04_AGGACA	-21.1947789312619	23.6977037710738	DN1p_Rh7	1	1	1	1	1	1	1	1	1	2	1
X20190228_CLK856_LD_ZT06_AR04_AGTGAG	-22.1907838557638	20.7127148011114	DN1p_Rh7	1	1	1	1	1	1	1	1	1	2	1
X20190228_CLK856_LD_ZT06_AR04_CAACCA	-9.14107749844221	-11.6790844262174	DN3_VGlut	1	1	1	1	1	1	1	1	1	1	1
X20190228_CLK856_LD_ZT06_AR04_CAACTC	-1.1087711846512	41.4073719854195	DN1a	2	1	1	1	1	1	1	1	1	1	1
X20190228_CLK856_LD_ZT06_AR04_CACTCA	23.8531826172875	-20.5543345514098	DN1p	1	1	1	1	1	1	1	1	2	1	2
X20190228_CLK856_LD_ZT06_AR04_CAGAAG	2.44709956350421	43.9486077661203	DN1a	1	1	1	1	1	1	1	1	1	1	1
X20190228_CLK856_LD_ZT06_AR04_CAGACA	-1.66678327367155	-44.2654689098547	DN3	1	1	1	1	1	1	1	2	1	2	1
X20190228_CLK856_LD_ZT06_AR04_CTCAAC	-19.2858920307395	24.8193836720454	DN1p_Rh7	1	1	1	1	1	1	1	1	1	2	1
X20190228_CLK856_LD_ZT06_AR04_CTGTTG	10.6945140960067	-15.7015779605867	DN1p_CNMa_AstC	1	2	1	1	1	1	1	1	2	1	2
X20190228_CLK856_LD_ZT06_AR04_GAAGGA	-32.2269421289041	-2.18816392993444	s-LNv	1	1	2	1	1	1	1	1	1	1	1
X20190228_CLK856_LD_ZT06_AR04_GACAAC	-7.5907739076028	-26.5635472209023	DN1p_sNPF	1	1	1	1	1	1	2	1	2	1	1
X20190228_CLK856_LD_ZT06_AR04_GACATG	-20.1041834890318	24.2502114000751	DN1p_Rh7	1	1	1	1	1	2	1	1	1	2	1
X20190228_CLK856_LD_ZT06_AR04_GAGTAC	-1.15392291618941	-45.1720032211897	DN3	1	1	1	1	1	1	2	1	1	2	1
X20190228_CLK856_LD_ZT06_AR04_GAGTTG	-19.5146957702952	23.3638347923585	DN1p_Rh7	1	1	1	1	1	1	1	1	1	1	1
X20190228_CLK856_LD_ZT06_AR04_GATCGA	7.77746941140751	-10.4854304774492	DN1p_CNMa_AstC	1	1	1	1	1	1	1	1	2	1	1
X20190228_CLK856_LD_ZT06_AR04_GATCTG	23.6116952431776	12.1093398697332	LN_ITP	2	1	1	1	1	1	2	1	2	1	1
X20190228_CLK856_LD_ZT06_AR04_GTCTTC	-34.2615424439606	-2.68566040169552	s-LNv	1	1	2	1	1	1	1	1	1	1	1
X20190228_CLK856_LD_ZT06_AR04_GTGAAG	11.689731476417	25.2363020343575	LNd_NPF	2	1	1	1	1	1	1	1	1	1	1
X20190228_CLK856_LD_ZT06_AR04_GTTGTC	28.0624507087588	1.75426703076088	LNd_Trissin	2	1	1	1	1	1	1	2	2	1	1
X20190228_CLK856_LD_ZT06_AR04_TCACCA	-30.5642872367804	-2.22529223946397	s-LNv	1	1	1	1	1	2	1	1	1	1	1
X20190228_CLK856_LD_ZT06_AR04_TCCTCA	31.4744244437273	0.478920436910384	LNd_Trissin	2	1	1	1	1	1	1	1	2	1	1
X20190228_CLK856_LD_ZT06_AR04_TCCTTC	-33.4664220178897	-1.36322169119352	s-LNv	1	2	2	1	1	1	1	2	1	1	1
X20190228_CLK856_LD_ZT06_AR04_TCTGTC	11.0045105187149	25.7515597191364	LNd_NPF	1	1	1	1	1	1	1	1	1	1	1
X20190228_CLK856_LD_ZT06_AR04_TGAGGA	6.30046380550164	-12.2468885042152	DN1p_CNMa_AstC	1	1	1	1	1	1	1	1	2	1	1
X20190228_CLK856_LD_ZT06_AR04_TGGTGA	-0.871636473782789	42.3051123218401	DN1a	1	1	1	1	1	1	1	1	1	1	1
X20190228_CLK856_LD_ZT06_AR06_ACCATG	9.62954406599715	-16.6099440724863	DN1p_CNMa_AstC	1	1	1	1	1	1	1	1	2	1	2
X20190228_CLK856_LD_ZT06_AR06_ACGTAC	-21.3418721316884	19.7515962721619	DN1p_Rh7	1	2	1	1	1	1	1	1	1	1	1
X20190228_CLK856_LD_ZT06_AR06_ACTCGA	10.8858449112454	25.1489708224277	LNd_NPF	1	1	1	1	1	1	1	1	1	1	1
X20190228_CLK856_LD_ZT06_AR06_AGACCA	11.5937971135668	26.1352132950886	LNd_NPF	1	1	1	1	1	1	1	1	1	1	1
X20190228_CLK856_LD_ZT06_AR06_AGGAAG	15.3944874591971	24.1469750215053	LNd_NPF	1	2	1	1	1	1	1	2	1	1	1
X20190228_CLK856_LD_ZT06_AR06_AGTGTC	15.8801786492792	24.6087586868028	LNd_NPF	1	1	1	1	1	1	1	2	1	1	1
X20190228_CLK856_LD_ZT06_AR06_CAACCA	1.0823452283377	41.2904945722204	DN1a	1	1	1	1	1	1	1	1	1	1	1
X20190228_CLK856_LD_ZT06_AR06_CAACTC	2.20725422098521	44.5082362100039	DN1a	1	1	1	1	1	1	1	1	1	1	1
X20190228_CLK856_LD_ZT06_AR06_CACTCA	24.4116471029712	-10.1935339913808	DN2	1	1	1	1	2	1	1	1	2	1	1
X20190228_CLK856_LD_ZT06_AR06_CACTTC	-35.7926772688077	0.716402306760177	s-LNv	1	2	2	1	1	1	1	1	1	1	1
X20190228_CLK856_LD_ZT06_AR06_CAGAAG	1.32663097041989	41.8404745257929	DN1a	1	1	2	1	1	1	1	1	1	1	1
X20190228_CLK856_LD_ZT06_AR06_CAGACA	-25.2310843767795	-18.8543766191064	DN1p_CNMa	1	1	1	1	1	2	1	1	2	1	1
X20190228_CLK856_LD_ZT06_AR06_CATGTC	24.053865959429	12.5329368212918	LN_ITP	1	1	1	1	1	1	1	1	1	1	1
X20190228_CLK856_LD_ZT06_AR06_CTAGAC	29.6921802773252	0.387720829179874	LNd_Trissin	2	1	1	1	1	1	1	1	2	1	1
X20190228_CLK856_LD_ZT06_AR06_CTGTAC	14.6453240678939	22.7743059207397	LNd_NPF	1	1	1	1	1	1	1	2	1	1	1
X20190228_CLK856_LD_ZT06_AR06_CTGTTG	-32.4414507284998	-1.37053818576881	s-LNv	1	1	2	1	1	2	1	1	1	1	1
X20190228_CLK856_LD_ZT06_AR06_CTTCAC	10.2293605950648	-12.1724114503057	DN1p_CNMa_AstC	1	1	1	1	1	1	1	1	2	1	1
X20190228_CLK856_LD_ZT06_AR06_GAAGGA	-35.076571087391	-0.667404780024964	s-LNv	1	1	2	1	1	1	1	1	1	1	1
X20190228_CLK856_LD_ZT06_AR06_GACAAC	29.9427763956283	-0.635642661650153	LNd_Trissin	2	2	1	1	1	1	1	1	2	1	1
X20190228_CLK856_LD_ZT06_AR06_GATCAC	24.4346535481388	11.7674548209491	LN_ITP	1	1	1	1	1	1	2	1	1	1	1
X20190228_CLK856_LD_ZT06_AR06_GATCTG	-21.4296823916662	21.2377538760568	DN1p_Rh7	1	2	2	1	2	1	1	1	1	2	1
X20190228_CLK856_LD_ZT06_AR06_GTACAG	47.4986281737638	-0.976033382136478	DN1p_AstA	1	1	1	1	1	1	2	1	1	1	1
X20190228_CLK856_LD_ZT06_AR06_GTACCA	31.198088624524	1.28772520650666	LNd_Trissin	1	1	1	1	1	1	1	1	2	1	1
X20190228_CLK856_LD_ZT06_AR06_GTACTC	1.69046688175078	44.0108747405715	DN1a	1	1	1	1	1	1	1	1	1	1	1
X20190228_CLK856_LD_ZT06_AR06_GTGATC	14.9567801345691	19.6052220378952	LNd_NPF	2	1	1	1	1	1	1	1	1	1	1
X20190228_CLK856_LD_ZT06_AR06_GTTGCA	30.3023362236089	3.57909839786513	LNd_Trissin	1	1	1	1	1	1	1	1	2	1	1
X20190228_CLK856_LD_ZT06_AR06_TCACAG	36.9087439262516	-16.3216631424509	LPN	1	1	1	1	1	1	1	2	1	1	1
X20190228_CLK856_LD_ZT06_AR06_TCACCA	13.4599800323913	24.5807159480553	LNd_NPF	1	1	1	1	1	1	1	1	1	1	1
X20190228_CLK856_LD_ZT06_AR06_TCCTTC	-2.75696933333504	-44.4700768522262	DN3	1	1	1	1	1	1	1	1	1	2	1
X20190228_CLK856_LD_ZT06_AR06_TCGACA	16.117297323611	23.256909805032	LNd_NPF	1	1	1	1	1	1	2	2	1	1	1
X20190228_CLK856_LD_ZT06_AR06_TCGATC	24.1552101594413	-20.7148308974413	DN1p	1	1	1	1	1	1	1	1	2	2	1
X20190228_CLK856_LD_ZT06_AR06_TCTGAG	-35.0071022981183	-0.521108689219506	s-LNv	1	1	2	1	1	1	1	1	1	1	1
X20190228_CLK856_LD_ZT06_AR06_TGCAAC	2.3270805489034	41.9319164449604	DN1a	1	1	1	1	1	1	1	1	1	1	1
X20190228_CLK856_LD_ZT06_AR06_TGCAGA	-34.0469248552467	-3.07643200247004	s-LNv	1	1	2	1	1	1	1	1	1	1	1
X20190228_CLK856_LD_ZT06_AR06_TGCATG	45.1983748310388	-0.126451484640388	DN1p_AstA	2	1	1	1	1	1	2	1	1	1	1
X20190228_CLK856_LD_ZT06_AR06_TGTCTG	-34.9301056101491	0.870129275767921	s-LNv	1	1	2	1	1	1	1	1	1	1	1
X20190228_CLK856_LD_ZT06_AR08_ACAGAC	-7.22872985301623	-9.24745530230031	DN3_VGlut	1	1	1	1	1	1	2	1	1	1	1
X20190228_CLK856_LD_ZT06_AR08_ACCAGA	23.8906664487968	12.367496929344	LN_ITP	1	1	1	1	1	1	1	1	2	1	1
X20190228_CLK856_LD_ZT06_AR08_ACGTAC	11.4175516953099	26.1238331761141	LNd_NPF	1	1	1	1	1	1	1	1	1	1	1
X20190228_CLK856_LD_ZT06_AR08_ACGTTG	11.3955953597705	-18.0856640239028	DN1p_CNMa_AstC	1	1	1	1	1	1	1	1	2	1	1
X20190228_CLK856_LD_ZT06_AR08_ACTCAC	36.8260119739505	-16.2159803587414	LPN	2	1	1	1	1	1	1	1	1	1	1
X20190228_CLK856_LD_ZT06_AR08_ACTCGA	30.1950486321981	1.95495297380718	LNd_Trissin	1	1	1	1	1	1	1	1	2	1	1
X20190228_CLK856_LD_ZT06_AR08_AGACAG	46.7056775024862	-0.627250788823314	DN1p_AstA	1	1	1	1	1	1	1	1	1	1	1
X20190228_CLK856_LD_ZT06_AR08_AGGACA	-20.3704386305734	23.5290428688705	DN1p_Rh7	1	1	1	2	1	1	1	1	1	2	1
X20190228_CLK856_LD_ZT06_AR08_AGTGCA	-16.7745429128943	-0.644247145554151	l-LNv	1	1	1	1	1	1	1	1	1	1	1
X20190228_CLK856_LD_ZT06_AR08_CAACTC	46.514173140003	0.0823988931091162	DN1p_AstA	1	1	1	1	1	1	1	1	1	1	1
X20190228_CLK856_LD_ZT06_AR08_CAGATC	-26.252321101944	-18.2800000210244	DN1p_CNMa	1	1	1	1	1	1	1	1	2	1	1
X20190228_CLK856_LD_ZT06_AR08_CATGAG	8.62493106573413	-12.0157620231371	DN1p_CNMa_AstC	1	1	1	1	1	1	1	1	2	1	1
X20190228_CLK856_LD_ZT06_AR08_CTAGAC	-22.8558301117095	21.8346212425012	DN1p_Rh7	1	1	1	1	1	2	1	1	1	2	1
X20190228_CLK856_LD_ZT06_AR08_CTAGGA	9.99390836130536	-11.1586278959305	DN1p_CNMa_AstC	1	1	1	1	1	1	1	1	2	1	1
X20190228_CLK856_LD_ZT06_AR08_CTCAAC	14.267345955514	22.2162469265723	LNd_NPF	1	1	1	1	1	1	1	1	1	1	1
X20190228_CLK856_LD_ZT06_AR08_CTGTGA	-1.98610607252838	-44.8364843747593	DN3	1	1	1	1	1	1	1	1	1	1	1
X20190228_CLK856_LD_ZT06_AR08_CTTCAC	-9.82062846621886	-7.21175926189174	DN3_VGlut	1	1	1	1	1	1	1	1	1	1	2
X20190228_CLK856_LD_ZT06_AR08_CTTCGA	-33.7792272025378	-3.68125782421903	s-LNv	1	1	2	1	1	1	1	1	1	1	1
X20190228_CLK856_LD_ZT06_AR08_GAAGAC	30.5007590686202	-0.696475364111306	LNd_Trissin	2	1	1	1	1	1	1	1	2	1	1
X20190228_CLK856_LD_ZT06_AR08_GAAGGA	23.4178276285246	12.5216864857982	LN_ITP	1	1	1	1	1	1	1	1	1	1	1
X20190228_CLK856_LD_ZT06_AR08_GAAGTG	-21.3797865742272	23.8425046130308	DN1p_Rh7	1	1	1	1	1	1	1	1	1	2	1
X20190228_CLK856_LD_ZT06_AR08_GACAAC	-26.647306032886	-19.1926564430127	DN1p_CNMa	1	1	1	2	1	2	1	1	2	1	1
X20190228_CLK856_LD_ZT06_AR08_GACAGA	1.56821457631102	44.5446844226085	DN1a	1	1	1	1	1	1	1	1	1	1	1
X20190228_CLK856_LD_ZT06_AR08_GAGTAC	6.1874899337437	-15.7671262896289	DN1p_CNMa_AstC	1	1	1	1	1	1	1	1	2	1	1
X20190228_CLK856_LD_ZT06_AR08_GATCAC	46.4704080831967	-0.27612619316402	DN1p_AstA	1	1	1	1	1	1	1	1	1	1	1
X20190228_CLK856_LD_ZT06_AR08_GTACAG	9.16407340477403	-12.3237651849624	DN1p_CNMa_AstC	1	1	1	1	1	1	1	1	2	1	1
X20190228_CLK856_LD_ZT06_AR08_GTCTCA	-25.887126056207	-18.9628848144028	DN1p_CNMa	1	1	1	2	1	2	1	1	2	1	1
X20190228_CLK856_LD_ZT06_AR08_GTGACA	-1.98455161257795	-44.8181245591083	DN3	1	1	1	1	1	1	1	2	1	1	1
X20190228_CLK856_LD_ZT06_AR08_TCACCA	15.4682352630894	22.6790097254583	LNd_NPF	1	1	1	1	1	1	1	2	1	1	1
X20190228_CLK856_LD_ZT06_AR08_TCACTC	47.9833050698006	-0.952551057299707	DN1p_AstA	1	1	1	1	1	1	2	1	1	1	1
X20190228_CLK856_LD_ZT06_AR08_TCGACA	-36.5506723687454	-2.03992354533691	s-LNv	1	1	2	1	1	1	1	1	1	1	1
X20190228_CLK856_LD_ZT06_AR08_TCTGAG	24.8914896857511	-10.0545417367489	DN2	1	1	1	1	2	1	1	1	2	1	1
X20190228_CLK856_LD_ZT06_AR08_TCTGTC	-7.51299067152976	-10.5857623224657	DN3_VGlut	1	1	1	1	1	1	1	1	1	1	1
X20190228_CLK856_LD_ZT06_AR08_TGAGGA	-36.0599074612969	-0.183242732572507	s-LNv	1	1	1	1	1	2	1	1	1	1	1
X20190309_CLK856_LD_ZT06_AR03_ACGTTG	-34.2653648411705	-0.439063159943264	s-LNv	1	1	2	1	1	1	1	1	1	1	1
X20190309_CLK856_LD_ZT06_AR03_ACTCGA	24.5850963383894	11.7650377510023	LN_ITP	1	1	1	1	1	1	1	1	2	1	1
X20190309_CLK856_LD_ZT06_AR03_ACTCTG	-7.04892701842335	-26.9255095161017	DN1p_sNPF	2	1	1	1	2	1	2	1	1	1	1
X20190309_CLK856_LD_ZT06_AR03_AGACCA	-17.2120700690876	-0.788321164914959	l-LNv	1	1	1	1	1	2	1	1	1	1	1
X20190309_CLK856_LD_ZT06_AR03_AGTGTC	-34.9911745982086	-3.08288013799872	s-LNv	1	1	2	1	1	1	1	1	1	1	1
X20190309_CLK856_LD_ZT06_AR03_CAACTC	11.3933588842382	-14.6849169711971	DN1p_CNMa_AstC	1	1	1	1	1	1	1	1	1	1	1
X20190309_CLK856_LD_ZT06_AR03_CACTTC	-19.8652235003588	22.2907675385053	DN1p_Rh7	1	1	1	1	1	1	1	1	1	2	1
X20190309_CLK856_LD_ZT06_AR03_CAGATC	45.0852559630392	-1.42165903725152	DN1p_AstA	1	1	1	1	1	1	2	1	1	1	1
X20190309_CLK856_LD_ZT06_AR03_CATGAG	7.63768237671789	-12.890581333681	DN1p_CNMa_AstC	1	1	1	1	1	1	1	1	2	1	1
X20190309_CLK856_LD_ZT06_AR03_CATGCA	2.03848733331092	44.0360397594083	DN1a	1	1	1	1	1	1	1	1	1	1	1
X20190309_CLK856_LD_ZT06_AR03_CATGTC	-22.0195244667618	20.4635851925136	DN1p_Rh7	1	1	1	1	1	1	1	1	1	2	1
X20190309_CLK856_LD_ZT06_AR03_CTAGAC	46.390964184015	-0.707911433738631	DN1p_AstA	1	1	1	1	1	1	1	1	2	1	1
X20190309_CLK856_LD_ZT06_AR03_CTAGTG	-20.1150156784377	24.7302048283144	DN1p_Rh7	1	1	1	2	1	1	1	1	1	2	1
X20190309_CLK856_LD_ZT06_AR03_CTCAAC	1.79946575953333	43.8465252928311	DN1a	1	1	1	1	1	1	1	1	1	1	1
X20190309_CLK856_LD_ZT06_AR03_CTCAGA	31.7313288521729	0.971451329164786	LNd_Trissin	1	1	1	1	1	1	1	1	1	1	1
X20190309_CLK856_LD_ZT06_AR03_CTCATG	11.3611827320163	-17.6574093654776	DN1p_CNMa_AstC	1	1	1	1	1	1	1	1	2	1	1
X20190309_CLK856_LD_ZT06_AR03_CTGTAC	2.19911654139684	45.4805473169339	DN1a	1	1	1	1	1	1	1	1	1	1	1
X20190309_CLK856_LD_ZT06_AR03_CTGTGA	10.6055596874879	-17.5253833657282	DN1p_CNMa_AstC	1	1	1	1	1	1	1	1	2	1	1
X20190309_CLK856_LD_ZT06_AR03_CTGTTG	10.8263211333537	-17.9924423434514	DN1p_CNMa_AstC	1	1	1	1	1	1	1	1	2	1	1
X20190309_CLK856_LD_ZT06_AR03_GAAGGA	-22.4260801547146	20.9772815155746	DN1p_Rh7	1	1	1	1	1	1	1	1	1	2	1
X20190309_CLK856_LD_ZT06_AR03_GACAGA	-10.8600701745158	-7.80585720855136	DN3_VGlut	2	1	1	1	1	1	1	1	1	1	1
X20190309_CLK856_LD_ZT06_AR03_GACATG	-33.9902529686705	-5.86695299625647	s-LNv	1	1	2	1	1	2	1	1	1	1	1
X20190309_CLK856_LD_ZT06_AR03_GATCAC	-3.02233930389187	-44.6638917542286	DN3	1	1	1	1	1	1	1	1	1	1	1
X20190309_CLK856_LD_ZT06_AR03_GATCGA	9.95164693687731	-14.0611603685506	DN1p_CNMa_AstC	1	1	1	1	1	1	1	1	2	1	1
X20190309_CLK856_LD_ZT06_AR03_GATCTG	30.9382199298441	0.600281155548796	LNd_Trissin	2	1	1	1	1	1	1	1	2	1	1
X20190309_CLK856_LD_ZT06_AR03_GTACCA	31.2255080221313	0.316800289745203	LNd_Trissin	1	1	1	1	1	1	1	1	2	1	1
X20190309_CLK856_LD_ZT06_AR03_GTACTC	-20.7511125659383	24.3492502241205	DN1p_Rh7	1	1	1	1	1	1	1	1	1	2	1
X20190309_CLK856_LD_ZT06_AR03_GTCTAG	-36.5123783247875	-1.84184749480241	s-LNv	1	1	2	1	1	1	1	1	1	1	1
X20190309_CLK856_LD_ZT06_AR03_GTTGAG	-8.83716008026119	-8.91824580355822	DN3_VGlut	1	1	1	1	1	1	1	1	1	1	2
X20190309_CLK856_LD_ZT06_AR03_GTTGCA	15.4222499499422	23.9837895340162	LNd_NPF	1	1	1	1	1	1	1	1	1	1	1
X20190309_CLK856_LD_ZT06_AR03_TCACAG	16.2146869252402	23.8066133299936	LNd_NPF	1	1	1	1	1	1	1	1	1	1	1
X20190309_CLK856_LD_ZT06_AR03_TCCTAG	-33.1858989325002	-2.52537874717277	s-LNv	1	1	2	1	1	2	1	1	1	1	1
X20190309_CLK856_LD_ZT06_AR03_TCCTTC	47.3086440067491	-0.770047863858973	DN1p_AstA	1	1	1	1	1	1	1	1	1	1	1
X20190309_CLK856_LD_ZT06_AR03_TCGAAG	-21.9008804118373	21.024013341987	DN1p_Rh7	1	1	1	1	1	1	1	2	1	2	1
X20190309_CLK856_LD_ZT06_AR03_TCGACA	11.3706732979204	-16.310372845899	DN1p_CNMa_AstC	1	1	1	1	1	1	1	1	2	1	2
X20190309_CLK856_LD_ZT06_AR03_TCTGCA	-33.5761221025141	-1.8963045126925	s-LNv	1	1	1	1	1	2	1	1	1	1	1
X20190309_CLK856_LD_ZT06_AR03_TCTGTC	0.952794207611572	44.812232975952	DN1a	1	1	1	1	1	1	1	1	1	1	1
X20190309_CLK856_LD_ZT06_AR03_TGAGAC	-5.58162865177181	-8.05474199760293	DN3_VGlut	1	1	1	1	1	1	1	1	1	1	1
X20190309_CLK856_LD_ZT06_AR03_TGAGGA	37.0768315899126	-16.5080699018382	LPN	1	1	2	1	1	1	1	2	1	1	1
X20190309_CLK856_LD_ZT06_AR03_TGCAAC	-26.4048345935058	-19.8743636162465	DN1p_CNMa	2	1	1	2	1	2	1	1	2	1	1
X20190309_CLK856_LD_ZT06_AR03_TGCAGA	28.7231098299614	0.712978379764145	LNd_Trissin	2	1	1	1	1	1	1	1	2	1	1
X20190309_CLK856_LD_ZT06_AR04_ACAGGA	9.79425670683492	-12.5119236443687	DN1p_CNMa_AstC	2	1	1	1	1	1	1	2	2	1	2
X20190309_CLK856_LD_ZT06_AR04_ACCATG	29.3637390027191	0.102376297807662	LNd_Trissin	2	1	1	1	1	1	1	1	2	1	1
X20190309_CLK856_LD_ZT06_AR04_ACGTAC	11.0916482379643	25.7216685345318	LNd_NPF	1	1	1	1	1	1	1	1	1	1	1
X20190309_CLK856_LD_ZT06_AR04_ACGTGA	46.4923737305429	-0.852758163111873	DN1p_AstA	1	1	1	2	1	1	1	1	1	1	1
X20190309_CLK856_LD_ZT06_AR04_ACTCTG	-33.2334044354247	-2.71967554630069	s-LNv	1	1	2	1	1	1	1	1	1	1	1
X20190309_CLK856_LD_ZT06_AR04_AGACAG	11.5719264067469	-14.7492847935376	DN1p_CNMa_AstC	1	1	1	1	1	1	1	1	2	1	1
X20190309_CLK856_LD_ZT06_AR04_AGCTCA	48.3367334935439	-1.2448885749811	DN1p_AstA	1	1	1	1	1	1	1	1	1	1	1
X20190309_CLK856_LD_ZT06_AR04_AGCTTC	-19.0441156326926	24.820556053912	DN1p_Rh7	1	1	1	1	2	1	1	1	1	2	1
X20190309_CLK856_LD_ZT06_AR04_AGGAAG	-33.7200872312858	-5.73575983837458	s-LNv	1	1	2	1	1	2	1	1	1	1	1
X20190309_CLK856_LD_ZT06_AR04_AGGACA	11.1044406528368	-12.6864931106983	DN1p_CNMa_AstC	1	1	1	1	1	1	1	1	2	1	1
X20190309_CLK856_LD_ZT06_AR04_CAACAG	48.3854394461846	-0.621289260595321	DN1p_AstA	1	1	1	1	1	1	1	1	1	1	1
X20190309_CLK856_LD_ZT06_AR04_CAACCA	-34.4547376977539	-1.2352544791274	s-LNv	1	1	2	1	1	1	1	1	1	1	1
X20190309_CLK856_LD_ZT06_AR04_CATGAG	-32.6922016395171	2.59098001809661	s-LNv	1	1	2	1	1	2	2	1	1	1	1
X20190309_CLK856_LD_ZT06_AR04_CTCAAC	-35.7443274209109	-2.1000063099617	s-LNv	1	1	2	1	1	1	1	1	2	1	1
X20190309_CLK856_LD_ZT06_AR04_CTCATG	11.6996975984916	-16.8424896306361	DN1p_CNMa_AstC	1	1	1	1	1	1	1	1	2	1	2
X20190309_CLK856_LD_ZT06_AR04_CTGTAC	46.5361349268914	-1.59045011170201	DN1p_AstA	1	1	1	1	1	1	2	1	1	1	1
X20190309_CLK856_LD_ZT06_AR04_CTGTTG	-7.45971003473392	-26.5683294209476	DN1p_sNPF	1	1	1	1	2	1	2	1	1	1	1
X20190309_CLK856_LD_ZT06_AR04_CTTCAC	16.478115785707	22.043758577275	LNd_NPF	2	1	2	1	1	1	1	1	1	1	1
X20190309_CLK856_LD_ZT06_AR04_CTTCGA	-35.9311720798283	-0.901093239666374	s-LNv	1	1	2	1	1	2	1	1	1	1	1
X20190309_CLK856_LD_ZT06_AR04_CTTCTG	25.3792382835044	-10.0346932936991	DN2	1	1	1	1	1	1	1	1	2	1	1
X20190309_CLK856_LD_ZT06_AR04_GAAGGA	-22.0687048033598	21.7506566643616	DN1p_Rh7	1	1	1	1	1	2	1	1	1	2	1
X20190309_CLK856_LD_ZT06_AR04_GAAGTG	-37.3370642000786	-1.29845500921019	s-LNv	1	1	2	1	1	1	1	1	1	1	1
X20190309_CLK856_LD_ZT06_AR04_GAGTAC	-25.183817231582	-18.9698831881771	DN1p_CNMa	1	1	1	1	1	2	1	1	2	1	1
X20190309_CLK856_LD_ZT06_AR04_GATCTG	10.2198763199998	-14.4680822166426	DN1p_CNMa_AstC	1	1	1	1	1	1	1	1	2	1	1
X20190309_CLK856_LD_ZT06_AR04_GTACAG	-10.8619295263307	-7.81339860319834	DN3_VGlut	1	1	1	1	1	1	1	1	1	1	1
X20190309_CLK856_LD_ZT06_AR04_GTACTC	14.8138295022847	23.2129419940062	LNd_NPF	1	1	1	1	1	1	1	1	1	1	1
X20190309_CLK856_LD_ZT06_AR04_GTCTAG	8.14517444766859	-13.6320494633184	DN1p_CNMa_AstC	1	1	1	1	1	1	1	1	2	1	1
X20190309_CLK856_LD_ZT06_AR04_GTCTCA	23.9738924637347	-20.728128708335	DN1p	1	1	1	1	1	1	1	1	2	1	1
X20190309_CLK856_LD_ZT06_AR04_GTCTTC	2.88798365323321	43.9694709071135	DN1a	1	1	1	1	1	1	1	1	1	1	1
X20190309_CLK856_LD_ZT06_AR04_GTGAAG	28.915177669145	0.568207461473012	LNd_Trissin	2	1	1	1	1	1	1	2	2	1	1
X20190309_CLK856_LD_ZT06_AR04_GTGACA	-7.83570214602439	-26.4382808554383	DN1p_sNPF	2	1	1	1	1	1	2	1	1	1	1
X20190309_CLK856_LD_ZT06_AR04_GTGATC	-36.4696996749907	-0.0606544169899394	s-LNv	1	1	2	1	1	1	1	1	1	1	1
X20190309_CLK856_LD_ZT06_AR04_GTTGAG	-17.3947089041796	-1.46875182434468	l-LNv	1	1	1	1	1	2	1	1	1	1	1
X20190309_CLK856_LD_ZT06_AR04_GTTGCA	-8.05460648443912	-9.09945874285671	DN3_VGlut	1	1	1	1	1	1	1	1	1	1	1
X20190309_CLK856_LD_ZT06_AR04_GTTGTC	15.3683834374972	22.1949881727132	LNd_NPF	1	1	1	1	1	1	1	1	1	1	1
X20190309_CLK856_LD_ZT06_AR04_TCCTCA	-35.5373890375941	-0.364288903649512	s-LNv	1	1	2	1	1	1	1	1	1	1	1
X20190309_CLK856_LD_ZT06_AR04_TCGAAG	10.9436395756668	-13.5301372724204	DN1p_CNMa_AstC	1	1	1	1	1	1	1	1	2	1	1
X20190309_CLK856_LD_ZT06_AR04_TCTGAG	-20.4101003731825	21.3348372408019	DN1p_Rh7	1	1	1	1	1	1	1	1	1	1	1
X20190309_CLK856_LD_ZT06_AR04_TCTGTC	23.834868014335	12.4277940374317	LN_ITP	1	1	1	1	1	1	1	1	2	1	1
X20190309_CLK856_LD_ZT06_AR04_TGAGTG	46.734802411701	-0.198548247819033	DN1p_AstA	1	1	1	1	1	1	2	1	1	1	1
X20190309_CLK856_LD_ZT06_AR04_TGCATG	24.8504559122809	-9.56224092155624	DN2	1	1	1	1	2	1	1	1	2	1	1
X20190309_CLK856_LD_ZT06_AR04_TGTCAC	32.3796385730683	1.40193762678658	LNd_Trissin	2	1	1	1	1	1	1	1	2	1	1
X20190228_CLK856_LD_ZT10_AR01_ACAGAC	-35.9402894173905	2.32389566960388	s-LNv	1	1	2	1	1	1	1	1	1	1	1
X20190228_CLK856_LD_ZT10_AR01_ACGTAC	7.27793341324599	-18.6765807868985	DN1p_CNMa_AstC	1	1	1	1	1	1	1	1	2	1	1
X20190228_CLK856_LD_ZT10_AR01_AGACCA	37.4900686423494	-15.4909367742185	LPN	1	2	1	1	1	1	2	1	1	1	1
X20190228_CLK856_LD_ZT10_AR01_AGCTTC	-27.1794295063905	-17.1521798301691	DN1p_CNMa	1	1	1	1	1	2	2	1	2	1	1
X20190228_CLK856_LD_ZT10_AR01_AGGAAG	21.7756856080627	12.823012219578	LN_ITP	1	1	1	1	1	1	1	1	1	1	1
X20190228_CLK856_LD_ZT10_AR01_AGTGAG	9.05848110857231	-11.1357402176937	DN1p_CNMa_AstC	1	1	1	1	1	1	1	1	2	2	1
X20190228_CLK856_LD_ZT10_AR01_AGTGTC	-35.6111996438	-0.84317638480845	s-LNv	1	1	1	1	1	1	1	1	1	1	1
X20190228_CLK856_LD_ZT10_AR01_CAACTC	-38.3701182244449	0.315559058969572	s-LNv	1	1	2	1	1	1	1	2	1	1	1
X20190228_CLK856_LD_ZT10_AR01_CACTAG	3.52807841430047	45.0901352216616	DN1a	1	1	1	1	1	1	1	1	2	1	1
X20190228_CLK856_LD_ZT10_AR01_CACTTC	32.1085211751024	0.745519018047716	LNd_Trissin	2	1	1	1	1	1	1	1	2	1	1
X20190228_CLK856_LD_ZT10_AR01_CAGAAG	25.0287921865888	-21.0080297193476	DN1p	1	1	1	1	1	1	2	1	1	2	1
X20190228_CLK856_LD_ZT10_AR01_CAGACA	24.5214385699614	-9.02941081514401	DN2	1	1	1	1	1	1	1	1	1	1	1
X20190228_CLK856_LD_ZT10_AR01_CAGATC	36.4003919544258	-17.2046105334825	LPN	2	1	1	1	1	1	1	1	2	2	1
X20190228_CLK856_LD_ZT10_AR01_CTAGGA	37.6782797241734	-16.8588595848372	LPN	2	2	2	1	1	1	1	2	1	1	1
X20190228_CLK856_LD_ZT10_AR01_CTCAAC	25.618001184541	13.7209067572878	LN_ITP	1	1	1	1	1	1	1	1	2	1	1
X20190228_CLK856_LD_ZT10_AR01_CTCATG	26.2136430100462	-10.2230362057814	DN2	1	1	1	1	1	1	1	1	2	1	2
X20190228_CLK856_LD_ZT10_AR01_CTTCGA	22.0677139938975	-20.9467613740939	DN1p	1	1	1	1	1	1	1	1	2	2	1
X20190228_CLK856_LD_ZT10_AR01_CTTCTG	-7.35322660116541	-8.27502481695494	DN3_VGlut	1	1	1	1	1	1	1	1	1	1	1
X20190228_CLK856_LD_ZT10_AR01_GAAGAC	28.4706027413008	1.86224629795501	LNd_Trissin	2	1	1	1	1	1	1	1	2	1	1
X20190228_CLK856_LD_ZT10_AR01_GAAGGA	16.0748445055322	22.9497601159865	LNd_NPF	1	1	1	1	1	1	1	1	1	1	2
X20190228_CLK856_LD_ZT10_AR01_GAAGTG	24.2543336426558	-9.38260897921673	DN2	2	1	1	1	1	2	1	1	1	1	1
X20190228_CLK856_LD_ZT10_AR01_GACAGA	-29.2399381471236	-3.04057392911888	s-LNv	1	1	2	1	1	1	1	1	1	1	1
X20190228_CLK856_LD_ZT10_AR01_GTACAG	14.4905497104219	-12.5592703383398	DN1p_CNMa_AstC	1	1	1	1	1	1	1	1	2	1	1
X20190228_CLK856_LD_ZT10_AR01_GTCTCA	0.681544111753476	43.5643018000964	DN1a	1	1	1	1	1	1	1	1	1	1	1
X20190228_CLK856_LD_ZT10_AR01_GTGACA	31.619479771551	1.79167022808703	LNd_Trissin	2	1	1	1	1	1	1	1	2	1	1
X20190228_CLK856_LD_ZT10_AR01_GTTGCA	-5.93255110200444	-27.0792695520154	DN1p_sNPF	2	1	1	1	2	1	2	1	2	1	1
X20190228_CLK856_LD_ZT10_AR01_GTTGTC	1.8162723875277	42.9016743435129	DN1a	1	1	1	1	1	1	1	1	1	2	1
X20190228_CLK856_LD_ZT10_AR01_TCACCA	11.6647640200258	-10.9820131194789	DN1p_CNMa_AstC	1	1	1	2	1	1	1	1	1	1	1
X20190228_CLK856_LD_ZT10_AR01_TCCTAG	10.8440303118764	-14.412569874128	DN1p_CNMa_AstC	1	1	1	1	1	1	1	1	2	1	1
X20190228_CLK856_LD_ZT10_AR01_TCCTCA	-35.8966590829941	0.956068757898808	s-LNv	1	1	2	1	2	1	1	1	1	2	1
X20190228_CLK856_LD_ZT10_AR01_TCCTTC	-21.2066155705564	19.9166903618008	DN1p_Rh7	1	1	1	1	1	1	1	1	1	2	1
X20190228_CLK856_LD_ZT10_AR01_TCGACA	11.5655366842844	26.8736135207611	LNd_NPF	1	1	1	1	1	1	1	1	1	1	1
X20190228_CLK856_LD_ZT10_AR01_TGAGAC	-26.3687851493963	-19.2680763818231	DN1p_CNMa	2	1	1	2	1	2	1	1	2	1	1
X20190228_CLK856_LD_ZT10_AR01_TGAGGA	-7.43472169761868	-27.1766957671934	DN1p_sNPF	2	1	1	2	2	1	2	1	2	1	1
X20190228_CLK856_LD_ZT10_AR01_TGCAAC	11.0428558805103	-10.906023677094	DN1p_CNMa_AstC	1	1	1	1	1	1	1	1	2	1	1
X20190228_CLK856_LD_ZT10_AR01_TGCATG	-2.27099151398208	-43.8209456515329	DN3	1	1	1	1	1	1	1	1	1	2	1
X20190228_CLK856_LD_ZT10_AR01_TGGTAC	23.6825413756808	-11.4781695581981	DN2	2	1	1	1	1	1	1	1	2	1	1
X20190228_CLK856_LD_ZT10_AR01_TGGTTG	4.02281667546902	43.2739054001847	DN1a	1	1	1	1	1	1	1	1	1	1	1
X20190228_CLK856_LD_ZT10_AR01_TGTCGA	10.73343803834	26.6924720296175	LNd_NPF	1	1	1	1	1	1	1	1	1	1	1
X20190228_CLK856_LD_ZT10_AR03_ACAGAC	-37.0756327036555	0.917265878784181	s-LNv	1	1	1	1	1	1	1	1	1	1	1
X20190228_CLK856_LD_ZT10_AR03_ACCAAC	3.74672856007704	46.4681426261686	DN1a	1	1	1	1	1	1	1	1	1	1	1
X20190228_CLK856_LD_ZT10_AR03_ACCATG	10.9416451701706	-18.4830724627456	DN1p_CNMa_AstC	1	1	1	2	1	1	1	1	2	1	1
X20190228_CLK856_LD_ZT10_AR03_ACGTAC	-16.5166169095543	-0.172779976588097	l-LNv	1	1	1	1	1	1	1	1	1	1	1
X20190228_CLK856_LD_ZT10_AR03_ACGTGA	44.9490953006329	-2.04487622178556	DN1p_AstA	2	1	1	1	1	1	1	1	1	1	1
X20190228_CLK856_LD_ZT10_AR03_ACTCTG	6.40055560259612	-18.4590253016775	DN1p_CNMa_AstC	1	1	1	2	1	1	1	1	2	1	1
X20190228_CLK856_LD_ZT10_AR03_AGACCA	-37.5286981393121	1.38552721725539	s-LNv	1	1	2	1	1	1	1	1	1	1	1
X20190228_CLK856_LD_ZT10_AR03_AGCTTC	-35.0645578977277	-2.7052338869993	s-LNv	1	1	2	1	1	1	1	1	1	1	1
X20190228_CLK856_LD_ZT10_AR03_CAACCA	23.4715989219284	-9.62539435443797	DN2	1	1	1	1	2	1	1	1	2	1	1
X20190228_CLK856_LD_ZT10_AR03_CAGAAG	5.96959420221665	-15.7210664775212	DN1p_CNMa_AstC	1	1	1	1	1	1	1	1	2	1	1
X20190228_CLK856_LD_ZT10_AR03_CAGACA	15.1146610620816	21.7708188194164	LNd_NPF	1	1	1	1	1	1	1	1	1	1	1
X20190228_CLK856_LD_ZT10_AR03_CAGATC	28.9109618643225	-1.22470548519446	LNd_Trissin	1	1	1	1	1	1	1	1	2	1	1
X20190228_CLK856_LD_ZT10_AR03_CTAGGA	10.4179135942563	-16.8307765852238	DN1p_CNMa_AstC	1	1	1	1	1	1	1	1	1	1	1
X20190228_CLK856_LD_ZT10_AR03_CTCAAC	-23.8619429401516	-19.421419163979	DN1p_CNMa	1	2	2	1	1	1	1	2	1	1	1
X20190228_CLK856_LD_ZT10_AR03_CTCAGA	7.87278552054481	-16.4318022564461	DN1p_CNMa_AstC	1	1	1	1	1	1	1	1	2	1	1
X20190228_CLK856_LD_ZT10_AR03_CTCATG	-36.2290493868626	0.469641648360123	s-LNv	1	1	1	1	1	1	1	2	1	1	1
X20190228_CLK856_LD_ZT10_AR03_CTGTAC	35.9960115187009	-16.5019052788623	LPN	1	2	2	2	1	1	1	1	1	1	1
X20190228_CLK856_LD_ZT10_AR03_CTGTGA	25.9283865132178	12.1819430446464	LN_ITP	2	1	1	1	1	1	2	1	2	1	1
X20190228_CLK856_LD_ZT10_AR03_CTTCGA	14.0558256736021	22.9803351838254	LNd_NPF	1	1	1	1	1	2	2	1	1	1	1
X20190228_CLK856_LD_ZT10_AR03_GAAGGA	3.0680518603506	46.2711305813207	DN1a	1	1	1	1	1	1	1	1	1	1	1
X20190228_CLK856_LD_ZT10_AR03_GACAAC	-37.1021500045321	1.47385100179316	s-LNv	1	1	2	1	1	1	1	1	1	1	1
X20190228_CLK856_LD_ZT10_AR03_GACATG	47.0803440143708	0.506010700819703	DN1p_AstA	1	1	1	1	1	1	2	1	1	1	1
X20190228_CLK856_LD_ZT10_AR03_GAGTAC	-32.5042472802401	-2.69896035950701	s-LNv	1	1	1	1	2	2	1	2	1	1	1
X20190228_CLK856_LD_ZT10_AR03_GATCAC	25.0061539316812	-8.75021279021853	DN2	1	1	1	1	1	1	1	1	2	2	1
X20190228_CLK856_LD_ZT10_AR03_GATCGA	4.29123844420924	44.4784559535188	DN1a	1	1	1	1	1	1	1	1	2	1	1
X20190228_CLK856_LD_ZT10_AR03_GATCTG	8.29197222804242	-16.5629536597179	DN1p_CNMa_AstC	1	1	1	1	1	1	1	1	2	1	1
X20190228_CLK856_LD_ZT10_AR03_GTACAG	21.9689841129762	-21.4021260585395	DN1p	1	1	1	1	1	1	1	2	2	1	1
X20190228_CLK856_LD_ZT10_AR03_GTCTCA	23.1193859374956	-11.4015670461676	DN2	1	1	1	1	1	1	1	1	2	1	1
X20190228_CLK856_LD_ZT10_AR03_GTGAAG	22.7947351581157	13.4896550506827	LN_ITP	1	1	2	1	1	1	1	1	2	1	1
X20190228_CLK856_LD_ZT10_AR03_GTGACA	-23.4717045138579	20.9457826992531	DN1p_Rh7	1	2	1	1	1	2	1	1	1	2	1
X20190228_CLK856_LD_ZT10_AR03_GTTGAG	26.1081922318577	-9.87224307721007	DN2	1	1	1	1	2	1	1	1	2	1	1
X20190228_CLK856_LD_ZT10_AR03_GTTGTC	37.0363779783018	-15.9000035256678	LPN	1	1	2	1	1	1	1	1	1	1	1
X20190228_CLK856_LD_ZT10_AR03_TCACCA	11.8646489534905	-16.2674949764702	DN1p_CNMa_AstC	1	1	1	1	1	1	1	1	2	1	2
X20190228_CLK856_LD_ZT10_AR03_TCACTC	22.2555531966356	-22.2574178216927	DN1p	1	1	1	2	1	1	1	1	2	2	1
X20190228_CLK856_LD_ZT10_AR03_TCTGCA	9.55429379938996	-15.1304984155746	DN1p_CNMa_AstC	1	1	1	1	1	1	1	1	1	1	1
X20190228_CLK856_LD_ZT10_AR03_TGAGAC	32.5356360503505	0.309490613537521	LNd_Trissin	1	1	1	1	1	1	1	1	2	1	1
X20190228_CLK856_LD_ZT10_AR03_TGCAGA	-36.967595225127	-0.0683571475617228	s-LNv	1	1	1	1	1	1	1	1	1	1	1
X20190228_CLK856_LD_ZT10_AR03_TGCATG	4.12233178160099	45.5680371901485	DN1a	1	1	1	1	1	1	1	1	1	1	1
X20190228_CLK856_LD_ZT10_AR05_ACAGAC	-36.4668593932578	0.502568220853026	s-LNv	1	1	1	1	1	2	1	1	1	1	1
X20190228_CLK856_LD_ZT10_AR05_ACAGGA	30.4513536253292	-1.26839688720339	LNd_Trissin	1	1	1	1	1	1	1	1	1	1	1
X20190228_CLK856_LD_ZT10_AR05_ACCAAC	-5.98297640641439	-8.65046802101549	DN3_VGlut	1	1	1	1	1	1	1	1	1	1	1
X20190228_CLK856_LD_ZT10_AR05_ACCAGA	9.72517575752758	-17.0124632594989	DN1p_CNMa_AstC	1	1	1	1	1	1	1	1	2	1	1
X20190228_CLK856_LD_ZT10_AR05_ACGTGA	-3.27789701171453	-43.5885823491385	DN3	1	1	1	1	1	1	1	1	1	2	1
X20190228_CLK856_LD_ZT10_AR05_ACGTTG	17.1773701482174	24.5534368700909	LNd_NPF	1	1	1	1	1	1	1	1	1	1	1
X20190228_CLK856_LD_ZT10_AR05_ACTCGA	-33.3149968599555	1.8091952653179	s-LNv	1	2	2	1	1	2	1	1	2	1	1
X20190228_CLK856_LD_ZT10_AR05_AGACAG	-32.3660698774276	-1.19953524202184	s-LNv	1	1	2	1	1	1	1	1	1	1	1
X20190228_CLK856_LD_ZT10_AR05_AGACCA	-1.17288886654032	44.3033036809426	DN1a	1	1	1	1	1	1	1	2	2	1	1
X20190228_CLK856_LD_ZT10_AR05_AGCTTC	-7.69837312522456	-27.9349532449272	DN1p_sNPF	1	1	1	1	1	1	2	1	1	1	1
X20190228_CLK856_LD_ZT10_AR05_CACTTC	1.33609895683896	41.4001796535358	DN1a	1	1	1	1	1	1	1	1	1	1	1
X20190228_CLK856_LD_ZT10_AR05_CAGAAG	-11.5599035667628	-7.45135738767867	DN3_VGlut	2	1	1	1	1	1	1	1	1	1	2
X20190228_CLK856_LD_ZT10_AR05_CTCAAC	23.6374607592436	-18.472548192446	DN1p	2	1	1	1	1	1	1	1	1	1	1
X20190228_CLK856_LD_ZT10_AR05_CTGTTG	-26.1246121673779	-20.2885531387699	DN1p_CNMa	1	1	1	1	1	2	2	2	2	1	1
X20190228_CLK856_LD_ZT10_AR05_CTTCGA	16.3809628397655	21.5110768789719	LNd_NPF	2	1	1	1	1	1	1	1	1	1	1
X20190228_CLK856_LD_ZT10_AR05_GAAGAC	31.2748316907146	1.6863940099772	LNd_Trissin	2	1	1	1	1	1	1	1	2	1	1
X20190228_CLK856_LD_ZT10_AR05_GAAGTG	28.2272823953965	-0.378660497121642	LNd_Trissin	2	1	2	1	1	1	1	1	2	1	1
X20190228_CLK856_LD_ZT10_AR05_GACAGA	23.3983558585487	-18.0247864893602	DN1p	1	1	1	1	1	1	1	1	2	1	1
X20190228_CLK856_LD_ZT10_AR05_GTACAG	-32.9549094599973	-4.51791340944044	s-LNv	1	1	2	1	2	1	1	1	1	1	1
X20190228_CLK856_LD_ZT10_AR05_GTACCA	14.4522498357285	-14.3145497743536	DN1p_CNMa_AstC	1	2	1	2	1	1	1	1	2	1	1
X20190228_CLK856_LD_ZT10_AR05_GTCTAG	12.864167370727	-17.4910826185511	DN1p_CNMa_AstC	1	1	1	1	1	1	1	1	2	1	1
X20190228_CLK856_LD_ZT10_AR05_GTCTTC	-35.1150305582335	-5.37380761689593	s-LNv	1	1	1	1	1	1	1	1	1	1	1
X20190228_CLK856_LD_ZT10_AR05_GTGACA	-34.3110204447892	-5.84423689539519	s-LNv	1	1	2	1	1	1	1	1	1	1	1
X20190228_CLK856_LD_ZT10_AR05_GTTGAG	-36.4939996438663	-4.44374396523279	s-LNv	1	1	2	1	1	1	1	1	1	1	1
X20190228_CLK856_LD_ZT10_AR05_TCCTAG	24.4091785156429	13.4952808975743	LN_ITP	1	1	1	1	1	1	2	1	1	1	1
X20190228_CLK856_LD_ZT10_AR05_TCCTCA	-2.65566561223959	-43.4690551533423	DN3	1	1	1	1	1	1	1	1	1	2	1
X20190228_CLK856_LD_ZT10_AR05_TCCTTC	3.85088344962989	44.7841219105901	DN1a	1	1	1	1	1	1	1	1	1	1	1
X20190228_CLK856_LD_ZT10_AR05_TCGATC	-3.74326164334622	-43.8660932440263	DN3	1	1	1	1	1	1	1	1	1	2	1
X20190228_CLK856_LD_ZT10_AR05_TCTGAG	13.0088273672742	-15.6142906089615	DN1p_CNMa_AstC	1	1	1	1	1	1	1	1	2	1	2
X20190228_CLK856_LD_ZT10_AR05_TCTGTC	-34.3277696905855	-0.217834052292046	s-LNv	1	2	1	1	1	1	1	1	1	1	1
X20190228_CLK856_LD_ZT10_AR05_TGCAGA	44.956880889916	0.767561725770073	DN1p_AstA	2	1	1	1	1	1	2	1	1	1	1
X20190228_CLK856_LD_ZT10_AR05_TGGTAC	24.6515867851556	-8.81880048636475	DN2	1	1	2	1	2	1	1	1	2	1	1
X20190228_CLK856_LD_ZT10_AR05_TGGTTG	-34.0401153106741	0.56793082128777	s-LNv	1	1	2	1	1	1	1	1	1	1	1
X20190228_CLK856_LD_ZT10_AR05_TGTCGA	-22.038248938461	24.2127893817463	DN1p_Rh7	1	2	1	2	1	1	1	2	1	1	1
X20190301_CLK856_LD_ZT10_AR01_ACAGAC	44.9601689383892	-0.367564835557646	DN1p_AstA	1	1	1	1	1	1	1	1	1	1	1
X20190301_CLK856_LD_ZT10_AR01_ACAGTG	24.8667756179492	-21.0189565973182	DN1p	1	1	1	1	1	1	1	1	2	1	1
X20190301_CLK856_LD_ZT10_AR01_ACCAGA	45.9975557503613	-2.64218797305346	DN1p_AstA	1	1	1	1	2	2	1	1	1	1	1
X20190301_CLK856_LD_ZT10_AR01_ACGTGA	31.6802517978242	0.0844282266817491	LNd_Trissin	2	1	1	1	2	1	1	1	2	1	1
X20190301_CLK856_LD_ZT10_AR01_ACGTTG	13.4171732463612	26.4465537196409	LNd_NPF	1	1	1	1	1	1	1	1	1	1	1
X20190301_CLK856_LD_ZT10_AR01_ACTCAC	11.434931461127	-18.6762025111108	DN1p_CNMa_AstC	1	1	1	1	1	1	1	2	2	1	1
X20190301_CLK856_LD_ZT10_AR01_ACTCGA	-1.01151031874014	42.918379743137	DN1a	1	1	1	1	1	1	1	1	1	1	1
X20190301_CLK856_LD_ZT10_AR01_AGACAG	2.42188680242212	46.1286318353585	DN1a	1	1	1	1	1	1	1	1	1	2	1
X20190301_CLK856_LD_ZT10_AR01_AGACCA	11.5682172430012	25.2614077383256	LNd_NPF	1	1	1	1	1	1	1	1	1	1	1
X20190301_CLK856_LD_ZT10_AR01_AGCTCA	-35.362431504146	-1.2187598048188	s-LNv	1	2	1	1	1	1	2	1	1	1	1
X20190301_CLK856_LD_ZT10_AR01_AGGATC	24.2339189242262	9.97615099134719	LN_ITP	1	1	1	1	1	1	1	1	1	1	1
X20190301_CLK856_LD_ZT10_AR01_AGTGAG	25.9887760765697	11.5417279168019	LN_ITP	1	1	1	1	1	1	1	1	1	1	1
X20190301_CLK856_LD_ZT10_AR01_CAACAG	49.2618720344248	0.188060222245186	DN1p_AstA	1	1	1	2	1	1	1	1	2	1	1
X20190301_CLK856_LD_ZT10_AR01_CAACCA	2.01829470058341	45.5978912383049	DN1a	1	1	1	1	1	1	1	1	1	1	1
X20190301_CLK856_LD_ZT10_AR01_CACTCA	31.2851003298323	1.25422968436842	LNd_Trissin	1	1	1	1	1	1	2	1	2	1	1
X20190301_CLK856_LD_ZT10_AR01_CACTTC	9.89168745260538	-17.5573329882792	DN1p_CNMa_AstC	2	1	1	1	1	1	1	1	2	1	1
X20190301_CLK856_LD_ZT10_AR01_CATGTC	9.96213955835825	26.9751475041029	LNd_NPF	1	1	1	1	1	1	1	1	1	1	1
X20190301_CLK856_LD_ZT10_AR01_CTAGAC	28.7717761405286	-0.502422452547685	LNd_Trissin	2	1	1	1	1	1	1	1	1	1	1
X20190301_CLK856_LD_ZT10_AR01_CTAGTG	-36.6438506985875	-0.983473107469297	s-LNv	1	1	1	1	1	2	1	2	1	2	1
X20190301_CLK856_LD_ZT10_AR01_CTCAAC	-38.0529803238075	-2.88101812642686	s-LNv	1	1	2	1	1	1	1	1	1	1	1
X20190301_CLK856_LD_ZT10_AR01_CTCAGA	29.9259880041764	-0.587374247920336	LNd_Trissin	2	1	1	1	1	1	1	1	2	1	1
X20190301_CLK856_LD_ZT10_AR01_CTGTAC	24.5805524337768	-21.5741821468243	DN1p	1	1	1	2	1	2	1	1	2	1	1
X20190301_CLK856_LD_ZT10_AR01_CTGTGA	29.3466236387139	0.744094179333396	LNd_Trissin	1	1	1	1	1	1	1	1	2	1	1
X20190301_CLK856_LD_ZT10_AR01_CTTCTG	26.4430071626591	-10.5016799814846	DN2	1	1	1	1	2	1	1	1	2	1	1
X20190301_CLK856_LD_ZT10_AR01_GACAAC	14.2150262620216	23.6692309177221	LNd_NPF	1	1	1	1	1	1	1	1	1	1	1
X20190301_CLK856_LD_ZT10_AR01_GATCGA	21.6187792446202	-21.1226752699623	DN1p	1	1	1	1	1	1	1	1	2	1	1
X20190301_CLK856_LD_ZT10_AR01_GTACAG	-3.29990312756476	-46.0370613090013	DN3	1	1	1	1	1	1	1	2	1	1	1
X20190301_CLK856_LD_ZT10_AR01_GTACCA	-33.2590265068698	-4.1761927240571	s-LNv	1	1	2	1	1	1	1	1	1	1	1
X20190301_CLK856_LD_ZT10_AR01_GTACTC	24.7043302706579	13.647893488103	LN_ITP	2	1	2	1	1	1	1	1	2	1	1
X20190301_CLK856_LD_ZT10_AR01_GTCTTC	10.6247731677114	26.2342416084488	LNd_NPF	1	1	1	1	1	1	1	1	1	1	1
X20190301_CLK856_LD_ZT10_AR01_GTGACA	-8.54153464637396	-26.6898849112719	DN1p_sNPF	1	1	1	1	2	1	2	1	1	2	1
X20190301_CLK856_LD_ZT10_AR01_GTGATC	9.63825480296764	26.6857701496363	LNd_NPF	1	1	2	1	1	1	1	1	1	1	1
X20190301_CLK856_LD_ZT10_AR01_GTTGCA	-27.236772672106	-19.3788537753892	DN1p_CNMa	1	2	1	2	1	2	1	1	2	1	1
X20190301_CLK856_LD_ZT10_AR01_GTTGTC	4.01396471982251	42.275631456534	DN1a	1	1	1	1	1	1	1	1	2	1	1
X20190301_CLK856_LD_ZT10_AR01_TCACCA	12.0474899588932	28.287991601122	LNd_NPF	1	1	1	1	1	1	1	1	1	1	1
X20190301_CLK856_LD_ZT10_AR01_TCACTC	26.675866729503	-21.2519901601058	DN1p	1	1	1	1	1	1	1	1	2	2	1
X20190301_CLK856_LD_ZT10_AR01_TCCTTC	24.2681976701407	-22.3414983877446	DN1p	1	1	1	1	1	1	1	2	2	1	1
X20190301_CLK856_LD_ZT10_AR01_TCTGAG	-31.9890043328845	-0.431584523098984	s-LNv	1	1	2	1	1	1	1	1	1	1	1
X20190301_CLK856_LD_ZT10_AR01_TCTGTC	-27.6562603289755	-19.2107072590767	DN1p_CNMa	2	1	1	2	1	2	1	2	2	1	1
X20190301_CLK856_LD_ZT10_AR01_TGAGAC	-34.0885726948761	-1.79500895227476	s-LNv	1	1	1	2	1	2	1	2	1	1	1
X20190301_CLK856_LD_ZT10_AR01_TGTCAC	-23.2005943603456	19.902443263892	DN1p_Rh7	1	1	1	1	2	2	2	1	1	2	1
X20190301_CLK856_LD_ZT10_AR01_TGTCGA	12.0075231496116	27.268081774675	LNd_NPF	1	1	1	1	1	1	1	1	1	1	1
X20190309_CLK856_LD_ZT10_AR06_ACAGAC	45.9386835643787	1.27272498807336	DN1p_AstA	2	1	1	1	1	1	1	2	1	1	1
X20190309_CLK856_LD_ZT10_AR06_ACAGGA	0.0953533359628113	41.6013251150961	DN1a	1	1	1	1	1	1	1	1	1	1	1
X20190309_CLK856_LD_ZT10_AR06_ACCAAC	-24.5120526172626	-18.4939138519511	DN1p_CNMa	1	1	1	1	1	2	1	2	1	1	1
X20190309_CLK856_LD_ZT10_AR06_ACCAGA	-24.7957414501303	-17.9432700498327	DN1p_CNMa	1	1	1	1	1	2	1	1	1	1	1
X20190309_CLK856_LD_ZT10_AR06_ACCATG	0.374073816478518	43.8266030803815	DN1a	1	1	1	1	1	1	1	1	1	1	1
X20190309_CLK856_LD_ZT10_AR06_ACGTGA	7.94213479684091	-14.5748482517092	DN1p_CNMa_AstC	2	1	1	1	1	1	1	1	2	1	1
X20190309_CLK856_LD_ZT10_AR06_ACTCTG	47.1476428076568	-3.37745422029083	DN1p_AstA	1	1	2	1	1	1	1	1	1	1	1
X20190309_CLK856_LD_ZT10_AR06_AGACAG	-1.41697846671964	-42.5588750738027	DN3	1	1	1	1	2	1	2	2	1	2	1
X20190309_CLK856_LD_ZT10_AR06_AGACCA	11.2009504886598	-12.1987443380041	DN1p_CNMa_AstC	1	1	1	2	1	1	1	1	2	1	1
X20190309_CLK856_LD_ZT10_AR06_AGCTCA	22.1704630220178	-20.1650410592975	DN1p	1	1	1	1	1	1	1	1	2	1	1
X20190309_CLK856_LD_ZT10_AR06_AGGATC	0.615789001130422	41.4291048579698	DN1a	1	1	1	1	1	2	1	1	1	1	1
X20190309_CLK856_LD_ZT10_AR06_AGTGAG	-16.2655280729689	-1.91479346554665	l-LNv	1	1	2	1	1	1	1	1	1	1	1
X20190309_CLK856_LD_ZT10_AR06_AGTGCA	-32.935435997731	-0.483910912785805	s-LNv	1	1	2	1	1	1	1	1	1	1	1
X20190309_CLK856_LD_ZT10_AR06_CAACAG	-24.6417461608015	-19.4327175715974	DN1p_CNMa	1	1	1	1	1	2	1	1	2	1	2
X20190309_CLK856_LD_ZT10_AR06_CAACCA	16.3761689284817	21.8714989304899	LNd_NPF	1	1	1	1	1	1	1	1	1	1	1
X20190309_CLK856_LD_ZT10_AR06_CAACTC	17.3120358313891	23.5171389509157	LNd_NPF	2	1	1	1	1	1	1	1	1	1	1
X20190309_CLK856_LD_ZT10_AR06_CACTTC	-7.17153688158453	-24.637805334527	DN1p_sNPF	1	2	1	2	2	1	1	2	2	2	1
X20190309_CLK856_LD_ZT10_AR06_CAGACA	27.1496575675671	1.13086453263472	LNd_Trissin	1	1	1	1	1	2	1	1	1	1	1
X20190309_CLK856_LD_ZT10_AR06_CAGATC	9.27744490153207	-12.0540347760746	DN1p_CNMa_AstC	1	1	1	1	1	1	1	1	2	1	1
X20190309_CLK856_LD_ZT10_AR06_CATGTC	-10.6548601868635	-7.88542784022227	DN3_VGlut	1	1	1	1	1	1	2	2	1	1	2
X20190309_CLK856_LD_ZT10_AR06_CTGTAC	6.92953066898753	-9.43624569123221	DN1p_CNMa_AstC	2	1	1	1	1	2	1	1	1	1	1
X20190309_CLK856_LD_ZT10_AR06_CTGTGA	13.9488162705149	-11.5686878217582	DN1p_CNMa_AstC	1	2	1	2	2	1	1	2	1	1	1
X20190309_CLK856_LD_ZT10_AR06_CTGTTG	8.73743671151987	-10.3177968290131	DN1p_CNMa_AstC	1	1	1	1	1	1	1	1	1	1	1
X20190309_CLK856_LD_ZT10_AR06_CTTCGA	-32.5063152826492	-0.817063454943571	s-LNv	1	1	2	1	1	1	1	1	1	1	2
X20190309_CLK856_LD_ZT10_AR06_GACATG	36.3550924738831	-15.6989604822264	LPN	1	1	1	1	1	1	1	1	1	1	1
X20190309_CLK856_LD_ZT10_AR06_GATCAC	-22.812838526942	22.6686744987204	DN1p_Rh7	1	2	1	1	1	1	1	1	1	1	1
X20190309_CLK856_LD_ZT10_AR06_GATCTG	23.7186675813593	-17.769557738704	DN1p	1	1	1	1	1	1	1	1	2	1	1
X20190309_CLK856_LD_ZT10_AR06_GTACAG	-3.10612766388554	-43.3887332703282	DN3	1	1	1	1	2	1	1	1	1	1	1
X20190309_CLK856_LD_ZT10_AR06_GTACCA	-19.2768566808045	19.4903034545047	DN1p_Rh7	1	1	1	1	1	1	1	1	1	1	1
X20190309_CLK856_LD_ZT10_AR06_GTCTCA	-33.0001347559953	-0.587247355471252	s-LNv	1	1	2	1	1	1	1	1	1	1	1
X20190309_CLK856_LD_ZT10_AR06_GTGAAG	22.6240200110296	-19.3148439905259	DN1p	1	1	1	1	1	1	2	1	2	1	1
X20190309_CLK856_LD_ZT10_AR06_GTGACA	-20.9363470511479	21.3979860221363	DN1p_Rh7	1	2	1	1	1	2	1	1	1	2	1
X20190309_CLK856_LD_ZT10_AR06_GTGATC	21.8799251134335	-20.5089846947815	DN1p	1	1	1	1	1	1	1	1	1	1	1
X20190309_CLK856_LD_ZT10_AR06_GTTGAG	27.1236859290884	1.03843201007458	LNd_Trissin	2	1	1	1	1	1	2	2	2	1	1
X20190309_CLK856_LD_ZT10_AR06_GTTGCA	12.4044378107364	-13.9217609829028	DN1p_CNMa_AstC	1	1	1	1	1	1	1	1	2	1	1
X20190309_CLK856_LD_ZT10_AR06_TCGACA	22.8276022618599	10.6531143063676	LN_ITP	1	2	1	1	1	1	1	1	1	1	1
X20190309_CLK856_LD_ZT10_AR06_TCTGTC	-8.41184288458541	-24.3007022397846	DN1p_sNPF	1	1	1	1	2	1	2	1	2	1	1
X20190309_CLK856_LD_ZT10_AR06_TGAGAC	-30.6193040506939	-2.77444900831394	s-LNv	1	1	1	1	2	1	1	1	1	1	1
X20190309_CLK856_LD_ZT10_AR06_TGAGTG	-22.7909612161221	23.15284400442	DN1p_Rh7	1	1	1	1	2	1	1	1	1	1	1
X20190309_CLK856_LD_ZT10_AR06_TGCAGA	8.25029765176471	-16.9084070898732	DN1p_CNMa_AstC	1	1	1	1	1	2	1	1	2	1	1
X20190309_CLK856_LD_ZT10_AR06_TGCATG	-1.04950322376003	-45.3743184699823	DN3	1	1	1	1	1	1	1	1	1	2	1
X20190309_CLK856_LD_ZT10_AR06_TGGTAC	-8.64256458349406	-27.5309781294426	DN1p_sNPF	2	1	1	2	2	1	2	1	1	2	2
X20190309_CLK856_LD_ZT10_AR06_TGTCTG	37.4280613358961	-16.5290604400404	LPN	1	1	1	1	1	1	1	1	1	1	1
X20190309_CLK856_LD_ZT10_AR07_ACAGAC	-21.1493445823882	24.818514085817	DN1p_Rh7	1	1	1	1	1	1	1	1	1	2	1
X20190309_CLK856_LD_ZT10_AR07_ACAGGA	6.09141694313998	-13.4952725362338	DN1p_CNMa_AstC	1	1	1	1	1	2	1	1	1	1	2
X20190309_CLK856_LD_ZT10_AR07_ACCATG	-31.6714807555647	0.433064513743827	s-LNv	1	1	1	1	1	1	1	2	1	1	1
X20190309_CLK856_LD_ZT10_AR07_ACTCGA	-33.8016462270528	-3.75837549155229	s-LNv	1	1	2	1	1	1	1	1	1	1	1
X20190309_CLK856_LD_ZT10_AR07_AGACAG	9.94097951118164	-10.6959309178317	DN1p_CNMa_AstC	1	1	1	1	1	1	1	1	1	1	1
X20190309_CLK856_LD_ZT10_AR07_AGGAAG	-34.2675146718198	-4.44261311581705	s-LNv	1	2	2	1	1	1	1	1	1	1	1
X20190309_CLK856_LD_ZT10_AR07_CAACTC	23.1882136805834	12.8711862429085	LN_ITP	1	1	1	1	1	1	1	1	1	1	1
X20190309_CLK856_LD_ZT10_AR07_CACTCA	11.8303768894526	22.8347492898441	LNd_NPF	1	1	1	1	1	1	1	1	1	1	2
X20190309_CLK856_LD_ZT10_AR07_CAGAAG	-34.8929465806165	-3.86490845247127	s-LNv	1	1	1	1	1	2	1	1	1	1	1
X20190309_CLK856_LD_ZT10_AR07_CAGATC	25.6396712608769	10.7952524879442	LN_ITP	1	1	1	1	1	1	1	1	2	1	1
X20190309_CLK856_LD_ZT10_AR07_CATGTC	48.2028712547719	-1.64338037562195	DN1p_AstA	1	1	1	2	1	1	1	1	1	1	1
X20190309_CLK856_LD_ZT10_AR07_CTAGAC	-16.4148870862445	-1.40529320419803	l-LNv	1	1	1	1	1	1	1	1	1	1	1
X20190309_CLK856_LD_ZT10_AR07_CTAGTG	-20.397881860984	19.6891300290966	DN1p_Rh7	1	1	1	1	2	2	1	1	1	2	1
X20190309_CLK856_LD_ZT10_AR07_CTTCTG	-2.20779715813338	-46.0785105986539	DN3	1	1	1	1	1	1	1	1	1	1	1
X20190309_CLK856_LD_ZT10_AR07_GACAAC	22.6295847225094	-17.7838001107821	DN1p	1	1	1	1	2	1	1	1	2	1	1
X20190309_CLK856_LD_ZT10_AR07_GACATG	-7.20165247616456	-9.96600419085398	DN3_VGlut	1	2	1	2	1	1	2	1	1	1	1
X20190309_CLK856_LD_ZT10_AR07_GAGTAC	-5.79301843017711	-6.44906728524493	DN3_VGlut	1	1	1	1	1	1	1	1	1	1	1
X20190309_CLK856_LD_ZT10_AR07_GAGTTG	23.4327579475137	-11.7304998765324	DN2	1	1	1	1	1	1	1	1	1	1	1
X20190309_CLK856_LD_ZT10_AR07_GTACAG	48.3820934748908	-0.421517368144363	DN1p_AstA	1	1	1	1	1	1	1	1	1	1	1
X20190309_CLK856_LD_ZT10_AR07_GTACTC	26.5146209640007	-19.6048917170726	DN1p	1	1	1	1	1	1	1	1	1	1	1
X20190309_CLK856_LD_ZT10_AR07_GTCTCA	-15.0814768449976	1.09073035596813	l-LNv	1	1	1	1	1	1	1	1	1	1	1
X20190309_CLK856_LD_ZT10_AR07_GTGACA	8.22913270715346	-10.4567963024774	DN1p_CNMa_AstC	2	2	1	1	1	1	1	1	2	1	2
X20190309_CLK856_LD_ZT10_AR07_GTGATC	27.7444069727302	1.82469852116476	LNd_Trissin	2	1	1	1	1	1	1	1	1	1	1
X20190309_CLK856_LD_ZT10_AR07_GTTGAG	-5.80150685362148	-26.3813421723155	DN1p_sNPF	2	1	1	2	2	1	2	2	1	2	1
X20190309_CLK856_LD_ZT10_AR07_TCACTC	11.1822403830395	23.8879001954886	LNd_NPF	1	1	2	1	1	1	1	2	1	1	1
X20190309_CLK856_LD_ZT10_AR07_TCCTCA	-6.38805891623554	-9.28212893561869	DN3_VGlut	1	1	1	1	1	1	1	1	1	1	1
X20190309_CLK856_LD_ZT10_AR07_TCCTTC	-20.7562507526174	18.9738530028995	DN1p_Rh7	2	1	1	1	1	2	1	1	1	2	1
X20190309_CLK856_LD_ZT10_AR07_TCGACA	-2.05914721099996	-43.457859138033	DN3	1	1	1	1	1	1	1	2	1	1	1
X20190309_CLK856_LD_ZT10_AR07_TCGATC	12.4814178418536	-10.100292424617	DN1p_CNMa_AstC	1	1	1	1	1	1	1	1	1	1	1
X20190309_CLK856_LD_ZT10_AR07_TCTGAG	-19.9382815612482	25.4338263623098	DN1p_Rh7	1	1	1	2	1	1	1	1	1	2	1
X20190309_CLK856_LD_ZT10_AR07_TCTGCA	-34.7385725262746	-2.78333787536148	s-LNv	1	1	1	1	1	2	1	2	1	1	1
X20190309_CLK856_LD_ZT10_AR07_TGAGTG	-23.2109973706584	23.5589575004367	DN1p_Rh7	1	1	1	1	1	1	1	2	1	2	1
X20190309_CLK856_LD_ZT10_AR07_TGGTAC	21.7786896715024	11.2699229242966	LN_ITP	1	1	1	1	1	2	1	1	2	1	1
X20190309_CLK856_LD_ZT10_AR07_TGTCTG	13.247634671706	20.5906109758628	LNd_NPF	1	1	1	1	1	1	1	1	1	1	1
X20181215_CLK856_LD_ZT14_AR07_ACAGAC	7.8715989148662	-13.8770502362968	DN1p_CNMa_AstC	1	1	1	1	1	1	1	1	2	1	1
X20181215_CLK856_LD_ZT14_AR07_ACAGGA	36.7131329543788	-16.2731611908064	LPN	2	2	2	1	1	1	1	1	1	1	1
X20181215_CLK856_LD_ZT14_AR07_ACCAAC	-24.9895668765051	-18.4583909101874	DN1p_CNMa	1	1	1	1	1	2	1	2	2	1	1
X20181215_CLK856_LD_ZT14_AR07_ACCAGA	21.2258975781793	11.3371551985825	LN_ITP	2	1	1	1	2	1	1	1	1	1	1
X20181215_CLK856_LD_ZT14_AR07_ACCATG	4.59034147092698	46.5709120609052	DN1a	1	1	1	1	1	1	1	1	1	1	1
X20181215_CLK856_LD_ZT14_AR07_ACGTAC	9.14114445967286	-11.4942393000195	DN1p_CNMa_AstC	1	1	1	1	1	1	1	1	2	1	1
X20181215_CLK856_LD_ZT14_AR07_ACTCGA	7.09914813725171	-13.4561531191372	DN1p_CNMa_AstC	1	2	1	1	1	1	1	1	2	1	2
X20181215_CLK856_LD_ZT14_AR07_AGACCA	-30.8367676909101	-1.11015063703209	s-LNv	1	1	1	1	1	1	1	1	1	1	1
X20181215_CLK856_LD_ZT14_AR07_AGGAAG	0.79891809189201	40.732553254466	DN1a	1	1	1	1	1	1	1	1	1	1	1
X20181215_CLK856_LD_ZT14_AR07_AGGACA	0.484915982342046	40.0659211790723	DN1a	1	1	1	1	1	2	1	1	1	1	1
X20181215_CLK856_LD_ZT14_AR07_AGTGAG	14.2045175047521	22.0967226728575	LNd_NPF	1	1	1	1	1	1	1	1	1	1	1
X20181215_CLK856_LD_ZT14_AR07_CAACAG	-33.9791178931359	-3.70081526140323	s-LNv	1	1	2	1	1	1	1	1	1	1	1
X20181215_CLK856_LD_ZT14_AR07_CAACCA	-34.1508890722409	-0.870836655180879	s-LNv	1	1	2	1	1	1	1	1	1	1	1
X20181215_CLK856_LD_ZT14_AR07_CAACTC	10.4901338630175	22.3080066055729	LNd_NPF	1	1	1	1	1	1	1	2	1	1	1
X20181215_CLK856_LD_ZT14_AR07_CACTCA	9.00303459270906	-16.0879936278494	DN1p_CNMa_AstC	1	1	1	1	1	1	1	1	2	1	1
X20181215_CLK856_LD_ZT14_AR07_CAGAAG	5.88912026408042	-11.8608229597406	DN1p_CNMa_AstC	1	1	1	1	1	1	1	1	1	1	1
X20181215_CLK856_LD_ZT14_AR07_CAGACA	6.94381229392755	-11.8941248465169	DN1p_CNMa_AstC	1	1	1	1	1	1	1	1	1	1	1
X20181215_CLK856_LD_ZT14_AR07_CTCAAC	31.6381697058206	2.7806868612968	LNd_Trissin	1	1	1	1	1	1	1	1	1	1	1
X20181215_CLK856_LD_ZT14_AR07_CTCATG	47.152956174251	-3.22768933884046	DN1p_AstA	1	1	1	1	1	1	1	1	1	1	1
X20181215_CLK856_LD_ZT14_AR07_CTGTTG	10.2264010959719	19.6302719069152	LNd_NPF	1	1	1	1	1	1	1	1	1	1	1
X20181215_CLK856_LD_ZT14_AR07_CTTCTG	36.9695696021285	-16.452733408075	LPN	1	1	1	1	1	1	1	1	1	1	1
X20181215_CLK856_LD_ZT14_AR07_GAAGAC	27.7967710713659	1.0068292245466	LNd_Trissin	1	1	1	1	1	1	1	1	1	1	1
X20181215_CLK856_LD_ZT14_AR07_GAAGTG	-1.16734465806799	40.6364386306331	DN1a	1	1	2	1	1	1	1	1	1	1	1
X20181215_CLK856_LD_ZT14_AR07_GACAAC	12.7064707392597	24.2588295341484	LNd_NPF	1	1	1	1	1	1	1	1	1	1	1
X20181215_CLK856_LD_ZT14_AR07_GACAGA	-7.42085368426736	-10.4505861982766	DN3_VGlut	1	1	1	1	1	1	1	1	1	1	1
X20181215_CLK856_LD_ZT14_AR07_GAGTAC	22.9614171220142	-17.2015716945052	DN1p	1	1	1	1	1	1	1	1	1	1	1
X20181215_CLK856_LD_ZT14_AR07_GAGTGA	24.5705861132197	-17.4679714725722	DN1p	1	1	1	1	1	1	2	1	2	1	1
X20181215_CLK856_LD_ZT14_AR07_GAGTTG	-23.3480742528509	-17.7672896337074	DN1p_CNMa	1	1	1	2	1	2	1	1	1	1	1
X20181215_CLK856_LD_ZT14_AR07_GATCGA	6.04283866965934	-10.3893952980157	DN1p_CNMa_AstC	1	1	1	1	1	1	1	1	1	1	1
X20181215_CLK856_LD_ZT14_AR07_GATCTG	-32.9014538661118	0.0801636407969387	s-LNv	1	1	2	1	1	1	1	1	1	1	1
X20181215_CLK856_LD_ZT14_AR07_GTCTTC	27.6966469111901	2.15463876921157	LNd_Trissin	2	2	1	1	1	1	1	1	1	1	1
X20181215_CLK856_LD_ZT14_AR07_GTTGAG	-1.08762140626347	40.6054757612587	DN1a	1	1	1	1	1	1	1	1	1	1	1
X20181215_CLK856_LD_ZT14_AR07_TCACCA	9.92905103875975	-15.2823796627629	DN1p_CNMa_AstC	1	1	1	1	1	1	1	1	2	1	2
X20181215_CLK856_LD_ZT14_AR07_TCCTTC	10.7874840016655	20.9338044648724	LNd_NPF	1	1	1	1	1	1	1	1	1	1	1
X20181215_CLK856_LD_ZT14_AR07_TCTGTC	-7.79667193649136	-25.3930492489858	DN1p_sNPF	2	2	1	1	1	1	2	1	1	1	1
X20181215_CLK856_LD_ZT14_AR07_TGAGAC	-0.660153850766495	40.1008569569107	DN1a	2	2	1	1	1	1	1	1	1	1	1
X20181215_CLK856_LD_ZT14_AR07_TGAGTG	-0.970021533555627	41.0529638685453	DN1a	1	1	1	1	1	1	1	1	1	1	1
X20181215_CLK856_LD_ZT14_AR07_TGCAAC	6.12538550324258	-12.0735194599662	DN1p_CNMa_AstC	1	1	1	1	1	1	1	1	2	1	2
X20181215_CLK856_LD_ZT14_AR07_TGCATG	7.44566448152678	-10.7887233579044	DN1p_CNMa_AstC	1	1	1	1	1	1	1	1	1	1	1
X20181215_CLK856_LD_ZT14_AR07_TGGTGA	13.5692460225716	20.7513498361778	LNd_NPF	1	2	1	1	1	1	1	1	1	1	1
X20181215_CLK856_LD_ZT14_AR07_TGTCAC	23.8031751109474	-11.30260360135	DN2	1	1	1	1	1	1	1	1	1	1	1
X20181215_CLK856_LD_ZT14_AR07_TGTCGA	-25.0303794279731	-17.7114767808233	DN1p_CNMa	1	1	1	1	1	2	1	1	1	1	1
X20181215_CLK856_LD_ZT14_AR07_TGTCTG	3.50888463231227	42.1753122386603	DN1a	1	1	1	1	1	1	2	1	1	1	1
X20181215_CLK856_LD_ZT14_AR08_ACAGAC	10.3658560137789	23.8419617620745	LNd_NPF	1	2	1	1	1	1	1	1	1	1	1
X20181215_CLK856_LD_ZT14_AR08_ACAGGA	8.15069596712132	-14.2450399541334	DN1p_CNMa_AstC	1	1	1	2	1	1	1	1	2	1	1
X20181215_CLK856_LD_ZT14_AR08_ACCAAC	-33.4148180517049	-3.35832764947337	s-LNv	1	2	2	1	1	1	1	1	1	1	1
X20181215_CLK856_LD_ZT14_AR08_ACCAGA	-18.1548843137985	22.2192649879929	DN1p_Rh7	1	1	1	1	1	1	1	1	1	2	1
X20181215_CLK856_LD_ZT14_AR08_ACCATG	-1.05099591371204	41.1060239392101	DN1a	1	1	1	1	1	1	1	1	1	1	1
X20181215_CLK856_LD_ZT14_AR08_ACTCGA	11.3244036653717	20.6506445147474	LNd_NPF	1	1	1	1	1	1	1	1	1	1	1
X20181215_CLK856_LD_ZT14_AR08_AGACAG	10.6268949908293	-12.0490993416606	DN1p_CNMa_AstC	1	1	1	1	1	1	1	1	2	1	1
X20181215_CLK856_LD_ZT14_AR08_AGCTCA	8.60399064814547	-13.2685692462164	DN1p_CNMa_AstC	1	1	1	1	1	1	1	1	2	1	1
X20181215_CLK856_LD_ZT14_AR08_CAACAG	-0.00984851424564364	41.8308877197212	DN1a	1	1	1	1	1	1	1	1	1	1	1
X20181215_CLK856_LD_ZT14_AR08_CAACCA	48.0014367131106	-1.00304599776928	DN1p_AstA	1	1	1	1	1	1	1	1	1	1	1
X20181215_CLK856_LD_ZT14_AR08_CAACTC	-30.0733916022447	-0.665759688593524	s-LNv	2	1	1	1	1	1	1	2	1	1	1
X20181215_CLK856_LD_ZT14_AR08_CAGAAG	5.28729035306588	43.4329714558107	DN1a	1	2	1	1	1	1	1	2	1	1	1
X20181215_CLK856_LD_ZT14_AR08_CAGATC	22.7048554518563	9.92656773920859	LN_ITP	1	1	2	1	1	1	1	1	1	1	1
X20181215_CLK856_LD_ZT14_AR08_CTCAGA	21.456848386429	11.5214709542248	LN_ITP	1	2	1	1	1	1	1	1	1	1	1
X20181215_CLK856_LD_ZT14_AR08_CTCATG	-31.7392398537032	-1.69204045096309	s-LNv	1	1	2	1	1	1	1	1	1	1	1
X20181215_CLK856_LD_ZT14_AR08_CTGTTG	31.8959237755604	1.00294041712139	LNd_Trissin	1	2	1	1	1	1	1	1	1	1	1
X20181215_CLK856_LD_ZT14_AR08_CTTCTG	3.16959532284541	43.2310667030921	DN1a	1	2	1	1	1	1	1	1	1	1	1
X20181215_CLK856_LD_ZT14_AR08_GACAAC	-19.5786068909678	21.7129666566861	DN1p_Rh7	1	2	1	1	2	2	1	2	1	2	1
X20181215_CLK856_LD_ZT14_AR08_GACAGA	-7.41007010194279	-10.9660377887623	DN3_VGlut	1	1	1	1	1	1	1	1	1	1	1
X20181215_CLK856_LD_ZT14_AR08_GAGTAC	22.9994157889486	10.5089271992244	LN_ITP	1	1	1	1	1	2	1	1	1	1	1
X20181215_CLK856_LD_ZT14_AR08_GAGTGA	-26.3011374444513	-18.6250036534396	DN1p_CNMa	1	1	1	1	1	2	1	1	2	1	1
X20181215_CLK856_LD_ZT14_AR08_GATCAC	32.0388434880057	2.32294634926546	LNd_Trissin	2	1	1	1	1	1	1	2	2	1	1
X20181215_CLK856_LD_ZT14_AR08_GATCGA	9.79379192080701	-15.0979381185867	DN1p_CNMa_AstC	1	1	1	1	1	1	1	1	2	1	1
X20181215_CLK856_LD_ZT14_AR08_GTCTAG	-19.3597159150507	24.9132515151184	DN1p_Rh7	1	2	1	1	1	1	1	1	1	2	1
X20181215_CLK856_LD_ZT14_AR08_GTCTCA	30.3548911210844	3.09038378367965	LNd_Trissin	1	1	1	1	1	1	1	1	1	1	1
X20181215_CLK856_LD_ZT14_AR08_GTGAAG	21.654503316822	11.4243794161828	LN_ITP	1	2	1	1	1	1	1	2	1	1	1
X20181215_CLK856_LD_ZT14_AR08_GTTGAG	-11.0109762740275	0.424656065911011	l-LNv	1	1	1	1	1	2	1	1	1	1	1
X20181215_CLK856_LD_ZT14_AR08_GTTGTC	23.4849187617736	-11.1647073521555	DN2	1	1	1	1	2	1	1	1	2	1	1
X20181215_CLK856_LD_ZT14_AR08_TCACCA	15.1296898259921	22.830082551999	LNd_NPF	1	1	1	1	1	1	1	1	1	1	1
X20181215_CLK856_LD_ZT14_AR08_TCCTAG	5.05496712174734	-12.3715178388473	DN1p_CNMa_AstC	1	1	1	1	1	1	1	1	2	1	1
X20181215_CLK856_LD_ZT14_AR08_TCCTCA	-19.8806298139318	22.0598479530877	DN1p_Rh7	1	2	1	1	1	1	1	1	1	1	1
X20181215_CLK856_LD_ZT14_AR08_TCCTTC	10.9017778690342	-18.5625336396868	DN1p_CNMa_AstC	1	2	1	1	1	1	1	1	2	1	1
X20181215_CLK856_LD_ZT14_AR08_TGAGGA	46.8492902135227	-2.40750898034656	DN1p_AstA	2	1	1	1	1	1	1	1	1	1	1
X20181215_CLK856_LD_ZT14_AR08_TGAGTG	14.6059014303281	-16.8329957315835	DN1p_CNMa_AstC	1	1	1	1	1	1	1	1	2	1	1
X20181215_CLK856_LD_ZT14_AR08_TGGTTG	-16.4791439992503	-2.08576335453753	l-LNv	1	2	1	1	1	1	1	1	1	1	1
X20181215_CLK856_LD_ZT14_AR08_TGTCGA	21.3787737321816	10.5223411250695	LN_ITP	1	1	1	1	1	1	2	1	1	1	1
X20181231_CLK856_LD_ZT14_AR01_ACAGAC	3.70697085443644	44.019466311402	DN1a	1	1	1	1	1	1	1	1	1	1	1
X20181231_CLK856_LD_ZT14_AR01_ACAGGA	29.8446069875288	0.103838318250995	LNd_Trissin	2	2	1	1	1	1	1	1	2	1	1
X20181231_CLK856_LD_ZT14_AR01_ACAGTG	28.948480799328	1.43925494601454	LNd_Trissin	1	1	1	1	1	1	1	1	2	1	1
X20181231_CLK856_LD_ZT14_AR01_ACCAGA	-32.2079357900693	1.58822960591679	s-LNv	1	1	1	1	1	1	1	1	1	1	1
X20181231_CLK856_LD_ZT14_AR01_ACGTAC	21.9472399337322	-21.5616207054129	DN1p	1	1	1	1	1	1	1	2	2	2	1
X20181231_CLK856_LD_ZT14_AR01_ACGTGA	-31.2921909863906	-4.11564416707443	s-LNv	1	1	2	1	1	1	1	1	1	2	1
X20181231_CLK856_LD_ZT14_AR01_ACGTTG	-19.7180313241458	21.3837054541522	DN1p_Rh7	1	1	1	1	1	1	1	1	1	2	1
[truncated: 648 more rows]

## Sheet: Figure_07E
from	hemisphere_from	to	hemisphere_to	connection	prediction
s-LNv	right	5th-LNv	left	1	paracrine
s-LNv	right	5th-LNv	right	1	paracrine
s-LNv	right	DN1a	right	1	paracrine
s-LNv	right	DN1p	left	1	paracrine
s-LNv	right	DN1p	right	1	paracrine
s-LNv	right	DN2	left	1	paracrine
s-LNv	right	DN2	right	1	paracrine
s-LNv	right	DN3	left	1	paracrine
s-LNv	right	DN3	right	1	paracrine
s-LNv	right	LNd	left	1	paracrine
s-LNv	right	LNd	right	1	paracrine
s-LNv	right	LPN	right	1	paracrine
s-LNv	right	l-LNv	left	1	paracrine
s-LNv	right	l-LNv	right	1	paracrine
s-LNv	right	s-LNv	right	1	paracrine
l-LNv	right	5th-LNv	left	1	paracrine
l-LNv	right	5th-LNv	right	1	paracrine
l-LNv	right	DN1a	left	1	paracrine
l-LNv	right	DN1a	right	1	paracrine
l-LNv	right	DN3	left	1	paracrine
l-LNv	right	DN3	right	1	paracrine
l-LNv	right	LNd	left	1	paracrine
l-LNv	right	LNd	right	1	paracrine
l-LNv	right	l-LNv	left	1	paracrine
l-LNv	right	l-LNv	right	1	paracrine
l-LNv	right	s-LNv	left	1	paracrine
l-LNv	right	s-LNv	right	1	paracrine
5th-LNv	right	DN3	left	1	paracrine
5th-LNv	right	DN3	right	1	paracrine
5th-LNv	right	LNd	left	1	paracrine
5th-LNv	right	LNd	right	1	paracrine
5th-LNv	right	LPN	left	1	paracrine
5th-LNv	right	LPN	right	1	paracrine
5th-LNv	right	l-LNv	left	1	paracrine
5th-LNv	right	l-LNv	right	1	paracrine
LNd	right	DN1p	left	1	paracrine
LNd	right	DN1p	right	1	paracrine
LNd	right	DN3	left	1	paracrine
LNd	right	DN3	right	1	paracrine
LNd	right	LNd	left	1	paracrine
LNd	right	LNd	right	1	paracrine
LNd	right	LPN	left	1	paracrine
LNd	right	LPN	right	1	paracrine
LNd	right	l-LNv	left	1	paracrine
LNd	right	l-LNv	right	1	paracrine
LPN	right	DN3	left	1	paracrine
LPN	right	DN3	right	1	paracrine
LPN	right	LNd	left	1	paracrine
LPN	right	LNd	right	1	paracrine
LPN	right	LPN	left	1	paracrine
LPN	right	LPN	right	1	paracrine
LPN	right	s-LNv	right	1	paracrine
DN3	right	DN3	left	1	paracrine
DN3	right	DN3	right	1	paracrine
DN3	right	LNd	left	1	paracrine
DN3	right	LNd	right	1	paracrine
DN3	right	LPN	left	1	paracrine
DN3	right	LPN	right	1	paracrine
DN3	right	l-LNv	left	1	paracrine
DN3	right	l-LNv	right	1	paracrine
DN3	right	s-LNv	left	1	paracrine
DN3	right	s-LNv	right	1	paracrine
DN2	right	DN3	left	1	paracrine
DN2	right	DN3	right	1	paracrine
DN2	right	LNd	left	1	paracrine
DN2	right	LNd	right	1	paracrine
DN2	right	LPN	left	1	paracrine
DN2	right	LPN	right	1	paracrine
DN2	right	s-LNv	left	1	paracrine
DN2	right	s-LNv	right	1	paracrine
DN1p	right	5th-LNv	left	1	paracrine
DN1p	right	5th-LNv	right	1	paracrine
DN1p	right	DN1a	left	1	paracrine
DN1p	right	DN1a	right	1	paracrine
DN1p	right	DN1p	left	1	paracrine
DN1p	right	DN1p	right	1	paracrine
DN1p	right	DN2	left	1	paracrine
DN1p	right	DN2	right	1	paracrine
DN1p	right	DN3	left	1	paracrine
DN1p	right	DN3	right	1	paracrine
DN1p	right	LNd	left	1	paracrine
DN1p	right	LNd	right	1	paracrine
DN1p	right	LPN	left	1	paracrine
DN1p	right	LPN	right	1	paracrine
DN1p	right	s-LNv	left	1	paracrine
DN1p	right	s-LNv	right	1	paracrine
DN1a	right	DN1p	left	1	paracrine
DN1a	right	DN1p	right	1	paracrine
DN1a	right	s-LNv	right	1	paracrine
5th-LNv	right	DN1p	right	1	synaptic
5th-LNv	right	DN3	left	1	synaptic
5th-LNv	right	DN3	right	1	synaptic
5th-LNv	right	LNd	right	1	synaptic
DN1a	right	5th-LNv	right	1	synaptic
DN1a	right	DN3	right	1	synaptic
DN1a	right	LNd	right	1	synaptic
DN1p	right	5th-LNv	left	1	synaptic
DN1p	right	5th-LNv	right	1	synaptic
DN1p	right	DN1p	right	1	synaptic
DN1p	right	DN2	left	1	synaptic
DN1p	right	DN2	right	1	synaptic
DN1p	right	DN3	left	1	synaptic
DN1p	right	DN3	right	1	synaptic
DN1p	right	LNd	left	1	synaptic
DN1p	right	LNd	right	1	synaptic
DN1p	right	LPN	right	1	synaptic
DN3	right	5th-LNv	right	1	synaptic
DN3	right	DN1a	right	1	synaptic
DN3	right	DN1p	left	1	synaptic
DN3	right	DN1p	right	1	synaptic
DN3	right	DN2	left	1	synaptic
DN3	right	DN3	left	1	synaptic
DN3	right	DN3	right	1	synaptic
DN3	right	LNd	right	1	synaptic
DN3	right	LPN	right	1	synaptic
LNd	right	5th-LNv	right	1	synaptic
LNd	right	DN3	left	1	synaptic
LNd	right	DN3	right	1	synaptic
LNd	right	LNd	left	1	synaptic
LNd	right	LNd	right	1	synaptic
LPN	right	DN1p	right	1	synaptic
LPN	right	DN3	right	1	synaptic
LPN	right	LNd	right	1	synaptic
LPN	right	LPN	right	1	synaptic
s-LNv	right	DN3	right	1	synaptic
