# Supplementary material for: Synaptic connectome of the Drosophila circadian clock
Source: Nat Commun. 2024 Dec 5;15:10392. doi: 10.1038/s41467-024-54694-0 (PMC11621569; doi:10.1038/s41467-024-54694-0)
Supplement: Supplementary file 12 — Source data [file 41467_2024_54694_MOESM12_ESM.zip › Source Data for Reinhard et al 2024/Supplementary_Figure_16.xlsx]

## Sheet: Sup._Fig._16_scRNAseq
cluster_name	gene	avrg_expression	pct_expression
LPN	AstA	4.389	100
DN1p_AstA	AstA	3.363	99.3103
LPN	AstC	2.215	100
DN3_VGlut	AstC	0.318	98.3871
DN1p_CNMa_AstC	AstC	2.501	100
DN1p_Rh7	AstC	0.695	100
DN1a	AstC	0.427	100
DN1a	CCHa1	4.28	100
DN1p_CNMa	CNMa	3.369	100
DN1p_CNMa_AstC	CNMa	2.042	100
DN1p_CNMa	Dh31	2.851	100
DN1p_CNMa_AstC	Dh31	2.056	100
LNd_NPF	Dh44	1.509	99.2424
LPN	Dh44	0.796	100
DN3_VGlut	Dh44	0.542	89.5161
DN1p_SNPF	Dh44	0.507	91.7526
DN1p_AstA	Dh44	1.077	96.5517
DN1a	Dh44	1.658	97.6852
LN_ITP	ITP	4.065	100
l-LNv	NPF	0.375	98.5714
LN_ITP	NPF	0.957	92.3664
LNd_NPF	NPF	0.208	88.6364
l-LNv	Pdf	2.431	100
s-LNv	Pdf	3.066	100
LNd_NPF	Proc	0.774	91.6667
DN3_VGlut	Proc	0.963	94.3548
DN1p_CNMa	Proc	2.299	98.3193
DN1p_Rh7	Proc	0.437	93.4272
s-LNv	sNPF	1.655	99.696
LNd_Trissin	sNPF	2.16	100
DN2	sNPF	0.572	99.0196
DN1p_SNPF	sNPF	1.773	100
LNd_Trissin	Trissin	4.726	100
LN_ITP	AstA-R1	0.434	94.6565
LNd_Trissin	AstA-R1	1.308	96.875
LPN	AstA-R1	0.982	98.1132
DN1p_SNPF	AstA-R1	1.125	94.8454
s-LNv	AstC-R1	0.193	64.4377
LPN	AstC-R1	0.427	50.9434
DN3	AstC-R1	0.229	68.1319
l-LNv	AstC-R2	0.138	77.1429
s-LNv	AstC-R2	1.99	96.6565
LPN	AstC-R2	1.248	96.2264
DN1p_SNPF	CCHa1-R	1.372	86.5979
DN1p_AstA	CCHa1-R	2.075	89.6552
DN1p_CNMa	CCHa1-R	0.354	57.9832
DN1p_Rh7	CCHa1-R	0.317	60.5634
DN2	CNMaR	2.542	97.0588
DN1p_SNPF	CNMaR	2.75	96.9072
DN1p	CNMaR	0.603	91.2752
DN1p_CNMa	CNMaR	0.082	88.2353
l-LNv	Dh31-R	1.539	90
s-LNv	Dh31-R	0.446	81.459
LPN	Dh31-R	0.163	77.3585
DN1p_SNPF	Dh31-R	0.323	84.5361
DN1p_CNMa	Dh31-R	2.275	98.3193
DN1p_Rh7	Dh31-R	0.373	89.2019
LN_ITP	Dh44-R1	0.411	83.9695
DN3_VGlut	Dh44-R1	0.286	87.9032
DN1p_SNPF	Dh44-R1	2.081	93.8144
DN1p	Dh44-R1	0.087	75.8389
DN1p_AstA	Dh44-R1	0.596	85.5172
l-LNv	Dh44-R2	0.401	77.1429
LN_ITP	Dh44-R2	0.627	84.7328
LNd_Trissin	Dh44-R2	0.338	91.25
LPN	Dh44-R2	0.509	92.4528
DN3	Dh44-R2	0.73	73.6264
DN3_VGlut	Dh44-R2	0.214	74.1935
LNd_NPF	NPFR	0.26	73.4848
LNd_Trissin	NPFR	0.219	82.5
LPN	NPFR	1.336	96.2264
DN3	NPFR	0.656	63.7363
DN1p_CNMa	NPFR	0.326	65.5462
s-LNv	Pdfr	0.067	98.4802
LN_ITP	Pdfr	0.965	100
LNd_Trissin	Pdfr	1.259	100
LPN	Pdfr	0.246	100
DN2	Pdfr	1.303	100
DN1p_SNPF	Pdfr	0.764	98.9691
DN1p	Pdfr	1.458	100
DN1p_AstA	Pdfr	0.399	98.6207
DN1p_CNMa	Pdfr	1.362	100
DN1p_CNMa_AstC	Pdfr	1.541	100
DN1a	Pdfr	0.406	99.537
l-LNv	Proc-R	0.142	82.8571
LNd_NPF	Proc-R	0.245	77.2727
DN3	Proc-R	0.134	73.6264
DN3_VGlut	Proc-R	0.182	78.2258
DN1p	Proc-R	0.069	69.7987
DN1p_AstA	Proc-R	0.357	77.2414
l-LNv	sNPF-R	0.409	88.5714
LPN	sNPF-R	0.42	92.4528
DN3	sNPF-R	1.292	91.2088
DN1p_SNPF	sNPF-R	0.543	87.6289
DN1p	sNPF-R	0.538	88.5906
DN1p_Rh7	sNPF-R	2.002	95.3052
DN3_VGlut	TrissinR	1.05	80.6452
DN1p_CNMa_AstC	TrissinR	1.435	93.75

## Sheet: Sup._Fig._16_neuropeptide_T2A
cluster	peptide	n	reference
DN1p	AstA	3	this study
LPN	AstA	3	this study
DN1p	AstC	8	this study
DN2	AstC	2	this study
DN3	AstC	20	this study
DN1a	CCHa1	2	this study
DN1p	CNMa	6	this study, https://doi.org/10.7554/eLife.63056
DN1p	DH31	6	this study, https://doi.org/10.1016/j.cub.2021.02.048
s-LNv	DH31	4	this study
DN1a	DH44	2	this study
DN1p	DH44	4	this study
DN3	DH44	6	this study
LPN	DH44	3	this study
LNd	DH44	3	this study
DN1p	Proc	1	this study
DN2	Proc	2	this study
DN3	sNPF	many	this study
LNd	sNPF	2	this study
s-LNv	sNPF	4	this study
LNd	Trissin	2	https://doi.org/10.7554/eLife.63056

## Sheet: Sup._Fig._16_receptor_T2A
cluster	receptor	n	reference
DN3	AstC-R1	3	this study
DN2	AstC-R1	1	this study
LPN	AstC-R1	3	this study
DN1a	AstC-R2-RB	2	this study
DN2	AstC-R2-RB	1	this study
DN3	AstC-R2-RB	2	this study
LNd	AstC-R2-RB	5	this study
l-LNv	AstC-R2-RB	4	this study
s-LNv	AstC-R2-RB	4	this study
DN1a	CCHa1R	1	this study
DN1p	CCHa1R	4	this study
LPN	CCHa1R	3	this study
l-LNv	CCHa1R	2	this study, https://doi.org/10.3389/fphys.2018.01276
s-LNv	CCHa1R	3	this study, https://doi.org/10.3389/fphys.2018.01276
DN3	CNMaR	3	this study
l-LNv	DH31-R-RC	4	this study, 10.1073/pnas.2206066119
DN3	NPFR-RA/C	3	this study
LNd	NPFR-RA/C	4	this study
l-LNv	NPFR-RA/C	4	this study
s-LNv	NPFR-RA/C	4	this study
LPN	NPFR-RB/D	2	this study
l-LNv	NPFR-RB/D	3	this study
DN1a	Pdfr	1/2	this study, https://doi.org/10.1002/cne.22311
DN1p	Pdfr	9/6	this study, https://doi.org/10.1371/journal.pone.0018974
DN2	Pdfr	2	this study
DN3	Pdfr	5	this study
LPN	Pdfr	2	this study
LNd	Pdfr	5/3	this study, https://doi.org/10.1002/cne.22311
l-LNv	Pdfr	4	this study, https://doi.org/10.1002/cne.22311
5th-LNv	Pdfr	1	this study, https://doi.org/10.1002/cne.22311
s-LNv	Pdfr	4	this study, https://doi.org/10.1002/cne.22311
DN2	sNPFR	2	this study, 10.1073/pnas.2206066119
DN3	sNPFR	3	this study
l-LNv	sNPFR	2	this study, 10.1073/pnas.2206066119
DN1p	sNPFR	3	this study, 10.1073/pnas.2206066119
LPN	sNPFR	3	this study

## Sheet: Sup._Fig._16_peptide_antibody
cluster	peptide	n	reference
LPN	AstA	3	https://doi.org/10.7554/eLife.40487.001
LPN	AstC	3	https://doi.org/10.1016/j.cub.2018.11.005
DN1p	AstC	4	https://doi.org/10.1016/j.cub.2018.11.005
DN3	AstC	20	https://doi.org/10.1016/j.cub.2018.11.005
DN1a	CCHa1	2	https://doi.org/10.3389/fphys.2018.01276
LPN	DH31	3	https://doi.org/10.1002/cne.25294
DN1p	DH31	5	http://dx.doi.org/10.1016/j.cub.2014.09.077
DN1a	DH44	2	this study
DN3	DH44	min. 2	this study
LNd	DH44	2	this study
LNd	sNPF	2	https://doi.org/10.1002/cne.22099
s-LNv	sNPF	4	https://doi.org/10.1002/cne.22099
LNd	NPF	3-4	https://doi.org/10.1002/cne.22742
l-LNv	NPF	1-3	https://doi.org/10.1002/cne.22742
5th-LNv	NPF	1	https://doi.org/10.1002/cne.22742
5th-LNv	ITP	1	https://doi.org/10.1002/cne.22099
LNd	ITP	1	https://doi.org/10.1002/cne.22099
s-LNv	PDF	4	https://doi.org/10.1073/pnas.92.2.612
l-LNv	PDF	4	https://doi.org/10.1073/pnas.92.2.612
DN2	AstC	2	this study

## Sheet: Sup._Fig._16_receptor_funct.
cluster	receptor	ligand	reference
s-LNv	CCHa1-R	CCHa1	https://doi.org/10.3389/fphys.2018.01276
LNd	AstC-R1/2	AstC	https://doi.org/10.1016/j.cub.2018.11.005
5th-LNv	Pdfr	PDF	https://doi.org/10.1016/j.neuron.2008.02.018
LNd	Pdfr	PDF	https://doi.org/10.1016/j.neuron.2008.02.018
DN1a	Pdfr	PDF	https://doi.org/10.1016/j.neuron.2008.02.018
DN1p	Pdfr	PDF	https://doi.org/10.1016/j.neuron.2008.02.018
DN2	Pdfr	PDF	https://doi.org/10.1016/j.neuron.2008.02.018
DN3	Pdfr	PDF	https://doi.org/10.1016/j.neuron.2008.02.018
s-LNv	Pdfr	PDF	https://doi.org/10.1016/j.neuron.2008.02.018
s-LNv	Dh31-R	DH31	https://doi.org/10.1016/j.neuron.2008.02.018
l-LNv	Dh31-R	DH31	https://doi.org/10.1016/j.neuron.2008.02.018
LPN	Pdfr	PDF	https://doi.org/10.1371/journal.pgen.1006346

## Sheet: Sup._Fig._16_A_method_summary
cluster	peptide/receptor	n_methods
5th-LNv	ITP	2
5th-LNv	NPF	2
DN1a	AstC	1
DN1a	CCHa1	3
DN1a	DH44	3
DN1p	AstA	2
DN1p	AstC	3
DN1p	CNMa	2
DN1p	DH31	3
DN1p	DH44	2
DN1p	Proc	2
DN1p	sNPF	1
DN2	AstC	2
DN2	Proc	1
DN2	sNPF	1
DN3	AstC	3
DN3	DH44	3
DN3	Proc	1
DN3	sNPF	1
LNd	DH44	3
LNd	ITP	2
LNd	NPF	2
LNd	Proc	1
LNd	Trissin	2
LNd	sNPF	3
LPN	AstA	3
LPN	AstC	2
LPN	DH31	1
LPN	DH44	2
l-LNv	NPF	2
l-LNv	PDF	2
s-LNv	DH31	1
s-LNv	PDF	2
s-LNv	sNPF	3
5th-LNv	AstA-R1	1
5th-LNv	Dh44-R1/2	1
DN1a	AstC-R1/2	1
DN1a	CCHa1-R	1
DN1p	AstA-R1	1
DN1p	CCHa1-R	2
DN1p	CNMaR	1
DN1p	Dh31-R	1
DN1p	Dh44-R1/2	1
DN1p	NPFR	1
DN1p	Proc-R	1
DN1p	TrissinR	1
DN1p	sNPF-R	2
DN2	AstC-R1/2	1
DN2	CNMaR	1
DN2	sNPF-R	1
DN3	AstC-R1/2	2
DN3	CNMaR	1
DN3	Dh44-R1/2	1
DN3	NPFR	2
DN3	Proc-R	1
DN3	TrissinR	1
DN3	sNPF-R	2
LNd	AstA-R1	1
LNd	Dh44-R1/2	1
LNd	NPFR	2
LNd	Proc-R	1
LPN	AstA-R1	1
LPN	AstC-R1/2	2
LPN	CCHa1-R	1
LPN	Dh31-R	1
LPN	Dh44-R1/2	1
LPN	NPFR	2
LPN	sNPF-R	2
l-LNv	AstC-R1/2	2
l-LNv	CCHa1-R	1
l-LNv	Dh44-R1/2	1
l-LNv	NPFR	2
l-LNv	Pdfr	1
l-LNv	Proc-R	1
l-LNv	sNPF-R	2
s-LNv	AstC-R1/2	2
s-LNv	NPFR	1
s-LNv	CCHa1-R	3
LNd	AstC-R1/2	3
5th-LNv	Pdfr	3
LNd	Pdfr	3
DN1a	Pdfr	3
DN1p	Pdfr	3
DN2	Pdfr	3
DN3	Pdfr	3
s-LNv	Pdfr	3
s-LNv	Dh31-R	3
l-LNv	Dh31-R	3
LPN	Pdfr	3

## Sheet: Sup._Fig_16_A_rec_based_pred
from	hemisphere_from	connection_prediction	to	hemisphere_to	method_threshold
DN1a	right	1	DN1p	right	>1
DN1a	right	1	s-LNv	right	>1
DN1p	right	1	DN3	right	>1
DN1p	right	1	LPN	right	>1
DN1p	right	1	LNd	right	>1
DN1p	right	1	l-LNv	right	>1
DN1p	right	1	s-LNv	right	>1
DN1p	right	1	DN1a	right	>1
DN1p	right	1	DN1p	right	>1
DN1p	right	1	DN2	right	>1
DN1p	right	1	5th-LNv	right	>1
DN2	right	1	DN3	right	>1
DN2	right	1	LPN	right	>1
DN2	right	1	LNd	right	>1
DN2	right	1	l-LNv	right	>1
DN2	right	1	s-LNv	right	>1
DN3	right	1	DN3	right	>1
DN3	right	1	LPN	right	>1
DN3	right	1	LNd	right	>1
DN3	right	1	l-LNv	right	>1
DN3	right	1	s-LNv	right	>1
s-LNv	right	1	DN1a	right	>1
s-LNv	right	1	DN1p	right	>1
s-LNv	right	1	DN2	right	>1
s-LNv	right	1	DN3	right	>1
s-LNv	right	1	LPN	right	>1
s-LNv	right	1	LNd	right	>1
s-LNv	right	1	5th-LNv	right	>1
s-LNv	right	1	s-LNv	right	>1
s-LNv	right	1	l-LNv	right	>1
l-LNv	right	1	DN3	right	>1
l-LNv	right	1	LNd	right	>1
l-LNv	right	1	l-LNv	right	>1
l-LNv	right	1	LPN	right	>1
l-LNv	right	1	DN1a	right	>1
l-LNv	right	1	DN1p	right	>1
l-LNv	right	1	DN2	right	>1
l-LNv	right	1	5th-LNv	right	>1
l-LNv	right	1	s-LNv	right	>1
LNd	right	1	DN3	right	>1
LNd	right	1	LNd	right	>1
LNd	right	1	l-LNv	right	>1
LNd	right	1	LPN	right	>1
LNd	right	1	DN1p	right	>1
5th-LNv	right	1	DN3	right	>1
5th-LNv	right	1	LNd	right	>1
5th-LNv	right	1	l-LNv	right	>1
5th-LNv	right	1	LPN	right	>1
LPN	right	1	DN3	right	>1
LPN	right	1	LPN	right	>1
LPN	right	1	LNd	right	>1
LPN	right	1	l-LNv	right	>1
LPN	right	1	s-LNv	right	>1
DN1a	right	1	DN1p	left	>1
DN1a	right	1	s-LNv	left	>1
DN1p	right	1	DN3	left	>1
DN1p	right	1	LPN	left	>1
DN1p	right	1	LNd	left	>1
DN1p	right	1	l-LNv	left	>1
DN1p	right	1	s-LNv	left	>1
DN1p	right	1	DN1a	left	>1
DN1p	right	1	DN1p	left	>1
DN1p	right	1	DN2	left	>1
DN1p	right	1	5th-LNv	left	>1
DN2	right	1	DN3	left	>1
DN2	right	1	LPN	left	>1
DN2	right	1	LNd	left	>1
DN2	right	1	l-LNv	left	>1
DN2	right	1	s-LNv	left	>1
DN3	right	1	DN3	left	>1
DN3	right	1	LPN	left	>1
DN3	right	1	LNd	left	>1
DN3	right	1	l-LNv	left	>1
DN3	right	1	s-LNv	left	>1
s-LNv	right	1	DN1a	left	>1
s-LNv	right	1	DN1p	left	>1
s-LNv	right	1	DN2	left	>1
s-LNv	right	1	DN3	left	>1
s-LNv	right	1	LPN	left	>1
s-LNv	right	1	LNd	left	>1
s-LNv	right	1	5th-LNv	left	>1
s-LNv	right	1	s-LNv	left	>1
s-LNv	right	1	l-LNv	left	>1
l-LNv	right	1	DN3	left	>1
l-LNv	right	1	LNd	left	>1
l-LNv	right	1	l-LNv	left	>1
l-LNv	right	1	LPN	left	>1
l-LNv	right	1	DN1a	left	>1
l-LNv	right	1	DN1p	left	>1
l-LNv	right	1	DN2	left	>1
l-LNv	right	1	5th-LNv	left	>1
l-LNv	right	1	s-LNv	left	>1
LNd	right	1	DN3	left	>1
LNd	right	1	LNd	left	>1
LNd	right	1	l-LNv	left	>1
LNd	right	1	LPN	left	>1
LNd	right	1	DN1p	left	>1
5th-LNv	right	1	DN3	left	>1
5th-LNv	right	1	LNd	left	>1
5th-LNv	right	1	l-LNv	left	>1
5th-LNv	right	1	LPN	left	>1
LPN	right	1	DN3	left	>1
LPN	right	1	LPN	left	>1
LPN	right	1	LNd	left	>1
LPN	right	1	l-LNv	left	>1
LPN	right	1	s-LNv	left	>1
DN1a	right	1	DN1a	right	none
DN1a	right	1	DN1p	right	none
DN1a	right	1	LPN	right	none
DN1a	right	1	l-LNv	right	none
DN1a	right	1	s-LNv	right	none
DN1a	right	1	5th-LNv	right	none
DN1a	right	1	DN3	right	none
DN1a	right	1	LNd	right	none
DN1p	right	1	DN3	right	none
DN1p	right	1	DN2	right	none
DN1p	right	1	LPN	right	none
DN1p	right	1	DN1a	right	none
DN1p	right	1	LNd	right	none
DN1p	right	1	l-LNv	right	none
DN1p	right	1	s-LNv	right	none
DN1p	right	1	DN1p	right	none
DN1p	right	1	5th-LNv	right	none
DN2	right	1	DN3	right	none
DN2	right	1	DN2	right	none
DN2	right	1	LPN	right	none
DN2	right	1	DN1a	right	none
DN2	right	1	LNd	right	none
DN2	right	1	l-LNv	right	none
DN2	right	1	s-LNv	right	none
DN3	right	1	DN3	right	none
DN3	right	1	DN2	right	none
DN3	right	1	LPN	right	none
DN3	right	1	DN1a	right	none
DN3	right	1	LNd	right	none
DN3	right	1	l-LNv	right	none
DN3	right	1	s-LNv	right	none
DN3	right	1	5th-LNv	right	none
DN3	right	1	DN1p	right	none
s-LNv	right	1	DN1a	right	none
s-LNv	right	1	DN1p	right	none
s-LNv	right	1	DN2	right	none
s-LNv	right	1	DN3	right	none
s-LNv	right	1	LPN	right	none
s-LNv	right	1	LNd	right	none
s-LNv	right	1	l-LNv	right	none
s-LNv	right	1	5th-LNv	right	none
s-LNv	right	1	s-LNv	right	none
l-LNv	right	1	DN3	right	none
l-LNv	right	1	LNd	right	none
l-LNv	right	1	l-LNv	right	none
l-LNv	right	1	s-LNv	right	none
l-LNv	right	1	LPN	right	none
l-LNv	right	1	DN1a	right	none
l-LNv	right	1	DN1p	right	none
l-LNv	right	1	DN2	right	none
l-LNv	right	1	5th-LNv	right	none
LNd	right	1	DN3	right	none
LNd	right	1	LNd	right	none
LNd	right	1	l-LNv	right	none
LNd	right	1	s-LNv	right	none
LNd	right	1	LPN	right	none
LNd	right	1	DN2	right	none
LNd	right	1	DN1p	right	none
LNd	right	1	5th-LNv	right	none
5th-LNv	right	1	DN3	right	none
5th-LNv	right	1	LNd	right	none
5th-LNv	right	1	l-LNv	right	none
5th-LNv	right	1	s-LNv	right	none
5th-LNv	right	1	LPN	right	none
5th-LNv	right	1	DN1p	right	none
LPN	right	1	DN3	right	none
LPN	right	1	DN2	right	none
LPN	right	1	LPN	right	none
LPN	right	1	DN1a	right	none
LPN	right	1	LNd	right	none
LPN	right	1	l-LNv	right	none
LPN	right	1	s-LNv	right	none
LPN	right	1	5th-LNv	right	none
LPN	right	1	DN1p	right	none
DN1a	right	1	DN1a	left	none
DN1a	right	1	DN1p	left	none
DN1a	right	1	LPN	left	none
DN1a	right	1	l-LNv	left	none
DN1a	right	1	s-LNv	left	none
DN1a	right	1	5th-LNv	left	none
DN1a	right	1	DN3	left	none
DN1a	right	1	LNd	left	none
DN1p	right	1	DN3	left	none
DN1p	right	1	DN2	left	none
DN1p	right	1	LPN	left	none
DN1p	right	1	DN1a	left	none
DN1p	right	1	LNd	left	none
DN1p	right	1	l-LNv	left	none
DN1p	right	1	s-LNv	left	none
DN1p	right	1	DN1p	left	none
DN1p	right	1	5th-LNv	left	none
DN2	right	1	DN3	left	none
DN2	right	1	DN2	left	none
DN2	right	1	LPN	left	none
DN2	right	1	DN1a	left	none
DN2	right	1	LNd	left	none
DN2	right	1	l-LNv	left	none
DN2	right	1	s-LNv	left	none
DN3	right	1	DN3	left	none
DN3	right	1	DN2	left	none
DN3	right	1	LPN	left	none
DN3	right	1	DN1a	left	none
DN3	right	1	LNd	left	none
DN3	right	1	l-LNv	left	none
DN3	right	1	s-LNv	left	none
DN3	right	1	5th-LNv	left	none
DN3	right	1	DN1p	left	none
s-LNv	right	1	DN1a	left	none
s-LNv	right	1	DN1p	left	none
s-LNv	right	1	DN2	left	none
s-LNv	right	1	DN3	left	none
s-LNv	right	1	LPN	left	none
s-LNv	right	1	LNd	left	none
s-LNv	right	1	l-LNv	left	none
s-LNv	right	1	5th-LNv	left	none
s-LNv	right	1	s-LNv	left	none
l-LNv	right	1	DN3	left	none
l-LNv	right	1	LNd	left	none
l-LNv	right	1	l-LNv	left	none
l-LNv	right	1	s-LNv	left	none
l-LNv	right	1	LPN	left	none
l-LNv	right	1	DN1a	left	none
l-LNv	right	1	DN1p	left	none
l-LNv	right	1	DN2	left	none
l-LNv	right	1	5th-LNv	left	none
LNd	right	1	DN3	left	none
LNd	right	1	LNd	left	none
LNd	right	1	l-LNv	left	none
LNd	right	1	s-LNv	left	none
LNd	right	1	LPN	left	none
LNd	right	1	DN2	left	none
LNd	right	1	DN1p	left	none
LNd	right	1	5th-LNv	left	none
5th-LNv	right	1	DN3	left	none
5th-LNv	right	1	LNd	left	none
5th-LNv	right	1	l-LNv	left	none
5th-LNv	right	1	s-LNv	left	none
5th-LNv	right	1	LPN	left	none
5th-LNv	right	1	DN1p	left	none
LPN	right	1	DN3	left	none
LPN	right	1	DN2	left	none
LPN	right	1	LPN	left	none
LPN	right	1	DN1a	left	none
LPN	right	1	LNd	left	none
LPN	right	1	l-LNv	left	none
LPN	right	1	s-LNv	left	none
LPN	right	1	5th-LNv	left	none
LPN	right	1	DN1p	left	none

## Sheet: Sup._Fig._16_B_dist_based_pred
from	hemisphere_from	connection_prediction	to	hemisphere_to	distance_threshold
DN1a	right	1	DN1a	right	<15µm
DN1a	right	0	DN1a	left	<15µm
DN1a	right	1	DN1p	right	<15µm
DN1a	right	1	DN1p	left	<15µm
DN1a	right	1	DN2	right	<15µm
DN1a	right	1	DN2	left	<15µm
DN1a	right	1	DN3	right	<15µm
DN1a	right	1	DN3	left	<15µm
DN1a	right	1	s-LNv	right	<15µm
DN1a	right	0	s-LNv	left	<15µm
DN1a	right	1	l-LNv	right	<15µm
DN1a	right	1	l-LNv	left	<15µm
DN1a	right	1	LNd	right	<15µm
DN1a	right	1	LNd	left	<15µm
DN1a	right	1	5th-LNv	right	<15µm
DN1a	right	1	5th-LNv	left	<15µm
DN1a	right	1	LPN	right	<15µm
DN1a	right	0	LPN	left	<15µm
DN1p	right	1	DN1a	right	<15µm
DN1p	right	1	DN1a	left	<15µm
DN1p	right	1	DN1p	right	<15µm
DN1p	right	1	DN1p	left	<15µm
DN1p	right	1	DN2	right	<15µm
DN1p	right	1	DN2	left	<15µm
DN1p	right	1	DN3	right	<15µm
DN1p	right	1	DN3	left	<15µm
DN1p	right	1	s-LNv	right	<15µm
DN1p	right	1	s-LNv	left	<15µm
DN1p	right	0	l-LNv	right	<15µm
DN1p	right	0	l-LNv	left	<15µm
DN1p	right	1	LNd	right	<15µm
DN1p	right	1	LNd	left	<15µm
DN1p	right	1	5th-LNv	right	<15µm
DN1p	right	1	5th-LNv	left	<15µm
DN1p	right	1	LPN	right	<15µm
DN1p	right	1	LPN	left	<15µm
DN2	right	1	DN1a	right	<15µm
DN2	right	1	DN1a	left	<15µm
DN2	right	1	DN1p	right	<15µm
DN2	right	1	DN1p	left	<15µm
DN2	right	1	DN2	right	<15µm
DN2	right	1	DN2	left	<15µm
DN2	right	1	DN3	right	<15µm
DN2	right	1	DN3	left	<15µm
DN2	right	1	s-LNv	right	<15µm
DN2	right	1	s-LNv	left	<15µm
DN2	right	0	l-LNv	right	<15µm
DN2	right	0	l-LNv	left	<15µm
DN2	right	1	LNd	right	<15µm
DN2	right	1	LNd	left	<15µm
DN2	right	1	5th-LNv	right	<15µm
DN2	right	1	5th-LNv	left	<15µm
DN2	right	1	LPN	right	<15µm
DN2	right	1	LPN	left	<15µm
DN3	right	1	DN1a	right	<15µm
DN3	right	1	DN1a	left	<15µm
DN3	right	1	DN1p	right	<15µm
DN3	right	1	DN1p	left	<15µm
DN3	right	1	DN2	right	<15µm
DN3	right	1	DN2	left	<15µm
DN3	right	1	DN3	right	<15µm
DN3	right	1	DN3	left	<15µm
DN3	right	1	s-LNv	right	<15µm
DN3	right	1	s-LNv	left	<15µm
DN3	right	1	l-LNv	right	<15µm
DN3	right	1	l-LNv	left	<15µm
DN3	right	1	LNd	right	<15µm
DN3	right	1	LNd	left	<15µm
DN3	right	1	5th-LNv	right	<15µm
DN3	right	1	5th-LNv	left	<15µm
DN3	right	1	LPN	right	<15µm
DN3	right	1	LPN	left	<15µm
s-LNv	right	1	DN1a	right	<15µm
s-LNv	right	0	DN1a	left	<15µm
s-LNv	right	1	DN1p	right	<15µm
s-LNv	right	1	DN1p	left	<15µm
s-LNv	right	1	DN2	right	<15µm
s-LNv	right	1	DN2	left	<15µm
s-LNv	right	1	DN3	right	<15µm
s-LNv	right	1	DN3	left	<15µm
s-LNv	right	1	s-LNv	right	<15µm
s-LNv	right	0	s-LNv	left	<15µm
s-LNv	right	1	l-LNv	right	<15µm
s-LNv	right	1	l-LNv	left	<15µm
s-LNv	right	1	LNd	right	<15µm
s-LNv	right	1	LNd	left	<15µm
s-LNv	right	1	5th-LNv	right	<15µm
s-LNv	right	1	5th-LNv	left	<15µm
s-LNv	right	1	LPN	right	<15µm
s-LNv	right	0	LPN	left	<15µm
l-LNv	right	1	DN1a	right	<15µm
l-LNv	right	1	DN1a	left	<15µm
l-LNv	right	0	DN1p	right	<15µm
l-LNv	right	0	DN1p	left	<15µm
l-LNv	right	0	DN2	right	<15µm
l-LNv	right	0	DN2	left	<15µm
l-LNv	right	1	DN3	right	<15µm
l-LNv	right	1	DN3	left	<15µm
l-LNv	right	1	s-LNv	right	<15µm
l-LNv	right	1	s-LNv	left	<15µm
l-LNv	right	1	l-LNv	right	<15µm
l-LNv	right	1	l-LNv	left	<15µm
l-LNv	right	1	LNd	right	<15µm
l-LNv	right	1	LNd	left	<15µm
l-LNv	right	1	5th-LNv	right	<15µm
l-LNv	right	1	5th-LNv	left	<15µm
l-LNv	right	0	LPN	right	<15µm
l-LNv	right	0	LPN	left	<15µm
LNd	right	1	DN1a	right	<15µm
LNd	right	1	DN1a	left	<15µm
LNd	right	1	DN1p	right	<15µm
LNd	right	1	DN1p	left	<15µm
LNd	right	1	DN2	right	<15µm
LNd	right	1	DN2	left	<15µm
LNd	right	1	DN3	right	<15µm
LNd	right	1	DN3	left	<15µm
LNd	right	1	s-LNv	right	<15µm
LNd	right	1	s-LNv	left	<15µm
LNd	right	1	l-LNv	right	<15µm
LNd	right	1	l-LNv	left	<15µm
LNd	right	1	LNd	right	<15µm
LNd	right	1	LNd	left	<15µm
LNd	right	1	5th-LNv	right	<15µm
LNd	right	1	5th-LNv	left	<15µm
LNd	right	1	LPN	right	<15µm
LNd	right	1	LPN	left	<15µm
5th-LNv	right	1	DN1a	right	<15µm
5th-LNv	right	1	DN1a	left	<15µm
5th-LNv	right	1	DN1p	right	<15µm
5th-LNv	right	1	DN1p	left	<15µm
5th-LNv	right	1	DN2	right	<15µm
5th-LNv	right	1	DN2	left	<15µm
5th-LNv	right	1	DN3	right	<15µm
5th-LNv	right	1	DN3	left	<15µm
5th-LNv	right	1	s-LNv	right	<15µm
5th-LNv	right	1	s-LNv	left	<15µm
5th-LNv	right	1	l-LNv	right	<15µm
5th-LNv	right	1	l-LNv	left	<15µm
5th-LNv	right	1	LNd	right	<15µm
5th-LNv	right	1	LNd	left	<15µm
5th-LNv	right	1	5th-LNv	right	<15µm
5th-LNv	right	1	5th-LNv	left	<15µm
5th-LNv	right	1	LPN	right	<15µm
5th-LNv	right	1	LPN	left	<15µm
LPN	right	1	DN1a	right	<15µm
LPN	right	0	DN1a	left	<15µm
LPN	right	1	DN1p	right	<15µm
LPN	right	1	DN1p	left	<15µm
LPN	right	1	DN2	right	<15µm
LPN	right	1	DN2	left	<15µm
LPN	right	1	DN3	right	<15µm
LPN	right	1	DN3	left	<15µm
LPN	right	1	s-LNv	right	<15µm
LPN	right	0	s-LNv	left	<15µm
LPN	right	0	l-LNv	right	<15µm
LPN	right	0	l-LNv	left	<15µm
LPN	right	1	LNd	right	<15µm
LPN	right	1	LNd	left	<15µm
LPN	right	1	5th-LNv	right	<15µm
LPN	right	1	5th-LNv	left	<15µm
LPN	right	1	LPN	right	<15µm
LPN	right	1	LPN	left	<15µm
DN1a	right	1	DN1a	right	<2µm
DN1a	right	0	DN1a	left	<2µm
DN1a	right	1	DN1p	right	<2µm
DN1a	right	0	DN1p	left	<2µm
DN1a	right	1	DN2	right	<2µm
DN1a	right	0	DN2	left	<2µm
DN1a	right	1	DN3	right	<2µm
DN1a	right	1	DN3	left	<2µm
DN1a	right	1	s-LNv	right	<2µm
DN1a	right	0	s-LNv	left	<2µm
DN1a	right	1	l-LNv	right	<2µm
DN1a	right	0	l-LNv	left	<2µm
DN1a	right	1	LNd	right	<2µm
DN1a	right	0	LNd	left	<2µm
DN1a	right	1	5th-LNv	right	<2µm
DN1a	right	0	5th-LNv	left	<2µm
DN1a	right	1	LPN	right	<2µm
DN1a	right	0	LPN	left	<2µm
DN1p	right	1	DN1a	right	<2µm
DN1p	right	0	DN1a	left	<2µm
DN1p	right	1	DN1p	right	<2µm
DN1p	right	1	DN1p	left	<2µm
DN1p	right	1	DN2	right	<2µm
DN1p	right	1	DN2	left	<2µm
DN1p	right	1	DN3	right	<2µm
DN1p	right	1	DN3	left	<2µm
DN1p	right	1	s-LNv	right	<2µm
DN1p	right	0	s-LNv	left	<2µm
DN1p	right	0	l-LNv	right	<2µm
DN1p	right	0	l-LNv	left	<2µm
DN1p	right	1	LNd	right	<2µm
DN1p	right	1	LNd	left	<2µm
DN1p	right	1	5th-LNv	right	<2µm
DN1p	right	1	5th-LNv	left	<2µm
DN1p	right	1	LPN	right	<2µm
DN1p	right	1	LPN	left	<2µm
DN2	right	1	DN1a	right	<2µm
DN2	right	1	DN1a	left	<2µm
DN2	right	1	DN1p	right	<2µm
DN2	right	1	DN1p	left	<2µm
DN2	right	1	DN2	right	<2µm
DN2	right	1	DN2	left	<2µm
DN2	right	1	DN3	right	<2µm
DN2	right	1	DN3	left	<2µm
DN2	right	1	s-LNv	right	<2µm
DN2	right	1	s-LNv	left	<2µm
DN2	right	0	l-LNv	right	<2µm
DN2	right	0	l-LNv	left	<2µm
DN2	right	1	LNd	right	<2µm
DN2	right	1	LNd	left	<2µm
DN2	right	1	5th-LNv	right	<2µm
DN2	right	1	5th-LNv	left	<2µm
DN2	right	1	LPN	right	<2µm
DN2	right	1	LPN	left	<2µm
DN3	right	1	DN1a	right	<2µm
DN3	right	1	DN1a	left	<2µm
DN3	right	1	DN1p	right	<2µm
DN3	right	1	DN1p	left	<2µm
DN3	right	1	DN2	right	<2µm
DN3	right	1	DN2	left	<2µm
DN3	right	1	DN3	right	<2µm
DN3	right	1	DN3	left	<2µm
DN3	right	1	s-LNv	right	<2µm
DN3	right	1	s-LNv	left	<2µm
DN3	right	1	l-LNv	right	<2µm
DN3	right	1	l-LNv	left	<2µm
DN3	right	1	LNd	right	<2µm
DN3	right	1	LNd	left	<2µm
DN3	right	1	5th-LNv	right	<2µm
DN3	right	1	5th-LNv	left	<2µm
DN3	right	1	LPN	right	<2µm
DN3	right	1	LPN	left	<2µm
s-LNv	right	1	DN1a	right	<2µm
s-LNv	right	0	DN1a	left	<2µm
s-LNv	right	1	DN1p	right	<2µm
s-LNv	right	1	DN1p	left	<2µm
s-LNv	right	1	DN2	right	<2µm
s-LNv	right	1	DN2	left	<2µm
s-LNv	right	1	DN3	right	<2µm
s-LNv	right	1	DN3	left	<2µm
s-LNv	right	1	s-LNv	right	<2µm
s-LNv	right	0	s-LNv	left	<2µm
s-LNv	right	1	l-LNv	right	<2µm
s-LNv	right	1	l-LNv	left	<2µm
s-LNv	right	1	LNd	right	<2µm
s-LNv	right	0	LNd	left	<2µm
s-LNv	right	1	5th-LNv	right	<2µm
s-LNv	right	0	5th-LNv	left	<2µm
s-LNv	right	0	LPN	right	<2µm
s-LNv	right	0	LPN	left	<2µm
l-LNv	right	1	DN1a	right	<2µm
l-LNv	right	1	DN1a	left	<2µm
l-LNv	right	0	DN1p	right	<2µm
l-LNv	right	0	DN1p	left	<2µm
l-LNv	right	0	DN2	right	<2µm
l-LNv	right	0	DN2	left	<2µm
l-LNv	right	1	DN3	right	<2µm
l-LNv	right	1	DN3	left	<2µm
l-LNv	right	1	s-LNv	right	<2µm
l-LNv	right	1	s-LNv	left	<2µm
l-LNv	right	1	l-LNv	right	<2µm
l-LNv	right	1	l-LNv	left	<2µm
l-LNv	right	1	LNd	right	<2µm
l-LNv	right	1	LNd	left	<2µm
l-LNv	right	1	5th-LNv	right	<2µm
l-LNv	right	1	5th-LNv	left	<2µm
l-LNv	right	0	LPN	right	<2µm
l-LNv	right	0	LPN	left	<2µm
LNd	right	1	DN1a	right	<2µm
LNd	right	0	DN1a	left	<2µm
LNd	right	1	DN1p	right	<2µm
LNd	right	1	DN1p	left	<2µm
LNd	right	1	DN2	right	<2µm
LNd	right	1	DN2	left	<2µm
LNd	right	1	DN3	right	<2µm
LNd	right	1	DN3	left	<2µm
LNd	right	1	s-LNv	right	<2µm
LNd	right	0	s-LNv	left	<2µm
LNd	right	1	l-LNv	right	<2µm
LNd	right	1	l-LNv	left	<2µm
LNd	right	1	LNd	right	<2µm
LNd	right	1	LNd	left	<2µm
LNd	right	1	5th-LNv	right	<2µm
LNd	right	1	5th-LNv	left	<2µm
LNd	right	1	LPN	right	<2µm
LNd	right	1	LPN	left	<2µm
5th-LNv	right	1	DN1a	right	<2µm
5th-LNv	right	0	DN1a	left	<2µm
5th-LNv	right	1	DN1p	right	<2µm
5th-LNv	right	1	DN1p	left	<2µm
5th-LNv	right	1	DN2	right	<2µm
5th-LNv	right	0	DN2	left	<2µm
5th-LNv	right	1	DN3	right	<2µm
5th-LNv	right	1	DN3	left	<2µm
5th-LNv	right	1	s-LNv	right	<2µm
5th-LNv	right	0	s-LNv	left	<2µm
5th-LNv	right	1	l-LNv	right	<2µm
5th-LNv	right	1	l-LNv	left	<2µm
5th-LNv	right	1	LNd	right	<2µm
5th-LNv	right	1	LNd	left	<2µm
5th-LNv	right	1	5th-LNv	right	<2µm
5th-LNv	right	1	5th-LNv	left	<2µm
5th-LNv	right	1	LPN	right	<2µm
5th-LNv	right	1	LPN	left	<2µm
LPN	right	1	DN1a	right	<2µm
LPN	right	0	DN1a	left	<2µm
LPN	right	1	DN1p	right	<2µm
LPN	right	1	DN1p	left	<2µm
LPN	right	1	DN2	right	<2µm
LPN	right	1	DN2	left	<2µm
LPN	right	1	DN3	right	<2µm
LPN	right	1	DN3	left	<2µm
LPN	right	0	s-LNv	right	<2µm
LPN	right	0	s-LNv	left	<2µm
LPN	right	0	l-LNv	right	<2µm
LPN	right	0	l-LNv	left	<2µm
LPN	right	1	LNd	right	<2µm
LPN	right	1	LNd	left	<2µm
LPN	right	1	5th-LNv	right	<2µm
LPN	right	1	5th-LNv	left	<2µm
LPN	right	1	LPN	right	<2µm
LPN	right	1	LPN	left	<2µm
