# Supplementary material for: Synaptic connectome of the Drosophila circadian clock
Source: Nat Commun. 2024 Dec 5;15:10392. doi: 10.1038/s41467-024-54694-0 (PMC11621569; doi:10.1038/s41467-024-54694-0)
Supplement: Supplementary file 12 — Source data [file 41467_2024_54694_MOESM12_ESM.zip › Source Data for Reinhard et al 2024/Supplementary_Figure_01.xlsx]

## Sheet: Sup._Fig._01_nuclei
clk_names	pt_root_id	hemisphere	nucleus_id	pt_position_x	pt_position_y	pt_position_z
DN1a	720575940624155416	right	7025625	672192	97664	123280
DN1a	720575940626755673	right	6274995	606368	86592	123320
DN1pA	720575940623036766	right	6654242	637024	94464	149000
DN1pA	720575940622228999	right	7056792	665952	100448	151560
DN1pA	720575940624899767	right	6281639	611392	94368	148080
DN1pA	720575940633976403	right	6654932	643264	92032	146560
DN1pB	720575940621638593	right	6692754	637504	109632	161360
DN1pB	720575940628358931	right	6692972	643232	102144	155600
DN1pC	720575940608161116	right	6279651	603616	93056	145120
DN1pC	720575940632575584	right	6692887	640992	104832	161920
DN1pD	720575940611585459	right	7026940	659968	94944	147280
DN1pD	720575940631242799	right	6692698	634624	105888	159400
DN1pD	720575940613262259	right	7056920	669344	103232	149760
DN1pD	720575940612153842	right	6693311	653760	100672	153880
DN1pE	720575940612391464	right	7057901	681792	105184	142920
DN1pE	720575940631863085	right	6693100	647552	105760	159280
DN2	720575940643843620	right	6698091	635008	117120	166160
DN2	720575940629218811	right	6695663	628384	125312	167480
APDN3	720575940615228723	right	7336031	720352	127328	139560
APDN3	720575940629399370	right	7618090	732768	138656	152720
APDN3	720575940621268651	right	7327339	701312	129856	165200
APDN3	720575940640278387	right	7331764	707136	126848	161600
APDN3	720575940637041263	right	7337400	703584	131360	168000
APDN3	720575940620028096	right	7325632	698560	125280	162600
l-CPDN3	720575940634069148	right	7618178	733888	143392	142120
s-LNv	720575940628527095	right	7438705	705728	268544	94760
s-LNv	720575940609174392	right	7415656	720224	259232	86920
s-LNv	720575940610478531	right	7438972	707296	264256	102520
s-LNv	720575940606868828	right	7438707	705760	269088	100040
l-LNv	720575940626843536	right	7414263	714048	257984	75160
l-LNv	720575940630926075	right	7439183	709504	268352	86400
l-LNv	720575940622355894	right	7414368	715296	254464	81600
l-LNv	720575940616662284	right	7438233	702304	273984	95200
LNd_CRYn	720575940626899817	right	7376395	711328	177600	101560
LNd_CRYn	720575940609504210	right	7375883	706464	178240	96720
LNd_CRYn	720575940623003405	right	7376296	710560	184096	97720
LNd_CRYp	720575940611617838	right	7376079	708640	191744	93480
LNd_CRYp	720575940654676385	right	7376601	713216	191360	99200
LN_ITP	720575940619074049	right	7434876	706976	267008	78800
LN_ITP	720575940627933336	right	7376961	716736	186560	100200
LPN	720575940625976409	right	7084223	658624	166368	193760
LPN	720575940637555288	right	7075201	666752	165856	198960
LPN	720575940629066087	right	6825124	642464	177472	196240
DN1pA	720575940622398836	left	2965225	437600	97440	172320
DN1pA	720575940628692040	left	2961198	446016	93600	163160
DN1pA	720575940620561713	left	2965016	436640	98592	180440
DN1pA	720575940644609440	left	2965009	436928	88800	167200
DN1pB	720575940628257874	left	2962836	429184	90912	171600
DN1pB	720575940645975063	left	2962540	459840	92480	159880
DN1pC	720575940620116091	left	2960709	440448	90688	163160
DN1pD	720575940620287067	left	2962004	455200	88640	157600
DN1pD	720575940631583519	left	2961223	445952	88896	160240
DN1pD	720575940616201309	left	2960730	440992	83072	159320
DN1pD	720575940621861133	left	2967172	443584	96704	170600
DN1pE	720575940612734515	left	2965854	440096	89184	170280
DN1pE	720575940615330098	left	2966008	440000	96480	176360
DN2	720575940623036254	left	2987809	437696	114208	182800
APDN3	720575940634473497	left	1420182	328768	123968	186680
APDN3	720575940614517032	left	1767928	352416	138304	201520
APDN3	720575940624920871	left	1767748	347200	135552	201680
APDN3	720575940626537468	left	1730730	353440	131392	200160
APDN3	720575940613096089	left	1419380	321600	131328	182760
APDN3	720575940653095670	left	1419234	317952	127392	183080
l-CPDN3	720575940623286271	left	1436238	318176	138432	186320
s-LNv	720575940613413791	left	1893497	336576	251008	137200
s-LNv	720575940631973089	left	1537075	329088	244192	130440
s-LNv	720575940642237344	left	1892888	332736	246144	134120
s-LNv	720575940619067259	left	1893332	334560	252896	133520
l-LNv	720575940617219933	left	1536386	323328	240800	125600
l-LNv	720575940638924378	left	1509609	323616	230880	122000
l-LNv	720575940630647678	left	1536576	325120	234368	129720
l-LNv	720575940624259720	left	1515036	318336	231424	125720
LNd_CRYn	720575940627984119	left	1814338	338560	170528	143120
LNd_CRYn	720575940606334338	left	1814916	342112	167232	151880
LNd_CRYn	720575940621031629	left	1814736	341056	178400	139440
LNd_CRYp	720575940631989473	left	1815504	347168	176672	127960
LNd_CRYp	720575940614630962	left	1814839	342368	180000	131280
LN_ITP	720575940625254636	left	1516761	322592	222016	126880
LN_ITP	720575940634984800	left	1814226	338048	167744	148440
LPN	720575940639397491	left	2404080	406592	163776	211640
LPN	720575940644703767	left	2406150	411264	162528	214440
LPN	720575940618775892	left	2069916	393728	160608	215560
s-CPDN3A	720575940627211706	left	1419838	326336	124832	178880
s-CPDN3A	720575940615876438	left	1419723	325472	127488	173880
s-CPDN3A	720575940617085504	left	1722550	332992	118944	184000
s-CPDN3A	720575940617642101	left	1731652	359008	119200	192760
s-CPDN3A	720575940629912121	left	2045714	373216	113952	188840
s-CPDN3A	720575940622597078	left	1419300	319136	127328	176240
s-CPDN3A	720575940615594869	left	2047247	387392	113984	191600
s-CPDN3A	720575940620032276	left	2046260	378528	118144	192040
s-CPDN3A	720575940631605079	left	1419823	326272	124000	182640
s-CPDN3A	720575940628665360	left	2045756	373664	119200	191120
s-CPDN3B	720575940618556587	left	1722082	329536	121888	179040
s-CPDN3B	720575940637817944	left	2045418	369344	114112	189680
s-CPDN3B	720575940635008607	left	1722368	331968	118528	176800
s-CPDN3C	720575940636231145	left	2044959	364800	112576	188480
s-CPDN3C	720575940638137200	left	2045700	372960	103328	183760
s-CPDN3C	720575940623365813	left	2045307	368800	109248	186440
s-CPDN3C	720575940639031130	left	2046235	378368	114880	192920
s-CPDN3C	720575940629548764	left	1730742	353248	110208	176280
s-CPDN3C	720575940606742027	left	2044927	363680	108480	178640
s-CPDN3C	720575940621384101	left	2045761	374240	118528	194520
s-CPDN3C	720575940615722438	left	2045656	372864	110656	189000
s-CPDN3C	720575940630093100	left	2046044	376256	107776	187000
s-CPDN3C	720575940604383008	left	2044996	364960	109952	182520
s-CPDN3C	720575940625956371	left	2045617	372160	106912	185360
s-CPDN3D	720575940627186435	left	2045384	369088	101856	178240
s-CPDN3D	720575940630586642	left	2046149	377376	111360	192600
s-CPDN3D	720575940631372764	left	2045731	373600	114112	192520
s-CPDN3D	720575940626953475	left	2045236	367328	107040	183120
s-CPDN3D	720575940613873361	left	2045055	365792	105760	178720
s-CPDN3E	720575940614444338	left	1729749	350336	114240	186880
s-CPDN3E	720575940631118095	left	2045199	367136	111776	185280
s-CPDN3A	720575940620755297	right	7325508	697408	121536	159160
s-CPDN3A	720575940621033152	right	7325269	694656	124160	161560
s-CPDN3A	720575940623857084	right	7058601	688160	112832	158440
s-CPDN3A	720575940615337019	right	7062563	661952	128320	166880
s-CPDN3A	720575940616424927	right	7058663	688768	128832	164320
s-CPDN3A	720575940631322472	right	7329787	704576	122080	150320
s-CPDN3A	720575940621126365	right	7328133	703136	118784	149880
s-CPDN3A	720575940621103495	right	7328838	703008	123232	165120
s-CPDN3A	720575940612148210	right	7058473	687072	115840	156320
s-CPDN3B	720575940623474019	right	7324970	691040	110144	153280
s-CPDN3B	720575940622378474	right	7617809	728672	135520	137480
s-CPDN3B	720575940639497277	right	7601242	723488	131520	139360
s-CPDN3B	720575940613118259	right	7333766	710912	123040	144400
s-CPDN3B	720575940620926155	right	7601219	723232	129600	135880
s-CPDN3B	720575940619246246	right	7617682	725280	134208	137080
s-CPDN3B	720575940616837716	right	7334085	712096	122880	150840
s-CPDN3C	720575940612776879	right	7326355	700000	117696	152360
s-CPDN3C	720575940610991513	right	7327696	702688	127200	162200
s-CPDN3C	720575940630541783	right	7330666	705408	122112	155760
s-CPDN3C	720575940626023940	right	7058740	689536	116416	159120
s-CPDN3C	720575940634904677	right	7325361	696064	121696	153360
s-CPDN3C	720575940622700531	right	7057988	682752	119488	163320
s-CPDN3C	720575940627514267	right	7324948	690656	115008	155440
s-CPDN3C	720575940623224504	right	7058313	685952	116960	162040
s-CPDN3C	720575940627299940	right	7058064	683936	114496	160240
s-CPDN3C	720575940634358879	right	7330827	705472	125056	159120
s-CPDN3C	720575940624010829	right	7058617	688288	119648	159760
s-CPDN3D	720575940605960626	right	7325594	698080	118272	157960
s-CPDN3D	720575940618378708	right	7331850	707424	118336	149200
s-CPDN3D	720575940636193647	right	7325222	693920	116448	156720
s-CPDN3D	720575940630560761	right	7601386	724704	130816	154080
s-CPDN3D	720575940604488672	right	7058629	688448	113792	162120
s-CPDN3D	720575940625749842	right	7325437	696352	115232	153120
s-CPDN3E	720575940619354673	right	7326707	700800	123136	157840
s-CPDN3E	720575940621542141	right	7329414	704160	119840	153240
s-CPDN3E	720575940629163772	right	7617950	731296	139584	143120
s-CPDN3E	720575940642372512	right	7617807	728736	135200	141920
s-CPDN3B	720575940635765496	right	7058624	688320	109632	155880
s-CPDN3C	720575940621186565	right	7332910	709024	124288	156440
s-CPDN3D	720575940614519157	right	7325870	698528	112960	152080
s-CPDN3B	720575940626318353	right	7333679	710848	119392	145480
s-CPDN3C	720575940622852359	right	7328161	703520	115424	149760
s-CPDN3C	720575940617643092	right	7331371	706464	117280	152600
s-CPDN3D	720575940609261892	right	7335634	717792	124832	146600
s-CPDN3A	720575940627447401	right	7335505	717216	123360	141240
s-CPDN3D	720575940624375113	right	7326827	701120	120384	162560
s-CPDN3A	720575940626212178	right	7325263	694624	112416	154880
s-CPDN3A	720575940635707543	right	7325844	698528	111936	148280
s-CPDN3A	720575940642740260	right	7331614	706848	117504	145200
s-CPDN3D	720575940633954808	right	7333631	710720	120576	148720
s-CPDN3D	720575940626644486	right	7334796	714784	123040	144480
s-CPDN3A	720575940638186842	right	7325003	691264	111104	156480
s-CPDN3A	720575940627062424	right	7332741	708704	120928	156640
s-CPDN3A	720575940624551056	right	7601272	723904	130560	143560
s-CPDN3D	720575940607416587	right	7334742	714624	121952	148280
s-CPDN3D	720575940632575388	right	7335608	717920	125696	153320
s-CPDN3E	720575940610400409	right	7617838	729856	134752	149400
s-CPDN3D	720575940616909083	right	7601893	726784	131776	151040
s-CPDN3D	720575940618853547	right	7332963	709216	120192	142240
s-CPDN3D	720575940630116601	right	7334157	712608	122400	157560
s-CPDN3D	720575940646209156	right	7334277	712608	120832	141680
s-CPDN3A	720575940610128082	right	7325845	698592	114912	156000
s-CPDN3D	720575940627042130	right	7325433	696512	114784	149160
DN1a	720575940617864961	left	2960480	436064	77024	134080
DN1a	720575940617226641	left	2960443	434880	77344	139240
DN1pC	720575940643074976	left	2306245	406688	85376	157080
s-CPDN3B	720575940629987579	left	1725416	341632	114592	184440
s-CPDN3B	720575940620970445	left	1724761	339776	113760	178560
s-CPDN3C	720575940612278114	left	1731246	354816	106656	173400
s-CPDN3C	720575940619718383	left	1723023	335232	116896	172800
s-CPDN3C	720575940627010300	left	1731677	359264	107680	184520
s-CPDN3A	720575940615977522	left	1730456	352352	108224	181440
s-CPDN3A	720575940626729744	left	2044925	363584	109472	185760
s-CPDN3A	720575940616849126	left	1420181	328288	120416	185200
s-CPDN3B	720575940608288092	left	1722530	332960	117696	180360
s-CPDN3D	720575940614365923	left	2045315	368480	105376	186280
s-CPDN3D	720575940620142203	left	2045508	370752	107936	189160
s-CPDN3D	720575940630426967	left	1725972	342304	113568	175920
s-CPDN3A	720575940637807677	left	1723572	337024	115136	180920
s-CPDN3D	720575940626580528	left	1731434	357280	112640	190160
s-CPDN3D	720575940620070558	left	1729177	348704	111264	174160
s-CPDN3D	720575940606861442	left	1727986	344704	112800	179160
s-CPDN3A	720575940637296105	left	1419514	323296	125216	176800
s-CPDN3A	720575940630642380	left	1731281	355616	117248	192600
s-CPDN3D	720575940634818399	left	1728343	345952	111072	176640
s-CPDN3D	720575940630152076	left	1723537	337184	116832	184800
s-CPDN3A	720575940633762841	left	1419460	322400	123872	182240
s-CPDN3D	720575940621845530	left	2044943	364192	117728	196000
s-CPDN3D	720575940629470736	left	2045898	375104	107712	190200
s-CPDN3B	720575940625436805	left	1419684	325312	121408	181000
s-CPDN3A	720575940635635374	left	1419280	318624	129952	178720
s-CPDN3A	720575940626332166	left	2044999	365088	108768	188640
s-CPDN3D	720575940632512015	left	1727173	343552	112384	172760
s-CPDN3E	720575940638758744	left	1731274	355264	108512	184960
s-CPDN3D	720575940619212453	left	1420214	328864	119328	181400
s-CPDN3C	720575940645800739	left	1730163	351712	108704	171400
s-CPDN3B	720575940610980850	left	1730424	352288	110976	181720
s-CPDN3D	720575940639791067	left	1731879	361632	112864	190840
s-CPDN3B	720575940618831320	left	1420015	327104	120832	177320
s-CPDN3C	720575940623035742	right	7325275	694752	111360	151200
s-CPDN3D	720575940627171154	right	7327127	701600	113920	146560
s-CPDN3B	720575940638798141	right	7333025	709472	123168	160600
s-CPDN3B	720575940614295294	right	7335129	715968	124896	150040
s-CPDN3C	720575940633253602	left	1731734	359840	109312	180840
s-CPDN3B	720575940611035866	left	1419333	320128	125856	179800
s-CPDN3A	720575940625149437	left	2046091	376768	115648	196440
s-CPDN3B	720575940624162328	left	1725465	341632	114208	181320
s-CPDN3B	720575940627541066	left	1726500	342752	117376	187280
s-CPDN3A	720575940637453382	right	7333910	711808	121408	154200
s-CPDN3C	720575940628816384	right	7325117	692288	113504	159040
s-CPDN3E	720575940613223830	left	1727531	343744	111744	182360
s-CPDN3E	720575940613555618	left	1731405	357088	106944	181640
s-CPDN3E	720575940617722944	left	1731822	360800	109280	187800
s-CPDN3E	720575940620024149	left	1731357	356192	109024	179600
s-CPDN3E	720575940622821731	left	1731158	353920	107424	178320
s-CPDN3E	720575940628137987	left	1728845	347616	109856	180800
s-CPDN3E	720575940628911946	left	1729761	350336	108608	176000
s-CPDN3E	720575940630562297	left	1731525	357824	105888	178400
s-CPDN3E	720575940638973091	left	1724208	338688	113984	173720
s-CPDN3E	720575940610043346	right	7336274	721568	128256	145800
s-CPDN3E	720575940616075147	right	7336089	720160	128192	156640
s-CPDN3E	720575940620205172	right	7618199	733376	140544	146480
s-CPDN3B	720575940621490416	right	7335963	719616	125280	143880
s-CPDN3E	720575940625852676	right	7334629	714048	124544	154200
s-CPDN3E	720575940625853188	right	7334964	715392	122336	152280
s-CPDN3E	720575940626529944	right	7333328	710048	119200	152120
s-CPDN3E	720575940632179620	right	7331499	706624	118816	155800
s-CPDN3E	720575940623055433	right	7335964	719392	126816	149080
s-CPDN3B	720575940615198367	right	7617730	726560	132768	142080

## Sheet: Sup._Fig._01_morph_cluster
pt_root_id	morphology_cluster	clk_names	hemisphere
720575940615228723	MC_1728.10	APDN3	right
720575940629399370	MC_1728.10	APDN3	right
720575940621268651	MC_1728.10	APDN3	right
720575940640278387	MC_1728.10	APDN3	right
720575940637041263	MC_1728.10	APDN3	right
720575940620028096	MC_537.82	APDN3	right
720575940634473497	MC_537.82	APDN3	left
720575940614517032	MC_1728.10	APDN3	left
720575940624920871	MC_1728.10	APDN3	left
720575940626537468	MC_1728.10	APDN3	left
720575940613096089	MC_1728.10	APDN3	left
720575940653095670	MC_1728.10	APDN3	left
720575940624155416	MC_459.88	DN1a	right
720575940626755673	MC_459.88	DN1a	right
720575940617864961	MC_459.88	DN1a	left
720575940617226641	MC_459.88	DN1a	left
720575940623036766	MC_1711.11	DN1pA	right
720575940622228999	MC_1711.11	DN1pA	right
720575940624899767	MC_1711.11	DN1pA	right
720575940633976403	MC_1711.11	DN1pA	right
720575940622398836	MC_1711.11	DN1pA	left
720575940628692040	MC_1711.11	DN1pA	left
720575940620561713	MC_1711.11	DN1pA	left
720575940644609440	MC_1711.11	DN1pA	left
720575940621638593	MC_401.91	DN1pB	right
720575940628358931	MC_401.91	DN1pB	right
720575940628257874	MC_401.91	DN1pB	left
720575940645975063	MC_401.91	DN1pB	left
720575940608161116	MC_37.161	DN1pC	right
720575940632575584	MC_37.161	DN1pC	right
720575940620116091	MC_37.161	DN1pC	left
720575940643074976	MC_37.161	DN1pC	left
720575940611585459	MC_37.161	DN1pD	right
720575940631242799	MC_37.161	DN1pD	right
720575940613262259	MC_37.161	DN1pD	right
720575940612153842	MC_37.161	DN1pD	right
720575940620287067	MC_37.161	DN1pD	left
720575940631583519	MC_37.161	DN1pD	left
720575940616201309	MC_37.161	DN1pD	left
720575940621861133	MC_37.161	DN1pD	left
720575940612391464	MC_401.91	DN1pE	right
720575940631863085	MC_37.161	DN1pE	right
720575940612734515	MC_401.91	DN1pE	left
720575940615330098	MC_401.91	DN1pE	left
720575940643843620	MC_1711.11	DN2	right
720575940629218811	MC_1711.11	DN2	right
720575940623036254	MC_1711.11	DN2	left
720575940634069148	MC_3442.2	l-CPDN3	right
720575940623286271	MC_3442.2	l-CPDN3	left
720575940626843536	NA	l-LNv	right
720575940630926075	NA	l-LNv	right
720575940622355894	NA	l-LNv	right
720575940616662284	NA	l-LNv	right
720575940617219933	NA	l-LNv	left
720575940638924378	NA	l-LNv	left
720575940630647678	NA	l-LNv	left
720575940624259720	NA	l-LNv	left
720575940619074049	MC_2105.4	LN_ITP	right
720575940627933336	MC_2105.4	LN_ITP	right
720575940625254636	MC_2105.4	LN_ITP	left
720575940634984800	MC_2105.4	LN_ITP	left
720575940626899817	MC_1843.6	LNd_CRYn	right
720575940609504210	MC_1843.6	LNd_CRYn	right
720575940623003405	MC_1843.6	LNd_CRYn	right
720575940627984119	MC_1843.6	LNd_CRYn	left
720575940606334338	MC_1843.6	LNd_CRYn	left
720575940621031629	MC_1843.6	LNd_CRYn	left
720575940611617838	MC_2096.4	LNd_CRYp	right
720575940654676385	MC_2096.4	LNd_CRYp	right
720575940631989473	MC_2096.4	LNd_CRYp	left
720575940614630962	MC_2096.4	LNd_CRYp	left
720575940625976409	MC_37.161	LPN	right
720575940637555288	MC_37.161	LPN	right
720575940629066087	MC_37.161	LPN	right
720575940639397491	MC_37.161	LPN	left
720575940644703767	MC_37.161	LPN	left
720575940618775892	MC_37.161	LPN	left
720575940626412563	MC_37.161	NA	NA
720575940650635641	MC_37.161	NA	NA
720575940625584176	MC_37.161	NA	NA
720575940639778904	MC_37.161	NA	NA
720575940619093163	MC_37.161	NA	NA
720575940640456923	MC_37.161	NA	NA
720575940632623842	MC_37.161	NA	NA
720575940623535851	MC_37.161	NA	NA
720575940628248326	MC_37.161	NA	NA
720575940639301027	MC_37.161	NA	NA
720575940638517181	MC_37.161	NA	NA
720575940604838368	MC_37.161	NA	NA
720575940625683970	MC_401.91	NA	NA
720575940607158025	MC_401.91	NA	NA
720575940630258191	MC_401.91	NA	NA
720575940606650400	MC_401.91	NA	NA
720575940619254036	MC_401.91	NA	NA
720575940609814281	MC_401.91	NA	NA
720575940626265374	MC_401.91	NA	NA
720575940635573856	MC_401.91	NA	NA
720575940643221284	MC_401.91	NA	NA
720575940635371164	MC_401.91	NA	NA
720575940610458926	MC_401.91	NA	NA
720575940624051760	MC_401.91	NA	NA
720575940624615216	MC_401.91	NA	NA
720575940625631280	MC_401.91	NA	NA
720575940617417792	MC_401.91	NA	NA
720575940613967426	MC_401.91	NA	NA
720575940609641284	MC_401.91	NA	NA
720575940625976394	MC_401.91	NA	NA
720575940617091414	MC_401.91	NA	NA
720575940607446620	MC_401.91	NA	NA
720575940620322401	MC_401.91	NA	NA
720575940618726765	MC_401.91	NA	NA
720575940612869746	MC_401.91	NA	NA
720575940611288690	MC_401.91	NA	NA
720575940612304226	MC_401.91	NA	NA
720575940609931128	MC_401.91	NA	NA
720575940627960442	MC_401.91	NA	NA
720575940620050303	MC_401.91	NA	NA
720575940657919873	MC_401.91	NA	NA
720575940626324357	MC_401.91	NA	NA
720575940616605579	MC_401.91	NA	NA
720575940623252884	MC_401.91	NA	NA
720575940610456469	MC_401.91	NA	NA
720575940625643672	MC_401.91	NA	NA
720575940642941344	MC_401.91	NA	NA
720575940653941153	MC_401.91	NA	NA
720575940641361104	MC_401.91	NA	NA
720575940621232304	MC_401.91	NA	NA
720575940606632114	MC_401.91	NA	NA
720575940616045497	MC_401.91	NA	NA
720575940617370041	MC_401.91	NA	NA
720575940641093595	MC_401.91	NA	NA
720575940612219629	MC_401.91	NA	NA
720575940640429045	MC_401.91	NA	NA
720575940641484533	MC_401.91	NA	NA
720575940629234427	MC_401.91	NA	NA
720575940623437821	MC_401.91	NA	NA
720575940613608190	MC_401.91	NA	NA
720575940623260415	MC_401.91	NA	NA
720575940625790904	MC_459.88	NA	NA
720575940633311652	MC_459.88	NA	NA
720575940627221763	MC_459.88	NA	NA
720575940625389058	MC_459.88	NA	NA
720575940622466565	MC_459.88	NA	NA
720575940622654471	MC_459.88	NA	NA
720575940627091006	MC_459.88	NA	NA
720575940614973708	MC_459.88	NA	NA
720575940622440461	MC_459.88	NA	NA
720575940615149836	MC_459.88	NA	NA
720575940631923727	MC_459.88	NA	NA
720575940622227213	MC_459.88	NA	NA
720575940615827980	MC_459.88	NA	NA
720575940631829010	MC_459.88	NA	NA
720575940616608454	MC_459.88	NA	NA
720575940620741205	MC_459.88	NA	NA
720575940631544315	MC_459.88	NA	NA
720575940627511582	MC_459.88	NA	NA
720575940645913367	MC_459.88	NA	NA
720575940622984701	MC_459.88	NA	NA
720575940622215462	MC_459.88	NA	NA
720575940623184167	MC_459.88	NA	NA
720575940624304423	MC_459.88	NA	NA
720575940615990578	MC_459.88	NA	NA
720575940640882264	MC_459.88	NA	NA
720575940616992454	MC_459.88	NA	NA
720575940629259831	MC_459.88	NA	NA
720575940631345465	MC_459.88	NA	NA
720575940625062325	MC_459.88	NA	NA
720575940621059137	MC_459.88	NA	NA
720575940632780359	MC_459.88	NA	NA
720575940630812354	MC_459.88	NA	NA
720575940622856780	MC_459.88	NA	NA
720575940624611405	MC_459.88	NA	NA
720575940608037298	MC_459.88	NA	NA
720575940632742225	MC_459.88	NA	NA
720575940631807827	MC_459.88	NA	NA
720575940615691348	MC_459.88	NA	NA
720575940615723094	MC_459.88	NA	NA
720575940626949834	MC_459.88	NA	NA
720575940617101580	MC_459.88	NA	NA
720575940635169888	MC_459.88	NA	NA
720575940624236543	MC_459.88	NA	NA
720575940623043939	MC_459.88	NA	NA
720575940630585704	MC_459.88	NA	NA
720575940631098172	MC_459.88	NA	NA
720575940635489387	MC_459.88	NA	NA
720575940629682028	MC_459.88	NA	NA
720575940633506667	MC_459.88	NA	NA
720575940656154273	MC_459.88	NA	NA
720575940628694394	MC_459.88	NA	NA
720575940611532408	MC_459.88	NA	NA
720575940646648452	MC_459.88	NA	NA
720575940647954564	MC_459.88	NA	NA
720575940618660765	MC_459.88	NA	NA
720575940617315189	MC_459.88	NA	NA
720575940641285005	MC_459.88	NA	NA
720575940614047890	MC_459.88	NA	NA
720575940625161368	MC_459.88	NA	NA
720575940619677342	MC_459.88	NA	NA
720575940619677854	MC_459.88	NA	NA
720575940619021221	MC_459.88	NA	NA
720575940621374374	MC_459.88	NA	NA
720575940612976039	MC_459.88	NA	NA
720575940636772014	MC_459.88	NA	NA
720575940635260607	MC_459.88	NA	NA
720575940620308416	MC_459.88	NA	NA
720575940624861642	MC_459.88	NA	NA
720575940620826571	MC_459.88	NA	NA
720575940630595575	MC_459.88	NA	NA
720575940609228245	MC_459.88	NA	NA
720575940637667726	MC_459.88	NA	NA
720575940636557796	MC_459.88	NA	NA
720575940609881611	MC_459.88	NA	NA
720575940613105381	MC_459.88	NA	NA
720575940640550563	MC_459.88	NA	NA
720575940622891242	MC_459.88	NA	NA
720575940621545408	MC_459.88	NA	NA
720575940620233966	MC_459.88	NA	NA
720575940618774301	MC_459.88	NA	NA
720575940647224611	MC_459.88	NA	NA
720575940622984957	MC_459.88	NA	NA
720575940621673983	MC_459.88	NA	NA
720575940624903170	MC_537.82	NA	NA
720575940625647618	MC_537.82	NA	NA
720575940622224903	MC_537.82	NA	NA
720575940622346247	MC_537.82	NA	NA
720575940607805451	MC_537.82	NA	NA
720575940628014352	MC_537.82	NA	NA
720575940630933266	MC_537.82	NA	NA
720575940627011605	MC_537.82	NA	NA
720575940616435739	MC_537.82	NA	NA
720575940640374581	MC_537.82	NA	NA
720575940621414185	MC_537.82	NA	NA
720575940628443436	MC_537.82	NA	NA
720575940626504752	MC_537.82	NA	NA
720575940646115636	MC_537.82	NA	NA
720575940622062433	MC_537.82	NA	NA
720575940630091320	MC_537.82	NA	NA
720575940627263290	MC_537.82	NA	NA
720575940628819516	MC_537.82	NA	NA
720575940638874941	MC_537.82	NA	NA
720575940614822466	MC_537.82	NA	NA
720575940629588465	MC_537.82	NA	NA
720575940631724025	MC_537.82	NA	NA
720575940626966346	MC_537.82	NA	NA
720575940638700878	MC_537.82	NA	NA
720575940628897103	MC_537.82	NA	NA
720575940619936080	MC_537.82	NA	NA
720575940627930398	MC_537.82	NA	NA
720575940638973784	MC_537.82	NA	NA
720575940625992537	MC_537.82	NA	NA
720575940632664928	MC_537.82	NA	NA
720575940620299617	MC_537.82	NA	NA
720575940634967147	MC_537.82	NA	NA
720575940645333870	MC_537.82	NA	NA
720575940635374191	MC_537.82	NA	NA
720575940635534704	MC_537.82	NA	NA
720575940628248698	MC_537.82	NA	NA
720575940617238907	MC_537.82	NA	NA
720575940626430077	MC_537.82	NA	NA
720575940639438208	MC_537.82	NA	NA
720575940605255042	MC_537.82	NA	NA
720575940646532228	MC_537.82	NA	NA
720575940647967028	MC_537.82	NA	NA
720575940622810260	MC_537.82	NA	NA
720575940633192076	MC_537.82	NA	NA
720575940628104603	MC_537.82	NA	NA
720575940628141723	MC_537.82	NA	NA
720575940617392285	MC_537.82	NA	NA
720575940644725664	MC_537.82	NA	NA
720575940640660029	MC_537.82	NA	NA
720575940621257897	MC_537.82	NA	NA
720575940621101481	MC_537.82	NA	NA
720575940631528566	MC_537.82	NA	NA
720575940634211508	MC_537.82	NA	NA
720575940623382199	MC_537.82	NA	NA
720575940625447098	MC_537.82	NA	NA
720575940625103546	MC_537.82	NA	NA
720575940622745549	MC_537.82	NA	NA
720575940639700688	MC_537.82	NA	NA
720575940630073191	MC_537.82	NA	NA
720575940636979678	MC_537.82	NA	NA
720575940636671198	MC_537.82	NA	NA
720575940627293370	MC_537.82	NA	NA
720575940633252066	MC_537.82	NA	NA
720575940610959589	MC_537.82	NA	NA
720575940617561062	MC_537.82	NA	NA
720575940623356652	MC_537.82	NA	NA
720575940627558787	MC_537.82	NA	NA
720575940620577264	MC_537.82	NA	NA
720575940633215047	MC_537.82	NA	NA
720575940610520306	MC_537.82	NA	NA
720575940624322291	MC_537.82	NA	NA
720575940629139447	MC_537.82	NA	NA
720575940628918779	MC_537.82	NA	NA
720575940626538492	MC_537.82	NA	NA
720575940613682858	MC_537.82	NA	NA
720575940612335714	MC_537.82	NA	NA
720575940627031810	MC_401.91	NA	NA
720575940635878042	MC_401.91	NA	NA
720575940633390175	MC_401.91	NA	NA
720575940630347628	MC_401.91	NA	NA
720575940618857325	MC_401.91	NA	NA
720575940612783218	MC_401.91	NA	NA
720575940624586384	MC_401.91	NA	NA
720575940637181929	MC_401.91	NA	NA
720575940627211706	MC_37.161	s-CPDN3A	left
720575940615876438	MC_37.161	s-CPDN3A	left
720575940617085504	MC_37.161	s-CPDN3A	left
720575940617642101	MC_37.161	s-CPDN3A	left
720575940629912121	MC_37.161	s-CPDN3A	left
720575940622597078	MC_37.161	s-CPDN3A	left
720575940615594869	MC_37.161	s-CPDN3A	left
720575940620032276	MC_37.161	s-CPDN3A	left
720575940631605079	MC_37.161	s-CPDN3A	left
720575940628665360	MC_37.161	s-CPDN3A	left
720575940620755297	MC_37.161	s-CPDN3A	right
720575940621033152	MC_37.161	s-CPDN3A	right
720575940623857084	MC_37.161	s-CPDN3A	right
720575940615337019	MC_37.161	s-CPDN3A	right
720575940616424927	MC_37.161	s-CPDN3A	right
720575940631322472	MC_37.161	s-CPDN3A	right
720575940621126365	MC_37.161	s-CPDN3A	right
720575940621103495	MC_37.161	s-CPDN3A	right
720575940612148210	MC_37.161	s-CPDN3A	right
720575940627447401	MC_37.161	s-CPDN3A	right
720575940626212178	MC_37.161	s-CPDN3A	right
720575940635707543	MC_37.161	s-CPDN3A	right
720575940642740260	MC_37.161	s-CPDN3A	right
720575940638186842	MC_37.161	s-CPDN3A	right
720575940627062424	MC_37.161	s-CPDN3A	right
720575940624551056	MC_37.161	s-CPDN3A	right
720575940610128082	MC_37.161	s-CPDN3A	right
720575940615977522	MC_37.161	s-CPDN3A	left
720575940626729744	MC_37.161	s-CPDN3A	left
720575940616849126	MC_37.161	s-CPDN3A	left
720575940637807677	MC_37.161	s-CPDN3A	left
720575940637296105	MC_37.161	s-CPDN3A	left
720575940630642380	MC_37.161	s-CPDN3A	left
720575940633762841	MC_37.161	s-CPDN3A	left
720575940635635374	MC_37.161	s-CPDN3A	left
720575940626332166	MC_37.161	s-CPDN3A	left
720575940625149437	MC_37.161	s-CPDN3A	left
720575940637453382	MC_37.161	s-CPDN3A	right
720575940618556587	MC_37.161	s-CPDN3B	left
720575940637817944	MC_37.161	s-CPDN3B	left
720575940635008607	MC_37.161	s-CPDN3B	left
720575940623474019	MC_37.161	s-CPDN3B	right
720575940622378474	MC_37.161	s-CPDN3B	right
720575940639497277	MC_37.161	s-CPDN3B	right
720575940613118259	MC_37.161	s-CPDN3B	right
720575940620926155	MC_37.161	s-CPDN3B	right
720575940619246246	MC_37.161	s-CPDN3B	right
720575940616837716	MC_37.161	s-CPDN3B	right
720575940635765496	MC_37.161	s-CPDN3B	right
720575940626318353	MC_37.161	s-CPDN3B	right
720575940629987579	MC_37.161	s-CPDN3B	left
720575940620970445	MC_37.161	s-CPDN3B	left
720575940608288092	MC_37.161	s-CPDN3B	left
720575940625436805	MC_37.161	s-CPDN3B	left
720575940610980850	MC_37.161	s-CPDN3B	left
720575940618831320	MC_37.161	s-CPDN3B	left
720575940638798141	MC_37.161	s-CPDN3B	right
720575940614295294	MC_37.161	s-CPDN3B	right
720575940611035866	MC_37.161	s-CPDN3B	left
720575940624162328	MC_37.161	s-CPDN3B	left
720575940627541066	MC_37.161	s-CPDN3B	left
720575940621490416	MC_401.91	s-CPDN3B	right
720575940615198367	MC_401.91	s-CPDN3B	right
720575940636231145	MC_37.161	s-CPDN3C	left
720575940638137200	MC_37.161	s-CPDN3C	left
720575940623365813	MC_37.161	s-CPDN3C	left
720575940639031130	MC_37.161	s-CPDN3C	left
720575940629548764	MC_37.161	s-CPDN3C	left
720575940606742027	MC_37.161	s-CPDN3C	left
720575940621384101	MC_37.161	s-CPDN3C	left
720575940615722438	MC_37.161	s-CPDN3C	left
720575940630093100	MC_37.161	s-CPDN3C	left
720575940604383008	MC_37.161	s-CPDN3C	left
720575940625956371	MC_37.161	s-CPDN3C	left
720575940612776879	MC_37.161	s-CPDN3C	right
720575940610991513	MC_37.161	s-CPDN3C	right
720575940630541783	MC_37.161	s-CPDN3C	right
720575940626023940	MC_37.161	s-CPDN3C	right
720575940634904677	MC_37.161	s-CPDN3C	right
720575940622700531	MC_37.161	s-CPDN3C	right
720575940627514267	MC_37.161	s-CPDN3C	right
720575940623224504	MC_37.161	s-CPDN3C	right
720575940627299940	MC_37.161	s-CPDN3C	right
720575940634358879	MC_37.161	s-CPDN3C	right
720575940624010829	MC_37.161	s-CPDN3C	right
720575940621186565	MC_37.161	s-CPDN3C	right
720575940622852359	MC_37.161	s-CPDN3C	right
720575940617643092	MC_37.161	s-CPDN3C	right
720575940612278114	MC_37.161	s-CPDN3C	left
720575940619718383	MC_37.161	s-CPDN3C	left
720575940627010300	MC_37.161	s-CPDN3C	left
720575940645800739	MC_37.161	s-CPDN3C	left
720575940623035742	MC_37.161	s-CPDN3C	right
720575940633253602	MC_37.161	s-CPDN3C	left
720575940628816384	MC_37.161	s-CPDN3C	right
720575940627186435	MC_37.161	s-CPDN3D	left
720575940630586642	MC_37.161	s-CPDN3D	left
720575940631372764	MC_37.161	s-CPDN3D	left
720575940626953475	MC_37.161	s-CPDN3D	left
720575940613873361	MC_37.161	s-CPDN3D	left
720575940605960626	MC_37.161	s-CPDN3D	right
720575940618378708	MC_37.161	s-CPDN3D	right
720575940636193647	MC_37.161	s-CPDN3D	right
720575940630560761	MC_37.161	s-CPDN3D	right
720575940604488672	MC_37.161	s-CPDN3D	right
720575940625749842	MC_37.161	s-CPDN3D	right
720575940614519157	MC_37.161	s-CPDN3D	right
720575940609261892	MC_37.161	s-CPDN3D	right
720575940624375113	MC_37.161	s-CPDN3D	right
720575940633954808	MC_37.161	s-CPDN3D	right
720575940626644486	MC_37.161	s-CPDN3D	right
720575940607416587	MC_37.161	s-CPDN3D	right
720575940632575388	MC_37.161	s-CPDN3D	right
720575940616909083	MC_37.161	s-CPDN3D	right
720575940618853547	MC_37.161	s-CPDN3D	right
720575940630116601	MC_37.161	s-CPDN3D	right
720575940646209156	MC_37.161	s-CPDN3D	right
720575940627042130	MC_37.161	s-CPDN3D	right
720575940614365923	MC_37.161	s-CPDN3D	left
720575940620142203	MC_37.161	s-CPDN3D	left
720575940630426967	MC_37.161	s-CPDN3D	left
720575940626580528	MC_37.161	s-CPDN3D	left
720575940620070558	MC_37.161	s-CPDN3D	left
720575940606861442	MC_37.161	s-CPDN3D	left
720575940634818399	MC_37.161	s-CPDN3D	left
720575940630152076	MC_37.161	s-CPDN3D	left
720575940621845530	MC_37.161	s-CPDN3D	left
720575940629470736	MC_37.161	s-CPDN3D	left
720575940632512015	MC_37.161	s-CPDN3D	left
720575940619212453	MC_37.161	s-CPDN3D	left
720575940639791067	MC_37.161	s-CPDN3D	left
720575940627171154	MC_37.161	s-CPDN3D	right
720575940614444338	MC_401.91	s-CPDN3E	left
720575940631118095	MC_401.91	s-CPDN3E	left
720575940619354673	MC_401.91	s-CPDN3E	right
720575940621542141	MC_401.91	s-CPDN3E	right
720575940629163772	MC_401.91	s-CPDN3E	right
720575940642372512	MC_401.91	s-CPDN3E	right
720575940610400409	MC_401.91	s-CPDN3E	right
720575940638758744	MC_401.91	s-CPDN3E	left
720575940613223830	MC_401.91	s-CPDN3E	left
720575940613555618	MC_401.91	s-CPDN3E	left
720575940617722944	MC_401.91	s-CPDN3E	left
720575940620024149	MC_401.91	s-CPDN3E	left
720575940622821731	MC_401.91	s-CPDN3E	left
720575940628137987	MC_401.91	s-CPDN3E	left
720575940628911946	MC_401.91	s-CPDN3E	left
720575940630562297	MC_401.91	s-CPDN3E	left
720575940638973091	MC_401.91	s-CPDN3E	left
720575940610043346	MC_401.91	s-CPDN3E	right
720575940616075147	MC_401.91	s-CPDN3E	right
720575940620205172	MC_401.91	s-CPDN3E	right
720575940625852676	MC_401.91	s-CPDN3E	right
720575940625853188	MC_401.91	s-CPDN3E	right
720575940626529944	MC_401.91	s-CPDN3E	right
720575940632179620	MC_401.91	s-CPDN3E	right
720575940623055433	MC_401.91	s-CPDN3E	right
720575940628527095	MC_1774.8	s-LNv	right
720575940609174392	MC_1774.8	s-LNv	right
720575940610478531	MC_1774.8	s-LNv	right
720575940606868828	MC_1774.8	s-LNv	right
720575940613413791	MC_1774.8	s-LNv	left
720575940631973089	MC_1774.8	s-LNv	left
720575940642237344	MC_1774.8	s-LNv	left
720575940619067259	MC_1774.8	s-LNv	left
