# Supplementary material for: Synaptic connectome of the Drosophila circadian clock
Source: Nat Commun. 2024 Dec 5;15:10392. doi: 10.1038/s41467-024-54694-0 (PMC11621569; doi:10.1038/s41467-024-54694-0)
Supplement: Supplementary file 12 — Source data [file 41467_2024_54694_MOESM12_ESM.zip › Source Data for Reinhard et al 2024/Supplementary_Figure_06.xlsx]

## Sheet: Sup._Fig._06D
clk_name	count
APDN3	6
DN1a	2
DN1pA	5
DN1pB	2
DN1pC	2
DN1pD	4
DN1pE	2
DN2	1
LN_ITP	2
LNd_CRYn	3
LNd_CRYp	2
LPN	3
l-CPDN3	1
l-LNv	4
s-CPDN3A	10
s-CPDN3B	8
s-CPDN3D	3
s-LNv	4

## Sheet: Sup._Fig._06E_F
pre_name	post_name	nr_synapses	color
APDN3	APDN3	40	#8EFFC180
APDN3	DN1a	1	#8EFFC180
APDN3	DN1pB	4	#8EFFC180
APDN3	DN1pC	5	#8EFFC180
APDN3	DN2	6	#8EFFC180
APDN3	LN_ITP	4	#8EFFC180
APDN3	LPN	3	#8EFFC180
APDN3	l-LNv	1	#8EFFC180
APDN3	s-CPDN3A	2	#8EFFC180
APDN3	s-CPDN3B	3	#8EFFC180
APDN3	s-LNv	1	#8EFFC180
DN1a	APDN3	21	#BD00B080
DN1a	DN1a	22	#BD00B080
DN1a	DN1pA	1	#BD00B080
DN1a	DN1pB	1	#BD00B080
DN1a	DN1pC	1	#BD00B080
DN1a	LN_ITP	274	#BD00B080
DN1a	LNd_CRYn	1	#BD00B080
DN1a	LNd_CRYp	1	#BD00B080
DN1a	LPN	8	#BD00B080
DN1a	l-CPDN3	45	#BD00B080
DN1a	s-CPDN3A	3	#BD00B080
DN1a	s-CPDN3B	3	#BD00B080
DN1a	s-CPDN3D	3	#BD00B080
DN1pA	APDN3	2	#003BBD80
DN1pA	DN1pA	20	#003BBD80
DN1pA	DN1pB	8	#003BBD80
DN1pA	DN1pC	1	#003BBD80
DN1pA	DN1pD	18	#003BBD80
DN1pA	DN2	3	#003BBD80
DN1pA	LN_ITP	276	#003BBD80
DN1pA	LNd_CRYn	1	#003BBD80
DN1pA	LNd_CRYp	64	#003BBD80
DN1pA	LPN	10	#003BBD80
DN1pA	l-CPDN3	1	#003BBD80
DN1pA	s-CPDN3A	23	#003BBD80
DN1pA	s-CPDN3B	2	#003BBD80
DN1pA	s-CPDN3D	42	#003BBD80
DN1pB	APDN3	5	#8100FF80
DN1pB	DN1pA	18	#8100FF80
DN1pB	DN1pB	10	#8100FF80
DN1pB	DN1pC	4	#8100FF80
DN1pB	DN1pD	16	#8100FF80
DN1pB	DN1pE	2	#8100FF80
DN1pB	DN2	69	#8100FF80
DN1pB	LN_ITP	21	#8100FF80
DN1pB	LNd_CRYn	4	#8100FF80
DN1pB	LNd_CRYp	16	#8100FF80
DN1pB	LPN	18	#8100FF80
DN1pB	l-CPDN3	1	#8100FF80
DN1pB	s-CPDN3A	20	#8100FF80
DN1pB	s-CPDN3B	26	#8100FF80
DN1pB	s-CPDN3D	77	#8100FF80
DN1pB	s-LNv	4	#8100FF80
DN1pC	APDN3	2	#003BBD80
DN1pC	DN1a	1	#003BBD80
DN1pC	DN1pC	10	#003BBD80
DN1pC	DN1pD	13	#003BBD80
DN1pC	DN1pE	6	#003BBD80
DN1pC	LNd_CRYn	1	#003BBD80
DN1pC	LNd_CRYp	4	#003BBD80
DN1pC	LPN	43	#003BBD80
DN1pC	s-CPDN3A	2	#003BBD80
DN1pC	s-CPDN3B	1	#003BBD80
DN1pC	s-CPDN3D	2	#003BBD80
DN1pD	APDN3	1	#003BBD80
DN1pD	DN1pA	2	#003BBD80
DN1pD	DN1pB	22	#003BBD80
DN1pD	DN1pC	3	#003BBD80
DN1pD	DN1pD	36	#003BBD80
DN1pD	DN1pE	7	#003BBD80
DN1pD	DN2	1	#003BBD80
DN1pD	LN_ITP	1	#003BBD80
DN1pD	LNd_CRYn	2	#003BBD80
DN1pD	LNd_CRYp	8	#003BBD80
DN1pD	LPN	15	#003BBD80
DN1pD	s-CPDN3A	8	#003BBD80
DN1pD	s-CPDN3B	34	#003BBD80
DN1pD	s-CPDN3D	25	#003BBD80
DN1pD	s-LNv	2	#003BBD80
DN1pE	APDN3	1	#003BBD80
DN1pE	DN1pA	5	#003BBD80
DN1pE	DN1pB	4	#003BBD80
DN1pE	DN1pC	21	#003BBD80
DN1pE	DN1pD	58	#003BBD80
DN1pE	DN1pE	5	#003BBD80
DN1pE	DN2	1	#003BBD80
DN1pE	LN_ITP	2	#003BBD80
DN1pE	LNd_CRYn	3	#003BBD80
DN1pE	LNd_CRYp	19	#003BBD80
DN1pE	LPN	90	#003BBD80
DN1pE	s-CPDN3A	1	#003BBD80
DN1pE	s-CPDN3B	44	#003BBD80
DN1pE	s-CPDN3D	12	#003BBD80
DN2	APDN3	2	#00B4FF80
DN2	LN_ITP	1	#00B4FF80
DN2	s-CPDN3B	2	#00B4FF80
DN2	s-LNv	1	#00B4FF80
LN_ITP	APDN3	115	#BD002380
LN_ITP	DN1a	10	#BD002380
LN_ITP	DN1pA	108	#BD002380
LN_ITP	DN1pB	5	#BD002380
LN_ITP	DN1pC	2	#BD002380
LN_ITP	DN1pD	4	#BD002380
LN_ITP	DN1pE	7	#BD002380
LN_ITP	LN_ITP	77	#BD002380
LN_ITP	LNd_CRYn	1	#BD002380
LN_ITP	LNd_CRYp	95	#BD002380
LN_ITP	LPN	8	#BD002380
LN_ITP	l-CPDN3	4	#BD002380
LN_ITP	l-LNv	5	#BD002380
LN_ITP	s-CPDN3A	22	#BD002380
LN_ITP	s-CPDN3B	22	#BD002380
LN_ITP	s-CPDN3D	68	#BD002380
LN_ITP	s-LNv	6	#BD002380
LNd_CRYn	DN1pA	1	#FE7E0080
LNd_CRYn	DN1pC	3	#FE7E0080
LNd_CRYn	DN1pD	1	#FE7E0080
LNd_CRYn	LNd_CRYn	24	#FE7E0080
LNd_CRYn	s-CPDN3A	81	#FE7E0080
LNd_CRYn	s-CPDN3B	63	#FE7E0080
LNd_CRYn	s-CPDN3D	2	#FE7E0080
LNd_CRYp	APDN3	2	#FFE20080
LNd_CRYp	DN1pB	2	#FFE20080
LNd_CRYp	DN1pC	3	#FFE20080
LNd_CRYp	DN1pD	1	#FFE20080
LNd_CRYp	DN1pE	3	#FFE20080
LNd_CRYp	LN_ITP	1	#FFE20080
LNd_CRYp	LNd_CRYn	2	#FFE20080
LNd_CRYp	LNd_CRYp	6	#FFE20080
LNd_CRYp	LPN	3	#FFE20080
LNd_CRYp	s-CPDN3A	7	#FFE20080
LNd_CRYp	s-CPDN3B	1	#FFE20080
LNd_CRYp	s-CPDN3D	3	#FFE20080
LPN	APDN3	1	#83838380
LPN	DN1a	1	#83838380
LPN	DN1pA	6	#83838380
LPN	DN1pB	4	#83838380
LPN	DN1pC	192	#83838380
LPN	DN1pD	104	#83838380
LPN	DN1pE	31	#83838380
LPN	LN_ITP	1	#83838380
LPN	LNd_CRYp	7	#83838380
LPN	LPN	86	#83838380
LPN	l-CPDN3	2	#83838380
LPN	s-CPDN3A	1	#83838380
LPN	s-CPDN3B	6	#83838380
LPN	s-CPDN3D	1	#83838380
l-CPDN3	APDN3	16	#8EF44480
l-CPDN3	DN1a	7	#8EF44480
l-CPDN3	LN_ITP	20	#8EF44480
l-CPDN3	s-CPDN3A	13	#8EF44480
l-CPDN3	s-CPDN3B	4	#8EF44480
l-CPDN3	s-CPDN3D	2	#8EF44480
l-LNv	APDN3	1	#44444480
l-LNv	LN_ITP	3	#44444480
l-LNv	l-CPDN3	1	#44444480
l-LNv	l-LNv	16	#44444480
s-CPDN3A	APDN3	28	#00981780
s-CPDN3A	DN1a	1	#00981780
s-CPDN3A	DN1pA	9	#00981780
s-CPDN3A	DN1pB	4	#00981780
s-CPDN3A	DN1pC	15	#00981780
s-CPDN3A	DN1pD	160	#00981780
s-CPDN3A	DN1pE	2	#00981780
s-CPDN3A	DN2	2	#00981780
s-CPDN3A	LN_ITP	20	#00981780
s-CPDN3A	LNd_CRYn	61	#00981780
s-CPDN3A	LNd_CRYp	14	#00981780
s-CPDN3A	LPN	9	#00981780
s-CPDN3A	l-CPDN3	13	#00981780
s-CPDN3A	s-CPDN3A	17	#00981780
s-CPDN3A	s-CPDN3B	75	#00981780
s-CPDN3A	s-CPDN3D	17	#00981780
s-CPDN3B	APDN3	1	#BBFF4880
s-CPDN3B	DN1pA	3	#BBFF4880
s-CPDN3B	DN1pB	4	#BBFF4880
s-CPDN3B	DN1pC	1	#BBFF4880
s-CPDN3B	DN1pD	74	#BBFF4880
s-CPDN3B	DN1pE	2	#BBFF4880
s-CPDN3B	DN2	1	#BBFF4880
s-CPDN3B	LNd_CRYn	104	#BBFF4880
s-CPDN3B	LNd_CRYp	4	#BBFF4880
s-CPDN3B	LPN	3	#BBFF4880
s-CPDN3B	s-CPDN3A	59	#BBFF4880
s-CPDN3B	s-CPDN3B	23	#BBFF4880
s-CPDN3B	s-CPDN3D	11	#BBFF4880
s-CPDN3D	DN1pA	1	#00981780
s-CPDN3D	DN1pB	4	#00981780
s-CPDN3D	DN1pC	5	#00981780
s-CPDN3D	DN1pD	140	#00981780
s-CPDN3D	DN1pE	31	#00981780
s-CPDN3D	LN_ITP	1	#00981780
s-CPDN3D	LPN	9	#00981780
s-CPDN3D	l-CPDN3	1	#00981780
s-CPDN3D	s-CPDN3A	21	#00981780
s-CPDN3D	s-CPDN3B	23	#00981780
s-CPDN3D	s-CPDN3D	2	#00981780
s-LNv	APDN3	8	#00000080
s-LNv	DN1pB	3	#00000080
s-LNv	DN1pD	1	#00000080
s-LNv	DN2	11	#00000080
s-LNv	LNd_CRYn	1	#00000080
s-LNv	l-CPDN3	11	#00000080
s-LNv	s-CPDN3B	1	#00000080
s-LNv	s-LNv	49	#00000080
